# Supplementary material for: Genome-scale DNA variant analysis and functional validation of a SNP underlying yellow fruit color in wild strawberry
Source: Sci Rep. 2016 Jul 5;6:29017. doi: 10.1038/srep29017 (PMC4932534; doi:10.1038/srep29017)
Supplement: Supplementary Dataset S1 [file srep29017-s2.xls]

## Sheet: A. All Variants
Chromosome	Location	Ref (H4x4)	H4	Rü	YW
LG1	61	G	G | A	G | A	G	gene10021: upstream gene variant
LG1	220	A	A | ATT	A | ATT	A | ATT	gene10021: upstream gene variant
LG1	1017	C	C | T	C | T	C | T	gene10021: upstream gene variant
LG1	1182	G	G | T	G | T	G | T	gene10021: upstream gene variant
LG1	1356	T	T | A	T | A	T | A	gene10021: upstream gene variant
LG1	1530	C	C | T	C | T	C | T	gene10021: upstream gene variant
LG1	1568	T	T | A	T | A	T | A	gene10021: upstream gene variant
LG1	1595	G	GT	GT	GT	gene10021: upstream gene variant
LG1	1690	A	AT	AT	A	gene10021: upstream gene variant
LG1	1699	A	A | T	A | T	A | T	gene10021: upstream gene variant
LG1	1705	G	GA	GA	GA	gene10021: upstream gene variant
LG1	1710	T	T	T | A	T	gene10021: upstream gene variant
LG1	1808	C	C | T	C | T	C | T	gene10021: upstream gene variant
LG1	2228	C	T	T	T	gene10021: upstream gene variant	gene10022: upstream gene variant
LG1	2246	T	T | C	T | C	T | C	gene10021: upstream gene variant	gene10022: upstream gene variant
LG1	3346	C	CA	CA	CA	gene10021: frameshift variant	gene10021: splice region variant	gene10022: upstream gene variant
LG1	3851	T	A	A	A	gene10022: upstream gene variant	gene10021: downstream gene variant
LG1	3877	GA	G	G	G	gene10022: upstream gene variant	gene10021: downstream gene variant
LG1	3889	C	T	T	T	gene10022: upstream gene variant	gene10021: downstream gene variant
LG1	4247	T	T | C	T | C	T | C	gene10022: upstream gene variant	gene10021: downstream gene variant
LG1	4350	G	G | A	G | A	G | A	gene10022: upstream gene variant	gene10021: downstream gene variant
LG1	4430	A	A | G	A | G	A | G	gene10022: upstream gene variant	gene10021: downstream gene variant
LG1	4492	C	C	C | A	C	gene10022: upstream gene variant	gene10021: downstream gene variant
LG1	6755	A	AT	AT	AT	gene10022: upstream gene variant	gene10021: downstream gene variant
LG1	6832	A	AT	AT	AT	gene10022: upstream gene variant	gene10021: downstream gene variant
LG1	9243	C	C | T	C | T	C	gene10023: upstream gene variant	gene10022: downstream gene variant
LG1	9244	T	T | C	T	T | C	gene10023: upstream gene variant	gene10022: downstream gene variant
LG1	9245	A	A	A	A | C	gene10023: upstream gene variant	gene10022: downstream gene variant
LG1	9246	T	T	T | A	T | A	gene10023: upstream gene variant	gene10022: downstream gene variant
LG1	10216	T	T	T | A	T	gene10023: upstream gene variant	gene10022: downstream gene variant
LG1	11377	CT	C	C	CT	gene10023: upstream gene variant	gene10022: downstream gene variant
LG1	15637	T	T | G	T | G	T | G	gene10024: upstream gene variant	gene10023: downstream gene variant
LG1	16255	A	A	C	A	gene10024: upstream gene variant	gene10023: downstream gene variant
LG1	16256	C	C | A	A	C | A	gene10024: upstream gene variant	gene10023: downstream gene variant
LG1	16284	TA	T	T	T	gene10024: upstream gene variant	gene10023: downstream gene variant
LG1	17340	C	CTT	CTT	CTT	gene10023: downstream gene variant	gene10024: intron variant
LG1	20040	C	T	T	C	gene10025: upstream gene variant	gene10024: downstream gene variant
LG1	20099	C	C | A	C | A	C | A	gene10025: upstream gene variant	gene10024: downstream gene variant
LG1	20105	CT	CT	CT | C	CT	gene10025: upstream gene variant	gene10024: downstream gene variant
LG1	20133	G	G | T	G | T	G	gene10025: upstream gene variant	gene10024: downstream gene variant
LG1	20518	G	G | A	A	G | A	gene10025: upstream gene variant	gene10026: upstream gene variant	gene10024: downstream gene variant
LG1	20541	C	C | T	C | T	C | T	gene10025: upstream gene variant	gene10026: upstream gene variant	gene10024: downstream gene variant
LG1	20602	G	T	G	G	gene10025: upstream gene variant	gene10026: upstream gene variant	gene10024: downstream gene variant
LG1	22135	G	GT	GT	GT	gene10025: upstream gene variant	gene10026: upstream gene variant	gene10024: downstream gene variant
LG1	22379	T	TA	TA	TA	gene10025: upstream gene variant	gene10026: upstream gene variant	gene10024: downstream gene variant
LG1	22658	A	A | C	A	A	gene10025: upstream gene variant	gene10026: upstream gene variant	gene10024: downstream gene variant
LG1	22722	G	G | A	G | A	G | A	gene10025: upstream gene variant	gene10026: upstream gene variant	gene10024: downstream gene variant
LG1	22746	C	C | G	C | G	C | G	gene10025: upstream gene variant	gene10026: upstream gene variant	gene10024: downstream gene variant
LG1	22800	T	T | A	T | A	T | A	gene10025: upstream gene variant	gene10026: upstream gene variant	gene10024: downstream gene variant
LG1	22858	T	T	T	T | G	gene10025: missense variant: Val9Gly	gene10026: upstream gene variant	gene10024: downstream gene variant
LG1	22923	T	T | A	T | A	T | A	gene10026: upstream gene variant	gene10024: downstream gene variant	gene10025: intron variant
LG1	22930	A	A | G	A | G	A | G	gene10026: upstream gene variant	gene10024: downstream gene variant	gene10025: intron variant
LG1	22994	G	G | A	G | A	G | A	gene10026: upstream gene variant	gene10024: downstream gene variant	gene10025: intron variant
LG1	23017	C	C | T	C | T	C | T	gene10025: synonymous variant: Ser23Ser	gene10026: upstream gene variant	gene10024: downstream gene variant
LG1	23733	T	T | C	T | C	T | C	gene10026: upstream gene variant	gene10025: downstream gene variant	gene10027: downstream gene variant
LG1	23752	C	C | T	C | T	C | T	gene10026: upstream gene variant	gene10025: downstream gene variant	gene10027: downstream gene variant
LG1	23770	G	G | A	G | A	G | A	gene10026: upstream gene variant	gene10025: downstream gene variant	gene10027: downstream gene variant
LG1	23799	G	G | A	G	G	gene10026: upstream gene variant	gene10025: downstream gene variant	gene10027: downstream gene variant
LG1	24401	A	AT	AT	AT	gene10026: upstream gene variant	gene10025: downstream gene variant	gene10027: downstream gene variant
LG1	25310	A	A	A	A | G	gene10026: synonymous variant: Lys8Lys	gene10025: downstream gene variant	gene10027: downstream gene variant
LG1	25635	C	CAA	CAA	C	gene10025: downstream gene variant	gene10027: downstream gene variant	gene10026: intron variant
LG1	27822	A	A	A | G	A | G	gene10025: downstream gene variant	gene10027: downstream gene variant	gene10026: downstream gene variant
LG1	27991	A	A | C	A	A | C	gene10025: downstream gene variant	gene10027: downstream gene variant	gene10026: downstream gene variant
LG1	28749	G	G | A	G	G | A	gene10027: missense variant: Thr38Ile	gene10026: downstream gene variant
LG1	28833	T	T | C	T	T | C	gene10027: missense variant: Gln10Arg	gene10026: downstream gene variant
LG1	30000	G	G	G	G | A	gene10027: upstream gene variant	gene10026: downstream gene variant
LG1	31211	A	A | T	A	A	gene10027: upstream gene variant	gene10026: downstream gene variant
LG1	31223	A	A | T	A	A	gene10027: upstream gene variant	gene10026: downstream gene variant
LG1	37800	C	C	C | A	C | A	gene10028: upstream gene variant	gene34732: downstream gene variant
LG1	37811	G	G	G | T	G | T	gene10028: upstream gene variant	gene34732: downstream gene variant
LG1	37818	G	G	G | A	G | A	gene10028: upstream gene variant	gene34732: downstream gene variant
LG1	38131	A	A	A | T	A | T	gene10028: upstream gene variant	gene34732: downstream gene variant
LG1	38144	A	A	A | C	A | C	gene10028: upstream gene variant	gene34732: downstream gene variant
LG1	38590	G	G | A	G | A	G	gene10028: missense variant: Arg70Gln	gene34732: downstream gene variant
LG1	38597	G	G	G	G | A	gene10028: synonymous variant: Arg72Arg	gene34732: downstream gene variant
LG1	38748	C	C | T	C | T	C | T	gene34732: downstream gene variant	gene10028: downstream gene variant
LG1	43856	T	T	A	T	gene10029: upstream gene variant	gene34732: upstream gene variant
LG1	43861	T	T	A	T	gene10029: upstream gene variant	gene34732: upstream gene variant
LG1	44076	TC	TC	TC	T	gene10029: upstream gene variant	gene34732: upstream gene variant
LG1	44196	G	G	G	G | A	gene10029: upstream gene variant	gene34732: upstream gene variant	gene10030: downstream gene variant
LG1	44248	C	C | T	C | T	C | T	gene10029: upstream gene variant	gene34732: upstream gene variant	gene10030: downstream gene variant
LG1	44442	G	G	GT	GT	gene10029: upstream gene variant	gene34732: upstream gene variant	gene10030: downstream gene variant
LG1	48607	C	A	A	C	gene10031: upstream gene variant	gene10030: downstream gene variant	gene10032: downstream gene variant	gene10029: intron variant
LG1	48613	C	A	A	A	gene10031: upstream gene variant	gene10030: downstream gene variant	gene10032: downstream gene variant	gene10029: intron variant
LG1	48625	TA	T	T	T	gene10031: upstream gene variant	gene10030: downstream gene variant	gene10032: downstream gene variant	gene10029: intron variant
LG1	48782	GT	G	G	G	gene10031: upstream gene variant	gene10030: downstream gene variant	gene10032: downstream gene variant	gene10029: intron variant
LG1	50290	G	G | T	G | T	G	gene10031: upstream gene variant	gene10030: upstream gene variant	gene10032: downstream gene variant	gene10029: downstream gene variant
LG1	50406	G	G	G | A	G | A	gene10031: upstream gene variant	gene10030: upstream gene variant	gene10032: downstream gene variant	gene10029: downstream gene variant
LG1	52081	G	G | GT	GT	GT	gene10030: upstream gene variant	gene10032: downstream gene variant	gene10029: downstream gene variant	gene10031: downstream gene variant
LG1	52135	G	G	G	G | T	gene10030: upstream gene variant	gene10032: downstream gene variant	gene10029: downstream gene variant	gene10031: downstream gene variant
LG1	52358	T	T | A	T | A	T | A	gene10030: upstream gene variant	gene10032: downstream gene variant	gene10029: downstream gene variant	gene10031: downstream gene variant
LG1	52377	A	A | G	A | G	A | G	gene10030: upstream gene variant	gene10032: downstream gene variant	gene10029: downstream gene variant	gene10031: downstream gene variant
LG1	52414	C	C | T	C | T	C | T	gene10030: upstream gene variant	gene10032: downstream gene variant	gene10029: downstream gene variant	gene10031: downstream gene variant
LG1	52474	A	A	A	A | G	gene10030: upstream gene variant	gene10032: downstream gene variant	gene10029: downstream gene variant	gene10031: downstream gene variant
LG1	53176	C	C | T	C | T	T	gene10030: upstream gene variant	gene10029: downstream gene variant	gene10031: downstream gene variant	gene10032: intron variant
LG1	53800	C	C	C | T	C | T	gene10030: upstream gene variant	gene10032: upstream gene variant	gene10029: downstream gene variant	gene10031: downstream gene variant
LG1	53809	G	G | T	G	G | T	gene10030: upstream gene variant	gene10032: upstream gene variant	gene10029: downstream gene variant	gene10031: downstream gene variant
LG1	54116	T	T | A	T | A	T	gene10030: upstream gene variant	gene10032: upstream gene variant	gene10031: downstream gene variant
LG1	54145	C	CA	C	CA	gene10030: upstream gene variant	gene10032: upstream gene variant	gene10031: downstream gene variant
LG1	54156	A	A | T	A | T | G	A	gene10030: upstream gene variant	gene10030: upstream gene variant	gene10032: upstream gene variant	gene10032: upstream gene variant	gene10031: downstream gene variant	gene10031: downstream gene variant
LG1	54547	T	TA	TA	TA	gene10032: upstream gene variant	gene10031: downstream gene variant
LG1	59521	G	G | C	G | C	G | C	gene10034: upstream gene variant	gene10033: downstream gene variant
LG1	60020	C	C | T	C	C | T	gene10034: upstream gene variant	gene10033: downstream gene variant
LG1	60025	G	G | A	G	G | A	gene10034: upstream gene variant	gene10033: downstream gene variant
LG1	69511	C	C	C	C | T	gene10035: upstream gene variant	gene10036: upstream gene variant	gene10037: downstream gene variant	gene10034: downstream gene variant
LG1	69644	A	A	A | G	A	gene10035: upstream gene variant	gene10036: upstream gene variant	gene10037: downstream gene variant	gene10034: downstream gene variant
LG1	72189	A	A	A	A | G	gene10035: upstream gene variant	gene10036: upstream gene variant	gene10037: intron variant
LG1	78081	A	A	G	A	gene10037: upstream gene variant	gene10038: intron variant
LG1	78107	A	G	A	G	gene10037: upstream gene variant	gene10038: intron variant
LG1	78777	CA	C	C	C	gene10037: upstream gene variant	gene10038: intron variant
LG1	81331	A	A | C	A	A	gene10038: missense variant: Met694Arg
LG1	81340	C	C | A	C	C	gene10038: splice region variant	gene10038: intron variant
LG1	81359	T	T | A	T	T	gene10038: intron variant
LG1	81714	A	A | G	A | G	A | G	gene10038: intron variant
LG1	81788	G	G | C	G | C	G | C	gene10038: intron variant
LG1	81816	G	G | A	G | A	G | A	gene10038: intron variant
LG1	82000	C	C | T	C	C	gene10038: intron variant
LG1	82031	G	G | A	G | A	G	gene10038: intron variant
LG1	83451	G	G	G	G | T	gene10038: intron variant
LG1	83789	G	G | GA	G | GA	G | GA	gene10038: intron variant
LG1	87664	G	GA	GA	G | GA	gene10039: upstream gene variant	gene10038: intron variant
LG1	88742	C	T	C | T	T	gene10039: upstream gene variant	gene10038: upstream gene variant
LG1	88744	T	C	T	C	gene10039: upstream gene variant	gene10038: upstream gene variant
LG1	88911	T	T	TA	TA	gene10039: upstream gene variant	gene10038: upstream gene variant
LG1	88912	T	A	A	A	gene10039: upstream gene variant	gene10038: upstream gene variant
LG1	88930	T	G	G	G	gene10039: upstream gene variant	gene10038: upstream gene variant
LG1	88931	G	A	A	A	gene10039: upstream gene variant	gene10038: upstream gene variant
LG1	88954	AT	A	A	A	gene10039: upstream gene variant	gene10038: upstream gene variant
LG1	88990	C	T	T	T	gene10039: upstream gene variant	gene10038: upstream gene variant
LG1	89006	A	G	G	G	gene10039: upstream gene variant	gene10038: upstream gene variant
LG1	89051	A	T	T	T	gene10039: upstream gene variant	gene10038: upstream gene variant
LG1	89840	A	A | G	A	A | G	gene10038: upstream gene variant	gene10039: intron variant
LG1	89886	T	T | C	T | C	T | C	gene10038: upstream gene variant	gene10039: intron variant
LG1	89889	T	T | G	T | G	T | G	gene10038: upstream gene variant	gene10039: intron variant
LG1	89893	T	T | C	T | C	T | C	gene10038: upstream gene variant	gene10039: intron variant
LG1	90408	A	A | C	A | C	A | C	gene10038: upstream gene variant	gene10039: intron variant
LG1	90750	G	G | A	G | A	G | A	gene10038: upstream gene variant	gene10040: upstream gene variant	gene10039: intron variant
LG1	91533	C	C	C	C | T	gene10038: upstream gene variant	gene10040: upstream gene variant	gene10039: intron variant
LG1	91617	G	G | A	G | A	G | A	gene10038: upstream gene variant	gene10040: upstream gene variant	gene10039: intron variant
LG1	91638	C	C	C | T	C	gene10038: upstream gene variant	gene10040: upstream gene variant	gene10039: intron variant
LG1	91675	T	T | C	T | C	T | C	gene10038: upstream gene variant	gene10040: upstream gene variant	gene10039: intron variant
LG1	91702	C	C	C | T	C	gene10038: upstream gene variant	gene10040: upstream gene variant	gene10039: intron variant
LG1	92024	G	G | A	G | A	G | A	gene10038: upstream gene variant	gene10040: upstream gene variant	gene10039: intron variant
LG1	92045	C	C | T	C | T	C | T	gene10038: upstream gene variant	gene10040: upstream gene variant	gene10039: intron variant
LG1	92047	G	G | A	G | A	G	gene10038: upstream gene variant	gene10040: upstream gene variant	gene10039: intron variant
LG1	95021	GT	G	G	GT	gene10040: upstream gene variant	gene10039: downstream gene variant
LG1	95023	A	A | T	A	T	gene10040: upstream gene variant	gene10039: downstream gene variant
LG1	95549	C	A	A	A	gene10040: upstream gene variant	gene10039: downstream gene variant
LG1	95559	A	A	A | C	A	gene10040: upstream gene variant	gene10039: downstream gene variant
LG1	95561	C	C	C | A	C	gene10040: upstream gene variant	gene10039: downstream gene variant
LG1	95561	C	CAA	C	C	gene10040: upstream gene variant	gene10039: downstream gene variant
LG1	98875	G	GA	GA	GA	gene10040: frameshift variant	gene10041: upstream gene variant
LG1	112007	C	CA	CA	CA	gene10042: upstream gene variant	gene10044: downstream gene variant	gene10043: intron variant
LG1	114523	C	CA	CA	C | CA	gene10043: upstream gene variant	gene10045: downstream gene variant	gene10044: intron variant
LG1	119345	G	G | A	G | A	G	gene10044: upstream gene variant	gene10045: upstream gene variant	gene10046: downstream gene variant
LG1	119367	C	C | A	C | A	C	gene10044: upstream gene variant	gene10045: upstream gene variant	gene10046: downstream gene variant
LG1	119375	G	G | C	G | C	G	gene10044: upstream gene variant	gene10045: upstream gene variant	gene10046: downstream gene variant
LG1	121772	TA	T	T	T	gene10044: upstream gene variant	gene10045: upstream gene variant	gene10047: upstream gene variant	gene10046: intron variant
LG1	128101	C	CA	CA	CA	gene10048: upstream gene variant	gene10047: downstream gene variant
LG1	131304	G	G | A	G | A	G | A	gene10048: upstream gene variant	gene10049: upstream gene variant	gene10047: downstream gene variant
LG1	131529	C	C | T	C | T	C | T	gene10048: upstream gene variant	gene10049: upstream gene variant	gene10047: downstream gene variant
LG1	131580	T	T | A	T | A	T | A	gene10048: upstream gene variant	gene10049: upstream gene variant	gene10047: downstream gene variant
LG1	140108	TA	T	T	T	gene10052: upstream gene variant	gene10050: upstream gene variant	gene10051: downstream gene variant	gene10048: downstream gene variant	gene10049: downstream gene variant
LG1	143030	A	A | ACT	A | ACT	ACT	gene10050: upstream gene variant	gene10051: upstream gene variant	gene10053: downstream gene variant	gene10052: intron variant
LG1	174215	G	C	C	C	gene10058: upstream gene variant	gene10060: upstream gene variant	gene10061: upstream gene variant	gene10059: downstream gene variant
LG1	174218	CG	C	C	C	gene10058: upstream gene variant	gene10060: upstream gene variant	gene10061: upstream gene variant	gene10059: downstream gene variant
LG1	178956	T	T | TA	TA	TA	gene10060: downstream gene variant	gene10061: intron variant
LG1	181824	G	GT	GT	GT	gene10062: upstream gene variant	gene10060: downstream gene variant	gene10061: downstream gene variant
LG1	181825	A	A | T	A	A	gene10062: upstream gene variant	gene10060: downstream gene variant	gene10061: downstream gene variant
LG1	181827	C	C | A	C	C	gene10062: upstream gene variant	gene10060: downstream gene variant	gene10061: downstream gene variant
LG1	181828	T	T | C	T	T	gene10062: upstream gene variant	gene10060: downstream gene variant	gene10061: downstream gene variant
LG1	181846	CTT	CTT	C	C	gene10062: upstream gene variant	gene10060: downstream gene variant	gene10061: downstream gene variant
LG1	182483	G	GT	G | GT	GT	gene10062: upstream gene variant	gene10060: downstream gene variant	gene10061: downstream gene variant
LG1	182551	GT	G	G	G	gene10062: upstream gene variant	gene10060: downstream gene variant	gene10061: downstream gene variant
LG1	187949	A	A	A	A | C	gene10063: downstream gene variant	gene10064: downstream gene variant	gene10062: downstream gene variant
LG1	187950	C	C	C | A	C | A	gene10063: downstream gene variant	gene10064: downstream gene variant	gene10062: downstream gene variant
LG1	187988	G	G	G | T	G | T	gene10063: downstream gene variant	gene10064: downstream gene variant	gene10062: downstream gene variant
LG1	187997	C	C	C | T	C	gene10063: downstream gene variant	gene10064: downstream gene variant	gene10062: downstream gene variant
LG1	190437	TC	T	T	T	gene10064: frameshift variant	gene10063: upstream gene variant	gene10065: upstream gene variant	gene10062: downstream gene variant
LG1	198835	G	GT	G | GT	GT	gene10066: upstream gene variant	gene10067: downstream gene variant	gene10065: downstream gene variant
LG1	204039	G	GA	GA	GA	gene10067: upstream gene variant	gene10066: downstream gene variant
LG1	204056	G	A	A	G | A	gene10067: upstream gene variant	gene10066: downstream gene variant
LG1	204059	A	G	G	A	gene10067: upstream gene variant	gene10066: downstream gene variant
LG1	204869	G	T	G	G	gene10067: upstream gene variant	gene10066: downstream gene variant
LG1	204870	T	G	T	T	gene10067: upstream gene variant	gene10066: downstream gene variant
LG1	205796	C	C	CAT	C | CAT	gene10067: upstream gene variant
LG1	217092	C	CA	C | CA	C | CA	gene10068: upstream gene variant	gene10069: downstream gene variant
LG1	217226	C	CTTT	C	CTTT	gene10068: upstream gene variant	gene10069: downstream gene variant
LG1	219772	A	A | G	A | G	A | G	gene10068: upstream gene variant	gene10069: intron variant
LG1	219774	A	A | T	A | T	A | T	gene10068: upstream gene variant	gene10069: intron variant
LG1	219800	T	T | A	T | A	T | A	gene10068: upstream gene variant	gene10069: intron variant
LG1	219829	A	A	A | G	A | G	gene10068: upstream gene variant	gene10069: intron variant
LG1	223269	T	T | C	T | C	C	gene10069: upstream gene variant
LG1	223294	C	T	T	T	gene10069: upstream gene variant
LG1	223295	T	C	C	T | C	gene10069: upstream gene variant
LG1	231993	G	GA	GA	GA	gene10070: downstream gene variant
LG1	235372	G	GA	GA	G | GA	gene10070: intron variant
LG1	256614	T	A	T	A	gene10074: upstream gene variant	gene10073: downstream gene variant
LG1	256615	A	A | T	A | T	A | T	gene10074: upstream gene variant	gene10073: downstream gene variant
LG1	261199	C	C | CT	C	C | CT	gene10075: upstream gene variant	gene10076: downstream gene variant	gene10074: downstream gene variant
LG1	269814	G	GA	GA	G | GA	gene10076: upstream gene variant	gene10077: intron variant
LG1	270818	TA	T	T	T	gene10076: upstream gene variant	gene10077: intron variant
LG1	284273	C	C | CTT	C	CTT	gene10078: upstream gene variant	gene10080: downstream gene variant	gene10079: downstream gene variant
LG1	285190	C	C | CT	CT	CT	gene10080: frameshift variant	gene10078: upstream gene variant	gene10079: downstream gene variant
LG1	286414	G	GA	GA	GA	gene10079: downstream gene variant	gene10081: downstream gene variant	gene10080: intron variant
LG1	288680	T	TA	TA	TA	gene10080: upstream gene variant	gene10079: downstream gene variant	gene10081: downstream gene variant
LG1	288711	A	A | G	A	A	gene10080: upstream gene variant	gene10079: downstream gene variant	gene10081: downstream gene variant
LG1	288713	G	G | A	G	G	gene10080: upstream gene variant	gene10079: downstream gene variant	gene10081: downstream gene variant
LG1	288713	G	GAA	GAA	GAA	gene10080: upstream gene variant	gene10079: downstream gene variant	gene10081: downstream gene variant
LG1	290892	CA	C	C	C	gene10080: upstream gene variant	gene10082: upstream gene variant	gene10081: downstream gene variant
LG1	290905	A	C	C	C	gene10080: upstream gene variant	gene10082: upstream gene variant	gene10081: downstream gene variant
LG1	290908	C	A	A	A	gene10080: upstream gene variant	gene10082: upstream gene variant	gene10081: downstream gene variant
LG1	290923	TA	T	T	T	gene10080: upstream gene variant	gene10082: upstream gene variant	gene10081: downstream gene variant
LG1	293535	A	T	T	A | T	gene10082: upstream gene variant	gene10081: upstream gene variant	gene10083: upstream gene variant
LG1	293538	T	A	A	T | A	gene10082: upstream gene variant	gene10081: upstream gene variant	gene10083: upstream gene variant
LG1	297311	C	CTT	CTT	C	gene10083: upstream gene variant	gene10085: upstream gene variant	gene10084: downstream gene variant	gene10082: downstream gene variant
LG1	297321	T	T | C	T	T	gene10083: upstream gene variant	gene10085: upstream gene variant	gene10084: downstream gene variant	gene10082: downstream gene variant
LG1	297322	C	C	C | T	C | T	gene10083: upstream gene variant	gene10085: upstream gene variant	gene10084: downstream gene variant	gene10082: downstream gene variant
LG1	297323	C	C | T	C | T	C | T	gene10083: upstream gene variant	gene10085: upstream gene variant	gene10084: downstream gene variant	gene10082: downstream gene variant
LG1	297323	C	C	C | CT	C | CT	gene10083: upstream gene variant	gene10085: upstream gene variant	gene10084: downstream gene variant	gene10082: downstream gene variant
LG1	298198	A	AT	AT	AT	gene10085: upstream gene variant	gene10084: downstream gene variant	gene10082: downstream gene variant	gene10083: intron variant
LG1	302568	A	A | C	A	A	gene10084: upstream gene variant	gene10083: downstream gene variant	gene10085: intron variant
LG1	302968	C	C | T	C	C	gene10084: upstream gene variant	gene10083: downstream gene variant	gene10085: intron variant
LG1	310487	C	CAA	CAA	C	gene10086: splice region variant	gene10087: upstream gene variant	gene10085: downstream gene variant	gene10086: intron variant
LG1	316956	G	GA	GA	GA	gene10088: upstream gene variant	gene10086: downstream gene variant	gene10087: downstream gene variant
LG1	318240	T	T	C	T	gene10088: upstream gene variant	gene10087: downstream gene variant
LG1	319721	A	AT	AT	AT	gene10087: downstream gene variant	gene10089: downstream gene variant	gene10088: intron variant
LG1	320315	TA	T	T	T	gene10087: downstream gene variant	gene10089: downstream gene variant	gene10088: intron variant
LG1	324814	C	CA	C | CA	C | CA	gene10088: downstream gene variant	gene10090: downstream gene variant	gene10089: intron variant
LG1	325186	T	TA	TA	T | TA	gene10088: downstream gene variant	gene10090: downstream gene variant	gene10089: intron variant
LG1	326723	A	AT	AT	A	gene10089: upstream gene variant	gene10088: downstream gene variant	gene10090: downstream gene variant	gene10091: downstream gene variant
LG1	326739	A	A	AT	A	gene10089: upstream gene variant	gene10088: downstream gene variant	gene10090: downstream gene variant	gene10091: downstream gene variant
LG1	327038	A	AT	AT	AT	gene10089: upstream gene variant	gene10088: downstream gene variant	gene10090: downstream gene variant	gene10091: downstream gene variant	gene10092: downstream gene variant
LG1	330301	G	G | GA	GA	G | GA	gene10089: upstream gene variant	gene10090: upstream gene variant	gene10091: downstream gene variant	gene10092: downstream gene variant	gene10093: downstream gene variant
LG1	330921	G	GA	G	G | GA	gene10089: upstream gene variant	gene10090: upstream gene variant	gene10092: downstream gene variant	gene10093: downstream gene variant	gene10091: intron variant
LG1	334689	G	G	G | C	G | C	gene10093: synonymous variant: Ala169Ala	gene10090: upstream gene variant	gene10091: upstream gene variant	gene10092: upstream gene variant
LG1	334716	G	G	G | A	G | A	gene10093: synonymous variant: Asn160Asn	gene10090: upstream gene variant	gene10091: upstream gene variant	gene10092: upstream gene variant
LG1	350132	AC	A	A	A	gene10097: upstream gene variant	gene10095: upstream gene variant	gene10094: downstream gene variant	gene10098: downstream gene variant	gene10096: downstream gene variant
LG1	358173	G	GT	GT	GT	gene10098: upstream gene variant	gene10101: upstream gene variant	gene10100: downstream gene variant	gene10099: intron variant
LG1	359169	T	T	A	A	gene10098: upstream gene variant	gene10101: upstream gene variant	gene10100: downstream gene variant	gene10099: intron variant
LG1	368609	T	T | C	T	T	gene10102: downstream gene variant
LG1	369697	TC	T	T	T	gene10102: downstream gene variant	gene10103: downstream gene variant
LG1	370660	G	GT	GT	GT	gene10102: downstream gene variant	gene10103: downstream gene variant
LG1	370970	A	A	A	A | T	gene10102: downstream gene variant	gene10103: downstream gene variant
LG1	370972	T	T	T | A	T | A	gene10102: downstream gene variant	gene10103: downstream gene variant
LG1	371005	C	CA	CA	C | CA	gene10102: downstream gene variant	gene10103: downstream gene variant
LG1	381668	T	T	T	T | A	gene10105: upstream gene variant	gene10104: intron variant
LG1	381668	T	T	TAA	TAA	gene10105: upstream gene variant	gene10104: intron variant
LG1	386770	T	TA	TA	TA	gene10104: upstream gene variant	gene10108: upstream gene variant	gene10106: downstream gene variant	gene10107: downstream gene variant	gene10105: downstream gene variant
LG1	388978	G	GT	GT	GT	gene10108: upstream gene variant	gene10106: upstream gene variant	gene10107: downstream gene variant	gene10105: downstream gene variant
LG1	393284	G	A	A	A	gene10109: upstream gene variant	gene10107: upstream gene variant	gene10108: downstream gene variant
LG1	393285	A	G	G	G	gene10109: upstream gene variant	gene10107: upstream gene variant	gene10108: downstream gene variant
LG1	394071	G	GA	G | GA	GA	gene10109: upstream gene variant	gene10107: upstream gene variant	gene10108: downstream gene variant	gene10110: downstream gene variant
LG1	395467	A	A	A | AAT	A | AAT	gene10107: upstream gene variant	gene10108: downstream gene variant	gene10110: downstream gene variant	gene10109: intron variant
LG1	402652	G	G | A	G	G	gene10110: synonymous variant: Asp609Asp	gene10109: downstream gene variant
LG1	415739	G	G	C	G	gene10112: upstream gene variant	gene10111: intron variant
LG1	417184	G	GA	GA	GA	gene10112: upstream gene variant	gene10111: intron variant
LG1	417294	G	A	A	A	gene10112: upstream gene variant	gene10111: intron variant
LG1	417297	A	A | T	A | T	T	gene10112: upstream gene variant	gene10111: intron variant
LG1	418348	A	A	A | AT	AT	gene10111: upstream gene variant	gene10113: upstream gene variant	gene10112: intron variant
LG1	429476	T	G	T	T	gene10114: upstream gene variant	gene10117: upstream gene variant	gene10115: downstream gene variant	gene10116: downstream gene variant
LG1	429713	G	G | A	G	G	gene10114: upstream gene variant	gene10117: upstream gene variant	gene10115: downstream gene variant	gene10116: downstream gene variant
LG1	429797	T	TA	TA	TA	gene10114: upstream gene variant	gene10117: upstream gene variant	gene10115: downstream gene variant	gene10116: downstream gene variant
LG1	432910	G	G | A	G | A	G | A	gene10114: upstream gene variant	gene10117: upstream gene variant	gene10115: upstream gene variant	gene10116: upstream gene variant
LG1	432926	C	C | A	C | A	C | A	gene10114: upstream gene variant	gene10117: upstream gene variant	gene10115: upstream gene variant	gene10116: upstream gene variant
LG1	433224	G	G	G	G | A	gene10114: upstream gene variant	gene10117: upstream gene variant	gene10115: upstream gene variant	gene10116: upstream gene variant
LG1	433774	C	CT	CT	CT	gene10114: upstream gene variant	gene10117: upstream gene variant	gene10115: upstream gene variant	gene10116: upstream gene variant
LG1	445015	A	AT	AT	A	gene10119: upstream gene variant	gene10121: upstream gene variant	gene10118: upstream gene variant	gene10117: downstream gene variant	gene10120: downstream gene variant
LG1	445034	G	GT	GT	G	gene10119: upstream gene variant	gene10121: upstream gene variant	gene10118: upstream gene variant	gene10117: downstream gene variant	gene10120: downstream gene variant
LG1	450419	T	T	T | A	T	gene10120: upstream gene variant	gene10122: downstream gene variant	gene10119: downstream gene variant	gene10121: intron variant
LG1	451210	A	C	C	C	gene10120: upstream gene variant	gene10122: downstream gene variant	gene10119: downstream gene variant	gene10121: downstream gene variant
LG1	451211	C	A	A	A	gene10120: upstream gene variant	gene10122: downstream gene variant	gene10119: downstream gene variant	gene10121: downstream gene variant
LG1	451229	C	A	A	A	gene10120: upstream gene variant	gene10122: downstream gene variant	gene10119: downstream gene variant	gene10121: downstream gene variant
LG1	457973	C	CT	CT	CT	gene10123: upstream gene variant	gene10122: intron variant
LG1	461638	G	G | T	G	G	gene10122: upstream gene variant	gene10123: intron variant
LG1	461639	A	A | T	A	A	gene10122: upstream gene variant	gene10123: intron variant
LG1	461649	G	G	G | T	T	gene10122: upstream gene variant	gene10123: intron variant
LG1	461649	GT	G	GT	GT	gene10122: upstream gene variant	gene10123: intron variant
LG1	461650	T	T	T	T | G	gene10122: upstream gene variant	gene10123: intron variant
LG1	465367	CT	C	C	C	gene10124: downstream gene variant	gene10123: intron variant
LG1	465379	G	G	G	G | T	gene10124: downstream gene variant	gene10123: intron variant
LG1	474232	C	C | CA	CA	C	gene10126: upstream gene variant	gene10124: upstream gene variant	gene10125: downstream gene variant
LG1	476038	C	C | T	C | T	C	gene10125: downstream gene variant	gene10126: downstream gene variant
LG1	476063	G	G | A	G	G	gene10125: downstream gene variant	gene10126: downstream gene variant
LG1	476066	G	G | A	G | A	G	gene10125: downstream gene variant	gene10126: downstream gene variant
LG1	477335	A	A	A	A | G	gene10125: downstream gene variant	gene10126: downstream gene variant	gene34733: downstream gene variant
LG1	477388	A	A	A | G	A	gene10125: downstream gene variant	gene10126: downstream gene variant	gene34733: downstream gene variant
LG1	478704	C	C | A	C	C	gene10125: downstream gene variant	gene10126: downstream gene variant	gene34733: downstream gene variant
LG1	483335	G	G | GC	G | GC	G	gene34733: frameshift variant	gene10127: upstream gene variant	gene34734: downstream gene variant
LG1	484234	G	G | A	G | A	G	gene10127: upstream gene variant	gene34733: upstream gene variant	gene34734: downstream gene variant
LG1	484295	C	C	C | T	C	gene10127: upstream gene variant	gene34733: upstream gene variant	gene34734: downstream gene variant
LG1	487182	C	C	C	CAAA	gene10127: upstream gene variant	gene34733: upstream gene variant	gene10128: upstream gene variant	gene34734: intron variant
LG1	487474	A	AT	AT	AT	gene10127: upstream gene variant	gene34733: upstream gene variant	gene10128: upstream gene variant	gene34734: intron variant
LG1	490271	G	GT	GT	GT	gene10128: upstream gene variant	gene34734: upstream gene variant	gene10127: downstream gene variant
LG1	490845	C	C	C	C | T	gene10128: upstream gene variant	gene34734: upstream gene variant	gene10127: downstream gene variant	gene10129: downstream gene variant
LG1	490851	T	T	T	T | C	gene10128: upstream gene variant	gene34734: upstream gene variant	gene10127: downstream gene variant	gene10129: downstream gene variant
LG1	492970	G	GT	GT	GT	gene10127: downstream gene variant	gene10129: downstream gene variant	gene10128: intron variant
LG1	495585	G	GAA	GAA	G | GAA	gene10129: downstream gene variant	gene10128: downstream gene variant
LG1	499225	A	A | C	A	A | C	gene10130: upstream gene variant	gene10129: upstream gene variant	gene10128: downstream gene variant
LG1	499226	T	T | A	T	T | A	gene10130: upstream gene variant	gene10129: upstream gene variant	gene10128: downstream gene variant
LG1	499781	A	T	A	A	gene10130: upstream gene variant	gene10129: upstream gene variant	gene10128: downstream gene variant
LG1	499781	AT	AT	A	A	gene10130: upstream gene variant	gene10129: upstream gene variant	gene10128: downstream gene variant
LG1	499782	T	A	T	T	gene10130: upstream gene variant	gene10129: upstream gene variant	gene10128: downstream gene variant
LG1	507967	G	G | GA	G | GA	GA	gene10132: upstream gene variant	gene10131: upstream gene variant	gene10130: downstream gene variant	gene10133: downstream gene variant
LG1	508661	T	T	T	T | C	gene10132: upstream gene variant	gene10131: upstream gene variant	gene10130: downstream gene variant	gene10133: downstream gene variant
LG1	508935	G	G	G	G | C	gene10132: missense variant: Asp37His	gene10131: upstream gene variant	gene10130: downstream gene variant	gene10133: downstream gene variant
LG1	508985	G	G	G	G | T	gene10131: upstream gene variant	gene10130: downstream gene variant	gene10133: downstream gene variant	gene10132: intron variant
LG1	509372	G	G | A	G	G | A	gene10132: missense variant: Ala87Thr	gene10131: upstream gene variant	gene10130: downstream gene variant	gene10133: downstream gene variant
LG1	509377	C	C | A	C | A	C | A	gene10132: synonymous variant: Val88Val	gene10131: upstream gene variant	gene10130: downstream gene variant	gene10133: downstream gene variant
LG1	512954	C	C | CA	CA	CA	gene10134: upstream gene variant	gene10133: upstream gene variant	gene10132: downstream gene variant
LG1	518584	C	C | A	C	C | A	gene10134: intron variant
LG1	518804	C	G	G	G	gene10134: intron variant
LG1	519643	A	A | G	A | G	A	gene10134: splice acceptor variant	gene10134: intron variant
LG1	520420	C	C | A	C | A	C | A	gene10134: missense variant: Pro186His
LG1	520535	T	T | C	T | C	T | C	gene10134: synonymous variant: Cys224Cys
LG1	520773	A	A	A	A | G	gene10134: missense variant: Arg304Gly
LG1	521447	G	G | A	G | A	G | A	gene10134: missense variant: Arg452Lys
LG1	521528	A	A | G	A | G	A | G	gene10134: missense variant: Asn479Ser
LG1	521538	C	C | T	C | T	C | T	gene10134: synonymous variant: Gly482Gly
LG1	521552	C	C | A	C | A	C | A	gene10134: missense variant: Thr487Asn
LG1	521767	G	G | T	G | T	G | T	gene10134: intron variant
LG1	521775	A	A | G	A | G	A | G	gene10134: intron variant
LG1	521795	A	A	A | G	A | G	gene10134: intron variant
LG1	522413	G	G | T	G	G	gene10134: intron variant
LG1	522414	A	A | T	A	A	gene10134: intron variant
LG1	522520	T	T | A	T | A	T | A	gene10134: intron variant
LG1	522523	TA	TA	TA	TA | T	gene10134: intron variant
LG1	522532	T	T | A	T | A	T | A	gene10134: intron variant
LG1	522647	G	G | A	G | A	G | A	gene10135: upstream gene variant	gene10134: intron variant
LG1	522671	C	C | T	C | T	C | T	gene10135: upstream gene variant	gene10134: intron variant
LG1	522738	T	T | C	T | C	T | C	gene10135: upstream gene variant	gene10134: intron variant
LG1	522739	T	T | A	T | A	T | A	gene10135: upstream gene variant	gene10134: intron variant
LG1	522795	G	G | C	G | C	G | C	gene10135: upstream gene variant	gene10134: intron variant
LG1	522818	G	G | A	G | A	G | A	gene10135: upstream gene variant	gene10134: intron variant
LG1	523156	T	T | C	T | C	T | C	gene10135: upstream gene variant	gene10134: intron variant
LG1	525202	A	A | T	A | T	A | T	gene10135: upstream gene variant	gene10134: intron variant
LG1	525284	C	C | A	C | A	C | A	gene10135: upstream gene variant	gene10134: intron variant
LG1	525294	G	G | T	G | T	G | T	gene10135: upstream gene variant	gene10134: intron variant
LG1	525295	AT	A	A	A	gene10135: upstream gene variant	gene10134: intron variant
LG1	525312	T	T | C	T | C	T	gene10135: upstream gene variant	gene10134: intron variant
LG1	525327	A	A | G	A | G	A | G	gene10135: upstream gene variant	gene10134: intron variant
LG1	525392	C	C | T	C | T	C | T	gene10135: upstream gene variant	gene10134: intron variant
LG1	525429	G	G | C	G | C	G | C	gene10135: upstream gene variant	gene10134: intron variant
LG1	525497	C	C | A	C | A	C | A	gene10134: synonymous variant: Val637Val	gene10135: upstream gene variant
LG1	525977	C	C | A	C | A	C | A	gene10134: missense variant: Asn797Lys	gene10135: upstream gene variant
LG1	526002	A	A | G	A | G	A | G	gene10134: missense variant: Lys806Glu	gene10135: upstream gene variant
LG1	526007	T	T | G	T | G	T | G	gene10134: missense variant: Asn807Lys	gene10135: upstream gene variant
LG1	526074	A	A | G	A | G	A | G	gene10134: missense variant: Lys830Glu	gene10135: upstream gene variant
LG1	526099	T	T | G	T | G	T | G	gene10134: missense variant: Leu838Trp	gene10135: upstream gene variant
LG1	526151	C	C | T	C | T	C | T	gene10134: synonymous variant: Asn855Asn	gene10135: upstream gene variant
LG1	526173	C	C | A	C | A	C | A	gene10134: missense variant: Leu863Ile	gene10135: upstream gene variant
LG1	526176	G	G	G	G | A	gene10134: missense variant: Ala864Thr	gene10135: upstream gene variant
LG1	529795	AT	A	AT	A	gene10136: upstream gene variant	gene10134: downstream gene variant	gene10135: downstream gene variant
LG1	529919	T	TA	T | TA	TA	gene10136: upstream gene variant	gene10134: downstream gene variant	gene10135: downstream gene variant
LG1	529929	T	T | A	T	T | A	gene10136: upstream gene variant	gene10134: downstream gene variant	gene10135: downstream gene variant
LG1	529953	TA	T	T	T	gene10136: upstream gene variant	gene10134: downstream gene variant	gene10135: downstream gene variant
LG1	531155	T	TAA	TAA	TAA	gene10136: upstream gene variant	gene10134: downstream gene variant	gene10135: downstream gene variant	gene10137: downstream gene variant
LG1	531802	T	T	T | C	T	gene10136: upstream gene variant	gene10135: downstream gene variant	gene10137: downstream gene variant
LG1	559599	C	A	C | A	A	gene10140: upstream gene variant	gene10141: intron variant
LG1	559600	A	A | C	A	C	gene10140: upstream gene variant	gene10141: intron variant
LG1	561649	C	CT	CT	CT	gene10141: intron variant
LG1	568308	G	G	G	G | A	gene10141: intron variant
LG1	568427	C	CT	CT	CT	gene10141: intron variant
LG1	568660	A	A | G	A | G	A | G	gene10141: intron variant
LG1	568991	C	C	C | T	C	gene10141: missense variant: Ala740Thr
LG1	568993	A	A	A | G	A	gene10141: missense variant: Phe739Ser
LG1	569021	T	T | C	T | C	T	gene10141: missense variant: Arg730Gly
LG1	569505	T	TA	TA	TA	gene10141: intron variant
LG1	569564	T	TAA	TAA	TAA	gene10141: intron variant
LG1	582229	A	A	A	A | G	gene10142: upstream gene variant	gene10143: upstream gene variant
LG1	582264	C	C	C	C | T	gene10142: upstream gene variant	gene10143: upstream gene variant
LG1	582278	T	T	T	T | C	gene10142: upstream gene variant	gene10143: upstream gene variant
LG1	582345	TA	TAA | T	TAA | T	TA | TAA	gene10142: upstream gene variant	gene10142: upstream gene variant	gene10143: upstream gene variant	gene10143: upstream gene variant
LG1	582356	C	C | T	C	C	gene10142: upstream gene variant	gene10143: upstream gene variant
LG1	582403	A	A	A	A | T	gene10142: upstream gene variant	gene10143: upstream gene variant
LG1	582407	C	C | T	C | T	C	gene10142: upstream gene variant	gene10143: upstream gene variant
LG1	582510	G	G	G | T	G	gene10142: upstream gene variant	gene10143: upstream gene variant
LG1	586064	T	T	T	T | G	gene10143: upstream gene variant	gene34735: upstream gene variant
LG1	586065	G	G	G	G | A	gene10143: upstream gene variant	gene34735: upstream gene variant
LG1	589908	C	C | T	C | T	C | T	gene34735: stop gained: Gln120*	gene10144: downstream gene variant
LG1	590550	G	G | A	G | A	G | A	gene10144: downstream gene variant	gene34735: downstream gene variant
LG1	590952	T	T | C	T	T | C	gene10144: downstream gene variant	gene34735: downstream gene variant
LG1	590959	C	C | T	C	C | T	gene10144: downstream gene variant	gene34735: downstream gene variant
LG1	601723	T	T	A	T	gene10145: intron variant
LG1	602881	AAT	AAT	AAT	AAT | A	gene10145: intron variant
LG1	606740	A	AT	AT	AT	gene10146: upstream gene variant	gene10145: upstream gene variant	gene10147: upstream gene variant
LG1	625018	A	T	T	A	gene10149: upstream gene variant	gene10152: upstream gene variant	gene10151: downstream gene variant	gene10150: intron variant
LG1	625300	G	G	G | A	G	gene10149: upstream gene variant	gene10152: upstream gene variant	gene10151: downstream gene variant	gene10150: intron variant
LG1	625306	A	A	A | C	A	gene10149: upstream gene variant	gene10152: upstream gene variant	gene10151: downstream gene variant	gene10150: intron variant
LG1	641106	G	G	G | A	G | A	gene10153: upstream gene variant	gene10152: downstream gene variant
LG1	641107	A	A	A	A | G	gene10153: upstream gene variant	gene10152: downstream gene variant
LG1	641113	GA	G	G	G	gene10153: upstream gene variant	gene10152: downstream gene variant
LG1	645286	A	AT	AT	AT	gene10154: upstream gene variant	gene10155: upstream gene variant	gene10152: downstream gene variant	gene10153: downstream gene variant
LG1	646234	G	G | T	G | T	G | T	gene10154: upstream gene variant	gene10155: upstream gene variant	gene10153: downstream gene variant
LG1	646257	A	A | G	A | G	A | G	gene10154: upstream gene variant	gene10155: upstream gene variant	gene10153: downstream gene variant
LG1	646266	G	GTT	GTT	GTT	gene10154: upstream gene variant	gene10155: upstream gene variant	gene10153: downstream gene variant
LG1	646763	G	G | A	G | A	G | A	gene10154: missense variant: Glu24Lys	gene10155: upstream gene variant	gene10153: downstream gene variant
LG1	646832	A	A | G	A	A | G	gene10154: missense variant: Lys47Glu	gene10155: upstream gene variant	gene10153: downstream gene variant
LG1	648772	T	A	T	T	gene10155: upstream gene variant	gene10154: downstream gene variant
LG1	648774	A	G	A	A	gene10155: upstream gene variant	gene10154: downstream gene variant
LG1	648775	G	T	G	G	gene10155: upstream gene variant	gene10154: downstream gene variant
LG1	648796	G	T	T	T	gene10155: upstream gene variant	gene10154: downstream gene variant
LG1	648799	T	G	G	G	gene10155: upstream gene variant	gene10154: downstream gene variant
LG1	649356	G	G | A	G | A	G	gene10155: synonymous variant: Val28Val	gene10154: downstream gene variant
LG1	649387	G	G | C	G | C | A	G | C	gene10155: missense variant: Val39Leu	gene10155: missense variant: Val39Met	gene10154: downstream gene variant	gene10154: downstream gene variant
LG1	649422	A	A | T	A | T	A | T	gene10155: synonymous variant: Ala50Ala	gene10154: downstream gene variant
LG1	649583	C	C | T	C | T	C | T	gene10155: missense variant: Thr104Met	gene10154: downstream gene variant
LG1	649605	G	A	A	A	gene10155: synonymous variant: Lys111Lys	gene10154: downstream gene variant
LG1	649663	G	G | T	G | T	G | T	gene10155: stop gained: Glu131*	gene10154: downstream gene variant
LG1	649665	A	A | G	A | G	A | G	gene10155: synonymous variant: Glu131Glu	gene10154: downstream gene variant
LG1	649691	C	C | A	C | A	C | A	gene10155: missense variant: Thr140Asn	gene10154: downstream gene variant
LG1	649711	A	A | G	A	A	gene10155: missense variant: Met147Val	gene10154: downstream gene variant
LG1	650166	AT	A	A	A	gene10154: downstream gene variant	gene10155: intron variant
LG1	650569	T	T | A	T | A	T	gene10154: downstream gene variant	gene10155: intron variant
LG1	650569	TA	T	TA	T	gene10154: downstream gene variant	gene10155: intron variant
LG1	656151	G	GTT	GTT	G | GTT	gene10156: upstream gene variant	gene10157: upstream gene variant	gene10158: downstream gene variant	gene10155: downstream gene variant
LG1	662947	C	C	C	C | T	gene10159: missense variant: Arg380Gln	gene10158: upstream gene variant	gene10161: upstream gene variant	gene10157: downstream gene variant	gene10160: downstream gene variant
LG1	663981	T	TAA	T | TAA	T	gene10158: upstream gene variant	gene10161: upstream gene variant	gene10157: downstream gene variant	gene10160: downstream gene variant	gene10159: intron variant
LG1	664715	T	TA	TA	TA	gene10158: upstream gene variant	gene10161: upstream gene variant	gene10157: downstream gene variant	gene10160: downstream gene variant	gene10159: intron variant
LG1	665542	G	G	G	G | C	gene10158: upstream gene variant	gene10161: upstream gene variant	gene10159: upstream gene variant	gene10160: downstream gene variant
LG1	665561	C	C	C	C | T	gene10158: upstream gene variant	gene10161: upstream gene variant	gene10159: upstream gene variant	gene10160: downstream gene variant
LG1	665602	A	A	A	A | T	gene10158: upstream gene variant	gene10161: upstream gene variant	gene10159: upstream gene variant	gene10160: downstream gene variant
LG1	665761	T	T	T	T | C	gene10158: upstream gene variant	gene10161: upstream gene variant	gene10159: upstream gene variant	gene10160: downstream gene variant
LG1	665778	A	A	A	A | C	gene10158: upstream gene variant	gene10161: upstream gene variant	gene10159: upstream gene variant	gene10160: downstream gene variant
LG1	665790	G	G	G	G | C	gene10158: upstream gene variant	gene10161: upstream gene variant	gene10159: upstream gene variant	gene10160: downstream gene variant
LG1	665905	T	T	T	T | C	gene10160: missense variant: Lys477Glu	gene10158: upstream gene variant	gene10161: upstream gene variant	gene10159: upstream gene variant
LG1	665935	A	A	A	A | G	gene10160: missense variant: Cys467Arg	gene10158: upstream gene variant	gene10161: upstream gene variant	gene10159: upstream gene variant
LG1	665948	A	A	A	A | C	gene10160: missense variant: Asp462Glu	gene10158: upstream gene variant	gene10161: upstream gene variant	gene10159: upstream gene variant
LG1	665978	G	G	G	G | C	gene10160: synonymous variant: Pro452Pro	gene10158: upstream gene variant	gene10161: upstream gene variant	gene10159: upstream gene variant
LG1	666062	G	G	G	G | T	gene10160: synonymous variant: Ser424Ser	gene10158: upstream gene variant	gene10161: upstream gene variant	gene10159: upstream gene variant
LG1	666309	C	C	C	C | T	gene10160: missense variant: Gly342Glu	gene10158: upstream gene variant	gene10161: upstream gene variant	gene10159: upstream gene variant
LG1	666313	G	G	G	G | A	gene10160: missense variant: Pro341Ser	gene10158: upstream gene variant	gene10161: upstream gene variant	gene10159: upstream gene variant
LG1	669980	C	C | T	C	C	gene10159: upstream gene variant	gene10160: upstream gene variant	gene10162: upstream gene variant	gene10161: intron variant
LG1	685139	A	G	G	G	gene10164: downstream gene variant	gene10163: downstream gene variant
LG1	685140	G	A	A	A	gene10164: downstream gene variant	gene10163: downstream gene variant
LG1	686049	G	G	G	G | A	gene10165: upstream gene variant	gene10164: downstream gene variant	gene10163: downstream gene variant
LG1	686057	C	C | T	C | T	C | T	gene10165: upstream gene variant	gene10164: downstream gene variant	gene10163: downstream gene variant
LG1	686099	A	A | G	A | G	A | G	gene10165: upstream gene variant	gene10164: downstream gene variant	gene10163: downstream gene variant
LG1	686101	A	A | G	A | G	A | G	gene10165: upstream gene variant	gene10164: downstream gene variant	gene10163: downstream gene variant
LG1	686198	T	T	T	C	gene10165: upstream gene variant	gene10164: downstream gene variant	gene10163: downstream gene variant
LG1	690633	AT	A	A	A	gene10165: upstream gene variant	gene10164: upstream gene variant
LG1	691484	G	GT	GT	GT	gene10164: upstream gene variant	gene10165: intron variant
LG1	692204	T	T	T | TA	T | TA	gene10164: upstream gene variant	gene10165: intron variant
LG1	692773	T	TA	TA	TA	gene10164: upstream gene variant	gene10166: downstream gene variant	gene10165: intron variant
LG1	694399	A	AT	AT	AT	gene10164: upstream gene variant	gene10166: downstream gene variant	gene10165: intron variant
LG1	695886	G	GT	GT	GT	gene10166: downstream gene variant	gene10165: intron variant
LG1	696106	A	ATT	ATT	ATT	gene10166: downstream gene variant	gene10165: intron variant
LG1	697774	A	A	AT	A	gene10165: downstream gene variant	gene10166: intron variant
LG1	698059	G	GA	G | GA	G	gene10165: downstream gene variant	gene10166: intron variant
LG1	700248	C	C | T	C | T	C | T	gene10166: splice region variant	gene10165: downstream gene variant	gene10166: intron variant
LG1	700422	G	G | A	G | A	G	gene10165: downstream gene variant	gene10166: intron variant
LG1	700429	C	C | T	C | T	C	gene10165: downstream gene variant	gene10166: intron variant
LG1	702236	G	G | T	G	G | T	gene10166: synonymous variant: Val250Val
LG1	702240	T	T	T	T | G	gene10166: missense variant: Lys249Thr
LG1	704919	T	TA	T | TA	TA	gene10167: upstream gene variant	gene10166: intron variant
LG1	704946	A	A	AT	A | AT	gene10167: upstream gene variant	gene10166: intron variant
LG1	709680	T	A	T	T	gene10166: upstream gene variant	gene10167: intron variant
LG1	710589	C	C	C | T	C	gene10166: upstream gene variant	gene10168: upstream gene variant	gene10167: intron variant
LG1	710590	T	T	T | G	T	gene10166: upstream gene variant	gene10168: upstream gene variant	gene10167: intron variant
LG1	712510	G	G	G	G | A	gene10166: upstream gene variant	gene10168: upstream gene variant	gene10167: downstream gene variant
LG1	712522	A	A	A	A | G	gene10166: upstream gene variant	gene10168: upstream gene variant	gene10167: downstream gene variant
LG1	712538	C	C | T	C	C	gene10166: upstream gene variant	gene10168: upstream gene variant	gene10167: downstream gene variant
LG1	712539	G	G	G	G | A	gene10166: upstream gene variant	gene10168: upstream gene variant	gene10167: downstream gene variant
LG1	712570	C	C | G	C	C	gene10166: upstream gene variant	gene10168: upstream gene variant	gene10167: downstream gene variant
LG1	712581	C	C | A	C	C	gene10166: upstream gene variant	gene10168: upstream gene variant	gene10167: downstream gene variant
LG1	713420	C	CTT	C | CTT	CTT	gene10168: upstream gene variant	gene10167: downstream gene variant
LG1	713611	A	A	AT	A	gene10168: upstream gene variant	gene10167: downstream gene variant
LG1	713616	T	TTA	T	T	gene10168: upstream gene variant	gene10167: downstream gene variant
LG1	713617	A	T	A | T	T	gene10168: upstream gene variant	gene10167: downstream gene variant
LG1	713623	A	A	A | T	A	gene10168: upstream gene variant	gene10167: downstream gene variant
LG1	716176	A	AT	A | AT	A | AT	gene10167: downstream gene variant	gene10169: downstream gene variant	gene10168: intron variant
LG1	722546	C	CT	CT	CT	gene10169: upstream gene variant	gene10168: downstream gene variant	gene10170: downstream gene variant
LG1	722886	A	A | T	A | T	A | T	gene10169: upstream gene variant	gene10168: downstream gene variant	gene10170: downstream gene variant
LG1	722916	G	G | A	G | A	G | A	gene10169: upstream gene variant	gene10168: downstream gene variant	gene10170: downstream gene variant
LG1	723155	C	C | G	C	C	gene10169: upstream gene variant	gene10168: downstream gene variant	gene10170: downstream gene variant
LG1	723162	A	A | G	A	A	gene10169: upstream gene variant	gene10168: downstream gene variant	gene10170: downstream gene variant
LG1	723169	G	G | A	G	G	gene10169: upstream gene variant	gene10168: downstream gene variant	gene10170: downstream gene variant
LG1	723449	G	G | T	G | T	G | T	gene10169: upstream gene variant	gene10168: downstream gene variant	gene10170: downstream gene variant
LG1	723470	G	G | A	G | A	G | A	gene10169: upstream gene variant	gene10168: downstream gene variant	gene10170: downstream gene variant
LG1	723507	C	CA	CA	CA	gene10169: upstream gene variant	gene10168: downstream gene variant	gene10170: downstream gene variant
LG1	725409	C	CAA	CAA	C | CAA	gene10169: upstream gene variant	gene10170: intron variant
LG1	727340	T	TA	TA	TA	gene10169: upstream gene variant	gene10171: upstream gene variant	gene10170: upstream gene variant
LG1	728988	G	G	A	G	gene10171: upstream gene variant	gene10170: upstream gene variant
LG1	729440	C	A	A	A	gene10171: upstream gene variant	gene10170: upstream gene variant
LG1	736104	A	AT	AT	AT	gene10171: downstream gene variant
LG1	738755	C	C	C | A	C
LG1	738756	T	T	T | A	T
LG1	739514	G	G	G | A	G | A
LG1	739539	C	C	C	C | T
LG1	739544	C	C | G	C | G	C | G
LG1	739552	T	T | C	T | C	T | C
LG1	739588	C	C | T	C | T	C | T
LG1	739597	T	T | A	T | A	T | A
LG1	739604	A	A | T	A | T	A | T
LG1	739626	T	T	T | C	T | C
LG1	739630	C	C	C | T	C | T
LG1	739670	C	C	C | T	C | T
LG1	739675	C	C | A	C | A	C | A | T
LG1	739683	A	A	A | T	A | T
LG1	739695	T	T | C	T | C	T | C
LG1	739725	A	A | G	A | G	A | G
LG1	739728	A	A | T	A | C	A | T | C
LG1	739754	A	A	A | G	A
LG1	739767	A	A | G	A | G	A | G
LG1	739861	C	C | T	C | T	C | T
LG1	739867	A	A | C	A	A
LG1	739884	C	C | T	C | T	C | T
LG1	739898	T	T | TA	T	T | TA
LG1	739934	C	C | T	C	C
LG1	740241	A	A | T	A | T	A | T
LG1	740249	A	A | T	A | T	A | T
LG1	740250	AC	AC | A	AC | A	AC | A
LG1	740256	A	A	A | G	A | G
LG1	740274	C	C | T	C	C
LG1	740489	C	C | G	C | G	C | G
LG1	740490	C	C	C | G	C
LG1	740500	G	G | A	G | A	G | A
LG1	740528	A	A	A | T	A | T
LG1	740534	T	T | A	T | A	T | A
LG1	740913	A	A	A | T	A
LG1	742152	G	A	G	G
LG1	743638	A	A	A | G	A	gene10172: downstream gene variant
LG1	743640	G	G	G | A	G | A	gene10172: downstream gene variant
LG1	743646	G	G | A	G | A	G	gene10172: downstream gene variant
LG1	743647	G	G	G | T	G | T	gene10172: downstream gene variant
LG1	743733	T	T	T | C	T | C	gene10172: downstream gene variant
LG1	743736	G	G	G | A	G | A	gene10172: downstream gene variant
LG1	743837	G	G	GA	GA	gene10172: downstream gene variant
LG1	743838	T	A	T	T	gene10172: downstream gene variant
LG1	743839	A	T	T	T	gene10172: downstream gene variant
LG1	745154	C	C | T	C | T	C	gene10172: downstream gene variant	gene10173: downstream gene variant
LG1	749212	A	G	G	G	gene10172: upstream gene variant	gene10173: downstream gene variant	gene10174: downstream gene variant
LG1	749213	G	A	A	A	gene10172: upstream gene variant	gene10173: downstream gene variant	gene10174: downstream gene variant
LG1	749232	CG	CG	CG	C	gene10172: upstream gene variant	gene10173: downstream gene variant	gene10174: downstream gene variant
LG1	749361	C	CA	CA	CA	gene10172: upstream gene variant	gene10173: downstream gene variant	gene10174: downstream gene variant
LG1	749389	G	GA	GA	GA	gene10172: upstream gene variant	gene10173: downstream gene variant	gene10174: downstream gene variant
LG1	749397	C	C | A	C | A	C | A	gene10172: upstream gene variant	gene10173: downstream gene variant	gene10174: downstream gene variant
LG1	749648	T	T	C	T	gene10172: upstream gene variant	gene10173: downstream gene variant	gene10174: downstream gene variant
LG1	749857	C	C | CT	C | CT	CT	gene10172: upstream gene variant	gene10173: downstream gene variant	gene10174: downstream gene variant
LG1	750907	A	G	A	G	gene10172: upstream gene variant	gene10175: upstream gene variant	gene10174: downstream gene variant	gene10173: intron variant
LG1	750909	G	G | A	G	A	gene10172: upstream gene variant	gene10175: upstream gene variant	gene10174: downstream gene variant	gene10173: intron variant
LG1	751563	G	G	T	G	gene10172: upstream gene variant	gene10175: upstream gene variant	gene10174: downstream gene variant	gene10173: intron variant
LG1	752704	G	GA	G	GA	gene10172: upstream gene variant	gene10175: upstream gene variant	gene10173: upstream gene variant	gene10174: downstream gene variant
LG1	752832	T	T	TAA	TAA	gene10172: upstream gene variant	gene10175: upstream gene variant	gene10173: upstream gene variant	gene10174: downstream gene variant
LG1	753727	AC	A	A	A	gene10174: frameshift variant	gene10172: upstream gene variant	gene10175: upstream gene variant	gene10173: upstream gene variant
LG1	754196	T	T | C	T	T	gene10175: upstream gene variant	gene10173: upstream gene variant	gene10174: upstream gene variant
LG1	754216	A	A | G	A	A	gene10175: upstream gene variant	gene10173: upstream gene variant	gene10174: upstream gene variant
LG1	754217	G	G	G | A	G	gene10175: upstream gene variant	gene10173: upstream gene variant	gene10174: upstream gene variant
LG1	754221	A	A | G	A | G	A	gene10175: upstream gene variant	gene10173: upstream gene variant	gene10174: upstream gene variant
LG1	754243	T	T	T	T | TA	gene10175: upstream gene variant	gene10173: upstream gene variant	gene10174: upstream gene variant
LG1	754244	A	A | T	A | T	A | T	gene10175: upstream gene variant	gene10173: upstream gene variant	gene10174: upstream gene variant
LG1	754258	G	G | A	G | A	G | A	gene10175: upstream gene variant	gene10173: upstream gene variant	gene10174: upstream gene variant
LG1	754263	G	G | A	G | A	G | A	gene10175: upstream gene variant	gene10173: upstream gene variant	gene10174: upstream gene variant
LG1	755058	T	T	C	C	gene10175: upstream gene variant	gene10173: upstream gene variant	gene10174: upstream gene variant
LG1	755654	A	A | C	A	A | C	gene10173: upstream gene variant	gene10174: upstream gene variant	gene10175: intron variant
LG1	755655	C	C | T	C	C | T	gene10173: upstream gene variant	gene10174: upstream gene variant	gene10175: intron variant
LG1	755656	T	T | A	T	T | A	gene10173: upstream gene variant	gene10174: upstream gene variant	gene10175: intron variant
LG1	758004	A	G	A	G	gene10174: upstream gene variant	gene10175: intron variant
LG1	758005	G	C	G	C	gene10174: upstream gene variant	gene10175: intron variant
LG1	758031	C	A	A	C	gene10174: upstream gene variant	gene10175: intron variant
LG1	758439	A	AT	AT	A | AT	gene10174: upstream gene variant	gene10175: intron variant
LG1	761050	C	C	T	C	gene10175: intron variant
LG1	761093	A	A	A | G	A	gene10175: intron variant
LG1	762820	A	A	A | G	A | G	gene10175: intron variant
LG1	762843	G	G	G | A	G | A	gene10175: intron variant
LG1	764125	A	A | T	A	A | T	gene10175: downstream gene variant
LG1	764144	G	G | C	G	G | C	gene10175: downstream gene variant
LG1	764156	G	G | A	G	G | A	gene10175: downstream gene variant
LG1	765675	T	C	T	T	gene10175: downstream gene variant
LG1	768559	A	A	G	A	gene10175: downstream gene variant
LG1	780751	GA	GA	G	GA
LG1	781105	G	G	G | A	G | A
LG1	781850	G	G	G | A	G
LG1	782137	C	C	C | T	C | T
LG1	782146	A	A	A | G	A | G
LG1	791955	T	T	T | C	T
LG1	792101	G	G	G | A	G | A
LG1	792103	G	G | A	G | A	G | A
LG1	792117	C	C | A	C	C
LG1	792146	G	G | A	G | A	G | A
LG1	795702	G	G | A	G | A	G | A
LG1	795739	C	C | T	C | T	C | T
LG1	795750	G	G | A	G | A	G | A
LG1	795754	G	G | T	G | T	G | T
LG1	798431	G	GT	GT	GT
LG1	799037	A	AT	AT	AT
LG1	799450	A	A | T	A	A | T	gene10217: downstream gene variant
LG1	799621	A	AT	AT	AT	gene10217: downstream gene variant
LG1	800486	A	A	T	T	gene10217: downstream gene variant	gene10218: downstream gene variant
LG1	800539	AT	A	A	A	gene10217: downstream gene variant	gene10218: downstream gene variant
LG1	801023	T	T	T | C	T | C	gene10217: downstream gene variant	gene10218: downstream gene variant
LG1	802718	A	A	A	A | G	gene10217: downstream gene variant	gene10218: downstream gene variant
LG1	802719	C	C	C	C | A	gene10217: downstream gene variant	gene10218: downstream gene variant
LG1	802754	A	A	A	A | G	gene10217: downstream gene variant	gene10218: downstream gene variant
LG1	803083	A	A | AT	A | AT	AT	gene10217: downstream gene variant	gene10218: downstream gene variant
LG1	803811	G	GT	G | GT	GT	gene10217: downstream gene variant	gene10218: downstream gene variant
LG1	803835	A	ATTT	ATTT	A	gene10217: downstream gene variant	gene10218: downstream gene variant
LG1	806017	G	G	A	G	gene10217: upstream gene variant	gene10218: upstream gene variant
LG1	807245	T	T	T | C	T | C	gene10217: upstream gene variant	gene10218: upstream gene variant
LG1	807386	A	A | G	A | G	A | G	gene10217: upstream gene variant	gene10218: upstream gene variant
LG1	807629	G	G	G | A	G | A	gene10217: upstream gene variant	gene10218: upstream gene variant
LG1	807679	C	C	C | A	C | A	gene10217: upstream gene variant	gene10218: upstream gene variant
LG1	807830	C	C	C | T	C | T	gene10217: upstream gene variant	gene10218: upstream gene variant
LG1	807838	C	C	C | T	C | T	gene10217: upstream gene variant	gene10218: upstream gene variant
LG1	808398	G	G	G	G | A	gene10217: upstream gene variant	gene10218: upstream gene variant
LG1	808413	T	T	T	T | C	gene10217: upstream gene variant	gene10218: upstream gene variant
LG1	808416	C	C	C	C | T	gene10217: upstream gene variant	gene10218: upstream gene variant
LG1	811896	T	T | A	T | A	T
LG1	811899	G	G | A	G | A	G
LG1	811920	T	T | C	T | C	T
LG1	811943	G	G | A	G | A	G
LG1	816505	A	A | G	A	A | G	gene10219: downstream gene variant
LG1	816531	G	G | A	G | A	G | A	gene10219: downstream gene variant
LG1	816534	G	G | A	G | A	G | A	gene10219: downstream gene variant
LG1	816550	G	G	G | C	G | C	gene10219: downstream gene variant
LG1	822227	G	G	A	G	gene10219: upstream gene variant
LG1	822489	G	G	A	G	gene10219: upstream gene variant	gene10220: upstream gene variant
LG1	822589	A	A	C	A	gene10219: upstream gene variant	gene10220: upstream gene variant
LG1	822678	A	A	G	A	gene10219: upstream gene variant	gene10220: upstream gene variant
LG1	822700	C	C	G	C	gene10219: upstream gene variant	gene10220: upstream gene variant
LG1	822869	C	C	T	C	gene10219: upstream gene variant	gene10220: upstream gene variant
LG1	822872	C	C	T	C	gene10219: upstream gene variant	gene10220: upstream gene variant
LG1	826878	G	G	G | A	G	gene10220: upstream gene variant	gene10221: downstream gene variant
LG1	827202	C	C | T	C | T	C | T	gene10220: upstream gene variant	gene10221: downstream gene variant
LG1	827215	C	C | T	C | T	C | T	gene10220: upstream gene variant	gene10221: downstream gene variant
LG1	827222	C	CT	CT	CT	gene10220: upstream gene variant	gene10221: downstream gene variant
LG1	827249	A	A | AT	A | AT	AT	gene10220: upstream gene variant	gene10221: downstream gene variant
LG1	827279	A	T	T	T	gene10220: upstream gene variant	gene10221: downstream gene variant
LG1	828826	G	G	A	G	gene10221: downstream gene variant	gene10220: downstream gene variant
LG1	831175	AAG	AAG	A	AAG	gene10221: upstream gene variant	gene10220: downstream gene variant
LG1	831379	A	G	A | G	A | G	gene10221: upstream gene variant	gene10220: downstream gene variant
LG1	831381	G	A	G | A	G | A	gene10221: upstream gene variant	gene10220: downstream gene variant
LG1	831476	A	A | G	A	A | G	gene10221: upstream gene variant	gene10220: downstream gene variant
LG1	831503	C	C | A	C	C	gene10221: upstream gene variant	gene10220: downstream gene variant
LG1	831505	A	A | T	A	A	gene10221: upstream gene variant	gene10220: downstream gene variant
LG1	831546	C	C | T	C | T	C | T	gene10221: upstream gene variant	gene10220: downstream gene variant
LG1	831594	T	T	T | C	T	gene10221: upstream gene variant	gene10220: downstream gene variant
LG1	831631	G	G | A	G | A	G	gene10221: upstream gene variant	gene10220: downstream gene variant
LG1	831649	G	A	G | A	G	gene10221: upstream gene variant	gene10220: downstream gene variant
LG1	832128	T	T | G	T | G	T	gene10221: upstream gene variant	gene10220: downstream gene variant
LG1	832173	T	T | C	T | C	T	gene10221: upstream gene variant	gene10220: downstream gene variant
LG1	832814	T	TA	TA	T | TA	gene10221: upstream gene variant
LG1	837272	G	GT	GT	GT	gene10222: upstream gene variant
LG1	837951	A	AT	AT	AT	gene10222: upstream gene variant
LG1	838278	G	G | A	G | A	G | A	gene10222: upstream gene variant
LG1	838696	G	G	G | A	G | A	gene10222: upstream gene variant
LG1	838701	C	C	C | T	C | T	gene10222: upstream gene variant
LG1	840842	A	A	A | T	A | T	gene10222: missense variant: Lys101Met
LG1	840874	G	G	G | A	G | A	gene10222: missense variant: Glu112Lys
LG1	841434	T	T | C	T | C	T | C	gene10222: downstream gene variant
LG1	841449	T	T | C	T | C	T	gene10222: downstream gene variant
LG1	841874	C	C	C | A	C	gene10222: downstream gene variant
LG1	843321	C	C	A	C | A	gene10222: downstream gene variant
LG1	843333	G	A	A	G | A	gene10222: downstream gene variant
LG1	844244	T	T	A	T	gene10222: downstream gene variant
LG1	845295	T	T	T | C	T	gene10222: downstream gene variant
LG1	845307	G	G	G | T	G	gene10222: downstream gene variant
LG1	845335	T	T | C	C	T	gene10222: downstream gene variant
LG1	845553	A	A	A | G	A | G	gene10222: downstream gene variant
LG1	845565	G	G	G | A	G | A	gene10222: downstream gene variant
LG1	845571	G	G	G | T	G | T	gene10222: downstream gene variant
LG1	845742	T	T | C	T	T	gene10222: downstream gene variant
LG1	845791	C	C | T	C | T	C | T	gene10222: downstream gene variant
LG1	846356	A	A | G	A | G	A
LG1	846357	T	T | C	T | C	T
LG1	847538	A	A | G	A	A | G
LG1	847549	C	C | T	C | T	C | T
LG1	847569	A	A | G	A | G	A | G
LG1	847802	G	G | A	G	G
LG1	848061	C	C	C	C | T
LG1	851282	C	C | T	C	C | T
LG1	851284	G	G | A	G	G | A
LG1	851320	G	A	G	A
LG1	851545	G	G | T	G | T	G
LG1	851546	C	C | A	C | A	C
LG1	852165	G	GT	GT	GT
LG1	853241	G	GT	GT	GT
LG1	854705	G	GA	GA	GA
LG1	855936	T	TA	T	TA
LG1	855965	A	AT	A	AT
LG1	856734	TA	T	T	T	gene10223: downstream gene variant
LG1	856846	C	C	T	C	gene10223: downstream gene variant
LG1	857294	G	G	A	G	gene10223: downstream gene variant
LG1	859458	C	C	T	C	gene10223: downstream gene variant
LG1	860314	T	T	T	T | A	gene10223: downstream gene variant
LG1	860332	T	T	T	T | A	gene10223: downstream gene variant
LG1	862424	T	T | TA	T | TA	T | TA	gene10223: intron variant
LG1	862509	T	T	T	T | A	gene10223: intron variant
LG1	863765	G	GA	GA	GA	gene10223: intron variant
LG1	863910	G	GC	G	G	gene10223: intron variant
LG1	863911	T	T	T | C	T | C	gene10223: intron variant
LG1	863912	C	C | T	T	T	gene10223: intron variant
LG1	865998	A	A	A	A | T	gene10223: upstream gene variant
LG1	866002	T	T | C	T	T | C	gene10223: upstream gene variant
LG1	866291	G	G | A	G	G | A	gene10223: upstream gene variant
LG1	866334	A	A | G	A | G	A | G	gene10223: upstream gene variant
LG1	866339	G	G | A	G | A	G | A	gene10223: upstream gene variant
LG1	866362	A	A	A | T	A	gene10223: upstream gene variant
LG1	866370	A	A	A | AAT	A | AAT	gene10223: upstream gene variant
LG1	866468	C	C	C | T	C | T	gene10223: upstream gene variant
LG1	866481	C	C | T	C | T	C | T	gene10223: upstream gene variant
LG1	866507	C	C | T	C | T	C | T	gene10223: upstream gene variant
LG1	866551	C	C | A	C | A	C | A	gene10223: upstream gene variant
LG1	866669	G	G | A	G | A	G	gene10223: upstream gene variant
LG1	866670	A	A | T	A | T	A	gene10223: upstream gene variant
LG1	866675	A	A | G	A | G	A	gene10223: upstream gene variant
LG1	866902	G	G | A	G	G	gene10223: upstream gene variant
LG1	866932	A	A | G	A | G	A | G	gene10223: upstream gene variant
LG1	867028	T	T	T | A	T | A	gene10223: upstream gene variant
LG1	867059	C	C | A	C | A	C | A	gene10223: upstream gene variant
LG1	867061	A	A	A | C	A | C	gene10223: upstream gene variant
LG1	867351	G	G | A	G | A	G | A	gene10223: upstream gene variant
LG1	867352	A	A | T	A | T	A | T	gene10223: upstream gene variant
LG1	867584	G	G | A	G | A	G | A	gene10223: upstream gene variant
LG1	870192	C	CT	CT	CT
LG1	872185	G	G	G	G | T	gene10224: upstream gene variant
LG1	872196	T	T	T	T | A	gene10224: upstream gene variant
LG1	872197	C	C	C	C | T	gene10224: upstream gene variant
LG1	874013	A	A	A	A | G	gene10224: upstream gene variant
LG1	874141	C	C	T	C	gene10224: upstream gene variant	gene10225: upstream gene variant
LG1	878718	T	G	G	T | G	gene10225: upstream gene variant	gene10226: downstream gene variant	gene10224: downstream gene variant
LG1	878719	G	T	T	T	gene10225: upstream gene variant	gene10226: downstream gene variant	gene10224: downstream gene variant
LG1	878745	G	T	G	T	gene10225: upstream gene variant	gene10226: downstream gene variant	gene10224: downstream gene variant
LG1	878746	GT	GT	G	GT	gene10225: upstream gene variant	gene10226: downstream gene variant	gene10224: downstream gene variant
LG1	878747	T	G	T	G	gene10225: upstream gene variant	gene10226: downstream gene variant	gene10224: downstream gene variant
LG1	881947	C	C	T	C	gene10226: downstream gene variant	gene10224: downstream gene variant	gene10225: downstream gene variant
LG1	885647	C	C	CTTT	C	gene10225: downstream gene variant	gene10226: intron variant
LG1	885659	C	C | T	C | T	C	gene10225: downstream gene variant	gene10226: intron variant
LG1	885879	AT	A	A	A	gene10225: downstream gene variant	gene10226: intron variant
LG1	886010	A	A	A	A | G	gene10226: intron variant
LG1	886617	A	AT	AT	AT	gene10226: intron variant
LG1	887828	C	C	C | CT	C	gene10226: upstream gene variant
LG1	887830	T	T | C	T | C	T | C	gene10226: upstream gene variant
LG1	887839	C	C | T	C | T	C | T	gene10226: upstream gene variant
LG1	887862	C	C | T	C | T	C | T	gene10226: upstream gene variant
LG1	891656	C	CT	CT	CT	gene10226: upstream gene variant
LG1	892052	G	G	G	G | C	gene10226: upstream gene variant
LG1	893794	G	G	G	G | A
LG1	893809	G	G	G	G | A
LG1	895253	CT	C	C	C
LG1	896137	C	C	C	C | T
LG1	896150	T	T | A	T	T
LG1	899353	A	A	G	A
LG1	899658	T	A	T	T
LG1	899664	C	A	C	C
LG1	900917	G	G	G	G | A
LG1	900932	GA	GA	GA	GA | G
LG1	900935	A	A	A	A | C
LG1	900990	CA	CA | CAA	CAA	CA | CAA | C
LG1	900992	A	A	A	A | C
LG1	901749	C	C | T	C	C
LG1	908818	TG	TG | T	TG	TG
LG1	908869	A	A | T	A	A
LG1	910013	C	C	T	C
LG1	910680	C	C | T	C | T	C | T
LG1	910682	T	T	T	T | C
LG1	911001	C	C | A	C	C	gene10227: downstream gene variant
LG1	911272	A	G	A | G	A | G	gene10227: downstream gene variant
LG1	912916	C	C | G	C	C	gene10227: downstream gene variant
LG1	913516	C	CA	CA	CA	gene10227: downstream gene variant
LG1	915523	C	C	T	C	gene10227: downstream gene variant
LG1	917788	T	T	G	T	gene10227: upstream gene variant
LG1	919079	T	T | C	T | C	T | C	gene10227: upstream gene variant
LG1	920025	C	C | G	C	C	gene10227: upstream gene variant
LG1	920028	G	G | GC	G	G	gene10227: upstream gene variant
LG1	920046	C	C | T	C	C	gene10227: upstream gene variant
LG1	921174	G	G	G | A	G | A
LG1	921233	G	G | A	G | A	G | A
LG1	924389	T	T	T	C
LG1	924404	C	C	C	T
LG1	926225	G	G	A	G
LG1	926725	C	C	T	C
LG1	927235	C	T	C | T	C | T
LG1	927236	C	C | A	C | A	C | A
LG1	932375	T	T	TAA	TAA
LG1	932496	G	G | A	G | A	G | A
LG1	933175	TC	TC	TC	T
LG1	933195	A	A | C	A	A
LG1	933203	G	G | C	G	G
LG1	934017	G	G	G | T	G | T
LG1	936389	G	G	G | A	G | A	gene10228: upstream gene variant
LG1	936391	G	G | GGA	G | GGA	G | GGA	gene10228: upstream gene variant
LG1	936436	G	G	G | A	G	gene10228: upstream gene variant
LG1	936495	A	A	A | T	A	gene10228: upstream gene variant
LG1	936503	T	T	C	T	gene10228: upstream gene variant
LG1	936528	T	T	C	T	gene10228: upstream gene variant
LG1	936545	A	A	T	A	gene10228: upstream gene variant
LG1	940339	A	AT	AT	AT	gene10228: upstream gene variant
LG1	941631	A	AT	AT	AT	gene10229: upstream gene variant	gene10228: downstream gene variant
LG1	941779	T	T | C	T | C	T | C	gene10229: upstream gene variant	gene10228: downstream gene variant
LG1	941805	T	T | C	T | C	T | C	gene10229: upstream gene variant	gene10228: downstream gene variant
LG1	944119	A	A	T	A	gene10229: upstream gene variant	gene10228: downstream gene variant
LG1	944266	G	G	G | A	G | A	gene10229: upstream gene variant	gene10228: downstream gene variant
LG1	944405	G	G	G	G | A	gene10229: upstream gene variant	gene10228: downstream gene variant
LG1	944427	G	G | GT	G | GT	G | GT	gene10229: upstream gene variant	gene10228: downstream gene variant
LG1	944437	A	A | AT	A | AT	A | AT	gene10229: upstream gene variant	gene10228: downstream gene variant
LG1	944438	G	G | T	G | T	G | T	gene10229: upstream gene variant	gene10228: downstream gene variant
LG1	944460	A	A | G	A | G	A | G	gene10229: upstream gene variant	gene10228: downstream gene variant
LG1	944541	T	T | TG | TA	T	T	gene10229: upstream gene variant	gene10229: upstream gene variant	gene10228: downstream gene variant	gene10228: downstream gene variant
LG1	944640	C	CT	CT	CT	gene10229: upstream gene variant	gene10228: downstream gene variant
LG1	944654	C	C | G	C | G	C | G	gene10229: upstream gene variant	gene10228: downstream gene variant
LG1	945286	C	C	C | T	C | T	gene10229: upstream gene variant	gene10228: downstream gene variant
LG1	945295	A	A | T	A | T	A	gene10229: upstream gene variant	gene10228: downstream gene variant
LG1	945958	C	C | T	C	C	gene10229: upstream gene variant	gene10228: downstream gene variant
LG1	946035	A	A | C	A | C	A | C	gene10229: missense variant: Glu14Ala	gene10228: downstream gene variant
LG1	946044	G	G | C	G | C	G | C	gene10229: missense variant: Arg17Pro	gene10228: downstream gene variant
LG1	946051	A	A | C	A | C	A	gene10229: synonymous variant: Ser19Ser	gene10228: downstream gene variant
LG1	946099	G	G | A	G | A	G | A	gene10229: synonymous variant: Ser35Ser	gene10228: downstream gene variant
LG1	946399	C	C | T	C | T	C | T	gene10229: synonymous variant: Asp135Asp
LG1	946477	G	G	G | A	G	gene10229: synonymous variant: Lys161Lys
LG1	946591	C	C | T	C | T	C | T	gene10229: downstream gene variant
LG1	947001	A	A | C	A | C	A | C	gene10229: downstream gene variant
LG1	947448	C	C	T	C	gene10229: downstream gene variant
LG1	947453	A	A	A	A | G	gene10229: downstream gene variant
LG1	948023	C	C	T	C	gene10229: downstream gene variant
LG1	948741	T	T	C	T	gene10229: downstream gene variant
LG1	948878	C	C | G	C | G	C	gene10229: downstream gene variant
LG1	949137	A	A | AG	A | AG	A | AG	gene10229: downstream gene variant
LG1	949140	A	A | T	A | T	A | T	gene10229: downstream gene variant
LG1	949341	C	C | T	C	C	gene10229: downstream gene variant
LG1	949471	G	G | T	G	G	gene10229: downstream gene variant
LG1	949472	G	G | T	G | T	G	gene10229: downstream gene variant
LG1	949473	A	A | T	A | T	A	gene10229: downstream gene variant
LG1	950608	T	T	C	T	gene10229: downstream gene variant
LG1	952540	C	C	C | T	C	gene10230: downstream gene variant
LG1	954475	A	A | G	A | G	A | G	gene10230: downstream gene variant
LG1	956654	GA	G	G	G	gene10230: splice region variant	gene10230: intron variant
LG1	956656	C	C	C	C | A	gene10230: splice region variant	gene10230: intron variant
LG1	957435	CT	C	C	C	gene10230: intron variant
LG1	957468	C	C | T	C | T	C | T	gene10230: missense variant: Ala113Thr
LG1	958536	C	C | A	C | A	C | A	gene10231: upstream gene variant	gene10230: intron variant
LG1	959255	A	AT	A | AT	AT	gene10231: upstream gene variant	gene10230: upstream gene variant
LG1	960135	G	A	A	A	gene10231: upstream gene variant	gene10230: upstream gene variant
LG1	960136	A	T	T	T	gene10231: upstream gene variant	gene10230: upstream gene variant
LG1	965907	A	A	A | ATT	A	gene10232: upstream gene variant	gene10231: downstream gene variant
LG1	965920	C	C | T	C | T	C | T	gene10232: upstream gene variant	gene10231: downstream gene variant
LG1	965921	T	T | C	T | C	T | C	gene10232: upstream gene variant	gene10231: downstream gene variant
LG1	966731	T	T | A	T | A	T | A	gene10232: missense variant: Tyr49Asn	gene10231: downstream gene variant
LG1	966753	C	C | T	C | T	C | T	gene10232: missense variant: Ala56Val	gene10231: downstream gene variant
LG1	966755	A	A | G	A | G	A | G	gene10232: missense variant: Ile57Val	gene10231: downstream gene variant
LG1	966795	G	G | A	G	G	gene10232: missense variant: Arg70Lys	gene10231: downstream gene variant
LG1	966901	A	A | T	A | T	A | T	gene10232: missense variant: Asp75Val	gene10232: splice region variant	gene10231: downstream gene variant
LG1	966912	A	A | G	A | G	A | G	gene10232: missense variant: Thr79Ala	gene10231: downstream gene variant
LG1	966948	G	G	G | A	G	gene10232: missense variant: Asp91Asn	gene10231: downstream gene variant
LG1	966953	GA	GA	GA | G	GA	gene10232: frameshift variant	gene10231: downstream gene variant
LG1	966984	A	A | G	A | G	A | G	gene10232: missense variant: Thr103Ala	gene10231: downstream gene variant
LG1	966996	C	C | T	C | T	C | T	gene10232: stop gained: Gln107*	gene10231: downstream gene variant
LG1	967001	C	C | T	C | T	C	gene10232: synonymous variant: Cys108Cys	gene10231: downstream gene variant
LG1	973983	G	G | A	G | A	G | A	gene10233: upstream gene variant
LG1	973999	C	C | T	C | T	C | T	gene10233: upstream gene variant
LG1	974004	G	G | A	G | A	G | A	gene10233: upstream gene variant
LG1	974189	T	T	C	T	gene10233: upstream gene variant
LG1	976561	C	C	T	C	gene10234: downstream gene variant	gene10233: intron variant
LG1	978612	G	G | T	T	G | T	gene10234: downstream gene variant	gene10233: intron variant
LG1	978613	T	TG	TG	TG	gene10234: downstream gene variant	gene10233: intron variant
LG1	978672	G	G | A	G | A	G | A	gene10233: missense variant: Ala51Thr	gene10233: splice region variant	gene10234: downstream gene variant
LG1	978702	C	C | A	C | A	C | A	gene10233: missense variant: Leu61Ile	gene10234: downstream gene variant
LG1	978840	T	C	T	T | C	gene10233: missense variant: Trp107Arg	gene10234: downstream gene variant
LG1	978847	C	C	C	C | T	gene10233: missense variant: Thr109Ile	gene10234: downstream gene variant
LG1	978855	A	A | G	A	A | G	gene10233: missense variant: Lys112Glu	gene10234: downstream gene variant
LG1	978874	G	G	G	G | A	gene10233: missense variant: Gly118Glu	gene10234: downstream gene variant
LG1	978879	T	T | A	T | A	T	gene10233: missense variant: Trp120Arg	gene10234: downstream gene variant
LG1	978880	G	G | T	G | T	G	gene10233: missense variant: Trp120Leu	gene10234: downstream gene variant
LG1	978891	T	T	T	T | C	gene10233: synonymous variant: Leu124Leu	gene10234: downstream gene variant
LG1	978928	G	G | A	G	G	gene10233: missense variant: Arg136Gln	gene10234: downstream gene variant	gene10235: downstream gene variant
LG1	978935	G	G | A	G	G	gene10233: synonymous variant: Arg138Arg	gene10234: downstream gene variant	gene10235: downstream gene variant
LG1	980278	AG	A	AG	AG	gene10234: downstream gene variant	gene10235: downstream gene variant	gene10233: downstream gene variant
LG1	980304	G	A	A	A	gene10234: downstream gene variant	gene10235: downstream gene variant	gene10233: downstream gene variant
LG1	980305	A	G	A	G	gene10234: downstream gene variant	gene10235: downstream gene variant	gene10233: downstream gene variant
LG1	980369	T	C	T	T	gene10234: downstream gene variant	gene10235: downstream gene variant	gene10233: downstream gene variant
LG1	980370	C	T	C	C	gene10234: downstream gene variant	gene10235: downstream gene variant	gene10233: downstream gene variant
LG1	980393	T	A	A	T	gene10234: downstream gene variant	gene10235: downstream gene variant	gene10233: downstream gene variant
LG1	980614	A	C	C	C	gene10234: downstream gene variant	gene10235: downstream gene variant	gene10233: downstream gene variant
LG1	980629	A	C	A	A	gene10234: downstream gene variant	gene10235: downstream gene variant	gene10233: downstream gene variant
LG1	980632	C	A	C	C	gene10234: downstream gene variant	gene10235: downstream gene variant	gene10233: downstream gene variant
LG1	983184	G	G | T	T	T	gene10234: upstream gene variant	gene10235: downstream gene variant	gene10233: downstream gene variant
LG1	983186	T	G	G	G	gene10234: upstream gene variant	gene10235: downstream gene variant	gene10233: downstream gene variant
LG1	983711	C	C	A	C	gene10234: upstream gene variant	gene10235: downstream gene variant	gene10233: downstream gene variant
LG1	986316	A	A	A | T	A	gene10234: upstream gene variant	gene10235: upstream gene variant
LG1	990295	G	GA	GA	GA	gene10235: upstream gene variant	gene10236: downstream gene variant
LG1	990532	C	C | T	C | T	C	gene10235: upstream gene variant	gene10236: downstream gene variant
LG1	990546	C	C | A	C | A	C	gene10235: upstream gene variant	gene10236: downstream gene variant
LG1	990673	G	G | A	G	G	gene10235: upstream gene variant	gene10236: downstream gene variant
LG1	990786	T	T	T | C	T | C	gene10235: upstream gene variant	gene10236: downstream gene variant
LG1	990794	T	T	T | A	T | A	gene10235: upstream gene variant	gene10236: downstream gene variant
LG1	990795	C	C	C | A	C | A	gene10235: upstream gene variant	gene10236: downstream gene variant
LG1	990850	T	T | C	T	T | C	gene10235: upstream gene variant	gene10236: downstream gene variant
LG1	990862	G	G | A	G	G | A	gene10235: upstream gene variant	gene10236: downstream gene variant
LG1	991296	C	C | T	C | T	C | T	gene10236: downstream gene variant
LG1	991302	C	C | T	C | T	C | T	gene10236: downstream gene variant
LG1	991308	C	C | A	C | A	C | A	gene10236: downstream gene variant
LG1	992067	C	C | G	C | G	C | G	gene10236: downstream gene variant
LG1	992091	C	C | T	C | T	C | T	gene10236: downstream gene variant
LG1	992117	C	C | T	C | T	C | T	gene10236: downstream gene variant
LG1	992131	G	G | A	G | A	G | A	gene10236: downstream gene variant
LG1	992164	T	T	A	T	gene10236: downstream gene variant
LG1	992292	T	T	T	TAA	gene10236: downstream gene variant
LG1	992302	A	A	A | T	A	gene10236: downstream gene variant
LG1	995011	T	A	A	A	gene10236: upstream gene variant
LG1	995012	A	T	T	T	gene10236: upstream gene variant
LG1	995222	A	C	A	C	gene10236: upstream gene variant
LG1	996066	A	A	C	A	gene10236: upstream gene variant
LG1	996349	C	C | A	C	C	gene10236: upstream gene variant
LG1	996384	C	C | T	C	C	gene10236: upstream gene variant
LG1	996629	A	A | T	A	A | T	gene10236: upstream gene variant
LG1	996809	G	G | T	G | T	G	gene10236: upstream gene variant
LG1	996810	G	G | A	G | A	G	gene10236: upstream gene variant
LG1	997217	T	T | A	T	T | A	gene10236: upstream gene variant
LG1	997218	A	A | T	A	A	gene10236: upstream gene variant
LG1	997218	A	A	AT	A	gene10236: upstream gene variant
LG1	997588	C	C	C	C | T	gene10236: upstream gene variant
LG1	999143	G	G	G	G | T	gene10236: upstream gene variant
LG1	1001108	G	GA	GA	GA
LG1	1001926	A	A	A	A | T
LG1	1001932	G	G	G	G | A
LG1	1001935	A	A	A	A | G
LG1	1002625	T	T	T | A	T
LG1	1002683	G	G | T	T	G | T
LG1	1002688	A	A	T	A
LG1	1004157	T	T	G	T	gene34736: downstream gene variant
LG1	1004897	A	A	A | T	A | C	gene34736: downstream gene variant	gene34736: downstream gene variant
LG1	1004976	C	C	C | T	C | T	gene34736: downstream gene variant
LG1	1005024	G	G	A	G	gene34736: downstream gene variant
LG1	1012786	A	A | G	A	A | G	gene34736: upstream gene variant
LG1	1012836	G	G | T	G | T	G | T	gene34736: upstream gene variant
LG1	1012843	A	A | T	A	A | T	gene34736: upstream gene variant
LG1	1012900	G	G | T	G | T	G	gene34736: upstream gene variant
LG1	1012910	A	A | G	A | G	A | G	gene34736: upstream gene variant
LG1	1012956	G	G | A	G | A	G | A	gene34736: upstream gene variant	gene10237: upstream gene variant
LG1	1012960	G	G | A	G | A	G | A	gene34736: upstream gene variant	gene10237: upstream gene variant
LG1	1012969	T	T	T | C	T	gene34736: upstream gene variant	gene10237: upstream gene variant
LG1	1014136	A	A | G	A | G	A | G	gene34736: upstream gene variant	gene10237: upstream gene variant
LG1	1014163	T	TA	TA	TA	gene34736: upstream gene variant	gene10237: upstream gene variant
LG1	1014695	TA	TA	TA	T	gene34736: upstream gene variant	gene10237: upstream gene variant
LG1	1014712	G	A	G | A	A	gene34736: upstream gene variant	gene10237: upstream gene variant
LG1	1014713	A	G	A | G	G	gene34736: upstream gene variant	gene10237: upstream gene variant
LG1	1016222	A	AT	AT	AT	gene10237: upstream gene variant
LG1	1016416	G	G	G | GTA	G	gene10237: upstream gene variant
LG1	1017586	A	A	G	A	gene10237: upstream gene variant
LG1	1017589	G	G | A	A	G | A	gene10237: upstream gene variant
LG1	1017611	TA	T	TA	T	gene10237: upstream gene variant
LG1	1017756	T	C	C	C	gene10237: upstream gene variant
LG1	1019637	C	C	CTT	C	gene10238: upstream gene variant	gene10237: intron variant
LG1	1019692	T	TTG	TTG	TTG	gene10238: upstream gene variant	gene10237: intron variant
LG1	1019695	G	T	T	T	gene10238: upstream gene variant	gene10237: intron variant
LG1	1025565	GT	G	G	G	gene10237: downstream gene variant	gene10238: intron variant
LG1	1029170	G	GTT	G	GTT	gene10238: intron variant
LG1	1031984	T	T | A	T	T | A	gene10238: intron variant
LG1	1032015	G	G | T	G	G	gene10238: intron variant
LG1	1032101	C	C | A	C	C | A	gene10238: intron variant
LG1	1032125	GA	GA | G	GA	GA	gene10238: intron variant
LG1	1032171	T	T | A	T | A	T | A	gene10238: intron variant
LG1	1032183	C	C | A	C	C	gene10238: intron variant
LG1	1032195	G	G | T	G | T	G	gene10238: intron variant
LG1	1032217	A	A | G	A | G	A | G	gene10238: intron variant
LG1	1034506	G	G | GA	GA	GA	gene10238: intron variant
LG1	1034869	GT	G	G	G	gene10238: intron variant
LG1	1034975	GA	GA	G	G	gene10238: intron variant
LG1	1034976	A	C	A	A	gene10238: intron variant
LG1	1034978	C	A	C | A	C	gene10238: intron variant
LG1	1034982	T	A	T	T	gene10238: intron variant
LG1	1034983	T	A	T	T	gene10238: intron variant
LG1	1042955	G	G	A	G	gene10238: intron variant
LG1	1044330	A	A | AG	AG	AG	gene10239: upstream gene variant	gene10238: intron variant
LG1	1044504	A	A	A	A | C	gene10239: upstream gene variant	gene10238: intron variant
LG1	1044514	T	T	T	T | G	gene10239: upstream gene variant	gene10238: intron variant
LG1	1044529	G	G	G	G | A	gene10239: upstream gene variant	gene10238: intron variant
LG1	1045490	T	T	G	T	gene10239: upstream gene variant	gene10238: intron variant
LG1	1047601	A	A | T	A	A	gene10239: upstream gene variant	gene10238: downstream gene variant
LG1	1047601	A	AT	A	A	gene10239: upstream gene variant	gene10238: downstream gene variant
LG1	1047630	G	GC	GC	GC	gene10239: upstream gene variant	gene10238: downstream gene variant
LG1	1047667	G	GA	GA	GA	gene10239: upstream gene variant	gene10238: downstream gene variant
LG1	1047904	C	C | T	C | T	C | T	gene10239: upstream gene variant	gene10238: downstream gene variant
LG1	1047905	G	G | A	G | A	G | A	gene10239: upstream gene variant	gene10238: downstream gene variant
LG1	1048223	T	T	TAA	TAA	gene10239: upstream gene variant	gene10238: downstream gene variant
LG1	1050253	T	T	T	T | A	gene10238: downstream gene variant	gene10239: intron variant
LG1	1050254	G	G	G	G | A	gene10238: downstream gene variant	gene10239: intron variant
LG1	1050271	CT	C	C	C	gene10238: downstream gene variant	gene10239: intron variant
LG1	1050274	T	T | G	T	T | G	gene10238: downstream gene variant	gene10239: intron variant
LG1	1050581	AT	A	A	A	gene10238: downstream gene variant	gene10239: intron variant
LG1	1050604	T	T | C	T | C	C	gene10238: downstream gene variant	gene10239: intron variant
LG1	1050787	C	CT	CT	CT	gene10238: downstream gene variant	gene10239: intron variant
LG1	1051424	A	AT	AT	AT	gene10239: intron variant
LG1	1052699	T	TAA	TAA	TAA	gene10239: intron variant
LG1	1053719	T	T | A	T | A	T | A	gene10239: intron variant
LG1	1053720	A	A | C	A | C	A | C	gene10239: intron variant
LG1	1056233	A	A	AT	AT	gene10239: intron variant
LG1	1059005	T	T | C	T	T | C	gene10239: downstream gene variant
LG1	1059038	C	C | T	C | T	C | T	gene10239: downstream gene variant
LG1	1059050	C	C | T	C | T	C | T	gene10239: downstream gene variant
LG1	1059062	C	C | G	C | G	C | G	gene10239: downstream gene variant
LG1	1062255	G	G | GT	G | GT	G | GT
LG1	1062272	T	T | C	T | C	T | C
LG1	1062285	G	G | A	G | A	G | A
LG1	1069243	T	T	T	TG	gene10241: downstream gene variant	gene10240: downstream gene variant
LG1	1069244	A	A | G	A	A	gene10241: downstream gene variant	gene10240: downstream gene variant
LG1	1069245	G	A	G	A	gene10241: downstream gene variant	gene10240: downstream gene variant
LG1	1071556	C	CAA	C	C	gene10241: upstream gene variant	gene10240: downstream gene variant
LG1	1073668	C	C	C | A	C | A	gene10241: upstream gene variant	gene10240: downstream gene variant
LG1	1073679	A	A	A | C	A | C	gene10241: upstream gene variant	gene10240: downstream gene variant
LG1	1076406	C	C	CAA	CAA	gene10242: downstream gene variant
LG1	1077611	T	TA	TA	TA	gene10242: downstream gene variant
LG1	1081400	C	C	C | A	C	gene10242: upstream gene variant
LG1	1081498	C	C	T	C	gene10242: upstream gene variant
LG1	1081855	T	T	C	T	gene10242: upstream gene variant
LG1	1082188	G	G | T	G | T	G | T	gene10242: upstream gene variant
LG1	1082197	C	C | T	C | T	C | T	gene10242: upstream gene variant
LG1	1082241	T	TAA	TAA	TAA	gene10242: upstream gene variant
LG1	1084843	A	A | G	A	A	gene10242: upstream gene variant
LG1	1084852	G	G | A	G	G	gene10242: upstream gene variant
LG1	1084871	A	A | G	A | G	A | G	gene10242: upstream gene variant
LG1	1084975	G	A	A	A	gene10242: upstream gene variant
LG1	1084992	TA	T	TA	TA	gene10242: upstream gene variant
LG1	1086079	TA	T	T	T
LG1	1089446	T	TA	TA	TA
LG1	1090301	A	A | G	A	A | G
LG1	1090532	C	C | A	C | A	C | A
LG1	1093871	G	G	G	G | T
LG1	1093873	C	C	C	C | T
LG1	1093875	A	A	A	A | G
LG1	1093926	A	A	A	A | G
LG1	1094168	G	G	G	G | A
LG1	1094835	A	A	G	A
LG1	1095098	C	C | T	C	C
LG1	1095115	A	A | T	A	A
LG1	1095119	T	T | C	T	T
LG1	1095363	T	T | C	T | C	T | C
LG1	1095381	G	G | T	G | T	G | T
LG1	1095564	T	T	TC	TC	gene10243: downstream gene variant
LG1	1095566	C	C	T	T	gene10243: downstream gene variant
LG1	1098833	A	A | G	A | G	A | G	gene10243: downstream gene variant	gene10244: downstream gene variant
LG1	1098842	C	C | T	C | T	C | T	gene10243: downstream gene variant	gene10244: downstream gene variant
LG1	1099951	T	TA	TA	TA	gene10243: downstream gene variant	gene10244: downstream gene variant
LG1	1099955	A	A	A	A | C	gene10243: downstream gene variant	gene10244: downstream gene variant
LG1	1099982	C	C	C	C | T	gene10243: downstream gene variant	gene10244: downstream gene variant
LG1	1099996	C	C	C	C | T	gene10243: downstream gene variant	gene10244: downstream gene variant
LG1	1100126	G	G	A	G	gene10243: downstream gene variant	gene10244: downstream gene variant
LG1	1100655	GC	GC | G	GC	GC	gene10243: frameshift variant	gene10244: downstream gene variant
LG1	1100659	G	G | T	G	G | T	gene10243: synonymous variant: Thr107Thr	gene10244: downstream gene variant
LG1	1100692	G	G | A	G	G	gene10243: synonymous variant: His96His	gene10244: downstream gene variant
LG1	1100735	G	G	A	G	gene10243: missense variant: Pro82Leu	gene10244: downstream gene variant
LG1	1100752	A	A	A | G	A	gene10243: synonymous variant: Pro76Pro	gene10244: downstream gene variant
LG1	1101083	C	C | T	C | T	C | T	gene10243: upstream gene variant	gene10244: downstream gene variant
LG1	1103101	C	CAA	CAA	CAA	gene10243: upstream gene variant	gene10244: downstream gene variant
LG1	1104072	C	C | CA	CA	CA	gene10243: upstream gene variant	gene10244: upstream gene variant
LG1	1104264	CA	C	C	C	gene10243: upstream gene variant	gene10244: upstream gene variant
LG1	1104302	T	T | G	T	T	gene10243: upstream gene variant	gene10244: upstream gene variant
LG1	1104348	C	C | T	C | T	C	gene10243: upstream gene variant	gene10244: upstream gene variant
LG1	1114171	G	G	T	G	gene10177: downstream gene variant
LG1	1115226	C	C	C	CA	gene10177: downstream gene variant
LG1	1115932	T	T	T	T | G	gene10177: missense variant: Gln26Pro
LG1	1116106	A	A	G	A	gene10177: upstream gene variant
LG1	1117825	G	G	T	G	gene10177: upstream gene variant	gene10178: upstream gene variant
LG1	1118705	T	T	T | C	T	gene10177: upstream gene variant	gene10178: upstream gene variant
LG1	1119317	C	C	T	C	gene10177: upstream gene variant	gene10178: upstream gene variant
LG1	1119526	A	A	G	A	gene10177: upstream gene variant	gene10178: upstream gene variant
LG1	1122334	T	T | G	T	T	gene10178: downstream gene variant
LG1	1122702	G	G | T	G | T	G | T	gene10178: downstream gene variant
LG1	1122710	T	T | A	T | A	T	gene10178: downstream gene variant
LG1	1122954	T	T | G	T | G	T | G	gene10178: downstream gene variant
LG1	1122956	A	A	A | G	A | G	gene10178: downstream gene variant
LG1	1123006	G	G | GT	GT	GT	gene10178: downstream gene variant
LG1	1123473	C	C	T	C	gene10178: downstream gene variant
LG1	1123935	A	A	A | T	A	gene10178: downstream gene variant
LG1	1124164	T	T | C	T | C	T | C	gene10178: downstream gene variant
LG1	1124173	G	G | A	G | A	G | A	gene10178: downstream gene variant
LG1	1124582	C	C	C	C | T	gene10178: downstream gene variant
LG1	1125523	A	A	A | C	A	gene10178: downstream gene variant
LG1	1125863	G	A	A	A	gene10178: downstream gene variant
LG1	1125864	A	A | G	A | G	A	gene10178: downstream gene variant
LG1	1126635	C	C | A	C | A	C | A	gene10178: downstream gene variant
LG1	1126910	A	A	G	A	gene10178: downstream gene variant
LG1	1131279	T	T | C	T | C	T | C	gene10179: downstream gene variant
LG1	1131302	A	A | C	A | C	A | C	gene10179: downstream gene variant
LG1	1132050	A	A	A	A | C	gene10179: downstream gene variant
LG1	1132364	C	C	C	C | T	gene10179: downstream gene variant
LG1	1133237	A	AC	AC	AC	gene10179: downstream gene variant
LG1	1135525	G	G	A	G	gene10179: upstream gene variant
LG1	1137411	T	T	C	T	gene10179: upstream gene variant	gene10180: upstream gene variant
LG1	1138071	G	G | A	G | A	G | A	gene10179: upstream gene variant	gene10180: upstream gene variant
LG1	1138090	C	C | T	C | T	C | T	gene10179: upstream gene variant	gene10180: upstream gene variant
LG1	1138094	C	C | A	C | A	C | A	gene10179: upstream gene variant	gene10180: upstream gene variant
LG1	1138153	G	G | T	G | T	G | T	gene10179: upstream gene variant	gene10180: upstream gene variant
LG1	1138550	T	T | G	T | G	T	gene10179: upstream gene variant	gene10180: upstream gene variant
LG1	1138575	C	C | G	G	C	gene10179: upstream gene variant	gene10180: upstream gene variant
LG1	1139278	G	G	G | A	G | A	gene10179: upstream gene variant	gene10180: upstream gene variant
LG1	1141280	A	AT	AT	AT	gene10180: upstream gene variant
LG1	1144066	T	T	C	T	gene10180: intron variant
LG1	1144304	A	A | T	A | T	A | T	gene10180: intron variant
LG1	1144307	C	C | T	C | T	C | T	gene10180: intron variant
LG1	1149366	G	G | T	G	G | T	gene10181: upstream gene variant	gene10180: downstream gene variant	gene10182: downstream gene variant
LG1	1149380	G	G | A	G	G | A	gene10181: upstream gene variant	gene10180: downstream gene variant	gene10182: downstream gene variant
LG1	1150817	A	A | T	A	A	gene10181: upstream gene variant	gene10180: downstream gene variant	gene10182: downstream gene variant
LG1	1150911	A	A	A | T	A | T	gene10181: upstream gene variant	gene10180: downstream gene variant	gene10182: downstream gene variant
LG1	1150927	T	T	T | C	T | C	gene10181: upstream gene variant	gene10180: downstream gene variant	gene10182: downstream gene variant
LG1	1150941	T	T	T | C	T | C	gene10181: upstream gene variant	gene10180: downstream gene variant	gene10182: downstream gene variant
LG1	1151252	T	TG	T	T	gene10181: upstream gene variant	gene10180: downstream gene variant	gene10182: downstream gene variant
LG1	1151253	A	A	G	A | G	gene10181: upstream gene variant	gene10180: downstream gene variant	gene10182: downstream gene variant
LG1	1151254	G	A	A	A	gene10181: upstream gene variant	gene10180: downstream gene variant	gene10182: downstream gene variant
LG1	1151501	A	AT	AT	AT	gene10181: upstream gene variant	gene10180: downstream gene variant	gene10182: downstream gene variant
LG1	1151620	C	CA	CA	CA	gene10181: upstream gene variant	gene10180: downstream gene variant	gene10182: downstream gene variant
LG1	1160455	C	C	T	C	gene10182: upstream gene variant
LG1	1161774	C	C | T	C	C | T
LG1	1163606	G	G	A	G
LG1	1166270	GA	GA	GA	G
LG1	1166272	A	A | C	A	A
LG1	1179080	A	A	T	A	gene34737: downstream gene variant
LG1	1179298	G	G	G | A	G	gene34737: downstream gene variant
LG1	1179957	G	G	C	G	gene34737: downstream gene variant
LG1	1182792	C	C	C	C | A	gene34737: downstream gene variant
LG1	1183223	C	C | T	C	C | T	gene34737: downstream gene variant
LG1	1183229	G	G | T	G	G | T	gene34737: downstream gene variant
LG1	1184139	C	C	G	C	gene34737: intron variant
LG1	1185246	G	G	G	G | A	gene34737: synonymous variant: Ala766Ala
LG1	1185998	T	T | C	T	T	gene34737: intron variant
LG1	1186008	G	G | C	G	G	gene34737: intron variant
LG1	1194262	A	A	T	A	gene34737: intron variant
LG1	1195699	G	G | A	G | A	G | A	gene34737: upstream gene variant
LG1	1195721	G	G | A	G | A	G | A	gene34737: upstream gene variant
LG1	1195731	T	T | C	T | C	T | C	gene34737: upstream gene variant
LG1	1196590	C	C	C	C | T	gene34737: upstream gene variant
LG1	1196606	A	A | AT	A	A	gene34737: upstream gene variant
LG1	1202613	A	AT	A | AT	AT	gene10183: upstream gene variant	gene10184: downstream gene variant
LG1	1202622	A	A	T	A | T	gene10183: upstream gene variant	gene10184: downstream gene variant
LG1	1203983	AG	A	A	AG	gene10184: downstream gene variant	gene10183: intron variant
LG1	1203985	G	G	G	G | T	gene10184: downstream gene variant	gene10183: intron variant
LG1	1203988	A	T	T	T	gene10184: downstream gene variant	gene10183: intron variant
LG1	1204280	T	T | G	G	T	gene10184: downstream gene variant	gene10183: intron variant
LG1	1205502	A	A	A | T	A	gene10184: downstream gene variant	gene10183: downstream gene variant
LG1	1205906	G	G | T	G | T	G | T	gene10183: downstream gene variant	gene10184: intron variant
LG1	1206339	A	A | T	A	A | T	gene10183: downstream gene variant	gene10184: intron variant
LG1	1206349	A	A | T	A	A | T	gene10183: downstream gene variant	gene10184: intron variant
LG1	1206357	A	A | T	A	A | T	gene10183: downstream gene variant	gene10184: intron variant
LG1	1206388	G	G | A	G	G | A	gene10183: downstream gene variant	gene10184: intron variant
LG1	1206390	G	G | A	G	G | A	gene10183: downstream gene variant	gene10184: intron variant
LG1	1207433	A	A	G	A	gene10183: downstream gene variant	gene10184: intron variant
LG1	1208057	A	A	G	A	gene10183: downstream gene variant	gene10184: intron variant
LG1	1209789	G	G	G | GC	G	gene10183: downstream gene variant	gene10184: intron variant
LG1	1209790	A	A | C	A	A | C	gene10183: downstream gene variant	gene10184: intron variant
LG1	1209792	C	C	A	C	gene10183: downstream gene variant	gene10184: intron variant
LG1	1210090	TA	TCA	T	TA	gene10183: downstream gene variant	gene10183: downstream gene variant	gene10184: intron variant	gene10184: intron variant
LG1	1210092	C	A	C	A	gene10183: downstream gene variant	gene10184: intron variant
LG1	1219558	C	C | T	C | T	C | T
LG1	1219562	C	C | A	C | A	C | A
LG1	1220023	G	G | A	G | A	G | A
LG1	1220039	C	C | T	C | T	C | T
LG1	1220039	C	C | CT	C | CT	C | CT
LG1	1220066	C	C | T	C	C | T
LG1	1220242	G	G | A	G | A	G
LG1	1220979	C	C | T	C	C | T
LG1	1221046	G	G | A	G | A	G | A
LG1	1222495	T	T | C	T | C	T | C	gene10185: downstream gene variant
LG1	1223324	G	G	G	G | T	gene10185: downstream gene variant
LG1	1223342	A	A	A	A | T	gene10185: downstream gene variant
LG1	1223373	T	T	T	T | A	gene10185: downstream gene variant
LG1	1223421	C	C	C	C | A	gene10185: downstream gene variant
LG1	1224165	T	T | A	A	A	gene10185: downstream gene variant
LG1	1224216	T	C	C	C	gene10185: downstream gene variant
LG1	1224254	T	TG	TG	TG	gene10185: downstream gene variant
LG1	1224320	A	A | G	A | G	A | G	gene10185: downstream gene variant
LG1	1224698	G	G | T	G | T	G	gene10185: downstream gene variant
LG1	1224838	T	T | C	T | C	C	gene10185: downstream gene variant
LG1	1227045	A	A | G	A | G	A | G	gene10185: intron variant
LG1	1227048	T	T | A	T | A	T | A	gene10185: intron variant
LG1	1227053	CA	CA	CA	CA | C	gene10185: intron variant
LG1	1227054	AT	A	A	AT	gene10185: intron variant
LG1	1227055	T	T	T	T | A	gene10185: intron variant
LG1	1227065	G	G | T	G	G	gene10185: intron variant
LG1	1227984	C	C	C	C | T	gene10185: intron variant
LG1	1227992	C	C	C	C | T	gene10185: intron variant
LG1	1228090	A	A | C	A | C	A	gene10185: intron variant
LG1	1228176	T	T | C	T | C	T | C	gene10185: intron variant
LG1	1229609	T	T | C	T	T	gene10185: intron variant
LG1	1229610	T	T | C	T | C	T | C	gene10185: intron variant
LG1	1230671	T	T | C	T | C	T | C	gene10185: upstream gene variant
LG1	1230694	T	T | C	T | C	T | C	gene10185: upstream gene variant
LG1	1230934	A	A | G	A | G	A | G	gene10185: upstream gene variant
LG1	1230950	T	T | C	T | C	T | C	gene10185: upstream gene variant
LG1	1232684	C	C	T	C	gene10185: upstream gene variant
LG1	1233311	A	A | T	A | T	A	gene10185: upstream gene variant
LG1	1233312	C	C | T	C | T	C	gene10185: upstream gene variant
LG1	1233336	A	A | G	A | G	A	gene10185: upstream gene variant
LG1	1235832	C	C	G	C
LG1	1238084	T	T | A	T | A	T | A
LG1	1238108	T	T | A	T | A	T | A
LG1	1238110	T	T | G	T | G	T | G
LG1	1238155	G	G	G | T	G | T
LG1	1238169	C	C | A	C | A	C | A
LG1	1238192	G	G | A	G | A	G | A
LG1	1238278	C	C | T	C | T	C | T
LG1	1238428	T	T | C	T | C	T
LG1	1238444	G	G	G | A	G | A
LG1	1238451	C	C | T	C | T	C | T
LG1	1243868	C	C	C | T	C
LG1	1243895	C	C	C | T	C
LG1	1246986	C	C | T	C	C | T
LG1	1246987	T	T	T	T | C
LG1	1247032	C	C | T	C | T	C
LG1	1247033	CT	CT	CT	C
LG1	1247155	C	C	C | A	C
LG1	1250596	A	A | C	A	A | C
LG1	1251068	G	G | A	G	G
LG1	1251097	T	T | C	T | C	T | C
LG1	1252902	G	G	G	T
LG1	1252930	T	T	A	A
LG1	1252945	C	C	T	T
LG1	1255202	A	A	AT	A	gene10186: upstream gene variant
LG1	1259186	A	A | T	A | T	A | T	gene10186: intron variant
LG1	1259195	G	G	G	G | A	gene10186: intron variant
LG1	1259248	G	G | T	G | T	G	gene10186: intron variant
LG1	1259250	G	G | T	G | T	G | T	gene10186: intron variant
LG1	1261363	T	T | C	T | C	T | C	gene10186: intron variant
LG1	1261742	G	G | C	G | C	G	gene10186: intron variant
LG1	1261873	G	G | C	G | C	G | C	gene10186: intron variant
LG1	1262616	G	G | A	G | A	G | A	gene10186: intron variant
LG1	1263592	A	A | T	A | T	A	gene10186: intron variant
LG1	1263885	A	A | C	A | C	A | C	gene10186: intron variant
LG1	1264793	G	G	G | T	G | T	gene10186: intron variant
LG1	1264798	G	G	G	G | A	gene10186: intron variant
LG1	1264802	A	A | C	A | C	A | C	gene10186: intron variant
LG1	1264818	T	T | A	T | A	T | A	gene10186: intron variant
LG1	1264861	C	C | A	C	C	gene10186: intron variant
LG1	1265196	A	A | G	A	A	gene10186: missense variant: Asn164Asp
LG1	1265212	T	T | C	T	T	gene10186: missense variant: Val169Ala
LG1	1265225	T	T | C	T | C	T | C	gene10186: synonymous variant: Pro173Pro
LG1	1265235	A	A | G	A | G	A | G	gene10186: missense variant: Ser177Gly
LG1	1265237	C	C | T	C | T	C | T	gene10186: synonymous variant: Ser177Ser
LG1	1265305	A	A | G	A | G	A | G	gene10186: intron variant
LG1	1265307	T	T | C	T | C	T | C	gene10186: intron variant
LG1	1265514	A	A | C	A	A	gene10186: missense variant: Arg243Ser
LG1	1265522	A	A | G	A | G	A | G	gene10186: missense variant: His246Arg
LG1	1265903	A	A | G	A | G	A | G	gene10186: missense variant: Thr334Ala
LG1	1265907	A	A	A | G	A	gene10186: missense variant: Tyr335Cys
LG1	1266358	C	C | T	C | T	C | T	gene10186: synonymous variant: Asp451Asp
LG1	1266362	T	T | G	T | G	T | G	gene10186: missense variant: Tyr453Asp
LG1	1268970	G	G | C	C	G	gene10186: downstream gene variant
LG1	1268998	G	G | A	G | A	G	gene10186: downstream gene variant
LG1	1270025	TA	TA	T	TA	gene10186: downstream gene variant
LG1	1279468	T	T	T | C	T | C
LG1	1279696	C	C	C | T	T
LG1	1279935	GT	G	G	GT
LG1	1280216	G	G | A	G	G | A
LG1	1280237	G	G | A	G	G | A
LG1	1280243	C	C | T	C	C | T
LG1	1280532	C	C	C	C | T
LG1	1280562	A	A	A	A | T
LG1	1285242	T	T | C	T | C	T | C
LG1	1286664	A	A	G	A
LG1	1286721	G	G	G | T	G
LG1	1286733	A	A	A | G	A
LG1	1286792	C	C	C | A	C
LG1	1286802	GAA	GAA	GAA | G	GAA
LG1	1286851	G	G	G | A	G
LG1	1288131	C	C	C	C | T
LG1	1288144	T	T	T	T | C
LG1	1288176	G	G | T	G | T	G | T
LG1	1288417	C	C	C | T	C | T
LG1	1288452	C	C | T	C | T	C | T
LG1	1288482	G	G | T	G | T	G
LG1	1289051	C	C | T	C | T	C
LG1	1289054	G	G | A	G | A	G
LG1	1289118	T	T	T	T | A
LG1	1289119	G	G	G	G | T
LG1	1289156	C	C	C	C | T
LG1	1289159	G	G	G | T	G | T
LG1	1296062	G	G | A	G | A	G | A	gene10198: downstream gene variant
LG1	1296089	A	A | T	T	A | T	gene10198: downstream gene variant
LG1	1296119	A	A | G	A | G	A | G	gene10198: downstream gene variant
LG1	1296525	C	C | T	C | T	C | T	gene10198: downstream gene variant
LG1	1296535	C	C | A	C | A	C | A	gene10198: downstream gene variant
LG1	1298203	T	T	T	T | C	gene10199: upstream gene variant	gene10198: downstream gene variant
LG1	1298239	C	C	C	C | T	gene10199: upstream gene variant	gene10198: downstream gene variant
LG1	1298539	G	G | A	G	G | A	gene10199: upstream gene variant	gene10198: downstream gene variant
LG1	1298887	G	G | A	G	G	gene10199: upstream gene variant	gene10198: downstream gene variant
LG1	1298908	C	C | T	C | T	C	gene10199: upstream gene variant	gene10198: downstream gene variant
LG1	1299212	C	C | T	C | T	C	gene10199: upstream gene variant	gene10198: downstream gene variant
LG1	1299223	A	A | C	A | C	A	gene10199: upstream gene variant	gene10198: downstream gene variant
LG1	1300290	A	A	A | T	A | T	gene10199: upstream gene variant	gene10198: downstream gene variant
LG1	1300306	G	G	G	G | A	gene10199: upstream gene variant	gene10198: downstream gene variant
LG1	1303126	G	GA	GA	GA	gene10198: upstream gene variant	gene10200: downstream gene variant	gene10199: intron variant
LG1	1306411	C	C | T	C | T	C | T	gene10198: upstream gene variant	gene10201: downstream gene variant	gene10199: downstream gene variant	gene10200: intron variant
LG1	1306415	G	G | A	G | A	G | A	gene10198: upstream gene variant	gene10201: downstream gene variant	gene10199: downstream gene variant	gene10200: intron variant
LG1	1309118	C	CT	CT	CT	gene10200: upstream gene variant	gene10199: downstream gene variant	gene10201: intron variant
LG1	1309237	G	G | A	G | A	G | A	gene10200: upstream gene variant	gene10199: downstream gene variant	gene10201: intron variant
LG1	1309284	G	G | A	G | A	G | A	gene10200: upstream gene variant	gene10199: downstream gene variant	gene10201: intron variant
LG1	1309289	T	T	T | C	T	gene10200: upstream gene variant	gene10199: downstream gene variant	gene10201: intron variant
LG1	1309918	G	G | A	G | A	G | A	gene10200: upstream gene variant	gene10199: downstream gene variant	gene10201: intron variant
LG1	1309921	G	G | A	G | A	G | A	gene10200: upstream gene variant	gene10199: downstream gene variant	gene10201: intron variant
LG1	1310077	A	A	C	A	gene10200: upstream gene variant	gene10199: downstream gene variant	gene10201: intron variant
LG1	1317374	C	CA	C	C	gene10201: upstream gene variant
LG1	1317402	AT	A	A	A	gene10201: upstream gene variant
LG1	1317462	C	C | T	C | T	C | T	gene10201: upstream gene variant
LG1	1317464	G	G | T	G | T	G | T	gene10201: upstream gene variant
LG1	1322698	T	T	T | C	T | C
LG1	1322709	C	C	C | G	C | G
LG1	1322998	G	G	G	A	gene34738: downstream gene variant
LG1	1323019	G	G	G	A	gene34738: downstream gene variant
LG1	1323335	G	G	G | C	G	gene34738: downstream gene variant
LG1	1323357	T	T | G	T	T	gene34738: downstream gene variant
LG1	1323975	A	A	G	A	gene34738: downstream gene variant
LG1	1326180	G	G | GT	G	G | GT	gene34738: downstream gene variant
LG1	1326712	G	G | T	G | T	G | T	gene10202: upstream gene variant	gene34738: downstream gene variant
LG1	1326723	T	T | A	T | A	T | A	gene10202: upstream gene variant	gene34738: downstream gene variant
LG1	1326744	C	C | A	C | A	C | A	gene10202: upstream gene variant	gene34738: downstream gene variant
LG1	1327824	C	C	C	C | A	gene34738: missense variant: Arg90Ile	gene10202: upstream gene variant
LG1	1328685	T	TA	TA	TA	gene10202: upstream gene variant	gene34738: upstream gene variant
LG1	1330700	A	A	G	A	gene10202: upstream gene variant	gene34738: upstream gene variant
LG1	1331239	C	C	C | A	C	gene10202: upstream gene variant	gene34738: upstream gene variant
LG1	1332078	G	G	A	G	gene34738: upstream gene variant	gene10202: downstream gene variant
LG1	1332118	G	A	G	A	gene34738: upstream gene variant	gene10202: downstream gene variant
LG1	1332118	GA	GA	G	GA	gene34738: upstream gene variant	gene10202: downstream gene variant
LG1	1332119	A	A | G	A	G	gene34738: upstream gene variant	gene10202: downstream gene variant
LG1	1332438	G	G | GA	GA	G | GA	gene34738: upstream gene variant	gene10202: downstream gene variant
LG1	1340413	A	A	T	A
LG1	1340667	G	G	C	G
LG1	1341936	T	T | A	T | A	T | A	gene10203: downstream gene variant
LG1	1341951	C	C | T	C | T	C | T	gene10203: downstream gene variant
LG1	1345869	CT	C	C	C	gene10203: downstream gene variant
LG1	1347769	A	AT	AT	A | AT	gene10203: intron variant
LG1	1348401	C	C	T	C	gene10203: upstream gene variant
LG1	1349251	C	C | T	C | T	C | T	gene10203: upstream gene variant
LG1	1349961	A	A	A	A | T	gene10203: upstream gene variant
LG1	1349975	A	A	A	A | C	gene10203: upstream gene variant
LG1	1352328	T	T | C	T | C	T | C	gene10203: upstream gene variant
LG1	1352542	T	T | C	T | C	T	gene10203: upstream gene variant
LG1	1354828	A	T	A	T
LG1	1354867	C	C	T	C
LG1	1354922	G	G | A	G	G
LG1	1355081	T	T	T | A	T
LG1	1357770	C	C	T	C
LG1	1358093	C	C	C	C | A
LG1	1358437	C	C	T	C
LG1	1365513	C	C	C	C | T
LG1	1366717	T	T | C	T | C	T | C
LG1	1366730	C	C | A	C | A	C | A
LG1	1366738	T	T | C	T | C	T | C
LG1	1372890	A	A	A | G	A | G
LG1	1374695	G	A	A	A	gene10204: upstream gene variant
LG1	1374708	G	T	T	T	gene10204: upstream gene variant
LG1	1374729	G	G | T	G | T	G | T	gene10204: upstream gene variant
LG1	1375641	CT	C	C	C	gene10204: upstream gene variant
LG1	1377815	T	T	T	TG	gene10204: upstream gene variant
LG1	1379435	T	T	C	T	gene10204: downstream gene variant
LG1	1382962	A	A | G	A | G	A | G	gene10204: downstream gene variant	gene10205: downstream gene variant
LG1	1390268	G	G | A	G	G | A	gene10207: upstream gene variant	gene10205: upstream gene variant	gene10206: intron variant
LG1	1390296	T	T | C	T	T | C	gene10207: upstream gene variant	gene10205: upstream gene variant	gene10206: intron variant
LG1	1392051	G	G	T	G	gene10207: synonymous variant: Gly87Gly	gene10205: upstream gene variant	gene10206: downstream gene variant
LG1	1392940	T	T	T | A	T	gene10205: upstream gene variant	gene10206: downstream gene variant	gene10207: downstream gene variant
LG1	1396446	G	G	A	G	gene10206: downstream gene variant	gene10207: downstream gene variant
LG1	1396514	G	G	A	G	gene10206: downstream gene variant	gene10207: downstream gene variant
LG1	1397069	A	A	T	A	gene10207: downstream gene variant
LG1	1397180	C	C	T	C	gene10207: downstream gene variant
LG1	1397250	AT	AT	AT	A	gene10207: downstream gene variant
LG1	1397299	C	C | T	C | T	C | T	gene10207: downstream gene variant
LG1	1404626	A	AAT	A | AAT	AAT	gene10209: downstream gene variant	gene10208: downstream gene variant
LG1	1404627	T	T | A	T | A	T | A	gene10209: downstream gene variant	gene10208: downstream gene variant
LG1	1405733	CT	C	C	C	gene10209: upstream gene variant	gene10208: downstream gene variant
LG1	1405933	C	C	C | A	C	gene10209: upstream gene variant	gene10208: downstream gene variant
LG1	1405953	C	C | T	C | T	C | T	gene10209: upstream gene variant	gene10208: downstream gene variant
LG1	1406343	G	GT	GT	GT	gene10209: upstream gene variant	gene10208: downstream gene variant
LG1	1407038	T	T	G	T	gene10209: upstream gene variant	gene10208: downstream gene variant
LG1	1407210	A	A | T	A | T	T	gene10209: upstream gene variant	gene10208: downstream gene variant
LG1	1407211	T	T	T | A	T	gene10209: upstream gene variant	gene10208: downstream gene variant
LG1	1408560	G	G | GT	GT	GT	gene10209: upstream gene variant	gene10208: downstream gene variant
LG1	1412929	T	T	T | G	T | G	gene10210: upstream gene variant
LG1	1412936	A	A	A | T	A | T	gene10210: upstream gene variant
LG1	1413742	A	A	T	A	gene10210: upstream gene variant	gene10211: upstream gene variant
LG1	1418797	A	A	A | G	A	gene10211: synonymous variant: Val29Val	gene10212: upstream gene variant	gene10210: downstream gene variant
LG1	1418803	G	G	G | A	G	gene10211: synonymous variant: Arg31Arg	gene10212: upstream gene variant	gene10210: downstream gene variant
LG1	1418806	T	T	T | C	T	gene10211: synonymous variant: Tyr32Tyr	gene10212: upstream gene variant	gene10210: downstream gene variant
LG1	1418934	T	T	T | C	T	gene10211: missense variant: Val75Ala	gene10212: upstream gene variant	gene10210: downstream gene variant
LG1	1419757	C	C	T	C	gene10212: synonymous variant: Ser122Ser	gene10210: downstream gene variant	gene10211: downstream gene variant
LG1	1419807	A	A	G	A	gene10212: missense variant: His139Arg	gene10210: downstream gene variant	gene10211: downstream gene variant
LG1	1424590	G	G | A	G | A	G | A	gene10212: downstream gene variant	gene10213: downstream gene variant
LG1	1424609	C	C	C | T	C | T	gene10212: downstream gene variant	gene10213: downstream gene variant
LG1	1424623	C	C | T	C | T	C | T	gene10212: downstream gene variant	gene10213: downstream gene variant
LG1	1424642	A	A | G	A | G	A | G	gene10212: downstream gene variant	gene10213: downstream gene variant
LG1	1431400	G	G	G | T	G	gene10213: upstream gene variant	gene10214: downstream gene variant
LG1	1435753	A	A	G	A	gene10214: upstream gene variant	gene10215: downstream gene variant
LG1	1436705	A	G	G	G	gene10214: upstream gene variant	gene10215: downstream gene variant
LG1	1436706	G	A	A	A	gene10214: upstream gene variant	gene10215: downstream gene variant
LG1	1436717	TA	T	T	T	gene10214: upstream gene variant	gene10215: downstream gene variant
LG1	1436785	G	GTT	G | GTT	GTT	gene10214: upstream gene variant	gene10215: downstream gene variant
LG1	1437892	A	AAG	AAG	AAG	gene10214: upstream gene variant	gene10216: upstream gene variant	gene10215: intron variant
LG1	1437893	G	A	A	G | A	gene10214: upstream gene variant	gene10216: upstream gene variant	gene10215: intron variant
LG1	1439558	AC	AC	A	A	gene10216: upstream gene variant	gene10215: intron variant
LG1	1439943	TTA	TTA	TTA | T	TTA	gene10216: upstream gene variant	gene10215: intron variant
LG1	1441938	G	G	G | GA	GA	gene10216: upstream gene variant	gene10215: upstream gene variant
LG1	1442063	GT	G	GT	G	gene10216: upstream gene variant	gene10215: upstream gene variant
LG1	1442068	T	T	G	T	gene10216: upstream gene variant	gene10215: upstream gene variant
LG1	1442069	G	G	G	G | A	gene10216: upstream gene variant	gene10215: upstream gene variant
LG1	1442071	G	G | T	T	G	gene10216: upstream gene variant	gene10215: upstream gene variant
LG1	1442404	A	A	A	A | G	gene10216: synonymous variant: Ser98Ser	gene10215: upstream gene variant
LG1	1442695	C	C | G	C	C | G	gene10215: upstream gene variant	gene10216: intron variant
LG1	1456830	A	AT	AT	AT	gene30627: upstream gene variant	gene34406: upstream gene variant
LG1	1456906	T	TA	TA	TA	gene30627: upstream gene variant	gene34406: upstream gene variant
LG1	1458184	G	G | A	G | A	G | A	gene30627: synonymous variant: Ser56Ser	gene34406: upstream gene variant
LG1	1458253	G	G | A	G | A	G | A	gene30627: synonymous variant: Ser79Ser	gene34406: upstream gene variant
LG1	1458285	G	G | A	G | A	G | A	gene34406: upstream gene variant	gene30627: downstream gene variant
LG1	1458310	A	A | G	A | G	A | G	gene34406: upstream gene variant	gene30627: downstream gene variant
LG1	1458320	T	T | C | G	T | C | G	T | C	gene34406: upstream gene variant	gene34406: upstream gene variant	gene30627: downstream gene variant	gene30627: downstream gene variant
LG1	1458463	C	C	C	C | A	gene34406: upstream gene variant	gene30627: downstream gene variant
LG1	1461889	T	T	T | G	T | G	gene30627: downstream gene variant
LG1	1461896	A	A	A | C	A	gene30627: downstream gene variant
LG1	1462028	TC	TC	T	T	gene30627: downstream gene variant
LG1	1462298	C	T	C | T	C	gene30627: downstream gene variant
LG1	1462299	T	C	T	T	gene30627: downstream gene variant
LG1	1462299	T	T	T | TC	TC	gene30627: downstream gene variant
LG1	1463400	C	C	A	A
LG1	1464395	C	CTT	CTT	CTT
LG1	1465866	C	CT	C | CT	CT
LG1	1466868	C	C	C	C | T
LG1	1466891	C	C	C | T	C | T
LG1	1466904	T	T	T | C	T | C
LG1	1467367	G	G	G	G | C
LG1	1467370	G	G	G	G | A
LG1	1474468	T	T | C	T	T
LG1	1474469	C	C | T	C	C
LG1	1474477	A	A | C	A	A | C
LG1	1474516	G	G | A	G	G
LG1	1477588	T	C	C	C
LG1	1477590	C	T	T	T
LG1	1477653	G	GT	GT	GT
LG1	1478889	T	TA	TA	T | TA
LG1	1479423	CT	CT	C	C
LG1	1479425	A	A | G	A	A
LG1	1479427	G	G | T	G	G
LG1	1480593	A	A | G	A | G	A | G
LG1	1480625	C	C | T	C | T	C | T
LG1	1480773	C	C | T	C | T	C | T
LG1	1480795	T	T	T	T | A
LG1	1480877	A	A | G	A	A
LG1	1481352	T	T | G	T | G	T
LG1	1483853	T	TA	TA	TA	gene30876: upstream gene variant
LG1	1486320	A	A | T	A	A | T	gene30876: upstream gene variant	gene30877: downstream gene variant
LG1	1486329	C	C | T	C	C | T	gene30876: upstream gene variant	gene30877: downstream gene variant
LG1	1487189	C	C | G	C | G	C | G	gene30876: upstream gene variant	gene30877: downstream gene variant
LG1	1487420	G	G	A	G | A	gene30876: upstream gene variant	gene30877: downstream gene variant
LG1	1487438	TA	TA	T	T	gene30876: upstream gene variant	gene30877: downstream gene variant
LG1	1488098	A	AT	AT	A | AT	gene30876: upstream gene variant	gene30877: downstream gene variant
LG1	1490642	C	C | A	C	C	gene34407: upstream gene variant	gene30877: downstream gene variant	gene30876: downstream gene variant
LG1	1490663	C	C | T	C | T	C | T	gene34407: upstream gene variant	gene30877: downstream gene variant	gene30876: downstream gene variant
LG1	1490708	A	A | G	A | G	A | G	gene34407: upstream gene variant	gene30877: downstream gene variant	gene30876: downstream gene variant
LG1	1490714	G	G | A	G | A	G | A	gene34407: upstream gene variant	gene30877: downstream gene variant	gene30876: downstream gene variant
LG1	1490731	C	C | T	C | T	C | T	gene34407: upstream gene variant	gene30877: downstream gene variant	gene30876: downstream gene variant
LG1	1490752	G	G | A	G | A	G | A	gene34407: upstream gene variant	gene30877: downstream gene variant	gene30876: downstream gene variant
LG1	1490753	C	C | G	C | G	C | G	gene34407: upstream gene variant	gene30877: downstream gene variant	gene30876: downstream gene variant
LG1	1491793	A	A | G	A | G	A | G	gene30877: splice region variant	gene34407: upstream gene variant	gene30876: downstream gene variant	gene30877: intron variant
LG1	1491819	G	GT	GT	GT	gene30877: frameshift variant	gene34407: upstream gene variant	gene30876: downstream gene variant
LG1	1491870	CA	C	C	C	gene34407: upstream gene variant	gene30876: downstream gene variant	gene30877: intron variant
LG1	1493019	T	T	T	T | G	gene34407: upstream gene variant	gene30876: downstream gene variant	gene30877: intron variant
LG1	1493051	C	C	C | T	C	gene34407: upstream gene variant	gene30876: downstream gene variant	gene30877: intron variant
LG1	1493052	G	G | C	G | C	G | C	gene34407: upstream gene variant	gene30876: downstream gene variant	gene30877: intron variant
LG1	1493814	A	A	A | G	A | G	gene34407: upstream gene variant	gene30876: downstream gene variant	gene30877: intron variant
LG1	1493839	A	A	A | G	A | G	gene34407: upstream gene variant	gene30876: downstream gene variant	gene30877: intron variant
LG1	1493845	T	T	T | A	T | A	gene34407: upstream gene variant	gene30876: downstream gene variant	gene30877: intron variant
LG1	1494149	T	T | A	T	T | A	gene30876: downstream gene variant	gene30877: intron variant	gene34407: intron variant
LG1	1494178	A	A | G	A	A | G	gene30876: downstream gene variant	gene30877: intron variant	gene34407: intron variant
LG1	1494751	T	T	T | G	T | G	gene34407: missense variant: Asp55Glu	gene30878: upstream gene variant	gene30877: intron variant
LG1	1494754	A	A | G	A | G	A | G	gene34407: synonymous variant: Ser56Ser	gene30878: upstream gene variant	gene30877: intron variant
LG1	1494766	C	C | T	C | T	C | T	gene34407: synonymous variant: Asn60Asn	gene30878: upstream gene variant	gene30877: intron variant
LG1	1494801	G	G | T	G | T	G | T	gene34407: missense variant: Arg72Ile	gene30878: upstream gene variant	gene30877: intron variant
LG1	1494805	C	C | G	C | G	C | G	gene34407: missense variant: Asp73Glu	gene30878: upstream gene variant	gene30877: intron variant
LG1	1494807	G	G	G | C	G	gene34407: missense variant: Trp74Ser	gene30878: upstream gene variant	gene30877: intron variant
LG1	1495699	T	T | C	T | C	T | C	gene34407: synonymous variant: Asn301Asn	gene30878: upstream gene variant	gene30877: intron variant
LG1	1495709	A	A | C	A | C	A | C	gene34407: missense variant: Ile305Leu	gene30878: upstream gene variant	gene30877: intron variant
LG1	1497132	C	CTT	C	C	gene30878: upstream gene variant	gene34407: downstream gene variant	gene30877: intron variant
LG1	1497638	T	T	T	T | A	gene30878: upstream gene variant	gene34407: downstream gene variant	gene30877: intron variant
LG1	1497639	A	A	A	T	gene30878: upstream gene variant	gene34407: downstream gene variant	gene30877: intron variant
LG1	1497731	GT	GT	GT	G	gene30878: upstream gene variant	gene34407: downstream gene variant	gene30879: downstream gene variant	gene30877: intron variant
LG1	1497749	G	T	T	T	gene30878: upstream gene variant	gene34407: downstream gene variant	gene30879: downstream gene variant	gene30877: intron variant
LG1	1497750	T	G	G	G	gene30878: upstream gene variant	gene34407: downstream gene variant	gene30879: downstream gene variant	gene30877: intron variant
LG1	1497756	A	AT	A	AT	gene30878: upstream gene variant	gene34407: downstream gene variant	gene30879: downstream gene variant	gene30877: intron variant
LG1	1504931	G	G | T	G	G	gene30880: upstream gene variant	gene30878: downstream gene variant	gene30879: intron variant
LG1	1504933	T	T | C	T	T	gene30880: upstream gene variant	gene30878: downstream gene variant	gene30879: intron variant
LG1	1504970	T	T | A	T | A	T | A	gene30880: upstream gene variant	gene30878: downstream gene variant	gene30879: intron variant
LG1	1504984	A	A | G	A | G	A | G	gene30879: missense variant: Val199Ala	gene30879: splice region variant	gene30880: upstream gene variant	gene30878: downstream gene variant
LG1	1504999	G	G | T	G | T	G | T	gene30879: missense variant: Pro194Gln	gene30880: upstream gene variant	gene30878: downstream gene variant
LG1	1505022	C	C | G	C | G	C | G	gene30879: synonymous variant: Thr186Thr	gene30880: upstream gene variant	gene30878: downstream gene variant
LG1	1505029	A	A	A | G	A | G	gene30879: missense variant: Val184Ala	gene30880: upstream gene variant	gene30878: downstream gene variant
LG1	1505187	C	C | G	C	C	gene30879: missense variant: Gly160Ala	gene30880: upstream gene variant	gene30878: downstream gene variant
LG1	1505192	C	C | A	C | A	C | A	gene30879: missense variant: Gln158His	gene30880: upstream gene variant	gene30878: downstream gene variant
LG1	1505204	C	C | T	C | T	C | T	gene30879: synonymous variant: Glu154Glu	gene30880: upstream gene variant	gene30878: downstream gene variant
LG1	1505242	T	T | A	T | A	T | A	gene30879: stop gained: Arg142*	gene30880: upstream gene variant	gene30878: downstream gene variant
LG1	1505468	C	C | G	C | G	C | G	gene30879: splice acceptor variant	gene30880: upstream gene variant	gene30878: downstream gene variant	gene30879: intron variant
LG1	1505474	G	G	G | C	G	gene30879: splice region variant	gene30880: upstream gene variant	gene30878: downstream gene variant	gene30879: intron variant
LG1	1505607	C	C | T	C	C | T	gene30879: missense variant: Gly88Ser	gene30880: upstream gene variant	gene30878: downstream gene variant
LG1	1505611	G	G | A	G	G | A	gene30879: synonymous variant: Asp86Asp	gene30880: upstream gene variant	gene30878: downstream gene variant
LG1	1505653	T	T | C	T | C	T | C	gene30879: synonymous variant: Pro72Pro	gene30880: upstream gene variant	gene30878: downstream gene variant
LG1	1505873	A	A	A | T	A	gene30880: upstream gene variant	gene30878: downstream gene variant	gene30879: intron variant
LG1	1506152	T	TA	TA	TA	gene30880: upstream gene variant	gene30879: upstream gene variant	gene30878: downstream gene variant
LG1	1506764	G	G | GT	GT	GT	gene30880: upstream gene variant	gene30879: upstream gene variant	gene30878: downstream gene variant
LG1	1510124	T	TA	TA	T | TA	gene30879: upstream gene variant	gene30880: intron variant
LG1	1515481	T	TAA	TAA	TAA	gene30881: upstream gene variant	gene30880: downstream gene variant
LG1	1516851	G	GA	GA	GA	gene30881: upstream gene variant	gene30880: downstream gene variant
LG1	1518089	C	CAA	CAA	CAA	gene30880: downstream gene variant	gene30881: downstream gene variant
LG1	1519621	T	T	TC	TC	gene30881: downstream gene variant
LG1	1519622	C	CT	C	C	gene30881: downstream gene variant
LG1	1519685	A	A | AT	A | AT	AT	gene30881: downstream gene variant
LG1	1519722	A	A	A | G	A	gene30881: downstream gene variant
LG1	1531915	G	G | GT	GT	GT	gene30884: upstream gene variant	gene30882: downstream gene variant	gene30883: downstream gene variant
LG1	1533463	C	CT	C	C	gene30884: upstream gene variant	gene30883: downstream gene variant
LG1	1538841	T	A	A	A	gene30883: upstream gene variant	gene30885: downstream gene variant	gene30884: downstream gene variant
LG1	1538996	GT	G	G	G	gene30883: upstream gene variant	gene30885: downstream gene variant	gene30884: downstream gene variant
LG1	1546613	C	C | T	C | T	C | T	gene30887: downstream gene variant	gene30886: intron variant
LG1	1546626	C	C | T	C	C | T	gene30887: downstream gene variant	gene30886: intron variant
LG1	1546668	C	CT	C	C	gene30887: downstream gene variant	gene30886: intron variant
LG1	1546671	C	C | T	C | T	C | T	gene30887: downstream gene variant	gene30886: intron variant
LG1	1546672	T	T | C	T | C	T | C	gene30887: downstream gene variant	gene30886: intron variant
LG1	1546711	GT	G	G	G	gene30887: downstream gene variant	gene30886: intron variant
LG1	1546907	T	TC	TC	TC	gene30887: downstream gene variant	gene30886: intron variant
LG1	1547687	G	G	G | A	G | A	gene30886: upstream gene variant	gene30887: downstream gene variant
LG1	1547697	G	G	G | A	G | A	gene30886: upstream gene variant	gene30887: downstream gene variant
LG1	1551867	A	AG	A	AG	gene30886: upstream gene variant	gene34408: downstream gene variant	gene30887: intron variant
LG1	1552008	T	TA	T	TA	gene30886: upstream gene variant	gene34408: downstream gene variant	gene30887: intron variant
LG1	1555467	A	A | G	A | G	A | G	gene34408: downstream gene variant	gene30887: intron variant
LG1	1555469	C	C | T	C | T	C | T	gene34408: downstream gene variant	gene30887: intron variant
LG1	1555525	G	G | C	G | C	G | C	gene34408: downstream gene variant	gene30887: intron variant
LG1	1555590	T	T | G	T | G	T | G	gene34408: downstream gene variant	gene30887: intron variant
LG1	1559235	G	G	G | C	G | C	gene34408: upstream gene variant	gene30888: downstream gene variant	gene30887: intron variant
LG1	1559248	T	T	T | C	T | C	gene34408: upstream gene variant	gene30888: downstream gene variant	gene30887: intron variant
LG1	1564044	G	GTT	G	G	gene30887: upstream gene variant	gene30888: upstream gene variant	gene30889: downstream gene variant	gene30890: downstream gene variant
LG1	1567189	C	C | T	C | T	C	gene30889: missense variant: Gly61Glu	gene30888: upstream gene variant	gene30892: upstream gene variant	gene30890: downstream gene variant	gene30891: downstream gene variant
LG1	1567401	C	C | G	C | G	C | G	gene30888: upstream gene variant	gene30892: upstream gene variant	gene30889: upstream gene variant	gene30890: downstream gene variant	gene30891: downstream gene variant
LG1	1567407	C	C | G	C	C	gene30888: upstream gene variant	gene30892: upstream gene variant	gene30889: upstream gene variant	gene30890: downstream gene variant	gene30891: downstream gene variant
LG1	1567441	C	C	T	C | T	gene30890: missense variant: Glu272Lys	gene30888: upstream gene variant	gene30892: upstream gene variant	gene30889: upstream gene variant	gene30891: downstream gene variant
LG1	1567442	A	C	C	A	gene30890: missense variant: Phe271Leu	gene30888: upstream gene variant	gene30892: upstream gene variant	gene30889: upstream gene variant	gene30891: downstream gene variant
LG1	1568835	C	C	C	C | T	gene30888: upstream gene variant	gene30892: upstream gene variant	gene30889: upstream gene variant	gene30890: upstream gene variant	gene30891: downstream gene variant
LG1	1571459	A	A | AT	AT	A | AT	gene30892: upstream gene variant	gene30889: upstream gene variant	gene30890: upstream gene variant	gene30891: upstream gene variant
LG1	1573761	G	G	G | T	G	gene30891: upstream gene variant	gene30892: intron variant
LG1	1580559	G	G | T	G	G | T	gene30893: upstream gene variant	gene30892: downstream gene variant	gene30894: downstream gene variant
LG1	1580559	GT	GT	G	GT	gene30893: upstream gene variant	gene30892: downstream gene variant	gene30894: downstream gene variant
LG1	1580560	T	T	T	TG	gene30893: upstream gene variant	gene30892: downstream gene variant	gene30894: downstream gene variant
LG1	1581371	G	G	G	G | T	gene30893: synonymous variant: Ser103Ser	gene30892: downstream gene variant	gene30894: downstream gene variant
LG1	1581374	G	G	G	G | T	gene30893: synonymous variant: Thr104Thr	gene30892: downstream gene variant	gene30894: downstream gene variant
LG1	1581511	G	G	G | A	G | A	gene30893: missense variant: Cys150Tyr	gene30892: downstream gene variant	gene30894: downstream gene variant
LG1	1581559	T	T	T | G	T	gene30893: missense variant: Val166Gly	gene30892: downstream gene variant	gene30894: downstream gene variant
LG1	1590739	T	T | C	T	T	gene30895: upstream gene variant	gene30894: upstream gene variant
LG1	1590741	G	G | A	G	G	gene30895: upstream gene variant	gene30894: upstream gene variant
LG1	1595668	C	C	CT	CT	gene34409: upstream gene variant	gene30895: intron variant
LG1	1595751	C	C	C | CAT	C | CAT	gene34409: upstream gene variant	gene30895: intron variant
LG1	1595869	T	T	T | C	T | C	gene34409: upstream gene variant	gene30895: intron variant
LG1	1596022	T	T | C	T	T	gene30895: synonymous variant: Ser238Ser	gene34409: upstream gene variant
LG1	1596080	T	T | C	T | C	T | C	gene30895: synonymous variant: Leu258Leu	gene34409: upstream gene variant
LG1	1596166	T	T | C	T | C	T | C	gene34409: upstream gene variant	gene30895: intron variant
LG1	1596483	C	C | T	C | T	C | T	gene34409: upstream gene variant	gene30895: intron variant
LG1	1597799	G	G | A	G | A	G | A	gene34409: upstream gene variant	gene30895: downstream gene variant
LG1	1598394	C	CA	CA	CA	gene34409: upstream gene variant	gene30895: downstream gene variant
LG1	1599099	G	G | A	G | A	G | A	gene34409: upstream gene variant	gene30895: downstream gene variant
LG1	1599990	C	C	C | A	C	gene34409: upstream gene variant	gene30895: downstream gene variant	gene30896: downstream gene variant
LG1	1600082	T	T	T | C	T | C	gene34409: upstream gene variant	gene30895: downstream gene variant	gene30896: downstream gene variant
LG1	1600090	A	A | T	A | T	A | T	gene34409: upstream gene variant	gene30895: downstream gene variant	gene30896: downstream gene variant
LG1	1600270	CT	C	C	C	gene34409: upstream gene variant	gene30895: downstream gene variant	gene30896: downstream gene variant
LG1	1600280	G	G | C	G | C	G | C	gene34409: upstream gene variant	gene30895: downstream gene variant	gene30896: downstream gene variant
LG1	1600291	C	C	C	T	gene34409: upstream gene variant	gene30895: downstream gene variant	gene30896: downstream gene variant
LG1	1601051	G	G	G	G | A	gene34409: missense variant: Arg173Lys	gene30895: downstream gene variant	gene30896: downstream gene variant
LG1	1601066	G	G	G	G | C	gene34409: missense variant: Ser178Thr	gene30895: downstream gene variant	gene30896: downstream gene variant
LG1	1601166	A	A	A | C	A	gene30895: downstream gene variant	gene30896: downstream gene variant	gene34409: intron variant
LG1	1601191	C	C	C | T	C	gene30895: downstream gene variant	gene30896: downstream gene variant	gene34409: intron variant
LG1	1601193	C	C	C | T	C	gene30895: downstream gene variant	gene30896: downstream gene variant	gene34409: intron variant
LG1	1603551	T	T | A	T	T	gene30896: downstream gene variant	gene34409: downstream gene variant
LG1	1603574	A	A | G	A	A	gene30896: downstream gene variant	gene34409: downstream gene variant
LG1	1603660	GT	GT	GT	G	gene30896: downstream gene variant	gene34409: downstream gene variant
LG1	1603662	T	A	A	T	gene30896: downstream gene variant	gene34409: downstream gene variant
LG1	1603664	A	T	T	A	gene30896: downstream gene variant	gene34409: downstream gene variant
LG1	1603677	C	T	T	T	gene30896: downstream gene variant	gene34409: downstream gene variant
LG1	1603679	T	C	C	T	gene30896: downstream gene variant	gene34409: downstream gene variant
LG1	1603787	G	G | A	G | A	G | A	gene30896: downstream gene variant	gene34409: downstream gene variant
LG1	1603820	A	A | T	A | T	A | T	gene30896: downstream gene variant	gene34409: downstream gene variant
LG1	1603822	G	G | T	G | T	G | T	gene30896: downstream gene variant	gene34409: downstream gene variant
LG1	1604491	C	CA	CA	C	gene30896: downstream gene variant	gene34409: downstream gene variant	gene30897: downstream gene variant
LG1	1604772	C	CA	CA	CA	gene30896: downstream gene variant	gene34409: downstream gene variant	gene30897: downstream gene variant
LG1	1607077	T	TTC	T	T	gene30896: upstream gene variant	gene30897: downstream gene variant
LG1	1607091	T	T	T | C	T	gene30896: upstream gene variant	gene30897: downstream gene variant
LG1	1607093	C	C | T	T	T	gene30896: upstream gene variant	gene30897: downstream gene variant
LG1	1607576	G	GA	GA	GA	gene30896: upstream gene variant	gene30897: downstream gene variant
LG1	1608527	A	A	A	A | G	gene30896: upstream gene variant	gene30897: downstream gene variant
LG1	1608531	T	T	T	T | C	gene30896: upstream gene variant	gene30897: downstream gene variant
LG1	1608558	T	T	T	T | C	gene30896: upstream gene variant	gene30897: downstream gene variant
LG1	1608683	T	TA	TA	TA	gene30896: upstream gene variant	gene30897: downstream gene variant
LG1	1611599	G	G	G | T	G | T	gene30896: upstream gene variant	gene30898: upstream gene variant	gene30897: upstream gene variant
LG1	1611602	G	G	G | A	G | A	gene30896: upstream gene variant	gene30898: upstream gene variant	gene30897: upstream gene variant
LG1	1611619	G	G	G	G | A	gene30896: upstream gene variant	gene30898: upstream gene variant	gene30897: upstream gene variant
LG1	1612431	A	T	T	T	gene30898: upstream gene variant	gene30897: upstream gene variant
LG1	1612432	T	A	A	A	gene30898: upstream gene variant	gene30897: upstream gene variant
LG1	1612444	G	GA	GA	GA	gene30898: upstream gene variant	gene30897: upstream gene variant
LG1	1612611	C	CA	CA	CA	gene30898: upstream gene variant	gene30897: upstream gene variant
LG1	1613355	A	A | C	C	A	gene30898: upstream gene variant	gene30897: upstream gene variant	gene30899: upstream gene variant
LG1	1613357	C	C	G	C	gene30898: upstream gene variant	gene30897: upstream gene variant	gene30899: upstream gene variant
LG1	1613358	G	G	A	G	gene30898: upstream gene variant	gene30897: upstream gene variant	gene30899: upstream gene variant
LG1	1613358	G	G | GA	G	G	gene30898: upstream gene variant	gene30897: upstream gene variant	gene30899: upstream gene variant
LG1	1614467	TA	T	T	T	gene30898: upstream gene variant	gene30897: upstream gene variant	gene30899: upstream gene variant
LG1	1614522	A	ATT	A	ATT	gene30898: upstream gene variant	gene30897: upstream gene variant	gene30899: upstream gene variant
LG1	1615407	C	CT	CT	CT	gene30897: upstream gene variant	gene30899: upstream gene variant	gene30898: intron variant
LG1	1615779	C	C | T	C	C | T	gene30897: upstream gene variant	gene30899: upstream gene variant	gene30898: intron variant
LG1	1615791	C	C | T	C | T	C | T	gene30897: upstream gene variant	gene30899: upstream gene variant	gene30898: intron variant
LG1	1615823	G	G | T	G | T	G | T	gene30897: upstream gene variant	gene30899: upstream gene variant	gene30898: intron variant
LG1	1616065	G	G | T	G	G | T	gene30899: upstream gene variant	gene30898: intron variant
LG1	1616069	C	C | T	C	C | T	gene30899: upstream gene variant	gene30898: intron variant
LG1	1616099	T	T | A	T | A	T | A	gene30899: upstream gene variant	gene30898: intron variant
LG1	1616261	G	G | GA	GA	GA	gene30899: upstream gene variant	gene30898: intron variant
LG1	1616655	T	TTA	T	T	gene30899: upstream gene variant	gene30898: intron variant
LG1	1616656	A	A | T	T	A | T	gene30899: upstream gene variant	gene30898: intron variant
LG1	1617799	CT	C	C	C	gene30899: upstream gene variant	gene30900: downstream gene variant	gene30898: downstream gene variant
LG1	1623111	C	CA	C | CA	CA	gene30901: downstream gene variant	gene30899: downstream gene variant	gene30900: intron variant
LG1	1624373	G	G	A	A	gene30902: upstream gene variant	gene30901: downstream gene variant	gene30899: downstream gene variant	gene30900: intron variant
LG1	1624822	GT	G	G	G	gene30902: upstream gene variant	gene30901: downstream gene variant	gene30899: downstream gene variant	gene30900: intron variant
LG1	1629066	C	CA	CA	CA	gene30900: upstream gene variant	gene30903: upstream gene variant	gene30901: upstream gene variant	gene30904: downstream gene variant	gene30902: downstream gene variant
LG1	1633927	C	CTT	C	C	gene30905: upstream gene variant	gene30903: downstream gene variant	gene30904: intron variant
LG1	1634391	A	A	G	G	gene30905: upstream gene variant	gene30904: upstream gene variant	gene30903: downstream gene variant
LG1	1634783	G	GT	G | GT	GT	gene30905: upstream gene variant	gene30904: upstream gene variant	gene30906: upstream gene variant	gene30903: downstream gene variant
LG1	1635117	A	A | T	A | T	A | T	gene30905: upstream gene variant	gene30904: upstream gene variant	gene30906: upstream gene variant	gene30903: downstream gene variant
LG1	1635118	G	G | T	G | T	G | T	gene30905: upstream gene variant	gene30904: upstream gene variant	gene30906: upstream gene variant	gene30903: downstream gene variant
LG1	1635164	T	T | C	T | C	T | C	gene30905: upstream gene variant	gene30904: upstream gene variant	gene30906: upstream gene variant	gene30903: downstream gene variant
LG1	1635181	A	A | T	A | T	A | T	gene30905: upstream gene variant	gene30904: upstream gene variant	gene30906: upstream gene variant	gene30903: downstream gene variant
LG1	1635188	G	G | T	G | T	G | T	gene30905: upstream gene variant	gene30904: upstream gene variant	gene30906: upstream gene variant	gene30903: downstream gene variant
LG1	1635207	A	A | C	A | C	A | C	gene30905: upstream gene variant	gene30904: upstream gene variant	gene30906: upstream gene variant	gene30903: downstream gene variant
LG1	1635208	G	G | A	G | A	G | A	gene30905: upstream gene variant	gene30904: upstream gene variant	gene30906: upstream gene variant	gene30903: downstream gene variant
LG1	1635288	G	G | A	G | A	G | A	gene30905: upstream gene variant	gene30904: upstream gene variant	gene30906: upstream gene variant	gene30903: downstream gene variant
LG1	1635289	A	A | AT	A | AT	A | AT	gene30905: upstream gene variant	gene30904: upstream gene variant	gene30906: upstream gene variant	gene30903: downstream gene variant
LG1	1635303	A	A | G	A | G	A | G	gene30905: upstream gene variant	gene30904: upstream gene variant	gene30906: upstream gene variant	gene30903: downstream gene variant
LG1	1635313	G	G | C	G | C	G	gene30905: upstream gene variant	gene30904: upstream gene variant	gene30906: upstream gene variant	gene30903: downstream gene variant
LG1	1635316	C	C | G	C | G	C | G	gene30905: upstream gene variant	gene30904: upstream gene variant	gene30906: upstream gene variant	gene30903: downstream gene variant
LG1	1635366	C	C | A	C | A	C | A	gene30905: upstream gene variant	gene30904: upstream gene variant	gene30906: upstream gene variant	gene30903: downstream gene variant
LG1	1635524	G	G | A	G	G | A	gene30905: upstream gene variant	gene30904: upstream gene variant	gene30906: upstream gene variant	gene30903: downstream gene variant
LG1	1635607	G	G | C	G | C	G | C	gene30905: upstream gene variant	gene30904: upstream gene variant	gene30906: upstream gene variant	gene30903: downstream gene variant
LG1	1636919	C	C	C | G	C | G	gene30905: synonymous variant: Ser167Ser	gene30904: upstream gene variant	gene30906: upstream gene variant	gene30903: downstream gene variant	gene30907: downstream gene variant
LG1	1636957	G	G	G	G | A	gene30905: missense variant: Gly180Asp	gene30904: upstream gene variant	gene30906: upstream gene variant	gene30903: downstream gene variant	gene30907: downstream gene variant
LG1	1637904	C	C | T	C | T	C | T	gene30904: upstream gene variant	gene30906: upstream gene variant	gene30907: downstream gene variant	gene30905: downstream gene variant
LG1	1637909	T	T | C	T | C	T	gene30904: upstream gene variant	gene30906: upstream gene variant	gene30907: downstream gene variant	gene30905: downstream gene variant
LG1	1637911	C	C | T	C | T	C | T	gene30904: upstream gene variant	gene30906: upstream gene variant	gene30907: downstream gene variant	gene30905: downstream gene variant
LG1	1637953	TA	T	TA	TA	gene30904: upstream gene variant	gene30906: upstream gene variant	gene30907: downstream gene variant	gene30905: downstream gene variant
LG1	1637982	TA	T	TA	T	gene30904: upstream gene variant	gene30906: upstream gene variant	gene30907: downstream gene variant	gene30905: downstream gene variant
LG1	1638068	T	T	T | A	T	gene30904: upstream gene variant	gene30906: upstream gene variant	gene30907: downstream gene variant	gene30905: downstream gene variant
LG1	1638322	T	T | TA	T | TA	TA	gene30904: upstream gene variant	gene30906: upstream gene variant	gene30907: downstream gene variant	gene30905: downstream gene variant
LG1	1638548	G	G	G	GA	gene30904: upstream gene variant	gene30906: upstream gene variant	gene30907: downstream gene variant	gene30905: downstream gene variant
LG1	1638650	G	G | A	G | A	G | A	gene30904: upstream gene variant	gene30906: upstream gene variant	gene30907: downstream gene variant	gene30905: downstream gene variant
LG1	1638689	T	T	T | C	T | C	gene30904: upstream gene variant	gene30906: upstream gene variant	gene30907: downstream gene variant	gene30905: downstream gene variant
LG1	1638940	C	C | CA	C | CA	C | CA	gene30904: upstream gene variant	gene30906: upstream gene variant	gene30908: upstream gene variant	gene30907: downstream gene variant	gene30905: downstream gene variant
LG1	1642194	C	C | T	C | T	C	gene30907: missense variant: Ser286Asn	gene30908: upstream gene variant	gene30905: downstream gene variant	gene30906: downstream gene variant	gene30909: downstream gene variant
LG1	1642214	A	A | G	A | G	A | G	gene30907: synonymous variant: Ser279Ser	gene30908: upstream gene variant	gene30905: downstream gene variant	gene30906: downstream gene variant	gene30909: downstream gene variant
LG1	1642243	G	G | A	G	G | A	gene30907: missense variant: His270Tyr	gene30908: upstream gene variant	gene30905: downstream gene variant	gene30906: downstream gene variant	gene30909: downstream gene variant
LG1	1643689	T	A	A	T	gene30908: upstream gene variant	gene30907: upstream gene variant	gene30906: downstream gene variant	gene30909: downstream gene variant
LG1	1657691	C	A	C	A	gene30911: upstream gene variant	gene30910: upstream gene variant	gene30912: downstream gene variant
LG1	1657692	A	C	A	C	gene30911: upstream gene variant	gene30910: upstream gene variant	gene30912: downstream gene variant
LG1	1657762	T	T | C	T	T	gene30911: upstream gene variant	gene30910: upstream gene variant	gene30912: downstream gene variant
LG1	1657835	C	C	A	C	gene30911: upstream gene variant	gene30910: upstream gene variant	gene30912: downstream gene variant
LG1	1657836	A	A	A	A | C	gene30911: upstream gene variant	gene30910: upstream gene variant	gene30912: downstream gene variant
LG1	1657845	C	C | T	C | T	C	gene30911: upstream gene variant	gene30910: upstream gene variant	gene30912: downstream gene variant
LG1	1657848	T	T | C	T | C	T	gene30911: upstream gene variant	gene30910: upstream gene variant	gene30912: downstream gene variant
LG1	1657897	G	G | T	G | T	G	gene30911: upstream gene variant	gene30910: upstream gene variant	gene30912: downstream gene variant
LG1	1658127	C	C | A	C	C | A	gene30911: upstream gene variant	gene30910: upstream gene variant	gene30912: downstream gene variant
LG1	1658151	A	A | G	A	A | G	gene30911: upstream gene variant	gene30910: upstream gene variant	gene30912: downstream gene variant
LG1	1658639	TA	TA	TA | T	TA	gene30911: upstream gene variant	gene30910: upstream gene variant	gene30912: downstream gene variant
LG1	1658676	A	A	A | T	A | T	gene30911: upstream gene variant	gene30910: upstream gene variant	gene30912: downstream gene variant
LG1	1658678	A	A | T	A | T	A	gene30911: upstream gene variant	gene30910: upstream gene variant	gene30912: downstream gene variant
LG1	1658685	G	G | A	G | A	G | A	gene30911: upstream gene variant	gene30910: upstream gene variant	gene30912: downstream gene variant
LG1	1658701	C	C | T	C | T	C	gene30911: upstream gene variant	gene30910: upstream gene variant	gene30912: downstream gene variant
LG1	1658723	G	G | T	G | T	G | T	gene30911: upstream gene variant	gene30910: upstream gene variant	gene30912: downstream gene variant
LG1	1659022	G	G | A	G | A	G | A	gene30911: upstream gene variant	gene30910: upstream gene variant	gene30912: downstream gene variant
LG1	1659236	C	A	C	C	gene30911: upstream gene variant	gene30910: upstream gene variant	gene30912: downstream gene variant
LG1	1659285	T	T | C	T | C	T | C	gene30911: upstream gene variant	gene30910: upstream gene variant	gene30912: downstream gene variant
LG1	1659299	G	G	G | A	G | A	gene30911: upstream gene variant	gene30910: upstream gene variant	gene30912: downstream gene variant
LG1	1659322	A	A | C	A | C	A | C	gene30911: upstream gene variant	gene30910: upstream gene variant	gene30912: downstream gene variant
LG1	1663131	TA	T	T	T	gene30913: upstream gene variant	gene30912: upstream gene variant	gene30911: downstream gene variant
LG1	1663625	C	CT	CT	C	gene30913: upstream gene variant	gene30912: upstream gene variant	gene30911: downstream gene variant	gene30914: downstream gene variant
LG1	1663635	C	C	C | T	T	gene30913: upstream gene variant	gene30912: upstream gene variant	gene30911: downstream gene variant	gene30914: downstream gene variant
LG1	1663636	T	T	T	T | C	gene30913: upstream gene variant	gene30912: upstream gene variant	gene30911: downstream gene variant	gene30914: downstream gene variant
LG1	1663784	C	C | G	C | G	C	gene30913: upstream gene variant	gene30912: upstream gene variant	gene30911: downstream gene variant	gene30914: downstream gene variant
LG1	1663808	C	C | T	C | T	C	gene30913: upstream gene variant	gene30912: upstream gene variant	gene30911: downstream gene variant	gene30914: downstream gene variant
LG1	1663820	G	G | A	G | A	G	gene30913: upstream gene variant	gene30912: upstream gene variant	gene30911: downstream gene variant	gene30914: downstream gene variant
LG1	1663905	A	A | G	A	A | G	gene30913: upstream gene variant	gene30912: upstream gene variant	gene30911: downstream gene variant	gene30914: downstream gene variant
LG1	1663931	A	A | AT	A	A | AT	gene30913: upstream gene variant	gene30912: upstream gene variant	gene30911: downstream gene variant	gene30914: downstream gene variant
LG1	1663932	C	C | T	C | T	C | T	gene30913: upstream gene variant	gene30912: upstream gene variant	gene30911: downstream gene variant	gene30914: downstream gene variant
LG1	1664221	A	AT	AT	AT	gene30913: upstream gene variant	gene30912: upstream gene variant	gene30911: downstream gene variant	gene30914: downstream gene variant
LG1	1664443	CA	C	C	C	gene30913: upstream gene variant	gene30912: upstream gene variant	gene30911: downstream gene variant	gene30914: downstream gene variant
LG1	1665063	G	G	G | A	G	gene30913: upstream gene variant	gene30912: upstream gene variant	gene30911: downstream gene variant	gene30914: downstream gene variant
LG1	1672896	T	T	T | C	T | C	gene30916: upstream gene variant	gene30917: upstream gene variant	gene30914: upstream gene variant	gene30919: upstream gene variant	gene30918: downstream gene variant	gene30915: downstream gene variant
LG1	1672902	GA	GA	GA | G	GA	gene30916: upstream gene variant	gene30917: upstream gene variant	gene30914: upstream gene variant	gene30919: upstream gene variant	gene30918: downstream gene variant	gene30915: downstream gene variant
LG1	1673392	C	C | T	C | T	C | T	gene30917: upstream gene variant	gene30914: upstream gene variant	gene30919: upstream gene variant	gene30918: downstream gene variant	gene30915: downstream gene variant	gene30916: intron variant
LG1	1673393	G	G | T	G | T	G | T	gene30917: upstream gene variant	gene30914: upstream gene variant	gene30919: upstream gene variant	gene30918: downstream gene variant	gene30915: downstream gene variant	gene30916: intron variant
LG1	1673393	G	GT	GT	GT	gene30917: upstream gene variant	gene30914: upstream gene variant	gene30919: upstream gene variant	gene30918: downstream gene variant	gene30915: downstream gene variant	gene30916: intron variant
LG1	1675240	A	A	A | T	A	gene30919: upstream gene variant	gene30918: downstream gene variant	gene30915: downstream gene variant	gene30916: downstream gene variant	gene30920: downstream gene variant	gene30917: intron variant
LG1	1675255	A	A	A | G	A	gene30919: upstream gene variant	gene30918: downstream gene variant	gene30915: downstream gene variant	gene30916: downstream gene variant	gene30920: downstream gene variant	gene30917: intron variant
LG1	1675257	C	C	C | T	C | T	gene30919: upstream gene variant	gene30918: downstream gene variant	gene30915: downstream gene variant	gene30916: downstream gene variant	gene30920: downstream gene variant	gene30917: intron variant
LG1	1675289	A	A	A | T	A | T	gene30919: upstream gene variant	gene30918: downstream gene variant	gene30915: downstream gene variant	gene30916: downstream gene variant	gene30920: downstream gene variant	gene30917: intron variant
LG1	1675299	G	G | T	G	G	gene30919: upstream gene variant	gene30918: downstream gene variant	gene30915: downstream gene variant	gene30916: downstream gene variant	gene30920: downstream gene variant	gene30917: intron variant
LG1	1677648	A	A	T	A | T	gene30918: upstream gene variant	gene30916: downstream gene variant	gene30920: downstream gene variant	gene30917: downstream gene variant	gene30919: intron variant
LG1	1678789	GT	G	G	G	gene30918: upstream gene variant	gene30916: downstream gene variant	gene30920: downstream gene variant	gene30917: downstream gene variant	gene30919: downstream gene variant
LG1	1682443	C	C	T	T	gene30920: missense variant: Arg105Gln	gene30921: upstream gene variant	gene30919: downstream gene variant
LG1	1685146	A	AT	AT	AT	gene30921: upstream gene variant	gene30920: upstream gene variant	gene30922: upstream gene variant
LG1	1685383	A	T	A	T	gene30921: upstream gene variant	gene30920: upstream gene variant	gene30922: upstream gene variant
LG1	1685384	AT	AT	A	AT	gene30921: upstream gene variant	gene30920: upstream gene variant	gene30922: upstream gene variant
LG1	1685385	T	A	T	A	gene30921: upstream gene variant	gene30920: upstream gene variant	gene30922: upstream gene variant
LG1	1693738	A	AAT	AAT	AAT	gene30923: upstream gene variant	gene30924: downstream gene variant	gene30921: downstream gene variant	gene30922: downstream gene variant
LG1	1693739	T	A	T | A	T | A	gene30923: upstream gene variant	gene30924: downstream gene variant	gene30921: downstream gene variant	gene30922: downstream gene variant
LG1	1696863	C	C	A	A	gene30924: missense variant: Gly237Cys	gene30923: upstream gene variant	gene30925: downstream gene variant
LG1	1707118	G	A	A	A	gene30927: downstream gene variant	gene30926: intron variant
LG1	1707129	CA	C	C	C	gene30927: downstream gene variant	gene30926: intron variant
LG1	1715811	C	C	C | A	C	gene30926: upstream gene variant	gene30928: downstream gene variant	gene30927: intron variant
LG1	1715833	A	A	A | G	A	gene30926: upstream gene variant	gene30928: downstream gene variant	gene30927: intron variant
LG1	1715852	C	C	C | G	C	gene30926: upstream gene variant	gene30928: downstream gene variant	gene30927: intron variant
LG1	1716421	TA	T	T	T	gene30926: upstream gene variant	gene30928: downstream gene variant	gene30927: intron variant
LG1	1716581	G	GA	GA	G | GA	gene30927: frameshift variant	gene30928: downstream gene variant
LG1	1717513	T	A	A	A	gene30927: upstream gene variant	gene30928: downstream gene variant
LG1	1717514	T	A	T	A	gene30927: upstream gene variant	gene30928: downstream gene variant
LG1	1717516	G	G | A	G	G | A	gene30927: upstream gene variant	gene30928: downstream gene variant
LG1	1717650	T	T | C	T | C	T	gene30927: upstream gene variant	gene30928: downstream gene variant	gene30929: downstream gene variant
LG1	1717664	C	C | T	C | T	C | T	gene30927: upstream gene variant	gene30928: downstream gene variant	gene30929: downstream gene variant
LG1	1717693	T	T | TA	T | TA	T | TA	gene30927: upstream gene variant	gene30928: downstream gene variant	gene30929: downstream gene variant
LG1	1720473	T	T	T	TC	gene30927: upstream gene variant	gene30929: downstream gene variant	gene30928: intron variant
LG1	1720474	T	T | C	T	T	gene30927: upstream gene variant	gene30929: downstream gene variant	gene30928: intron variant
LG1	1720475	C	T	T	T	gene30927: upstream gene variant	gene30929: downstream gene variant	gene30928: intron variant
LG1	1724293	C	C | CA	CA	CA	gene30928: upstream gene variant	gene30931: upstream gene variant	gene30930: downstream gene variant	gene30929: intron variant
LG1	1725219	A	AT	AT	AT	gene30928: upstream gene variant	gene30931: upstream gene variant	gene30929: upstream gene variant	gene30930: downstream gene variant
LG1	1725374	G	GA	GA	GA	gene30928: upstream gene variant	gene30931: upstream gene variant	gene30929: upstream gene variant	gene30930: downstream gene variant
LG1	1727593	G	G	G | A	G	gene30931: upstream gene variant	gene30929: upstream gene variant	gene30930: upstream gene variant
LG1	1727593	G	G | GAA	G	G	gene30931: upstream gene variant	gene30929: upstream gene variant	gene30930: upstream gene variant
LG1	1730381	G	GAA	GAA	G	gene30930: upstream gene variant	gene30932: upstream gene variant	gene30931: intron variant
LG1	1731477	A	G	G	G	gene30930: upstream gene variant	gene30932: upstream gene variant	gene30931: intron variant
LG1	1731478	G	A	A	A	gene30930: upstream gene variant	gene30932: upstream gene variant	gene30931: intron variant
LG1	1731492	T	A	T	T	gene30930: upstream gene variant	gene30932: upstream gene variant	gene30931: intron variant
LG1	1731493	A	T	A	A	gene30930: upstream gene variant	gene30932: upstream gene variant	gene30931: intron variant
LG1	1731493	A	A	AT	AT	gene30930: upstream gene variant	gene30932: upstream gene variant	gene30931: intron variant
LG1	1737633	T	G	G	G	gene30932: intron variant
LG1	1737635	G	T	T	T	gene30932: intron variant
LG1	1737659	A	AT	AT	AT	gene30932: intron variant
LG1	1737983	C	CT	CT	CT	gene30932: intron variant
LG1	1745689	A	A | AT	AT	AT	gene30933: upstream gene variant	gene30932: intron variant
LG1	1749065	A	A	A	A | C	gene30932: stop lost: Ter3113Ser	gene30933: upstream gene variant	gene30934: downstream gene variant
LG1	1749103	T	T	T	T | G	gene30933: upstream gene variant	gene30934: downstream gene variant	gene30932: downstream gene variant
LG1	1749111	A	A	A	A | G	gene30933: upstream gene variant	gene30934: downstream gene variant	gene30932: downstream gene variant
LG1	1751179	C	CA	CA	C | CA	gene30935: upstream gene variant	gene30934: downstream gene variant	gene30932: downstream gene variant	gene30933: downstream gene variant
LG1	1753671	T	TA	TA	TA	gene30935: upstream gene variant	gene30932: downstream gene variant	gene30933: downstream gene variant	gene30934: intron variant
LG1	1754525	A	A | T	A	A | T	gene30935: upstream gene variant	gene30934: upstream gene variant	gene30933: downstream gene variant	gene30936: downstream gene variant
LG1	1754528	C	C | T	C	C | T	gene30935: upstream gene variant	gene30934: upstream gene variant	gene30933: downstream gene variant	gene30936: downstream gene variant
LG1	1754754	A	ATT	A	A	gene30935: upstream gene variant	gene30934: upstream gene variant	gene30933: downstream gene variant	gene30936: downstream gene variant
LG1	1756575	A	AT	AT	AT	gene30934: upstream gene variant	gene30936: downstream gene variant	gene30935: downstream gene variant
LG1	1756630	C	C | T	C | T	C | T	gene30934: upstream gene variant	gene30936: downstream gene variant	gene30935: downstream gene variant
LG1	1756644	T	T | A	T | A	T | A	gene30934: upstream gene variant	gene30936: downstream gene variant	gene30935: downstream gene variant
LG1	1756666	A	A | G	A | G	A | G	gene30934: upstream gene variant	gene30936: downstream gene variant	gene30935: downstream gene variant
LG1	1758041	A	A | T	A | T	A | T	gene30934: upstream gene variant	gene30936: downstream gene variant	gene30935: downstream gene variant
LG1	1758133	A	A	A | G	A	gene30934: upstream gene variant	gene30936: downstream gene variant	gene30935: downstream gene variant
LG1	1758419	A	A | G	A | G	A | G	gene30934: upstream gene variant	gene30936: downstream gene variant	gene30935: downstream gene variant
LG1	1758430	T	T | G	T | G	T | G	gene30934: upstream gene variant	gene30936: downstream gene variant	gene30935: downstream gene variant
LG1	1758458	G	G | GT	G | GT	GT	gene30934: upstream gene variant	gene30936: downstream gene variant	gene30935: downstream gene variant
LG1	1758474	G	G | A	G | A	G | A	gene30934: upstream gene variant	gene30936: downstream gene variant	gene30935: downstream gene variant
LG1	1758484	C	C | A	C | A	C | A	gene30934: upstream gene variant	gene30936: downstream gene variant	gene30935: downstream gene variant
LG1	1758720	C	C | T	C | T	C | T	gene30934: upstream gene variant	gene30936: downstream gene variant	gene30935: downstream gene variant
LG1	1758731	C	C | T	C | T	C | T	gene30934: upstream gene variant	gene30936: downstream gene variant	gene30935: downstream gene variant
LG1	1758742	T	T | C	T	T	gene30934: upstream gene variant	gene30936: downstream gene variant	gene30935: downstream gene variant
LG1	1758872	TG	TG	TG | T	TG | T	gene30936: downstream gene variant	gene30935: downstream gene variant
LG1	1758989	G	G | A	G | A	G | A	gene30936: downstream gene variant	gene30935: downstream gene variant
LG1	1759964	C	C	C	CAAA	gene30937: upstream gene variant	gene30935: downstream gene variant	gene30936: intron variant
LG1	1761033	G	G | A	G | A	A	gene30937: upstream gene variant	gene30935: downstream gene variant	gene30936: intron variant
LG1	1761034	A	G	A	G	gene30937: upstream gene variant	gene30935: downstream gene variant	gene30936: intron variant
LG1	1761881	G	GA	GA	G | GA	gene30937: upstream gene variant	gene30938: downstream gene variant	gene30936: intron variant
LG1	1762386	A	A | T	A | T	A | T	gene30937: upstream gene variant	gene30936: upstream gene variant	gene30938: downstream gene variant
LG1	1762993	T	T | C	T | C	T | C	gene30937: upstream gene variant	gene30936: upstream gene variant	gene30938: downstream gene variant
LG1	1763038	G	G | A	G | A	G | A	gene30937: upstream gene variant	gene30936: upstream gene variant	gene30938: downstream gene variant
LG1	1763044	C	C | T	C	C | T	gene30937: upstream gene variant	gene30936: upstream gene variant	gene30938: downstream gene variant
LG1	1763231	C	C | T	C	C | T	gene30937: upstream gene variant	gene30936: upstream gene variant	gene30938: downstream gene variant
LG1	1763262	C	C | T	C	C | T	gene30937: upstream gene variant	gene30936: upstream gene variant	gene30938: downstream gene variant
LG1	1763714	T	T	T	T | A	gene30937: upstream gene variant	gene30936: upstream gene variant	gene30938: downstream gene variant
LG1	1763757	A	A	A	A | G	gene30937: upstream gene variant	gene30936: upstream gene variant	gene30938: downstream gene variant
LG1	1765004	C	CT	CT	CT	gene30936: upstream gene variant	gene30938: downstream gene variant	gene30937: downstream gene variant
LG1	1767314	T	TA	TA	TA	gene30939: upstream gene variant	gene30937: downstream gene variant	gene30938: intron variant
LG1	1768325	C	CA	CA	CA	gene30939: upstream gene variant	gene30937: downstream gene variant	gene30938: intron variant
LG1	1769514	G	G | A	G | A	G | A	gene30939: upstream gene variant	gene30938: upstream gene variant	gene30937: downstream gene variant
LG1	1769703	G	G | A	G | A	G | A	gene30939: upstream gene variant	gene30938: upstream gene variant
LG1	1769740	GA	GA	GA	G	gene30939: upstream gene variant	gene30938: upstream gene variant
LG1	1769752	A	G	G	G	gene30939: upstream gene variant	gene30938: upstream gene variant
LG1	1772420	C	CT	CT	CT	gene30938: upstream gene variant	gene30939: intron variant
LG1	1773988	A	A | T	A	A	gene30939: intron variant
LG1	1773992	CA	C	CA	CA	gene30939: intron variant
LG1	1773993	A	A	A	C	gene30939: intron variant
LG1	1776607	T	T | A	T | A	T	gene30939: downstream gene variant
LG1	1776612	A	A | T	A | T	A	gene30939: downstream gene variant
LG1	1777389	T	C	C	C	gene30939: downstream gene variant
LG1	1777390	T	C	C	C	gene30939: downstream gene variant
LG1	1777425	G	A	G	G	gene30939: downstream gene variant
LG1	1780327	G	GT	GT	GT
LG1	1781130	A	AT	AT	AT
LG1	1785795	G	GT	GT	GT	gene30940: upstream gene variant
LG1	1785924	C	C	T	T	gene30940: upstream gene variant
LG1	1786050	T	TA	TA	TA	gene30940: upstream gene variant
LG1	1786225	A	AT	AT	AT	gene30940: upstream gene variant
LG1	1794262	C	CT	CT	C | CT	gene30942: upstream gene variant	gene30940: downstream gene variant	gene30941: downstream gene variant
LG1	1804150	T	T	C	C	gene30945: upstream gene variant	gene30944: downstream gene variant	gene30943: intron variant
LG1	1804601	A	A	C	C	gene30943: synonymous variant: Leu74Leu	gene30945: upstream gene variant	gene30944: downstream gene variant
LG1	1804649	T	T	C	C	gene30943: missense variant: Ile58Met	gene30945: upstream gene variant	gene30944: downstream gene variant
LG1	1804796	C	C	G	G	gene30943: synonymous variant: Leu9Leu	gene30945: upstream gene variant	gene30944: downstream gene variant
LG1	1806500	A	A	G	G	gene30945: upstream gene variant	gene30943: upstream gene variant	gene30944: downstream gene variant
LG1	1807266	T	T	C	C	gene30945: upstream gene variant	gene30943: upstream gene variant	gene30944: downstream gene variant
LG1	1807583	T	T	TG	TG	gene30945: upstream gene variant	gene30943: upstream gene variant	gene30944: downstream gene variant
LG1	1807717	A	A	G	G	gene30944: missense variant: Val83Ala	gene30945: upstream gene variant	gene30943: upstream gene variant
LG1	1807752	C	C	T	T	gene30944: synonymous variant: Gly71Gly	gene30945: upstream gene variant	gene30943: upstream gene variant
LG1	1807847	T	T	T | C	T | C	gene30944: missense variant: Ser40Gly	gene30945: upstream gene variant	gene30943: upstream gene variant
LG1	1807871	G	G | A	G | A	G	gene30944: missense variant: Arg32Cys	gene30945: upstream gene variant	gene30943: upstream gene variant
LG1	1807998	A	A	A | T	A | T	gene30945: upstream gene variant	gene30943: upstream gene variant	gene30944: upstream gene variant
LG1	1809611	G	G	A	A	gene30943: upstream gene variant	gene30944: upstream gene variant	gene30945: intron variant
LG1	1809781	T	T	C	C	gene30943: upstream gene variant	gene30944: upstream gene variant	gene30945: intron variant
LG1	1810631	C	C	T	T	gene30944: upstream gene variant	gene30945: intron variant
LG1	1815001	G	G	T	T	gene30946: upstream gene variant	gene30945: downstream gene variant
LG1	1815102	G	G	A	A	gene30946: upstream gene variant	gene30945: downstream gene variant
LG1	1815566	G	G	C	C	gene30946: upstream gene variant	gene30945: downstream gene variant
LG1	1816111	C	C	T	T	gene30946: upstream gene variant	gene30945: downstream gene variant	gene30947: downstream gene variant
LG1	1816598	A	A	C	C	gene30946: upstream gene variant	gene30945: downstream gene variant	gene30947: downstream gene variant
LG1	1817744	G	G	A	A	gene30945: downstream gene variant	gene30947: downstream gene variant	gene30946: intron variant
LG1	1817747	G	G	C	C	gene30945: downstream gene variant	gene30947: downstream gene variant	gene30946: intron variant
LG1	1818050	G	G	A	A	gene30946: synonymous variant: Ser240Ser	gene30945: downstream gene variant	gene30947: downstream gene variant
LG1	1818121	C	C	T	T	gene30946: missense variant: Ser264Phe	gene30945: downstream gene variant	gene30947: downstream gene variant
LG1	1818626	TA	TA	T	T	gene30945: downstream gene variant	gene30947: downstream gene variant	gene30946: intron variant
LG1	1818693	G	G	A	A	gene30945: downstream gene variant	gene30947: downstream gene variant	gene30946: intron variant
LG1	1819290	C	C	G	G	gene30946: missense variant: Pro345Arg	gene30947: downstream gene variant
LG1	1819728	CA	C	CA	CA	gene30947: downstream gene variant	gene30946: intron variant
LG1	1819729	A	A	C	A	gene30947: downstream gene variant	gene30946: intron variant
LG1	1819815	T	T	C	C	gene30947: downstream gene variant	gene30946: intron variant
LG1	1819869	T	T	G	G	gene30947: downstream gene variant	gene30946: intron variant
LG1	1819875	A	A	G	G	gene30947: downstream gene variant	gene30946: intron variant
LG1	1820114	T	T	C	C	gene30947: downstream gene variant	gene30946: downstream gene variant
LG1	1820361	T	TA	TA	TA	gene30947: downstream gene variant	gene30946: downstream gene variant
LG1	1820568	G	G | GT	GT	G | GT	gene30947: downstream gene variant	gene30946: downstream gene variant
LG1	1820633	G	GA	G	G	gene30948: upstream gene variant	gene30947: downstream gene variant	gene30946: downstream gene variant
LG1	1820642	G	G	A	A	gene30948: upstream gene variant	gene30947: downstream gene variant	gene30946: downstream gene variant
LG1	1821349	C	C	A	A	gene30947: missense variant: Glu238Asp	gene30948: upstream gene variant	gene30946: downstream gene variant
LG1	1821672	T	T	T | G	T | G	gene30948: upstream gene variant	gene30946: downstream gene variant	gene30947: intron variant
LG1	1821775	T	T	C	C	gene30948: upstream gene variant	gene30946: downstream gene variant	gene30947: intron variant
LG1	1821821	G	G	A	A	gene30948: upstream gene variant	gene30946: downstream gene variant	gene30947: intron variant
LG1	1821831	G	G	T	G | T	gene30948: upstream gene variant	gene30946: downstream gene variant	gene30947: intron variant
LG1	1823133	T	T	C	C	gene30948: upstream gene variant	gene30947: upstream gene variant	gene30946: downstream gene variant	gene30949: downstream gene variant
LG1	1823323	A	A	G	G	gene30948: upstream gene variant	gene30947: upstream gene variant	gene30946: downstream gene variant	gene30949: downstream gene variant
LG1	1823436	C	C	T	T	gene30948: upstream gene variant	gene30947: upstream gene variant	gene30946: downstream gene variant	gene30949: downstream gene variant
LG1	1823498	C	C	T	T	gene30948: upstream gene variant	gene30947: upstream gene variant	gene30946: downstream gene variant	gene30949: downstream gene variant
LG1	1823824	T	T	C	C	gene30948: upstream gene variant	gene30947: upstream gene variant	gene30946: downstream gene variant	gene30949: downstream gene variant
LG1	1823978	C	C	T	T	gene30948: upstream gene variant	gene30947: upstream gene variant	gene30946: downstream gene variant	gene30949: downstream gene variant
LG1	1823982	T	TA	TA	TA	gene30948: upstream gene variant	gene30947: upstream gene variant	gene30946: downstream gene variant	gene30949: downstream gene variant
LG1	1824475	T	T	C	C	gene30948: upstream gene variant	gene30947: upstream gene variant	gene30946: downstream gene variant	gene30949: downstream gene variant
LG1	1824492	GA	GAAA	G	G	gene30948: upstream gene variant	gene30948: upstream gene variant	gene30947: upstream gene variant	gene30947: upstream gene variant	gene30946: downstream gene variant	gene30946: downstream gene variant	gene30949: downstream gene variant	gene30949: downstream gene variant
LG1	1824562	C	CA	C	C	gene30948: upstream gene variant	gene30947: upstream gene variant	gene30946: downstream gene variant	gene30949: downstream gene variant
LG1	1824797	C	C	T	T	gene30948: upstream gene variant	gene30947: upstream gene variant	gene30946: downstream gene variant	gene30949: downstream gene variant
LG1	1824876	T	T	C	C	gene30948: upstream gene variant	gene30947: upstream gene variant	gene30946: downstream gene variant	gene30949: downstream gene variant
LG1	1824924	C	C	T	T	gene30948: upstream gene variant	gene30947: upstream gene variant	gene30946: downstream gene variant	gene30949: downstream gene variant
LG1	1825036	G	G	A	A	gene30948: upstream gene variant	gene30947: upstream gene variant	gene30946: downstream gene variant	gene30949: downstream gene variant
LG1	1825920	T	T	A	A	gene30948: synonymous variant: Ile114Ile	gene30947: upstream gene variant	gene30949: downstream gene variant
LG1	1826203	C	C	A	A	gene30947: upstream gene variant	gene30949: downstream gene variant	gene30948: downstream gene variant
LG1	1826283	G	G	A	A	gene30947: upstream gene variant	gene30949: downstream gene variant	gene30948: downstream gene variant
LG1	1826589	T	T	C	C	gene30947: upstream gene variant	gene30949: downstream gene variant	gene30948: downstream gene variant
LG1	1826807	T	T	T | G	T | G	gene30947: upstream gene variant	gene30949: downstream gene variant	gene30948: downstream gene variant
LG1	1826809	G	G	G	G | C	gene30947: upstream gene variant	gene30949: downstream gene variant	gene30948: downstream gene variant
LG1	1826967	TA	TA	T	T	gene30947: upstream gene variant	gene30949: downstream gene variant	gene30948: downstream gene variant
LG1	1826997	A	A	G	G	gene30947: upstream gene variant	gene30949: downstream gene variant	gene30948: downstream gene variant
LG1	1828038	C	C	A	A	gene30948: downstream gene variant	gene30949: intron variant
LG1	1828565	T	T	C	C	gene30948: downstream gene variant	gene30949: intron variant
LG1	1828884	A	A	G	G	gene30948: downstream gene variant	gene30949: intron variant
LG1	1829120	G	G	A	A	gene30948: downstream gene variant	gene30949: intron variant
LG1	1829961	C	C	T	T	gene30949: missense variant: Val440Ile	gene30948: downstream gene variant	gene30950: downstream gene variant
LG1	1830165	TA	TA	T	T	gene30948: downstream gene variant	gene30950: downstream gene variant	gene30949: intron variant
LG1	1831247	T	T	G	G	gene30950: downstream gene variant	gene30949: intron variant
LG1	1831688	T	T	T | C	T | C	gene30949: synonymous variant: Gln134Gln	gene30950: downstream gene variant
LG1	1831706	T	T	T | C	T	gene30949: synonymous variant: Gln128Gln	gene30950: downstream gene variant
LG1	1831709	T	T	T | C	T	gene30949: synonymous variant: Gln127Gln	gene30950: downstream gene variant
LG1	1831712	T	T	T | C	T	gene30949: synonymous variant: Gln126Gln	gene30950: downstream gene variant
LG1	1832767	A	A	G	G	gene30950: downstream gene variant	gene30949: intron variant
LG1	1837817	G	G	A	A	gene30949: upstream gene variant	gene30950: intron variant
LG1	1841005	C	C	A	A	gene30950: upstream gene variant	gene30951: upstream gene variant
LG1	1841053	A	A	G	G	gene30950: upstream gene variant	gene30951: upstream gene variant
LG1	1841100	A	A	AC	AC	gene30950: upstream gene variant	gene30951: upstream gene variant
LG1	1841381	G	G	A	A	gene30950: upstream gene variant	gene30951: upstream gene variant
LG1	1841482	G	G	T	T	gene30950: upstream gene variant	gene30951: upstream gene variant
LG1	1841978	G	G	GA	GA	gene30950: upstream gene variant	gene30951: upstream gene variant
LG1	1842614	G	G	A	A	gene30950: upstream gene variant	gene30951: upstream gene variant
LG1	1842967	T	T	G	G	gene30950: upstream gene variant	gene30951: upstream gene variant
LG1	1842992	T	T	C	C	gene30950: upstream gene variant	gene30951: upstream gene variant
LG1	1843004	A	A	G	G	gene30950: upstream gene variant	gene30951: upstream gene variant
LG1	1843048	G	G	A	A	gene30950: upstream gene variant	gene30951: upstream gene variant
LG1	1843341	G	G	C	C	gene30950: upstream gene variant	gene30951: upstream gene variant
LG1	1843838	T	T	C	C	gene30951: synonymous variant: Tyr72Tyr
LG1	1844651	G	G	C	C	gene30951: missense variant: Glu343Asp	gene30952: downstream gene variant
LG1	1844903	G	G	A	A	gene30951: synonymous variant: Leu427Leu	gene30952: downstream gene variant
LG1	1845058	T	T	C	C	gene30952: downstream gene variant	gene30951: intron variant
LG1	1845519	G	G	A	A	gene30952: downstream gene variant	gene30951: intron variant
LG1	1845812	A	A	G	G	gene30951: synonymous variant: Glu512Glu	gene30952: downstream gene variant
LG1	1846067	T	T	C	C	gene30951: synonymous variant: Thr597Thr	gene30952: downstream gene variant
LG1	1846348	C	C	T	T	gene30952: downstream gene variant	gene30951: downstream gene variant
LG1	1846358	C	C | T	C | T	C | T	gene30952: downstream gene variant	gene30951: downstream gene variant
LG1	1846569	T	T	A	A	gene30952: downstream gene variant	gene30951: downstream gene variant
LG1	1847233	C	C	T	T	gene30952: downstream gene variant	gene30951: downstream gene variant
LG1	1847263	G	G	A	A	gene30952: downstream gene variant	gene30951: downstream gene variant
LG1	1847721	A	A	C	C	gene30952: downstream gene variant	gene30951: downstream gene variant
LG1	1847775	T	T	C	C	gene30952: downstream gene variant	gene30951: downstream gene variant
LG1	1848216	C	C	T	T	gene30952: downstream gene variant	gene30951: downstream gene variant
LG1	1848675	T	TA	TA	TA	gene30952: downstream gene variant	gene30951: downstream gene variant
LG1	1848719	G	G	C	C	gene30952: downstream gene variant	gene30951: downstream gene variant
LG1	1850227	G	G	A	A	gene30952: synonymous variant: Arg443Arg	gene30951: downstream gene variant
LG1	1850237	C	C	T	T	gene30952: missense variant: Ser440Asn	gene30951: downstream gene variant
LG1	1850577	C	C	T	T	gene30952: missense variant: Val327Ile	gene30951: downstream gene variant
LG1	1851331	C	C	G	G	gene30952: synonymous variant: Leu75Leu
LG1	1851559	T	T	C	C	gene30952: upstream gene variant
LG1	1851916	A	A	G	G	gene30952: upstream gene variant
LG1	1853369	C	C	T	T	gene30952: upstream gene variant	gene30953: upstream gene variant
LG1	1855460	C	CT	CT	CT	gene30952: upstream gene variant	gene30953: upstream gene variant
LG1	1855537	G	GA	GA	G | GA	gene30952: upstream gene variant	gene30953: upstream gene variant
LG1	1858115	A	A	T	T	gene30954: downstream gene variant	gene30953: intron variant
LG1	1858996	C	CT	CT	CT	gene30954: downstream gene variant	gene30953: intron variant
LG1	1859342	G	G	GT	GT	gene30954: downstream gene variant	gene30953: intron variant
LG1	1860929	C	CT	CT	CT	gene30953: downstream gene variant	gene30955: downstream gene variant	gene30954: intron variant
LG1	1861914	G	GAA	G	G	gene30953: downstream gene variant	gene30955: downstream gene variant	gene30954: intron variant
LG1	1861917	A	A	AAAG	AAAG	gene30953: downstream gene variant	gene30955: downstream gene variant	gene30954: intron variant
LG1	1865801	A	A	A | G	A | G	gene30954: upstream gene variant	gene30955: intron variant
LG1	1865801	A	A | AAG	A	A	gene30954: upstream gene variant	gene30955: intron variant
LG1	1865841	T	T | C	T | C	T | C	gene30954: upstream gene variant	gene30955: intron variant
LG1	1866033	A	A | C	A | C	A | C	gene30954: upstream gene variant	gene30955: intron variant
LG1	1866049	C	C | T	C | T	C | T	gene30954: upstream gene variant	gene30955: intron variant
LG1	1866056	T	T | G	T | G	T | G	gene30954: upstream gene variant	gene30955: intron variant
LG1	1866070	A	A | T	A | T	A | T	gene30954: upstream gene variant	gene30955: intron variant
LG1	1866121	G	G | A	G | A	G | A	gene30954: upstream gene variant	gene30955: intron variant
LG1	1866129	A	A | G	A | G	A | G	gene30954: upstream gene variant	gene30955: intron variant
LG1	1866159	T	T | C	T | C	T | C	gene30954: upstream gene variant	gene30955: intron variant
LG1	1866181	C	C | G	C | G	C | G	gene30954: upstream gene variant	gene30955: intron variant
LG1	1866208	A	A | T	A | T	A | T	gene30954: upstream gene variant	gene30955: intron variant
LG1	1866317	A	A | T	A	A	gene30954: upstream gene variant	gene30955: intron variant
LG1	1868044	A	A | G	A | G	A | G	gene30954: upstream gene variant	gene30956: downstream gene variant	gene30955: intron variant
LG1	1868084	C	C	C | T	C	gene30954: upstream gene variant	gene30956: downstream gene variant	gene30955: intron variant
LG1	1869475	G	G	A	A	gene30955: missense variant: Pro483Ser	gene30956: downstream gene variant	gene30957: downstream gene variant
LG1	1871781	A	A	G	G	gene30955: synonymous variant: Gly100Gly	gene30956: downstream gene variant	gene30957: downstream gene variant
LG1	1871876	T	T	A	A	gene30955: missense variant: Asn69Tyr	gene30956: downstream gene variant	gene30957: downstream gene variant
LG1	1871903	A	A	T	T	gene30955: missense variant: Cys60Ser	gene30956: downstream gene variant	gene30957: downstream gene variant
LG1	1872415	A	A	T	T	gene30955: upstream gene variant	gene30956: downstream gene variant	gene30957: downstream gene variant
LG1	1872581	T	TA	TA	TA	gene30955: upstream gene variant	gene30956: downstream gene variant	gene30957: downstream gene variant
LG1	1872593	T	T	A	A	gene30955: upstream gene variant	gene30956: downstream gene variant	gene30957: downstream gene variant
LG1	1874310	G	GA	GA	GA	gene30955: upstream gene variant	gene30956: upstream gene variant	gene30957: downstream gene variant
LG1	1875308	C	C	A	A	gene30957: missense variant: Gly93Val	gene30955: upstream gene variant	gene30956: upstream gene variant	gene30958: downstream gene variant
LG1	1876205	T	T	C	C	gene30955: upstream gene variant	gene30956: upstream gene variant	gene30957: upstream gene variant	gene30958: downstream gene variant
LG1	1876424	C	C	T	T	gene30955: upstream gene variant	gene30956: upstream gene variant	gene30957: upstream gene variant	gene30958: downstream gene variant
LG1	1876529	C	C	CA	CA	gene30955: upstream gene variant	gene30956: upstream gene variant	gene30957: upstream gene variant	gene30958: downstream gene variant
LG1	1876679	A	A	C	C	gene30955: upstream gene variant	gene30956: upstream gene variant	gene30957: upstream gene variant	gene30958: downstream gene variant
LG1	1877242	G	G	A	A	gene30955: upstream gene variant	gene30956: upstream gene variant	gene30957: upstream gene variant	gene30958: downstream gene variant
LG1	1877250	T	T	C	C	gene30955: upstream gene variant	gene30956: upstream gene variant	gene30957: upstream gene variant	gene30958: downstream gene variant
LG1	1877317	T	TA	TA	T | TA	gene30955: upstream gene variant	gene30956: upstream gene variant	gene30957: upstream gene variant	gene30958: downstream gene variant
LG1	1877568	T	T	A	A	gene30956: upstream gene variant	gene30957: upstream gene variant	gene30958: downstream gene variant
LG1	1878205	T	T	G	G	gene30956: upstream gene variant	gene30957: upstream gene variant	gene30958: downstream gene variant
LG1	1878594	A	A	T	T	gene30956: upstream gene variant	gene30957: upstream gene variant	gene30958: downstream gene variant
LG1	1878739	A	A	T	T	gene30956: upstream gene variant	gene30957: upstream gene variant	gene30958: downstream gene variant
LG1	1878861	T	T	A	A	gene30956: upstream gene variant	gene30957: upstream gene variant	gene30958: downstream gene variant
LG1	1878927	T	T	C	C	gene30957: upstream gene variant	gene30958: downstream gene variant
LG1	1879292	C	C	T	T	gene30957: upstream gene variant	gene30958: downstream gene variant
LG1	1879394	G	G	A	A	gene30958: synonymous variant: Thr527Thr	gene30957: upstream gene variant
LG1	1879848	C	C	T	T	gene30958: missense variant: Gly376Asp	gene30957: upstream gene variant
LG1	1880468	T	T	C	C	gene30958: synonymous variant: Gln169Gln	gene30957: upstream gene variant
LG1	1880929	CGCT	CGCT	C	C	gene30958: inframe deletion
LG1	1881241	C	C	G	G	gene30958: upstream gene variant
LG1	1881290	G	G	T	T	gene30958: upstream gene variant
LG1	1881535	C	C	T	T	gene30958: upstream gene variant
LG1	1881735	G	G	G	A	gene30958: upstream gene variant
LG1	1881740	G	G	G	A	gene30958: upstream gene variant
LG1	1881891	A	A	G	G	gene30958: upstream gene variant	gene30959: upstream gene variant
LG1	1881892	C	C	T	T	gene30958: upstream gene variant	gene30959: upstream gene variant
LG1	1881904	T	T	C	C	gene30958: upstream gene variant	gene30959: upstream gene variant
LG1	1881921	G	G	A	A	gene30958: upstream gene variant	gene30959: upstream gene variant
LG1	1881924	T	T	C	C	gene30958: upstream gene variant	gene30959: upstream gene variant
LG1	1881966	A	A	G	G	gene30958: upstream gene variant	gene30959: upstream gene variant
LG1	1882369	A	A	T	T	gene30958: upstream gene variant	gene30959: upstream gene variant
LG1	1882374	G	G	T	T	gene30958: upstream gene variant	gene30959: upstream gene variant
LG1	1882565	A	A	C	C	gene30958: upstream gene variant	gene30959: upstream gene variant
LG1	1882608	T	T	A	A	gene30958: upstream gene variant	gene30959: upstream gene variant
LG1	1882790	G	G	A	A	gene30958: upstream gene variant	gene30959: upstream gene variant
LG1	1883003	C	T	C	C	gene30958: upstream gene variant	gene30959: upstream gene variant
LG1	1883004	T	C	T	C	gene30958: upstream gene variant	gene30959: upstream gene variant
LG1	1886128	CAT	CAT	C	C	gene30959: upstream gene variant
LG1	1886164	A	A	G	G	gene30959: upstream gene variant
LG1	1886209	A	A	G	G	gene30959: upstream gene variant
LG1	1886261	G	G	G	A	gene30959: upstream gene variant
LG1	1886354	T	T	A	A	gene30959: upstream gene variant
LG1	1886355	T	T	C	C	gene30959: upstream gene variant
LG1	1886380	G	G	A	A	gene30959: upstream gene variant
LG1	1886420	A	A	C	C	gene30959: upstream gene variant
LG1	1886429	G	G	T	T	gene30959: upstream gene variant
LG1	1886524	G	G	GTC	GTC	gene30959: upstream gene variant
LG1	1886654	CT	CT	C	C	gene30959: upstream gene variant
LG1	1886681	G	G	A	A	gene30959: upstream gene variant
LG1	1886746	G	G	A	A	gene30959: upstream gene variant
LG1	1886865	C	C	T	T	gene30959: missense variant: Ala29Val	gene30960: downstream gene variant
LG1	1887019	A	A	G	G	gene30959: synonymous variant: Lys80Lys	gene30960: downstream gene variant
LG1	1887022	C	C	A	A	gene30959: synonymous variant: Ile81Ile	gene30960: downstream gene variant
LG1	1887118	G	G	C	C	gene30959: synonymous variant: Ser113Ser	gene30960: downstream gene variant
LG1	1887157	A	A	G	G	gene30959: synonymous variant: Glu126Glu	gene30960: downstream gene variant
LG1	1887290	T	T	G	G	gene30959: missense variant: Phe171Val	gene30960: downstream gene variant
LG1	1887362	C	C	G	G	gene30959: missense variant: Arg195Gly	gene30960: downstream gene variant
LG1	1887395	G	G	C	C	gene30959: missense variant: Val206Leu	gene30960: downstream gene variant
LG1	1887529	T	T	G	G	gene30959: synonymous variant: Ala250Ala	gene30960: downstream gene variant
LG1	1888112	G	G	A	A	gene30960: downstream gene variant	gene30959: intron variant
LG1	1888371	A	A	G	G	gene30960: downstream gene variant	gene30959: intron variant
LG1	1888707	A	A	T	T	gene30960: downstream gene variant	gene30959: intron variant
LG1	1889221	A	A	G	G	gene30960: downstream gene variant	gene30959: intron variant
LG1	1889261	T	T	C	C	gene30960: downstream gene variant	gene30959: intron variant
LG1	1889802	G	G	A	A	gene30959: missense variant: Gly497Glu	gene30960: downstream gene variant
LG1	1889959	C	C	T	T	gene30959: synonymous variant: Cys549Cys	gene30960: downstream gene variant
LG1	1889971	A	A	T	T	gene30959: missense variant: Lys553Asn	gene30960: downstream gene variant
[truncated: 63,536 more rows]
[truncated: 4 more columns]

## Sheet: B. High and Moderate-Impact
Chromosome	Location	Ref(H4x4)	H4	Rü	YW
LG1	3346	C	CA	CA	CA	gene10021: frameshift variant	gene10021: splice region variant	gene10022: upstream gene variant
LG1	22858	T	T	T	T | G	gene10025: missense variant: Val9Gly	gene10026: upstream gene variant	gene10024: downstream gene variant
LG1	28749	G	G | A	G	G | A	gene10027: missense variant: Thr38Ile	gene10026: downstream gene variant
LG1	28833	T	T | C	T	T | C	gene10027: missense variant: Gln10Arg	gene10026: downstream gene variant
LG1	38590	G	G | A	G | A	G	gene10028: missense variant: Arg70Gln	gene34732: downstream gene variant
LG1	81331	A	A | C	A	A	gene10038: missense variant: Met694Arg
LG1	98875	G	GA	GA	GA	gene10040: frameshift variant	gene10041: upstream gene variant
LG1	190437	TC	T	T	T	gene10064: frameshift variant	gene10063: upstream gene variant	gene10065: upstream gene variant	gene10062: downstream gene variant
LG1	285190	C	C | CT	CT	CT	gene10080: frameshift variant	gene10078: upstream gene variant	gene10079: downstream gene variant
LG1	483335	G	G | GC	G | GC	G	gene34733: frameshift variant	gene10127: upstream gene variant	gene34734: downstream gene variant
LG1	508935	G	G	G	G | C	gene10132: missense variant: Asp37His	gene10131: upstream gene variant	gene10130: downstream gene variant	gene10133: downstream gene variant
LG1	509372	G	G | A	G	G | A	gene10132: missense variant: Ala87Thr	gene10131: upstream gene variant	gene10130: downstream gene variant	gene10133: downstream gene variant
LG1	519643	A	A | G	A | G	A	gene10134: splice acceptor variant	gene10134: intron variant
LG1	520420	C	C | A	C | A	C | A	gene10134: missense variant: Pro186His
LG1	520773	A	A	A	A | G	gene10134: missense variant: Arg304Gly
LG1	521447	G	G | A	G | A	G | A	gene10134: missense variant: Arg452Lys
LG1	521528	A	A | G	A | G	A | G	gene10134: missense variant: Asn479Ser
LG1	521552	C	C | A	C | A	C | A	gene10134: missense variant: Thr487Asn
LG1	525977	C	C | A	C | A	C | A	gene10134: missense variant: Asn797Lys	gene10135: upstream gene variant
LG1	526002	A	A | G	A | G	A | G	gene10134: missense variant: Lys806Glu	gene10135: upstream gene variant
LG1	526007	T	T | G	T | G	T | G	gene10134: missense variant: Asn807Lys	gene10135: upstream gene variant
LG1	526074	A	A | G	A | G	A | G	gene10134: missense variant: Lys830Glu	gene10135: upstream gene variant
LG1	526099	T	T | G	T | G	T | G	gene10134: missense variant: Leu838Trp	gene10135: upstream gene variant
LG1	526173	C	C | A	C | A	C | A	gene10134: missense variant: Leu863Ile	gene10135: upstream gene variant
LG1	526176	G	G	G	G | A	gene10134: missense variant: Ala864Thr	gene10135: upstream gene variant
LG1	568991	C	C	C | T	C	gene10141: missense variant: Ala740Thr
LG1	568993	A	A	A | G	A	gene10141: missense variant: Phe739Ser
LG1	569021	T	T | C	T | C	T	gene10141: missense variant: Arg730Gly
LG1	589908	C	C | T	C | T	C | T	gene34735: stop gained: Gln120*	gene10144: downstream gene variant
LG1	646763	G	G | A	G | A	G | A	gene10154: missense variant: Glu24Lys	gene10155: upstream gene variant	gene10153: downstream gene variant
LG1	646832	A	A | G	A	A | G	gene10154: missense variant: Lys47Glu	gene10155: upstream gene variant	gene10153: downstream gene variant
LG1	649387	G	G | C	G | C | A	G | C	gene10155: missense variant: Val39Leu	gene10155: missense variant: Val39Met	gene10154: downstream gene variant	gene10154: downstream gene variant
LG1	649583	C	C | T	C | T	C | T	gene10155: missense variant: Thr104Met	gene10154: downstream gene variant
LG1	649663	G	G | T	G | T	G | T	gene10155: stop gained: Glu131*	gene10154: downstream gene variant
LG1	649691	C	C | A	C | A	C | A	gene10155: missense variant: Thr140Asn	gene10154: downstream gene variant
LG1	649711	A	A | G	A	A	gene10155: missense variant: Met147Val	gene10154: downstream gene variant
LG1	662947	C	C	C	C | T	gene10159: missense variant: Arg380Gln	gene10158: upstream gene variant	gene10161: upstream gene variant	gene10157: downstream gene variant	gene10160: downstream gene variant
LG1	665905	T	T	T	T | C	gene10160: missense variant: Lys477Glu	gene10158: upstream gene variant	gene10161: upstream gene variant	gene10159: upstream gene variant
LG1	665935	A	A	A	A | G	gene10160: missense variant: Cys467Arg	gene10158: upstream gene variant	gene10161: upstream gene variant	gene10159: upstream gene variant
LG1	665948	A	A	A	A | C	gene10160: missense variant: Asp462Glu	gene10158: upstream gene variant	gene10161: upstream gene variant	gene10159: upstream gene variant
LG1	666309	C	C	C	C | T	gene10160: missense variant: Gly342Glu	gene10158: upstream gene variant	gene10161: upstream gene variant	gene10159: upstream gene variant
LG1	666313	G	G	G	G | A	gene10160: missense variant: Pro341Ser	gene10158: upstream gene variant	gene10161: upstream gene variant	gene10159: upstream gene variant
LG1	702240	T	T	T	T | G	gene10166: missense variant: Lys249Thr
LG1	753727	AC	A	A	A	gene10174: frameshift variant	gene10172: upstream gene variant	gene10175: upstream gene variant	gene10173: upstream gene variant
LG1	840842	A	A	A | T	A | T	gene10222: missense variant: Lys101Met
LG1	840874	G	G	G | A	G | A	gene10222: missense variant: Glu112Lys
LG1	946035	A	A | C	A | C	A | C	gene10229: missense variant: Glu14Ala	gene10228: downstream gene variant
LG1	946044	G	G | C	G | C	G | C	gene10229: missense variant: Arg17Pro	gene10228: downstream gene variant
LG1	957468	C	C | T	C | T	C | T	gene10230: missense variant: Ala113Thr
LG1	966731	T	T | A	T | A	T | A	gene10232: missense variant: Tyr49Asn	gene10231: downstream gene variant
LG1	966753	C	C | T	C | T	C | T	gene10232: missense variant: Ala56Val	gene10231: downstream gene variant
LG1	966755	A	A | G	A | G	A | G	gene10232: missense variant: Ile57Val	gene10231: downstream gene variant
LG1	966795	G	G | A	G	G	gene10232: missense variant: Arg70Lys	gene10231: downstream gene variant
LG1	966901	A	A | T	A | T	A | T	gene10232: missense variant: Asp75Val	gene10232: splice region variant	gene10231: downstream gene variant
LG1	966912	A	A | G	A | G	A | G	gene10232: missense variant: Thr79Ala	gene10231: downstream gene variant
LG1	966948	G	G	G | A	G	gene10232: missense variant: Asp91Asn	gene10231: downstream gene variant
LG1	966953	GA	GA	GA | G	GA	gene10232: frameshift variant	gene10231: downstream gene variant
LG1	966984	A	A | G	A | G	A | G	gene10232: missense variant: Thr103Ala	gene10231: downstream gene variant
LG1	966996	C	C | T	C | T	C | T	gene10232: stop gained: Gln107*	gene10231: downstream gene variant
LG1	978672	G	G | A	G | A	G | A	gene10233: missense variant: Ala51Thr	gene10233: splice region variant	gene10234: downstream gene variant
LG1	978702	C	C | A	C | A	C | A	gene10233: missense variant: Leu61Ile	gene10234: downstream gene variant
LG1	978840	T	C	T	T | C	gene10233: missense variant: Trp107Arg	gene10234: downstream gene variant
LG1	978847	C	C	C	C | T	gene10233: missense variant: Thr109Ile	gene10234: downstream gene variant
LG1	978855	A	A | G	A	A | G	gene10233: missense variant: Lys112Glu	gene10234: downstream gene variant
LG1	978874	G	G	G	G | A	gene10233: missense variant: Gly118Glu	gene10234: downstream gene variant
LG1	978879	T	T | A	T | A	T	gene10233: missense variant: Trp120Arg	gene10234: downstream gene variant
LG1	978880	G	G | T	G | T	G	gene10233: missense variant: Trp120Leu	gene10234: downstream gene variant
LG1	978928	G	G | A	G	G	gene10233: missense variant: Arg136Gln	gene10234: downstream gene variant	gene10235: downstream gene variant
LG1	1100655	GC	GC | G	GC	GC	gene10243: frameshift variant	gene10244: downstream gene variant
LG1	1100735	G	G	A	G	gene10243: missense variant: Pro82Leu	gene10244: downstream gene variant
LG1	1115932	T	T	T	T | G	gene10177: missense variant: Gln26Pro
LG1	1265196	A	A | G	A	A	gene10186: missense variant: Asn164Asp
LG1	1265212	T	T | C	T	T	gene10186: missense variant: Val169Ala
LG1	1265235	A	A | G	A | G	A | G	gene10186: missense variant: Ser177Gly
LG1	1265514	A	A | C	A	A	gene10186: missense variant: Arg243Ser
LG1	1265522	A	A | G	A | G	A | G	gene10186: missense variant: His246Arg
LG1	1265903	A	A | G	A | G	A | G	gene10186: missense variant: Thr334Ala
LG1	1265907	A	A	A | G	A	gene10186: missense variant: Tyr335Cys
LG1	1266362	T	T | G	T | G	T | G	gene10186: missense variant: Tyr453Asp
LG1	1327824	C	C	C	C | A	gene34738: missense variant: Arg90Ile	gene10202: upstream gene variant
LG1	1418934	T	T	T | C	T	gene10211: missense variant: Val75Ala	gene10212: upstream gene variant	gene10210: downstream gene variant
LG1	1419807	A	A	G	A	gene10212: missense variant: His139Arg	gene10210: downstream gene variant	gene10211: downstream gene variant
LG1	1491819	G	GT	GT	GT	gene30877: frameshift variant	gene34407: upstream gene variant	gene30876: downstream gene variant
LG1	1494751	T	T	T | G	T | G	gene34407: missense variant: Asp55Glu	gene30878: upstream gene variant	gene30877: intron variant
LG1	1494801	G	G | T	G | T	G | T	gene34407: missense variant: Arg72Ile	gene30878: upstream gene variant	gene30877: intron variant
LG1	1494805	C	C | G	C | G	C | G	gene34407: missense variant: Asp73Glu	gene30878: upstream gene variant	gene30877: intron variant
LG1	1494807	G	G	G | C	G	gene34407: missense variant: Trp74Ser	gene30878: upstream gene variant	gene30877: intron variant
LG1	1495709	A	A | C	A | C	A | C	gene34407: missense variant: Ile305Leu	gene30878: upstream gene variant	gene30877: intron variant
LG1	1504984	A	A | G	A | G	A | G	gene30879: missense variant: Val199Ala	gene30879: splice region variant	gene30880: upstream gene variant	gene30878: downstream gene variant
LG1	1504999	G	G | T	G | T	G | T	gene30879: missense variant: Pro194Gln	gene30880: upstream gene variant	gene30878: downstream gene variant
LG1	1505029	A	A	A | G	A | G	gene30879: missense variant: Val184Ala	gene30880: upstream gene variant	gene30878: downstream gene variant
LG1	1505187	C	C | G	C	C	gene30879: missense variant: Gly160Ala	gene30880: upstream gene variant	gene30878: downstream gene variant
LG1	1505192	C	C | A	C | A	C | A	gene30879: missense variant: Gln158His	gene30880: upstream gene variant	gene30878: downstream gene variant
LG1	1505242	T	T | A	T | A	T | A	gene30879: stop gained: Arg142*	gene30880: upstream gene variant	gene30878: downstream gene variant
LG1	1505468	C	C | G	C | G	C | G	gene30879: splice acceptor variant	gene30880: upstream gene variant	gene30878: downstream gene variant	gene30879: intron variant
LG1	1505607	C	C | T	C	C | T	gene30879: missense variant: Gly88Ser	gene30880: upstream gene variant	gene30878: downstream gene variant
LG1	1567189	C	C | T	C | T	C	gene30889: missense variant: Gly61Glu	gene30888: upstream gene variant	gene30892: upstream gene variant	gene30890: downstream gene variant	gene30891: downstream gene variant
LG1	1567441	C	C	T	C | T	gene30890: missense variant: Glu272Lys	gene30888: upstream gene variant	gene30892: upstream gene variant	gene30889: upstream gene variant	gene30891: downstream gene variant
LG1	1567442	A	C	C	A	gene30890: missense variant: Phe271Leu	gene30888: upstream gene variant	gene30892: upstream gene variant	gene30889: upstream gene variant	gene30891: downstream gene variant
LG1	1581511	G	G	G | A	G | A	gene30893: missense variant: Cys150Tyr	gene30892: downstream gene variant	gene30894: downstream gene variant
LG1	1581559	T	T	T | G	T	gene30893: missense variant: Val166Gly	gene30892: downstream gene variant	gene30894: downstream gene variant
LG1	1601051	G	G	G	G | A	gene34409: missense variant: Arg173Lys	gene30895: downstream gene variant	gene30896: downstream gene variant
LG1	1601066	G	G	G	G | C	gene34409: missense variant: Ser178Thr	gene30895: downstream gene variant	gene30896: downstream gene variant
LG1	1636957	G	G	G	G | A	gene30905: missense variant: Gly180Asp	gene30904: upstream gene variant	gene30906: upstream gene variant	gene30903: downstream gene variant	gene30907: downstream gene variant
LG1	1642194	C	C | T	C | T	C	gene30907: missense variant: Ser286Asn	gene30908: upstream gene variant	gene30905: downstream gene variant	gene30906: downstream gene variant	gene30909: downstream gene variant
LG1	1642243	G	G | A	G	G | A	gene30907: missense variant: His270Tyr	gene30908: upstream gene variant	gene30905: downstream gene variant	gene30906: downstream gene variant	gene30909: downstream gene variant
LG1	1682443	C	C	T	T	gene30920: missense variant: Arg105Gln	gene30921: upstream gene variant	gene30919: downstream gene variant
LG1	1696863	C	C	A	A	gene30924: missense variant: Gly237Cys	gene30923: upstream gene variant	gene30925: downstream gene variant
LG1	1716581	G	GA	GA	G | GA	gene30927: frameshift variant	gene30928: downstream gene variant
LG1	1749065	A	A	A	A | C	gene30932: stop lost: Ter3113Ser	gene30933: upstream gene variant	gene30934: downstream gene variant
LG1	1804649	T	T	C	C	gene30943: missense variant: Ile58Met	gene30945: upstream gene variant	gene30944: downstream gene variant
LG1	1807717	A	A	G	G	gene30944: missense variant: Val83Ala	gene30945: upstream gene variant	gene30943: upstream gene variant
LG1	1807847	T	T	T | C	T | C	gene30944: missense variant: Ser40Gly	gene30945: upstream gene variant	gene30943: upstream gene variant
LG1	1807871	G	G | A	G | A	G	gene30944: missense variant: Arg32Cys	gene30945: upstream gene variant	gene30943: upstream gene variant
LG1	1818121	C	C	T	T	gene30946: missense variant: Ser264Phe	gene30945: downstream gene variant	gene30947: downstream gene variant
LG1	1819290	C	C	G	G	gene30946: missense variant: Pro345Arg	gene30947: downstream gene variant
LG1	1821349	C	C	A	A	gene30947: missense variant: Glu238Asp	gene30948: upstream gene variant	gene30946: downstream gene variant
LG1	1829961	C	C	T	T	gene30949: missense variant: Val440Ile	gene30948: downstream gene variant	gene30950: downstream gene variant
LG1	1844651	G	G	C	C	gene30951: missense variant: Glu343Asp	gene30952: downstream gene variant
LG1	1850237	C	C	T	T	gene30952: missense variant: Ser440Asn	gene30951: downstream gene variant
LG1	1850577	C	C	T	T	gene30952: missense variant: Val327Ile	gene30951: downstream gene variant
LG1	1869475	G	G	A	A	gene30955: missense variant: Pro483Ser	gene30956: downstream gene variant	gene30957: downstream gene variant
LG1	1871876	T	T	A	A	gene30955: missense variant: Asn69Tyr	gene30956: downstream gene variant	gene30957: downstream gene variant
LG1	1871903	A	A	T	T	gene30955: missense variant: Cys60Ser	gene30956: downstream gene variant	gene30957: downstream gene variant
LG1	1875308	C	C	A	A	gene30957: missense variant: Gly93Val	gene30955: upstream gene variant	gene30956: upstream gene variant	gene30958: downstream gene variant
LG1	1879848	C	C	T	T	gene30958: missense variant: Gly376Asp	gene30957: upstream gene variant
LG1	1880929	CGCT	CGCT	C	C	gene30958: inframe deletion
LG1	1886865	C	C	T	T	gene30959: missense variant: Ala29Val	gene30960: downstream gene variant
LG1	1887290	T	T	G	G	gene30959: missense variant: Phe171Val	gene30960: downstream gene variant
LG1	1887362	C	C	G	G	gene30959: missense variant: Arg195Gly	gene30960: downstream gene variant
LG1	1887395	G	G	C	C	gene30959: missense variant: Val206Leu	gene30960: downstream gene variant
LG1	1889802	G	G	A	A	gene30959: missense variant: Gly497Glu	gene30960: downstream gene variant
LG1	1889971	A	A	T	T	gene30959: missense variant: Lys553Asn	gene30960: downstream gene variant
LG1	1890329	A	A	G	G	gene30959: missense variant: Ile673Val	gene30960: downstream gene variant
LG1	1890403	C	C	A	A	gene30959: missense variant: Asp697Glu	gene30960: downstream gene variant
LG1	1890456	T	T	A	A	gene30959: missense variant: Phe715Tyr	gene30960: downstream gene variant
LG1	1890684	A	A	G	G	gene30959: missense variant: Gln791Arg	gene30960: downstream gene variant
LG1	1890687	A	A	G	G	gene30959: missense variant: Asn792Ser	gene30960: downstream gene variant
LG1	1890721	G	G	C	C	gene30959: missense variant: Met803Ile	gene30960: downstream gene variant
LG1	1890902	G	G	A	A	gene30959: missense variant: Val864Met	gene30960: downstream gene variant
LG1	1890935	G	G	T	T	gene30959: missense variant: Gly875Cys	gene30960: downstream gene variant
LG1	1891003	G	G	T	T	gene30959: missense variant: Lys897Asn	gene30960: downstream gene variant
LG1	1891040	A	A	T	T	gene30959: missense variant: Met910Leu	gene30960: downstream gene variant
LG1	1891073	G	G	A	A	gene30959: missense variant: Val921Ile	gene30960: downstream gene variant
LG1	1930808	C	C	A	A	gene30970: missense variant: Val671Leu	gene30968: downstream gene variant	gene30969: downstream gene variant
LG1	1930922	A	A	T	T	gene30970: missense variant: Leu633Met	gene30968: downstream gene variant	gene30969: downstream gene variant
LG1	1967704	G	G	A	A	gene30974: missense variant: Ala473Thr
LG1	2001842	T	T	C	C	gene30980: missense variant: Val63Ala	gene30979: upstream gene variant	gene30981: downstream gene variant
LG1	2006568	G	G	A	A	gene30981: missense variant: Leu447Phe	gene30980: downstream gene variant	gene30982: downstream gene variant
LG1	2007339	A	A	A | G	A	gene30981: missense variant: Ser190Pro	gene30982: downstream gene variant
LG1	2007341	T	T	T | C	T	gene30981: missense variant: Asp189Gly	gene30982: downstream gene variant
LG1	2010977	G	G	C	C	gene30982: missense variant: Thr300Ser	gene30981: upstream gene variant	gene30984: upstream gene variant	gene30983: downstream gene variant
LG1	2011449	TC	TC	T	T	gene30982: frameshift variant	gene30981: upstream gene variant	gene30984: upstream gene variant	gene30983: downstream gene variant
LG1	2011605	G	G	T	G	gene30982: missense variant: Leu91Ile	gene30981: upstream gene variant	gene30984: upstream gene variant	gene30983: downstream gene variant
LG1	2022012	C	C	A	A	gene30985: missense variant: Gln119Lys	gene30986: upstream gene variant	gene30984: downstream gene variant
LG1	2048737	C	C	T	T	gene30992: missense variant: Val54Ile	gene30992: splice region variant	gene30989: upstream gene variant	gene30990: upstream gene variant	gene30993: downstream gene variant	gene30991: downstream gene variant
LG1	2052730	C	C | T	C | T	C | T	gene30993: missense variant: Arg153His	gene30992: upstream gene variant	gene30994: upstream gene variant	gene30991: downstream gene variant	gene30995: downstream gene variant
LG1	2052754	G	G | A	G | A	G | A	gene30993: missense variant: Ala145Val	gene30992: upstream gene variant	gene30994: upstream gene variant	gene30991: downstream gene variant	gene30995: downstream gene variant
LG1	2061507	G	G	T	T	gene30997: missense variant: Arg89Ser	gene30997: splice region variant	gene30995: upstream gene variant	gene30996: downstream gene variant
LG1	2063790	T	T	C	C	gene30997: missense variant: Phe138Ser	gene30996: downstream gene variant
LG1	2066341	C	C	T	T	gene30997: missense variant: Ala319Val	gene30998: upstream gene variant	gene30999: upstream gene variant
LG1	2072891	G	G	C	C	gene30999: missense variant: Glu350Gln	gene31000: downstream gene variant	gene30998: downstream gene variant
LG1	2073981	T	T	C	C	gene31000: missense variant: Ile279Val	gene31001: upstream gene variant	gene30998: downstream gene variant	gene30999: downstream gene variant
LG1	2074919	A	A	G	G	gene31000: missense variant: Val67Ala	gene31001: upstream gene variant	gene30998: downstream gene variant	gene30999: downstream gene variant
LG1	2074987	T	T	G	G	gene31000: missense variant: Lys44Asn	gene31001: upstream gene variant	gene30998: downstream gene variant	gene30999: downstream gene variant
LG1	2078624	A	A	G	G	gene31001: missense variant: Lys63Arg	gene31000: upstream gene variant
LG1	2105961	G	G	T	T	gene31006: missense variant: Ala386Ser	gene31005: downstream gene variant	gene31007: downstream gene variant
LG1	2107897	T	T	C	C	gene31007: missense variant: Asn196Ser	gene31008: upstream gene variant	gene31006: downstream gene variant
LG1	2111719	G	G	C	C	gene31008: missense variant: Gly66Arg	gene31007: upstream gene variant	gene31009: upstream gene variant
LG1	2113900	G	G	A	A	gene31008: missense variant: Arg231His	gene31007: upstream gene variant	gene31009: upstream gene variant	gene31010: downstream gene variant
LG1	2115392	T	T	G	G	gene31009: missense variant: Ser23Ala	gene31010: downstream gene variant	gene31008: downstream gene variant
LG1	2115482	C	C	T	T	gene31009: missense variant: His53Tyr	gene31010: downstream gene variant	gene31008: downstream gene variant
LG1	2115561	T	T	G	G	gene31009: missense variant: Ile79Ser	gene31010: downstream gene variant	gene31008: downstream gene variant
LG1	2115725	G	G	T	T	gene31009: missense variant: Ala134Ser	gene31010: downstream gene variant	gene31008: downstream gene variant
LG1	2117226	A	A	G	G	gene31009: missense variant: Ser383Gly	gene31010: downstream gene variant	gene31008: downstream gene variant	gene31011: downstream gene variant
LG1	2117883	C	C	A	A	gene31009: missense variant: His528Asn	gene31010: downstream gene variant	gene31008: downstream gene variant	gene31011: downstream gene variant
LG1	2118104	A	A	T	T	gene31009: missense variant: Lys601Asn	gene31010: downstream gene variant	gene31008: downstream gene variant	gene31011: downstream gene variant
LG1	2120208	T	T	G	G	gene31010: missense variant: Glu15Asp	gene31012: upstream gene variant	gene31011: downstream gene variant	gene31009: downstream gene variant
LG1	2121129	A	A	T	T	gene31011: missense variant: Tyr297Asn	gene31012: upstream gene variant	gene31010: upstream gene variant	gene31009: downstream gene variant
LG1	2123629	G	G	C	C	gene31012: missense variant: Arg15Pro	gene31010: upstream gene variant	gene31013: upstream gene variant	gene31014: upstream gene variant	gene31011: upstream gene variant
LG1	2127862	G	G	T	T	gene31014: missense variant: Gly8Trp	gene31011: upstream gene variant	gene31012: downstream gene variant	gene31015: downstream gene variant	gene31013: downstream gene variant
LG1	2129729	G	G	G | C	G | C	gene31014: missense variant: Gly88Arg	gene31016: upstream gene variant	gene31012: downstream gene variant	gene31015: downstream gene variant	gene31013: downstream gene variant
LG1	2129747	C	C | T	C | T	C | T	gene31014: missense variant: Pro94Ser	gene31016: upstream gene variant	gene31012: downstream gene variant	gene31015: downstream gene variant	gene31013: downstream gene variant
LG1	2131048	G	G	A	A	gene31014: missense variant: Gly196Asp	gene31016: upstream gene variant	gene31015: downstream gene variant	gene31013: downstream gene variant
LG1	2131053	G	G	A	A	gene31014: missense variant: Gly198Ser	gene31016: upstream gene variant	gene31015: downstream gene variant	gene31013: downstream gene variant
LG1	2131113	G	G	G | T	G | T	gene31014: missense variant: Val218Leu	gene31016: upstream gene variant	gene31015: downstream gene variant	gene31013: downstream gene variant
LG1	2134153	A	A	G	G	gene31015: missense variant: Phe26Leu	gene31016: upstream gene variant	gene31014: downstream gene variant	gene31017: downstream gene variant
LG1	2137770	T	T	C	C	gene31017: missense variant: Asp900Gly	gene31015: upstream gene variant	gene31016: downstream gene variant
LG1	2188061	T	T	T | C	T	gene31027: missense variant: Phe149Ser	gene31026: upstream gene variant	gene31025: downstream gene variant
LG1	2188067	A	A	A | G	A | G	gene31027: missense variant: Asn151Ser	gene31026: upstream gene variant
LG1	2188075	T	T	T | G	T | G	gene31027: missense variant: Tyr154Asp	gene31026: upstream gene variant
LG1	2283579	A	A | ATC	A | ATC	A	gene31047: frameshift variant	gene31046: upstream gene variant	gene31048: upstream gene variant
LG1	2344029	G	GT	GT	GT	gene31062: splice donor variant	gene31063: upstream gene variant	gene31061: upstream gene variant	gene31064: upstream gene variant	gene31060: downstream gene variant	gene31062: intron variant
LG1	2373613	G	G	G | A	G | A	gene31070: missense variant: Ala841Thr	gene31071: upstream gene variant
LG1	2373682	A	A	A | C	A | C	gene31070: missense variant: Met864Leu	gene31071: upstream gene variant
LG1	2373704	C	C	C | T	C | T	gene31070: missense variant: Thr871Ile	gene31071: upstream gene variant
LG1	2373849	G	G	G | T	G | T	gene31070: missense variant: Met919Ile	gene31071: upstream gene variant
LG1	2373886	T	T	T | G	T | G	gene31070: missense variant: Tyr932Asp	gene31071: upstream gene variant
LG1	2373892	G	G	G | C	G | C	gene31070: missense variant: Glu934Gln	gene31071: upstream gene variant
LG1	2373979	G	G	G | T	G | T	gene31070: stop gained: Glu963*	gene31071: upstream gene variant
LG1	2374004	C	C	C | G	C | G	gene31070: missense variant: Pro971Arg	gene31071: upstream gene variant
LG1	2399101	C	C | T	C | T	C | T	gene31078: missense variant: Pro69Leu	gene31077: downstream gene variant	gene31079: downstream gene variant
LG1	2399127	G	G | A	G | A	G | A	gene31078: missense variant: Ala78Thr	gene31077: downstream gene variant	gene31079: downstream gene variant
LG1	2399135	T	T | A	T | A	T | A	gene31078: missense variant: Phe80Leu	gene31077: downstream gene variant	gene31079: downstream gene variant
LG1	2399149	A	A | T	A | T	A | T	gene31078: missense variant: Lys85Met	gene31077: downstream gene variant	gene31079: downstream gene variant
LG1	2428438	G	G	G | A	G	gene31083: missense variant: Ser128Leu	gene31083: splice region variant	gene31084: upstream gene variant	gene31082: downstream gene variant
LG1	2449053	C	C	C | A	C | A	gene31088: missense variant: Val230Phe	gene31086: upstream gene variant	gene31087: downstream gene variant	gene31089: downstream gene variant	gene31090: downstream gene variant
LG1	2449058	G	G	G | A	G | A	gene31088: missense variant: Pro228Leu	gene31086: upstream gene variant	gene31087: downstream gene variant	gene31089: downstream gene variant	gene31090: downstream gene variant
LG1	2449101	C	C	C | T	C | T	gene31088: missense variant: Asp214Asn	gene31086: upstream gene variant	gene31087: downstream gene variant	gene31089: downstream gene variant	gene31090: downstream gene variant
LG1	2455777	C	C	C | T	C | T	gene31091: missense variant: Ala262Val	gene31089: upstream gene variant	gene31090: upstream gene variant
LG1	2455825	A	A	A | C	A | C	gene31091: missense variant: Asp278Ala	gene31089: upstream gene variant	gene31090: upstream gene variant
LG1	2455836	G	G	G | A	G | A	gene31091: missense variant: Ala282Thr	gene31089: upstream gene variant	gene31090: upstream gene variant
LG1	2455967	G	G	G | T	G | T	gene31091: missense variant: Glu325Asp	gene31089: upstream gene variant	gene31090: upstream gene variant
LG1	2455986	A	A	A | G	A | G	gene31091: missense variant: Met332Val	gene31089: upstream gene variant	gene31090: upstream gene variant
LG1	2456025	A	A	A | T	A | T	gene31091: missense variant: Thr345Ser	gene31089: upstream gene variant	gene31090: upstream gene variant
LG1	2456041	A	A	A | C	A | C	gene31091: missense variant: Gln350Pro	gene31089: upstream gene variant	gene31090: upstream gene variant
LG1	2456094	G	G	G | C	G | C	gene31091: missense variant: Asp368His	gene31089: upstream gene variant	gene31090: upstream gene variant
LG1	2456155	C	C	C | T	C | T	gene31091: missense variant: Ala388Val	gene31089: upstream gene variant	gene31090: upstream gene variant
LG1	2456161	C	C	C | T	C | T	gene31091: missense variant: Ala390Val	gene31089: upstream gene variant	gene31090: upstream gene variant
LG1	2456257	C	C	C | G	C | G	gene31091: missense variant: Pro422Arg	gene31089: upstream gene variant	gene31090: upstream gene variant
LG1	2456293	C	C	C | T	C | T	gene31091: missense variant: Ala434Val	gene31089: upstream gene variant	gene31090: upstream gene variant
LG1	2456308	T	T	T | C	T | C	gene31091: missense variant: Val439Ala	gene31089: upstream gene variant	gene31090: upstream gene variant
LG1	2456378	T	T	T | A	T | A	gene31091: stop gained: Tyr462*	gene31089: upstream gene variant	gene31090: upstream gene variant
LG1	2456409	G	G	G | A	G | A	gene31091: missense variant: Ala473Thr	gene31089: upstream gene variant	gene31090: upstream gene variant
LG1	2456580	A	A	A	A | G	gene31091: missense variant: Ile530Val	gene31089: upstream gene variant	gene31090: upstream gene variant
LG1	2456631	T	T	T | C	T	gene31091: missense variant: Trp547Arg	gene31089: upstream gene variant	gene31090: upstream gene variant
LG1	2456698	G	G	G | A	G | A	gene31091: missense variant: Gly569Asp	gene31089: upstream gene variant	gene31090: upstream gene variant
LG1	2456728	A	A	A | C	A | C	gene31091: missense variant: Tyr579Ser	gene31089: upstream gene variant	gene31090: upstream gene variant
LG1	2466154	G	G | T	G	G	gene31092: missense variant: Thr42Lys	gene31093: downstream gene variant
LG1	2466176	G	G | C	G	G	gene31092: missense variant: Gln35Glu	gene31093: downstream gene variant
LG1	2491775	T	T | C	T	T	gene31095: missense variant: Ile156Val	gene31096: upstream gene variant	gene31097: downstream gene variant	gene31094: downstream gene variant
LG1	2633756	TGC	TGC	T	T	gene31120: frameshift variant	gene31119: upstream gene variant	gene31121: downstream gene variant
LG1	2676147	C	C | T	C	C	gene31127: missense variant: Arg100His	gene31127: splice region variant	gene31128: upstream gene variant
LG1	2677748	A	A | C	A | C	A | C	gene31127: missense variant: His88Gln	gene31128: upstream gene variant
LG1	2694124	T	T | C	T | C	T | C	gene31131: missense variant: Thr608Ala	gene31130: downstream gene variant
LG1	2700647	C	C | T	C | T	C | T	gene31131: missense variant: Gly87Ser
LG1	2710046	G	G	G	G | C	gene31132: missense variant: Pro880Ala
LG1	2710069	G	G | A	G	G | A	gene31132: missense variant: Ala872Val
LG1	2725307	T	T	T | A	T	gene34414: missense variant: Ser430Thr	gene31132: upstream gene variant	gene31133: downstream gene variant
LG1	2725313	G	G	G | A	G	gene34414: missense variant: Asp432Asn	gene31132: upstream gene variant	gene31133: downstream gene variant
LG1	2799785	C	C | G	C | G	C | G	gene30757: missense variant: Ala72Pro	gene30758: upstream gene variant	gene34415: upstream gene variant
LG1	2862348	CA	C	C	C	gene30771: frameshift variant	gene30772: upstream gene variant
LG1	2862367	T	A	A	A	gene30771: splice donor variant	gene30772: upstream gene variant	gene30771: intron variant
LG1	3079892	G	GT	G | GT	GT	gene30822: splice donor variant	gene30821: upstream gene variant	gene30820: downstream gene variant	gene30822: intron variant
LG1	3095338	T	T	TC	T	gene30825: frameshift variant	gene30826: upstream gene variant	gene30827: upstream gene variant	gene30824: downstream gene variant
LG1	3098697	TC	T	T	T	gene30827: frameshift variant	gene30828: upstream gene variant	gene30825: upstream gene variant	gene30826: downstream gene variant
LG1	3098737	TC	T	T	T	gene30827: frameshift variant	gene30828: upstream gene variant	gene30825: upstream gene variant	gene30826: downstream gene variant
LG1	3098780	TC	T	T	T	gene30827: frameshift variant	gene30828: upstream gene variant	gene30825: upstream gene variant	gene30826: downstream gene variant
LG1	3239037	A	AC	AC	AC	gene30862: frameshift variant	gene30860: upstream gene variant	gene30861: downstream gene variant
LG1	3240056	C	C | G	C	C	gene30862: missense variant: Leu696Phe	gene30863: upstream gene variant	gene30861: downstream gene variant
LG1	3240077	G	G | C	G | C	G | C	gene30862: missense variant: Asn689Lys	gene30863: upstream gene variant	gene30861: downstream gene variant
LG1	3278281	C	C | T	C	C	gene34418: missense variant: Pro539Leu	gene34419: upstream gene variant	gene34417: downstream gene variant
LG1	3278287	C	C | T	C	C	gene34418: missense variant: Ala541Val	gene34419: upstream gene variant	gene34417: downstream gene variant
LG1	3281156	A	A	A | G	A	gene34418: missense variant: Thr816Ala	gene34419: upstream gene variant	gene34420: upstream gene variant
LG1	3281162	A	A	A | G	A	gene34418: missense variant: Ser818Gly	gene34419: upstream gene variant	gene34420: upstream gene variant
LG1	3281265	GGC	G	GGC	GGC	gene34418: frameshift variant	gene34419: upstream gene variant	gene34420: upstream gene variant
LG1	3281268	G	C	C	C	gene34418: missense variant: Arg853Pro	gene34419: upstream gene variant	gene34420: upstream gene variant
LG1	3282612	G	G	G | T	G | T	gene34419: missense variant: Arg216Leu	gene34420: upstream gene variant	gene34421: upstream gene variant	gene34418: downstream gene variant
LG1	3283319	C	C | A	C	C	gene34419: missense variant: Pro354His	gene34420: upstream gene variant	gene34421: upstream gene variant	gene34418: downstream gene variant
LG1	3286251	TA	T	T	TA	gene34420: frameshift variant	gene34421: upstream gene variant	gene34418: downstream gene variant	gene34419: downstream gene variant	gene30866: downstream gene variant
LG1	3286946	T	T | C	T | C	T	gene34420: missense variant: Leu593Pro	gene34421: upstream gene variant	gene34419: downstream gene variant	gene30866: downstream gene variant
LG1	3286950	T	T | A	T | A	T	gene34420: missense variant: Phe594Leu	gene34421: upstream gene variant	gene34419: downstream gene variant	gene30866: downstream gene variant
LG1	3343867	C	T	T	T	gene26506: missense variant: Ala104Thr	gene26507: downstream gene variant
LG1	3348890	A	A | C	A	A	gene26507: missense variant: Ile28Met	gene26506: upstream gene variant	gene26508: downstream gene variant
LG1	3398918	T	T | G	T | G	T | G	gene26514: missense variant: Thr461Pro
LG1	3734942	C	C | T	C | T	C | T	gene26550: stop gained: Arg167*
LG1	3734960	A	A | G	A | G	A | G	gene26550: missense variant: Thr173Ala
LG1	3751851	G	G	C	G	gene26551: missense variant: Val1098Leu	gene26553: upstream gene variant	gene26552: downstream gene variant
LG1	3792979	T	T | G	T | G	T | G	gene26562: missense variant: Asn3012Thr	gene26561: downstream gene variant
LG1	3836281	C	C | T	C	C | T	gene26568: stop gained: Trp584*
LG1	3877553	C	C | CT	C	C | CT	gene26574: frameshift variant	gene26573: upstream gene variant
LG1	3877622	G	G | A	G | A	G | A	gene26574: missense variant: Arg53Gln	gene26573: upstream gene variant
LG1	3877649	C	C | T	C	C | T	gene26574: missense variant: Ser62Phe	gene26573: upstream gene variant
LG1	3877738	G	G | A	A	A	gene26574: missense variant: Ala92Thr	gene26573: upstream gene variant
LG1	3902809	C	C | A	C | A	C	gene26577: missense variant: Arg111Leu
LG1	3902843	A	A | T	A	A	gene26577: missense variant: Tyr100Asn	gene26578: upstream gene variant
LG1	3948108	CA	C	C	C	gene26582: frameshift variant	gene26581: upstream gene variant	gene26583: upstream gene variant
LG1	4025764	A	A | G	A | G	A | G	gene34469: splice donor variant	gene34469: intron variant
LG1	4061575	G	G | A	G	G	gene26433: missense variant: Pro34Leu	gene26434: upstream gene variant
LG1	4067872	C	C | T	C | T	C | T	gene26434: stop gained: Gln282*	gene26435: upstream gene variant
LG1	4067875	T	T | C	T | C	T | C	gene26434: missense variant: Cys283Arg	gene26435: upstream gene variant
LG1	4068232	T	T | C	T | C	T | C	gene26434: missense variant: Tyr402His	gene26435: upstream gene variant
LG1	4068263	A	A | G	A	A | G	gene26434: missense variant: Asp412Gly	gene26435: upstream gene variant
LG1	4120249	A	A	A | G	A | G	gene26447: missense variant: Glu47Gly	gene26446: upstream gene variant
LG1	4146613	T	T	C	C	gene11282: missense variant: Ile120Thr	gene11281: downstream gene variant
LG1	4154423	TG	TG | T	TG | T	TG | T	gene11283: frameshift variant	gene11284: upstream gene variant	gene11282: downstream gene variant
LG1	4155007	A	A	G	G	gene11283: missense variant: Tyr301Cys	gene11284: upstream gene variant	gene11282: downstream gene variant
LG1	4155095	T	T	C	C	gene11283: splice donor variant	gene11284: upstream gene variant	gene11282: downstream gene variant	gene11283: intron variant
LG1	4155292	C	C	G	G	gene11283: missense variant: Pro370Arg	gene11284: upstream gene variant	gene11282: downstream gene variant
LG1	4155556	A	A	AT	AT	gene11283: frameshift variant	gene11284: upstream gene variant	gene11282: downstream gene variant
LG1	4156959	G	G	A	A	gene11283: missense variant: Ala663Thr	gene11284: upstream gene variant
LG1	4164465	A	A	T	T	gene11285: missense variant: Glu142Val	gene11284: downstream gene variant
LG1	4164503	A	A | C	A | C	A | C	gene11285: missense variant: Lys155Gln	gene11284: downstream gene variant
LG1	4164528	C	C	C | T	C | T	gene11285: missense variant: Pro163Leu	gene11284: downstream gene variant
LG1	4165026	G	G	A	A	gene11285: missense variant: Ala234Thr	gene11284: downstream gene variant
LG1	4166331	C	C	T	T	gene11285: missense variant: Thr365Met	gene11284: downstream gene variant
LG1	4169794	C	C	T	T	gene11285: missense variant: Thr663Ile
LG1	4171276	A	A	C	C	gene11285: missense variant: Glu781Asp	gene11286: upstream gene variant
LG1	4171894	A	A	G	G	gene11285: missense variant: Asp826Gly	gene11286: upstream gene variant
LG1	4172140	C	C	T	T	gene11285: missense variant: Pro860Ser	gene11286: upstream gene variant
LG1	4172228	G	G	A	A	gene11285: missense variant: Gly889Asp	gene11286: upstream gene variant
LG1	4172456	G	G	T	T	gene11285: missense variant: Gly929Cys	gene11286: upstream gene variant
LG1	4172815	C	C	C | T	C | T	gene11285: missense variant: Pro1023Ser	gene11286: upstream gene variant
LG1	4172819	C	C	C | A	C | A	gene11285: missense variant: Ser1024Tyr	gene11286: upstream gene variant
LG1	4176222	T	T	T | TC	T | TC	gene11286: frameshift variant	gene11285: downstream gene variant	gene11287: downstream gene variant
LG1	4186184	C	C	A	A	gene11289: missense variant: Val148Leu	gene11287: upstream gene variant	gene11288: upstream gene variant	gene11291: upstream gene variant	gene11290: downstream gene variant
LG1	4190860	T	T	TC	TC	gene11291: frameshift variant	gene11289: upstream gene variant	gene11290: upstream gene variant
LG1	4201530	G	G	C	C	gene11293: missense variant: Leu221Val	gene11292: downstream gene variant
LG1	4212642	G	G	C	C	gene11295: missense variant: Thr382Ser	gene11294: upstream gene variant	gene11296: upstream gene variant
LG1	4213501	C	C	C | G	C	gene11295: splice acceptor variant	gene11294: upstream gene variant	gene11296: upstream gene variant	gene11295: intron variant
LG1	4214358	C	C	T	T	gene11295: missense variant: Ser18Asn	gene11294: upstream gene variant	gene11296: upstream gene variant
LG1	4225402	C	C	C | T	T	gene11298: missense variant: Arg92Cys	gene11297: upstream gene variant	gene11299: downstream gene variant
LG1	4225421	G	G	G | A	A	gene11298: missense variant: Arg98His	gene11297: upstream gene variant	gene11299: downstream gene variant
LG1	4225472	G	G	G	G | A	gene11298: missense variant: Arg115His	gene11297: upstream gene variant	gene11299: downstream gene variant
LG1	4230301	T	T	T | A	T | A	gene11299: missense variant: Asp383Val	gene11300: upstream gene variant	gene11301: upstream gene variant	gene11298: downstream gene variant
LG1	4230748	T	T	T | G	T | G	gene11299: missense variant: Glu234Ala	gene11300: upstream gene variant	gene11301: upstream gene variant	gene11298: downstream gene variant
LG1	4230763	C	C	C | A	C | A	gene11299: missense variant: Arg229Leu	gene11300: upstream gene variant	gene11301: upstream gene variant	gene11298: downstream gene variant
LG1	4230772	T	T	T | A	T | A	gene11299: missense variant: Lys226Met	gene11300: upstream gene variant	gene11301: upstream gene variant	gene11298: downstream gene variant
LG1	4231189	T	T	T	C	gene11299: missense variant: Lys87Arg	gene11300: upstream gene variant	gene11301: upstream gene variant	gene11298: downstream gene variant
LG1	4235224	C	C	C | T	C | T	gene11301: missense variant: Pro25Leu	gene11299: upstream gene variant	gene11302: upstream gene variant	gene11300: downstream gene variant
LG1	4235256	G	G	G | A	G | A	gene11301: missense variant: Ala36Thr	gene11299: upstream gene variant	gene11302: upstream gene variant	gene11300: downstream gene variant
LG1	4235349	G	G	G	G | C	gene11301: missense variant: Val67Leu	gene11299: upstream gene variant	gene11302: upstream gene variant	gene11300: downstream gene variant
LG1	4235484	T	T	T | C	T | C	gene11301: missense variant: Cys112Arg	gene11299: upstream gene variant	gene11302: upstream gene variant	gene11300: downstream gene variant
LG1	4235708	G	G	G | T	G	gene11301: missense variant: Lys186Asn	gene11299: upstream gene variant	gene11302: upstream gene variant	gene11300: downstream gene variant
LG1	4240184	A	A	G	G	gene11302: missense variant: Ile438Met	gene11301: downstream gene variant	gene11303: downstream gene variant
LG1	4240761	T	T	C	C	gene11302: missense variant: Trp631Arg	gene11301: downstream gene variant	gene11303: downstream gene variant
LG1	4240866	C	C	C | G	C | G	gene11302: missense variant: His666Asp	gene11301: downstream gene variant	gene11303: downstream gene variant
LG1	4240999	T	T	T | C	T	gene11302: missense variant: Ile710Thr	gene11301: downstream gene variant	gene11303: downstream gene variant
LG1	4241067	C	C	C | G	C | G	gene11302: missense variant: Gln733Glu	gene11301: downstream gene variant	gene11303: downstream gene variant
LG1	4241073	C	C	C | G	C | G	gene11302: missense variant: Leu735Val	gene11301: downstream gene variant	gene11303: downstream gene variant
LG1	4241699	C	C	C | A	C | A	gene11302: missense variant: His911Asn	gene11303: downstream gene variant
LG1	4242604	A	A	G	G	gene11303: missense variant: Leu489Pro	gene11304: upstream gene variant	gene11302: downstream gene variant
LG1	4242695	C	C	T	T	gene11303: missense variant: Val459Met	gene11304: upstream gene variant	gene11302: downstream gene variant
LG1	4243608	A	A	A | T	A | T	gene11303: missense variant: Ser221Thr	gene11304: upstream gene variant	gene11302: downstream gene variant
LG1	4243631	A	A	A | G	A | G	gene11303: missense variant: Ile213Thr	gene11304: upstream gene variant	gene11302: downstream gene variant
LG1	4243805	T	T	C	C	gene11303: missense variant: Gln184Arg	gene11304: upstream gene variant	gene11302: downstream gene variant
LG1	4244352	T	T	G	G	gene11303: missense variant: Thr44Pro	gene11304: upstream gene variant	gene11305: upstream gene variant	gene11302: downstream gene variant
LG1	4244390	T	T	T | G	T | G	gene11303: missense variant: Gln31Pro	gene11304: upstream gene variant	gene11305: upstream gene variant	gene11302: downstream gene variant
LG1	4247809	T	T	C	T	gene11304: missense variant: Leu134Pro	gene11305: upstream gene variant	gene11303: upstream gene variant	gene11306: upstream gene variant
LG1	4247817	G	G	A	G	gene11304: missense variant: Ala137Thr	gene11305: upstream gene variant	gene11303: upstream gene variant	gene11306: upstream gene variant
LG1	4249266	G	G	A	A	gene11305: missense variant: Cys106Tyr	gene11303: upstream gene variant	gene11306: upstream gene variant	gene11304: downstream gene variant
LG1	4252969	A	C	A	A	gene11306: missense variant: Met410Leu	gene11307: downstream gene variant	gene11305: downstream gene variant	gene11308: downstream gene variant
LG1	4253866	C	C	A	C	gene11306: missense variant: Arg709Ser	gene11307: downstream gene variant	gene11305: downstream gene variant	gene11308: downstream gene variant
LG1	4254570	C	C	A	A	gene11306: missense variant: His911Asn	gene11307: downstream gene variant	gene11305: downstream gene variant	gene11308: downstream gene variant
LG1	4261703	T	T	G	T	gene11309: missense variant: Lys12Thr	gene11307: upstream gene variant	gene11310: upstream gene variant	gene11311: upstream gene variant	gene11308: upstream gene variant
LG1	4264466	A	A	G	G	gene11311: missense variant: Tyr9Cys	gene11308: upstream gene variant	gene11309: upstream gene variant	gene11312: upstream gene variant	gene11310: downstream gene variant	gene11313: downstream gene variant
LG1	4266316	A	A	G	G	gene11311: missense variant: Ser626Gly	gene11309: upstream gene variant	gene11312: upstream gene variant	gene11310: downstream gene variant	gene11313: downstream gene variant
LG1	4266361	A	A	G	G	gene11311: missense variant: Thr641Ala	gene11309: upstream gene variant	gene11312: upstream gene variant	gene11310: downstream gene variant	gene11313: downstream gene variant
LG1	4266378	G	G	G	C	gene11311: missense variant: Leu646Phe	gene11309: upstream gene variant	gene11312: upstream gene variant	gene11310: downstream gene variant	gene11313: downstream gene variant
LG1	4266565	T	T	A	A	gene11311: missense variant: Cys709Ser	gene11309: upstream gene variant	gene11312: upstream gene variant	gene11310: downstream gene variant	gene11313: downstream gene variant
LG1	4267407	C	C	A	A	gene11311: missense variant: Pro960His	gene11312: upstream gene variant	gene11313: downstream gene variant
LG1	4267450	A	A	T	T	gene11311: missense variant: Lys974Asn	gene11312: upstream gene variant	gene11313: downstream gene variant
LG1	4300977	CG	CG	C	C	gene11317: frameshift variant	gene11318: downstream gene variant	gene11316: downstream gene variant
LG1	4309002	T	T	C	C	gene11319: missense variant: Gln150Arg	gene11320: upstream gene variant
LG1	4309173	T	T	C	T | C	gene11319: missense variant: Tyr93Cys	gene11320: upstream gene variant
LG1	4312080	C	C	T	T	gene11320: missense variant: Ala28Val	gene11319: upstream gene variant
LG1	4312260	T	T	C	C	gene11320: missense variant: Ile88Thr	gene11319: upstream gene variant
LG1	4312382	T	T	C	C	gene11320: missense variant: Tyr129His	gene11319: upstream gene variant
LG1	4322892	C	C	A	A	gene11322: missense variant: Pro17Gln	gene11321: downstream gene variant
LG1	4322945	G	G	A	A	gene11322: missense variant: Glu35Lys	gene11321: downstream gene variant
LG1	4323083	G	G	A	A	gene11322: missense variant: Glu81Lys	gene11321: downstream gene variant
LG1	4323086	C	C	T	T	gene11322: stop gained: Arg82*	gene11321: downstream gene variant
LG1	4323264	T	T	C	C	gene11322: missense variant: Phe141Ser	gene11321: downstream gene variant
LG1	4323271	A	A	C	C	gene11322: missense variant: Lys143Asn	gene11321: downstream gene variant
LG1	4324383	A	A	G	G	gene11322: missense variant: Thr180Ala	gene11321: downstream gene variant
LG1	4336965	G	G	C	C	gene11324: missense variant: Val467Leu	gene11323: upstream gene variant	gene11325: downstream gene variant
LG1	4339150	C	C	G	G	gene11324: missense variant: Thr764Ser	gene11326: upstream gene variant	gene11325: downstream gene variant
LG1	4343310	A	A	G	G	gene11326: missense variant: Lys47Arg	gene11325: upstream gene variant	gene11324: downstream gene variant	gene11327: downstream gene variant
LG1	4343475	T	T	G	G	gene11326: missense variant: Val102Gly	gene11325: upstream gene variant	gene11324: downstream gene variant	gene11327: downstream gene variant
LG1	4365327	C	C	G	G	gene11331: missense variant: Asp200Glu	gene11330: upstream gene variant	gene11332: upstream gene variant
LG1	4366597	G	G	A	A	gene11331: missense variant: Val624Ile	gene11330: upstream gene variant	gene11332: upstream gene variant
LG1	4367206	T	T	C	C	gene11331: missense variant: Cys827Arg	gene11330: upstream gene variant	gene11332: upstream gene variant	gene11333: downstream gene variant
LG1	4371229	C	C	T	T	gene11332: missense variant: Thr475Met	gene11333: downstream gene variant	gene11331: downstream gene variant
LG1	4372249	T	T	G	G	gene11333: missense variant: Lys531Thr	gene11334: upstream gene variant	gene11331: downstream gene variant	gene11332: downstream gene variant
LG1	4372474	G	G	T	T	gene11333: missense variant: Thr456Lys	gene11334: upstream gene variant	gene11332: downstream gene variant
LG1	4377081	G	G	C	C	gene11334: missense variant: Ala228Pro	gene11333: upstream gene variant	gene11335: downstream gene variant	gene11336: downstream gene variant
LG1	4386407	A	A	G	G	gene11338: missense variant: Ile214Val	gene11336: upstream gene variant	gene11337: upstream gene variant
LG1	4387374	T	T	G	G	gene11338: missense variant: Phe471Leu	gene11337: upstream gene variant	gene11339: upstream gene variant
LG1	4387386	A	A	C	C	gene11338: missense variant: Lys475Asn	gene11337: upstream gene variant	gene11339: upstream gene variant
LG1	4400349	A	A	G	G	gene11342: missense variant: Leu17Pro	gene11343: upstream gene variant	gene11341: upstream gene variant	gene11340: downstream gene variant
LG1	4438907	G	G | A	G | A	G | A	gene11349: missense variant: Asp181Asn	gene11350: upstream gene variant	gene11351: upstream gene variant	gene11352: downstream gene variant
LG1	4438908	A	A | G	A | G	A | G	gene11349: missense variant: Asp181Gly	gene11350: upstream gene variant	gene11351: upstream gene variant	gene11352: downstream gene variant
LG1	4438926	A	A | G	A | G	A	gene11349: missense variant: Gln187Arg	gene11350: upstream gene variant	gene11351: upstream gene variant	gene11352: downstream gene variant
LG1	4444493	C	C	G	G	gene11352: missense variant: Glu1589Gln	gene11350: downstream gene variant	gene11351: downstream gene variant
LG1	4446023	C	C	CTG	CTG	gene11352: frameshift variant	gene11351: downstream gene variant
LG1	4482393	T	T	G	G	gene11355: missense variant: Asn13Lys	gene11356: upstream gene variant	gene11357: downstream gene variant
LG1	4482424	G	G	A	A	gene11355: missense variant: Gly24Ser	gene11356: upstream gene variant	gene11357: downstream gene variant
LG1	4484740	G	G	C	C	gene11356: missense variant: Ala185Pro	gene11357: downstream gene variant	gene11355: downstream gene variant
LG1	4499047	G	G | A	G | A	G | A	gene11359: missense variant: Arg9Trp	gene11358: upstream gene variant	gene11361: upstream gene variant	gene11360: downstream gene variant
LG1	4499961	A	A	G	G	gene11360: missense variant: Ser184Pro	gene11358: upstream gene variant	gene11361: upstream gene variant	gene11359: upstream gene variant
LG1	4500165	A	A	A	G	gene11360: missense variant: Tyr116His	gene11358: upstream gene variant	gene11361: upstream gene variant	gene11359: upstream gene variant
LG1	4500556	T	T	G	G	gene11360: missense variant: Gln32Pro	gene11358: upstream gene variant	gene11361: upstream gene variant	gene11359: upstream gene variant
LG1	4500567	T	T	T	C	gene11360: missense variant: Ile28Met	gene11358: upstream gene variant	gene11361: upstream gene variant	gene11359: upstream gene variant
LG1	4512340	G	G	A	A	gene11364: missense variant: Val161Ile	gene11365: upstream gene variant	gene11363: upstream gene variant
LG1	4521806	G	G	T	T	gene11368: missense variant: Lys14Asn	gene11366: upstream gene variant	gene11369: upstream gene variant	gene11365: downstream gene variant	gene11367: downstream gene variant
LG1	4529137	G	G	T	T	gene11370: missense variant: Arg407Ile	gene11371: upstream gene variant	gene11368: downstream gene variant	gene11369: downstream gene variant
LG1	4530812	T	T	T	TAGG	gene11371: inframe insertion	gene11372: upstream gene variant	gene11369: downstream gene variant	gene11370: downstream gene variant
LG1	4535008	G	G	T	T	gene11372: missense variant: Gln124His	gene11371: downstream gene variant	gene11373: downstream gene variant
LG1	4535052	T	T	A	A	gene11372: missense variant: Ile139Lys	gene11371: downstream gene variant	gene11373: downstream gene variant
LG1	4535388	A	A	T	T	gene11372: missense variant: Lys251Met	gene11371: downstream gene variant	gene11373: downstream gene variant
LG1	4535445	C	C	T	T	gene11372: missense variant: Ala270Val	gene11371: downstream gene variant	gene11373: downstream gene variant
LG1	4557213	A	A	G	G	gene11376: missense variant: Arg171Gly	gene11375: upstream gene variant	gene11377: downstream gene variant
LG1	4557225	C	C	T	T	gene11376: missense variant: Leu175Phe	gene11375: upstream gene variant	gene11377: downstream gene variant
LG1	4557427	T	T	T | A	T	gene11377: missense variant: Ser94Cys	gene11375: upstream gene variant	gene11376: downstream gene variant
LG1	4557465	G	G	G	G | A	gene11377: missense variant: Pro81Leu	gene11375: upstream gene variant	gene11376: downstream gene variant
LG1	4557486	G	G | T	G | T	G | T	gene11377: missense variant: Pro74His	gene11375: upstream gene variant	gene11376: downstream gene variant
LG1	4557496	G	G	G	G | A	gene11377: missense variant: Leu71Phe	gene11375: upstream gene variant	gene11376: downstream gene variant
LG1	4557504	C	C	C	C | T	gene11377: missense variant: Arg68Lys	gene11375: upstream gene variant	gene11376: downstream gene variant
LG1	4557510	C	C | T	C | T	C | T	gene11377: missense variant: Gly66Glu	gene11375: upstream gene variant	gene11376: downstream gene variant
LG1	4557514	C	C | T	C | T	C | T	gene11377: missense variant: Gly65Ser	gene11375: upstream gene variant	gene11376: downstream gene variant
LG1	4557525	T	T	T	T | C	gene11377: missense variant: Lys61Arg	gene11375: upstream gene variant	gene11376: downstream gene variant
LG1	4571542	G	G	C	C	gene11378: missense variant: His66Gln	gene11379: downstream gene variant
LG1	4572912	T	A	T	A	gene11379: stop lost: Ter114Tyr	gene11378: upstream gene variant	gene11380: upstream gene variant
LG1	4572914	A	T	A	T	gene11379: stop lost: Ter114Lys	gene11378: upstream gene variant	gene11380: upstream gene variant
LG1	4572985	G	G	G | A	G | A	gene11379: missense variant: Ala90Val	gene11378: upstream gene variant	gene11380: upstream gene variant
LG1	4572986	C	C	C | T	C | T	gene11379: missense variant: Ala90Thr	gene11378: upstream gene variant	gene11380: upstream gene variant
LG1	4581863	A	A	C	C	gene11382: missense variant: Ser150Ala	gene11381: upstream gene variant	gene11383: downstream gene variant	gene11380: downstream gene variant
LG1	4592313	G	G	A	A	gene11384: missense variant: Ser287Leu	gene11383: upstream gene variant	gene11385: downstream gene variant
LG1	4592350	G	G	G	G | C	gene11384: missense variant: Arg275Gly	gene11383: upstream gene variant	gene11385: downstream gene variant
LG1	4592370	C	C | T	C	C | T	gene11384: missense variant: Gly268Asp	gene11383: upstream gene variant	gene11385: downstream gene variant
LG1	4592446	G	G	A	A	gene11384: missense variant: Arg243Trp	gene11383: upstream gene variant	gene11385: downstream gene variant
LG1	4592820	T	T	C	C	gene11384: missense variant: Thr197Ala	gene11385: downstream gene variant
LG1	4593281	A	A	C	C	gene11384: missense variant: Tyr111Asp	gene11385: downstream gene variant
LG1	4610442	G	G	G	A	gene11386: missense variant: Ser1406Phe
LG1	4611173	CTA	CTA	C	C	gene11386: splice acceptor variant	gene11386: splice region variant	gene11386: intron variant
LG1	4613894	T	T	C	C	gene11386: missense variant: Asn1298Ser
LG1	4614273	G	G	T	G	gene11386: missense variant: Pro1235Thr
LG1	4614726	C	C	G	G	gene11386: missense variant: Val1221Leu	gene11386: splice region variant
LG1	4615342	T	T	A	A	gene11386: missense variant: Lys1166Met
LG1	4616230	C	C	T	T	gene11386: missense variant: Gly870Glu
LG1	4616477	G	G	A	A	gene11386: missense variant: Arg788Trp
LG1	4616763	A	A	C	C	gene11386: missense variant: Ser692Arg
LG1	4616813	A	A	G	G	gene11386: missense variant: Tyr676His
LG1	4617034	T	T	A	A	gene11386: missense variant: Glu602Val
LG1	4617035	C	C	A	A	gene11386: stop gained: Glu602*
LG1	4617256	A	A	G	G	gene11386: missense variant: Met528Thr
LG1	4617304	T	T	G	G	gene11386: missense variant: Glu512Ala
LG1	4617404	T	T	C	C	gene11386: missense variant: Thr479Ala
LG1	4617457	A	A	C	C	gene11386: missense variant: Val461Gly
LG1	4617580	A	A	G	G	gene11386: missense variant: Phe420Ser
LG1	4617633	T	T	A	A	gene11386: missense variant: Gln402His
LG1	4617659	A	A	T	T	gene11386: missense variant: Tyr394Asn
LG1	4617725	C	C	T	T	gene11386: missense variant: Val372Met
LG1	4617925	T	T	C	C	gene11386: missense variant: Gln305Arg
LG1	4618070	G	G	T	T	gene11386: missense variant: Asn291Lys
LG1	4618125	G	G	A	A	gene11386: missense variant: Ser273Leu	gene11387: upstream gene variant
LG1	4618253	A	A	T	T	gene11386: missense variant: His230Gln	gene11387: upstream gene variant
LG1	4618277	A	A	A	AGGC	gene11386: disruptive inframe insertion	gene11387: upstream gene variant
LG1	4618854	C	C	T	T	gene11386: missense variant: Val113Ile	gene11387: upstream gene variant
LG1	4623724	C	C	T	T	gene11387: missense variant: Ala212Val	gene11386: upstream gene variant	gene11388: upstream gene variant	gene11389: downstream gene variant
LG1	4623868	T	T	C	C	gene11387: missense variant: Ile260Thr	gene11386: upstream gene variant	gene11388: upstream gene variant	gene11389: downstream gene variant
LG1	4624278	G	G	G | A	G | A	gene11387: missense variant: Ala397Thr	gene11386: upstream gene variant	gene11388: upstream gene variant	gene11389: downstream gene variant
LG1	4626700	C	C	G	G	gene11388: missense variant: Pro70Arg	gene11389: downstream gene variant	gene11387: downstream gene variant	gene11390: downstream gene variant
LG1	4626930	G	G	A	A	gene11388: missense variant: Val147Ile	gene11389: downstream gene variant	gene11387: downstream gene variant	gene11390: downstream gene variant
LG1	4627147	C	C	T	T	gene11388: missense variant: Thr219Ile	gene11389: downstream gene variant	gene11387: downstream gene variant	gene11390: downstream gene variant
LG1	4627393	A	A	G	G	gene11388: missense variant: Tyr301Cys	gene11389: downstream gene variant	gene11387: downstream gene variant	gene11390: downstream gene variant
LG1	4649283	A	A	G	G	gene11393: missense variant: Ser26Gly	gene11392: upstream gene variant	gene11394: downstream gene variant
LG1	4650346	G	G	A	A	gene11393: missense variant: Glu116Lys	gene11393: splice region variant	gene11395: upstream gene variant	gene11394: downstream gene variant
LG1	4652687	A	A	G	G	gene11393: missense variant: Asp351Gly	gene11395: upstream gene variant	gene11394: downstream gene variant
LG1	4653991	G	G	A	A	gene11394: missense variant: Ala284Val	gene11395: upstream gene variant	gene11393: downstream gene variant
LG1	4654645	G	G	GTCA	GTCA	gene11394: inframe insertion	gene11395: upstream gene variant	gene11393: downstream gene variant	gene11396: downstream gene variant
LG1	4660971	A	A	C	C	gene11396: missense variant: Leu16Val	gene11395: downstream gene variant	gene11397: downstream gene variant
LG1	4663791	A	A | G	A | G	A | G	gene11397: missense variant: Ile425Thr	gene11396: upstream gene variant	gene11398: downstream gene variant
LG1	4664518	G	G | C	G	G	gene11397: missense variant: Thr209Arg	gene11396: upstream gene variant	gene11398: downstream gene variant
LG1	4664775	A	A | C	A	A	gene11397: missense variant: Asn192Lys	gene11396: upstream gene variant	gene11398: downstream gene variant
LG1	4666938	T	T	A	A	gene11398: missense variant: Arg161Trp	gene11397: upstream gene variant
LG1	4693474	G	G	A	A	gene11402: missense variant: Arg109Gln	gene11403: downstream gene variant
LG1	4697903	C	C	CAA	CAA	gene11403: frameshift variant	gene11404: upstream gene variant	gene11402: downstream gene variant	gene11405: downstream gene variant
LG1	4718545	A	A	T	T	gene11410: missense variant: Asp181Val	gene11411: upstream gene variant	gene11409: upstream gene variant
LG1	4729010	A	A	A | C	A | C	gene11412: missense variant: Asn159Thr
LG1	4729099	G	G	G	G | C	gene11412: missense variant: Ala189Pro
LG1	4734047	A	A	A | C	A | C	gene11412: missense variant: Asp475Ala	gene11413: downstream gene variant	gene11414: downstream gene variant
LG1	4734065	C	C	C | G	C | G	gene11412: missense variant: Thr481Arg	gene11413: downstream gene variant	gene11414: downstream gene variant
LG1	4735233	A	A	T	T	gene11413: missense variant: Val352Glu	gene11414: downstream gene variant	gene11412: downstream gene variant
LG1	4740999	G	G	A	A	gene11415: missense variant: Pro510Leu	gene11413: upstream gene variant	gene11414: upstream gene variant	gene11416: downstream gene variant
LG1	4741174	C	C	T	T	gene11415: missense variant: Gly452Arg	gene11413: upstream gene variant	gene11414: upstream gene variant	gene11416: downstream gene variant
LG1	4741570	C	C	T	T	gene11415: missense variant: Glu320Lys	gene11414: upstream gene variant	gene11416: downstream gene variant
LG1	4741678	G	G	A	A	gene11415: missense variant: Pro284Ser	gene11414: upstream gene variant	gene11416: downstream gene variant
LG1	4744329	C	CT	CT	CT	gene11416: frameshift variant	gene11415: upstream gene variant	gene11417: upstream gene variant
LG1	4744532	T	T	T | C	T | C	gene11416: missense variant: Glu395Gly	gene11415: upstream gene variant	gene11417: upstream gene variant
LG1	4744535	T	T	T | G	T | G	gene11416: missense variant: Lys394Thr	gene11415: upstream gene variant	gene11417: upstream gene variant
LG1	4745287	G	G	A	A	gene11416: missense variant: Ser177Leu	gene11415: upstream gene variant	gene11417: upstream gene variant
LG1	4750027	G	G	A	A	gene11417: missense variant: Arg194His	gene11416: upstream gene variant
LG1	4750278	G	G	C	C	gene11417: missense variant: Ala278Pro	gene11416: upstream gene variant
LG1	4751036	T	T	C	C	gene11417: missense variant: Ser491Pro	gene11416: upstream gene variant
LG1	4757099	A	A	A	G	gene11418: missense variant: Leu121Pro	gene11419: upstream gene variant	gene11417: downstream gene variant
LG1	4757141	C	C	C | T	C | T	gene11418: stop gained: Trp107*	gene11419: upstream gene variant	gene11417: downstream gene variant
LG1	4764558	G	G	A	A	gene11420: missense variant: Leu484Phe	gene11420: splice region variant
LG1	4772964	T	T	G	G	gene11422: missense variant: Asn224Thr	gene11420: upstream gene variant	gene11424: upstream gene variant	gene11423: downstream gene variant	gene11421: downstream gene variant
LG1	4776079	T	T	C	C	gene11424: missense variant: Tyr38His	gene11422: upstream gene variant	gene11425: upstream gene variant	gene11423: upstream gene variant	gene11421: downstream gene variant
LG1	4776105	A	A	C	C	gene11424: missense variant: Glu46Asp	gene11422: upstream gene variant	gene11425: upstream gene variant	gene11423: upstream gene variant	gene11421: downstream gene variant
LG1	4776176	A	A	C	C	gene11424: missense variant: Asp70Ala	gene11422: upstream gene variant	gene11425: upstream gene variant	gene11423: upstream gene variant	gene11421: downstream gene variant
LG1	4776393	A	A	G	G	gene11424: missense variant: Asn113Asp	gene11422: upstream gene variant	gene11425: upstream gene variant	gene11423: upstream gene variant	gene11421: downstream gene variant
LG1	4776951	C	C	A	A	gene11424: missense variant: His299Asn	gene11422: upstream gene variant	gene11425: upstream gene variant	gene11423: upstream gene variant	gene11426: downstream gene variant
LG1	4779620	G	G	T	T	gene11425: missense variant: Arg186Leu	gene11423: upstream gene variant	gene11426: downstream gene variant	gene11424: downstream gene variant
LG1	4780297	A	A	C	C	gene11425: missense variant: Asn231His	gene11423: upstream gene variant	gene11426: downstream gene variant	gene11424: downstream gene variant
LG1	4780438	T	T	T | TG	T | TG	gene11425: frameshift variant	gene11423: upstream gene variant	gene11426: downstream gene variant	gene11424: downstream gene variant
LG1	4783752	C	C	T	T	gene11426: missense variant: Gly6Asp	gene11427: upstream gene variant	gene11428: upstream gene variant	gene11425: downstream gene variant
LG1	4787329	T	T	A	A	gene11427: missense variant: Leu187Ile	gene11428: upstream gene variant	gene11426: upstream gene variant	gene11429: downstream gene variant
LG1	4787333	T	T	G	G	gene11427: missense variant: Ile188Ser	gene11428: upstream gene variant	gene11426: upstream gene variant	gene11429: downstream gene variant
LG1	4789254	G	G	G	G | C	gene11428: missense variant: Gly124Arg	gene11429: downstream gene variant	gene11427: downstream gene variant
LG1	4789258	G	G	G	G | A	gene11428: missense variant: Arg125Lys	gene11429: downstream gene variant	gene11427: downstream gene variant
LG1	4789272	G	G	G	G | A	gene11428: missense variant: Glu130Lys	gene11429: downstream gene variant	gene11427: downstream gene variant
LG1	4798110	A	A | T	A | T	A	gene11429: missense variant: Ser836Thr	gene11430: downstream gene variant
LG1	4799226	T	T	A	A	gene11429: missense variant: Tyr783Phe	gene11430: downstream gene variant
LG1	4801768	A	A	G	G	gene11429: missense variant: Leu102Pro	gene11430: downstream gene variant	gene11431: downstream gene variant
LG1	4802015	T	T	C	C	gene11429: missense variant: Met20Val	gene11430: downstream gene variant	gene11431: downstream gene variant
LG1	4814818	T	TA	T | TA	T	gene11433: frameshift variant	gene11432: downstream gene variant
LG1	4815793	C	C | CT	C	C | CT	gene11433: frameshift variant	gene11432: downstream gene variant
LG1	4858242	C	C	C | T	C | T	gene01930: missense variant: Gly394Arg
LG1	4929228	A	G	G	G	gene02022: missense variant: Ile279Thr
LG1	4973972	A	AT	AT	AT	gene02029: frameshift variant	gene02028: upstream gene variant	gene02030: downstream gene variant
LG1	5074374	G	G | A	G	G	gene02047: missense variant: Arg1096Trp	gene02045: upstream gene variant	gene02046: downstream gene variant
LG1	5074377	G	G	G | A	G | A	gene02047: missense variant: Pro1095Ser	gene02045: upstream gene variant	gene02046: downstream gene variant
LG1	5093846	C	C | G	C	C | G	gene02050: missense variant: Arg243Pro	gene02051: upstream gene variant	gene02049: downstream gene variant
LG1	5096045	G	G | A	G | A	G | A	gene02051: missense variant: Val243Ile	gene02050: upstream gene variant
LG1	5096050	G	G | T	G | T	G | T	gene02051: missense variant: Glu244Asp	gene02050: upstream gene variant
LG1	5113672	G	G | A	G | A	G	gene02053: missense variant: Pro16Leu	gene02054: upstream gene variant	gene02052: downstream gene variant
LG1	5156059	G	G	G | C	G | C	gene02060: missense variant: His200Asp	gene02062: upstream gene variant	gene02061: downstream gene variant	gene02059: downstream gene variant
LG1	5156080	AT	AT	AT	AT | A	gene02060: frameshift variant	gene02062: upstream gene variant	gene02061: downstream gene variant	gene02059: downstream gene variant
LG1	5156088	A	A	A | G	A | G	gene02060: missense variant: Ile190Thr	gene02062: upstream gene variant	gene02061: downstream gene variant	gene02059: downstream gene variant
LG1	5156124	C	C	C | T	C | T	gene02060: missense variant: Gly178Asp	gene02062: upstream gene variant	gene02061: downstream gene variant	gene02059: downstream gene variant
LG1	5156125	C	C	C | G	C | G	gene02060: missense variant: Gly178Arg	gene02062: upstream gene variant	gene02061: downstream gene variant	gene02059: downstream gene variant
LG1	5156433	G	G	C	C	gene02060: missense variant: Pro75Arg	gene02062: upstream gene variant	gene02061: downstream gene variant	gene02059: downstream gene variant
LG1	5156470	T	T	C	C	gene02060: missense variant: Thr63Ala	gene02062: upstream gene variant	gene02061: downstream gene variant	gene02059: downstream gene variant
LG1	5165977	T	T	A	A	gene02063: missense variant: Cys160Ser	gene02062: downstream gene variant	gene02064: downstream gene variant
LG1	5168299	T	T	G	G	gene02064: missense variant: Gln364Pro	gene02063: downstream gene variant	gene02065: downstream gene variant
LG1	5168428	C	C	T	T	gene02064: splice acceptor variant	gene02063: downstream gene variant	gene02065: downstream gene variant	gene02064: intron variant
LG1	5168496	C	C	G	G	gene02064: missense variant: Asp320His	gene02063: downstream gene variant	gene02065: downstream gene variant
LG1	5168682	CGA	CGA	C	C	gene02064: frameshift variant	gene02063: downstream gene variant	gene02065: downstream gene variant
LG1	5168732	TC	TC	T	T	gene02064: frameshift variant	gene02063: downstream gene variant	gene02065: downstream gene variant
LG1	5173415	T	T	C	C	gene02065: missense variant: Ile266Met	gene02064: upstream gene variant	gene02066: downstream gene variant
LG1	5178791	A	A	T	T	gene02066: missense variant: Val157Asp	gene02065: upstream gene variant	gene02067: upstream gene variant	gene02068: downstream gene variant
LG1	5179349	G	G	A	A	gene02066: missense variant: Ser95Leu	gene02065: upstream gene variant	gene02067: upstream gene variant	gene02068: downstream gene variant
LG1	5179382	T	T	A	A	gene02066: missense variant: Asp84Val	gene02065: upstream gene variant	gene02067: upstream gene variant	gene02068: downstream gene variant
LG1	5179389	C	C	T	T	gene02066: missense variant: Glu82Lys	gene02065: upstream gene variant	gene02067: upstream gene variant	gene02068: downstream gene variant
LG1	5180590	T	T	G	G	gene02067: missense variant: Val16Gly	gene02066: upstream gene variant	gene02068: downstream gene variant
LG1	5180690	G	G	G	A	gene02067: splice donor variant	gene02066: upstream gene variant	gene02068: downstream gene variant	gene02067: intron variant
LG1	5188241	A	A	G	G	gene02069: missense variant: His5Arg	gene02068: upstream gene variant	gene02070: downstream gene variant
LG1	5222255	A	A | AT	A	A	gene02076: frameshift variant	gene02077: downstream gene variant
LG1	5230899	A	A	C	C	gene02078: missense variant: Asn44Thr
LG1	5237951	A	A	G	G	gene02079: missense variant: Thr34Ala	gene02080: upstream gene variant	gene02078: downstream gene variant	gene02081: downstream gene variant
LG1	5238053	T	T	C	C	gene02079: missense variant: Tyr68His	gene02080: upstream gene variant	gene02078: downstream gene variant	gene02081: downstream gene variant
LG1	5240301	G	G	C	C	gene02080: missense variant: Val124Leu	gene02082: upstream gene variant	gene02078: downstream gene variant	gene02081: downstream gene variant	gene02079: downstream gene variant
LG1	5242542	C	C	A	A	gene02081: missense variant: Arg65Leu	gene02082: upstream gene variant	gene02079: downstream gene variant	gene02080: downstream gene variant
LG1	5265024	C	C	T	T	gene02088: missense variant: Arg3Trp	gene02087: upstream gene variant
LG1	5304272	G	G | A	G | A	G | A	gene02094: splice acceptor variant	gene02095: upstream gene variant	gene02093: upstream gene variant	gene02096: downstream gene variant	gene02094: intron variant
LG1	5304328	G	G | A	G | A	G | A	gene02094: missense variant: Gly43Glu	gene02095: upstream gene variant	gene02093: upstream gene variant	gene02096: downstream gene variant
LG1	5304331	A	A | G	A | G	A | G	gene02094: missense variant: Tyr44Cys	gene02095: upstream gene variant	gene02093: upstream gene variant	gene02096: downstream gene variant
LG1	5304375	A	A | G	A | G	A | G	gene02094: missense variant: Lys59Glu	gene02095: upstream gene variant	gene02093: upstream gene variant	gene02096: downstream gene variant
LG1	5304388	T	T | C	T | C	T | C	gene02094: missense variant: Val63Ala	gene02095: upstream gene variant	gene02093: upstream gene variant	gene02096: downstream gene variant
LG1	5304393	G	G | T	G | T	G	gene02094: missense variant: Val65Phe	gene02095: upstream gene variant	gene02093: upstream gene variant	gene02096: downstream gene variant
LG1	5430149	G	G	G | A	G | A	gene12621: missense variant: Ser514Phe
LG1	5430168	T	T	T	T | C	gene12621: missense variant: Lys508Glu
LG1	5430844	A	A | T	A | T	A | T	gene12621: missense variant: Phe325Ile
LG1	5439561	C	C	A	A	gene12622: missense variant: Cys226Phe	gene12621: upstream gene variant	gene12623: downstream gene variant
LG1	5440017	T	T	C	C	gene12622: missense variant: His74Arg	gene12621: upstream gene variant	gene12623: downstream gene variant
LG1	5441031	A	AT	AT	AT	gene12623: frameshift variant	gene12621: upstream gene variant	gene12622: upstream gene variant
LG1	5442856	C	C | A	A	A	gene12623: stop gained: Gly412*	gene12621: upstream gene variant	gene12622: upstream gene variant
LG1	5442907	C	C | T	C | T	C | T	gene12623: missense variant: Asp395Asn	gene12621: upstream gene variant	gene12622: upstream gene variant
LG1	5449209	A	A	G	G	gene12624: missense variant: Leu187Ser	gene12623: upstream gene variant
LG1	5456254	T	T	C	C	gene12625: missense variant: Ile53Val
LG1	5472535	G	G	T	T	gene12627: missense variant: Leu87Phe	gene12626: downstream gene variant	gene12628: downstream gene variant
LG1	5472538	T	T	G	G	gene12627: missense variant: Phe88Leu	gene12626: downstream gene variant	gene12628: downstream gene variant
LG1	5473064	C	C	T	T	gene12627: missense variant: Thr226Ile	gene12626: downstream gene variant	gene12628: downstream gene variant
LG1	5476424	T	T	C	C	gene12628: missense variant: Ser657Gly	gene12629: downstream gene variant	gene12627: downstream gene variant
LG1	5476751	T	T	G	G	gene12628: missense variant: Asn548His	gene12630: upstream gene variant	gene12629: downstream gene variant	gene12627: downstream gene variant
LG1	5477888	A	A	G	G	gene12628: missense variant: Val255Ala	gene12630: upstream gene variant	gene12629: downstream gene variant	gene12627: downstream gene variant
LG1	5483629	G	G | A	G	G	gene12630: missense variant: Val104Ile	gene12628: upstream gene variant	gene12629: upstream gene variant	gene12632: upstream gene variant	gene12631: downstream gene variant
LG1	5483633	G	G | A	G	G	gene12630: stop gained: Trp105*	gene12628: upstream gene variant	gene12629: upstream gene variant	gene12632: upstream gene variant	gene12631: downstream gene variant
LG1	5487094	G	G	A	A	gene12632: missense variant: Glu37Lys	gene12631: upstream gene variant	gene12630: downstream gene variant	gene12633: downstream gene variant
LG1	5487107	T	T	C	C	gene12632: missense variant: Ile41Thr	gene12631: upstream gene variant	gene12630: downstream gene variant	gene12633: downstream gene variant
LG1	5487528	C	C	T	T	gene12632: missense variant: Ala156Val	gene12631: upstream gene variant	gene12630: downstream gene variant	gene12633: downstream gene variant
LG1	5490219	A	A	C	C	gene12633: missense variant: Asp1068Glu	gene12631: upstream gene variant	gene12632: downstream gene variant
LG1	5492727	T	T	T	A	gene12633: stop gained: Arg988*	gene12634: downstream gene variant
LG1	5493437	G	G	G | A	G | A	gene12633: missense variant: Pro784Ser	gene12634: downstream gene variant
LG1	5493718	T	T	G	G	gene12633: missense variant: Glu690Ala	gene12634: downstream gene variant
LG1	5495558	A	A	A	G	gene12633: missense variant: Tyr77His	gene12634: downstream gene variant
LG1	5504134	C	C	T	T	gene12635: missense variant: Val311Met	gene12634: upstream gene variant	gene12636: downstream gene variant
LG1	5504771	C	C	T	T	gene12635: missense variant: Glu164Lys	gene12634: upstream gene variant	gene12636: downstream gene variant
LG1	5505486	C	C	A	A	gene12635: missense variant: Met35Ile	gene12634: upstream gene variant	gene12636: downstream gene variant
LG1	5506902	C	C | T	T	T	gene12636: missense variant: Ala1440Thr	gene12635: upstream gene variant
LG1	5507050	C	C | T	T	T	gene12636: missense variant: Arg1421His	gene12635: upstream gene variant
LG1	5508895	A	A | G	A | G	A | G	gene12636: splice donor variant	gene12635: upstream gene variant	gene12636: intron variant
LG1	5508916	G	G | A	G | A	G | A	gene12636: missense variant: Ala1173Val	gene12635: upstream gene variant
LG1	5509000	G	G	G	A	gene12636: missense variant: Thr1145Ile	gene12635: upstream gene variant
LG1	5509004	G	G	G	A	gene12636: missense variant: Arg1144Cys	gene12635: upstream gene variant
LG1	5510026	C	C | T	T	T	gene12636: missense variant: Ala838Thr	gene12635: upstream gene variant
LG1	5510340	T	T | A	A	A	gene12636: missense variant: Gln792Leu	gene12635: upstream gene variant
LG1	5511260	G	G	A	A	gene12636: stop gained: Arg757*	gene12637: downstream gene variant
LG1	5511305	T	T	C	C	gene12636: missense variant: Thr742Ala	gene12637: downstream gene variant
LG1	5512490	C	C	T	T	gene12636: missense variant: Val683Ile	gene12636: splice region variant	gene12637: downstream gene variant
LG1	5512994	T	T	C	C	gene12636: missense variant: Ile551Val	gene12637: downstream gene variant
LG1	5514005	A	A	T	T	gene12636: missense variant: Asp246Glu	gene12637: downstream gene variant
LG1	5516057	A	A	G	G	gene12637: missense variant: Cys659Arg	gene12636: upstream gene variant	gene12638: downstream gene variant
LG1	5517730	A	A	T	T	gene12637: missense variant: Phe220Ile	gene12636: upstream gene variant	gene12638: downstream gene variant
LG1	5518039	T	T	A	A	gene12637: missense variant: Glu162Asp	gene12636: upstream gene variant	gene12638: downstream gene variant
LG1	5526060	TG	TG	TG	T	gene12639: frameshift variant	gene12638: upstream gene variant	gene12640: upstream gene variant
LG1	5526273	C	C	T	T	gene12639: splice donor variant	gene12638: upstream gene variant	gene12640: upstream gene variant	gene12639: intron variant
LG1	5529565	A	A	G	G	gene12640: missense variant: Arg22Gly	gene12639: upstream gene variant
LG1	5529598	C	C	T	T	gene12640: missense variant: His33Tyr	gene12639: upstream gene variant
LG1	5542768	T	T	C	C	gene12641: missense variant: Gln260Arg	gene12640: downstream gene variant
LG1	5543469	G	G	T	T	gene12641: missense variant: Pro155Gln	gene12642: downstream gene variant
LG1	5553522	A	A	C	C	gene12643: missense variant: Lys37Gln	gene12642: upstream gene variant	gene12644: downstream gene variant
LG1	5553583	A	A	G	G	gene12643: missense variant: His57Arg	gene12642: upstream gene variant	gene12644: downstream gene variant
LG1	5559385	C	C	T	T	gene12645: missense variant: Ser69Phe	gene12644: upstream gene variant	gene12646: downstream gene variant
LG1	5560886	G	G	A	A	gene12645: missense variant: Arg282His	gene12644: upstream gene variant	gene12647: upstream gene variant	gene12646: downstream gene variant
LG1	5561944	C	C	G	G	gene12645: missense variant: Leu635Val	gene12644: upstream gene variant	gene12647: upstream gene variant	gene12646: downstream gene variant
LG1	5562013	G	G	C	C	gene12645: missense variant: Ala658Pro	gene12644: upstream gene variant	gene12647: upstream gene variant	gene12646: downstream gene variant
LG1	5562960	T	T	TA	TA	gene12646: frameshift variant+stop lost: c.640_641insT	gene12647: upstream gene variant	gene12645: downstream gene variant
LG1	5569744	G	G	C	C	gene12648: missense variant: Lys263Asn	gene12647: downstream gene variant
LG1	5569760	G	G	A	A	gene12648: missense variant: Val269Ile	gene12647: downstream gene variant
LG1	5570515	A	A	G	G	gene12648: missense variant: Lys362Glu	gene12647: downstream gene variant
LG1	5588759	G	G | A	G	G	gene12650: missense variant: Leu226Phe	gene12651: upstream gene variant	gene12649: downstream gene variant
LG1	5588768	C	C | T	C	C	gene12650: missense variant: Val223Ile	gene12651: upstream gene variant	gene12649: downstream gene variant
LG1	5599734	C	C	G	G	gene12652: missense variant: Arg8Pro	gene12652: splice region variant	gene12653: upstream gene variant	gene12654: upstream gene variant	gene12651: downstream gene variant
LG1	5602185	A	A	A | C	A | C	gene12653: missense variant: Glu26Asp	gene12654: upstream gene variant	gene12652: upstream gene variant	gene12651: downstream gene variant	gene12655: downstream gene variant
LG1	5602201	G	G | A	G	G | A	gene12653: missense variant: Gly32Arg	gene12654: upstream gene variant	gene12652: upstream gene variant	gene12651: downstream gene variant	gene12655: downstream gene variant
LG1	5602252	A	A	A	G	gene12653: missense variant: Ile49Val	gene12654: upstream gene variant	gene12652: upstream gene variant	gene12651: downstream gene variant	gene12655: downstream gene variant
LG1	5602264	G	G | A	G	G | A	gene12653: missense variant: Gly53Arg	gene12654: upstream gene variant	gene12652: upstream gene variant	gene12651: downstream gene variant	gene12655: downstream gene variant
LG1	5604368	G	G	T	T	gene12654: missense variant: Gly362Val	gene12652: upstream gene variant	gene12655: downstream gene variant	gene12653: downstream gene variant	gene35181: downstream gene variant
LG1	5619140	C	C	G	G	gene12657: missense variant: Arg286Ser	gene12656: upstream gene variant	gene12658: upstream gene variant
LG1	5619147	T	T	C	C	gene12657: missense variant: Gln284Arg	gene12656: upstream gene variant	gene12658: upstream gene variant
LG1	5627434	T	T	A	A	gene12659: missense variant: Glu436Val	gene12660: downstream gene variant	gene12658: downstream gene variant
LG1	5638023	A	A	C	C	gene12661: missense variant: Ser43Arg	gene12661: splice region variant	gene12663: upstream gene variant	gene12662: downstream gene variant
LG1	5645353	T	T	C	C	gene12663: missense variant: Leu496Pro	gene12662: upstream gene variant	gene12664: downstream gene variant
LG1	5648963	A	A	C	C	gene12664: missense variant: Val399Gly	gene12663: downstream gene variant	gene12665: downstream gene variant
LG1	5651279	A	A	C	C	gene12665: stop lost: Ter676Glu	gene12664: upstream gene variant
LG1	5654171	G	G	A	A	gene12665: missense variant: Ala209Val	gene12664: upstream gene variant
LG1	5654400	G	G	C	C	gene12665: missense variant: His133Asp	gene12664: upstream gene variant
LG1	5663041	C	C	G	G	gene12666: missense variant: Thr7Ser	gene12667: upstream gene variant
LG1	5663106	A	A	G	G	gene12666: missense variant: Thr29Ala	gene12667: upstream gene variant
LG1	5663146	A	A	ATTC	ATTC	gene12666: inframe insertion	gene12667: upstream gene variant
LG1	5663503	C	C	T	T	gene12666: missense variant: Thr124Met	gene12667: upstream gene variant
LG1	5663662	T	T	TCTC	TCTC	gene12666: inframe insertion	gene12667: upstream gene variant
LG1	5673154	T	T	A	A	gene12670: splice donor variant	gene12668: upstream gene variant	gene12669: upstream gene variant	gene12667: downstream gene variant	gene12670: intron variant
LG1	5673492	C	C	C | T	T	gene12670: missense variant: Pro17Leu	gene12668: upstream gene variant	gene12669: upstream gene variant
LG1	5673641	G	A	G	G	gene12670: missense variant: Glu67Lys	gene12668: upstream gene variant	gene12669: upstream gene variant
LG1	5673666	G	G | A	G	G	gene12670: missense variant: Gly75Glu	gene12668: upstream gene variant	gene12669: upstream gene variant
LG1	5673689	G	G | T	G	G	gene12670: stop gained: Glu83*	gene12668: upstream gene variant	gene12669: upstream gene variant
LG1	5693758	A	A	G	G	gene12674: missense variant: Lys496Arg	gene12675: upstream gene variant	gene12673: downstream gene variant
LG1	5698414	CA	CA	C	C	gene12675: frameshift variant	gene12677: upstream gene variant	gene12674: downstream gene variant	gene12676: downstream gene variant	gene12678: downstream gene variant
LG1	5700266	C	C	G	G	gene12676: missense variant: Ser180Thr	gene12677: upstream gene variant	gene12678: downstream gene variant	gene12675: downstream gene variant
LG1	5716441	A	A	G	G	gene12681: missense variant: Asn27Asp	gene12680: upstream gene variant	gene12682: downstream gene variant
LG1	5718991	T	T	C	T | C	gene12682: missense variant: Met317Val	gene12680: upstream gene variant	gene12683: upstream gene variant	gene12681: downstream gene variant
LG1	5727313	T	T	G	G	gene12684: missense variant: Asp7Glu	gene12682: upstream gene variant	gene12685: upstream gene variant	gene12683: downstream gene variant
LG1	5727827	A	A	G	G	gene12684: missense variant: Asn179Asp	gene12682: upstream gene variant	gene12685: upstream gene variant	gene12683: downstream gene variant
LG1	5727842	A	A	G	A	gene12684: missense variant: Asn184Asp	gene12682: upstream gene variant	gene12685: upstream gene variant	gene12683: downstream gene variant
LG1	5728120	A	A	G	G	gene12684: missense variant: Ser240Gly	gene12685: upstream gene variant	gene12683: downstream gene variant
LG1	5728144	A	A	C	C	gene12684: missense variant: Met248Leu	gene12685: upstream gene variant	gene12683: downstream gene variant
LG1	5728163	C	C	A	A	gene12684: missense variant: Pro254Gln	gene12685: upstream gene variant	gene12683: downstream gene variant
LG1	5728328	A	A	G	G	gene12684: missense variant: Lys309Arg	gene12685: upstream gene variant	gene12683: downstream gene variant
LG1	5728384	A	A	G	G	gene12684: missense variant: Asn328Asp	gene12685: upstream gene variant	gene12683: downstream gene variant
LG1	5732564	C	C	T	T	gene12685: missense variant: Leu460Phe	gene12687: upstream gene variant	gene12684: downstream gene variant	gene12686: downstream gene variant
LG1	5733419	T	T	C	C	gene12685: missense variant: Leu704Pro	gene12687: upstream gene variant	gene12684: downstream gene variant	gene12686: downstream gene variant
LG1	5734827	T	T	C	C	gene12686: missense variant: Glu50Gly	gene12687: upstream gene variant	gene12685: downstream gene variant
LG1	5738317	G	G	A	A	gene12687: missense variant: Asp350Asn	gene12686: upstream gene variant	gene12688: upstream gene variant	gene12685: downstream gene variant
LG1	5741546	C	C	T	T	gene12688: missense variant: Ser81Phe	gene12687: downstream gene variant
LG1	5745388	T	T	C	C	gene12688: splice donor variant	gene12689: downstream gene variant	gene12688: intron variant
LG1	5749216	A	A	C	C	gene12689: stop gained: Leu55*	gene12690: upstream gene variant	gene12688: downstream gene variant
LG1	5757229	C	C	G	G	gene12690: missense variant: Thr930Ser
LG1	5764287	G	GT	GT	GT	gene12691: frameshift variant	gene12691: splice region variant	gene12690: downstream gene variant	gene12692: downstream gene variant
LG1	5773127	G	G	A	A	gene12694: missense variant: Ser209Leu	gene12692: upstream gene variant	gene12695: upstream gene variant	gene12693: downstream gene variant
LG1	5786869	A	A | G	A | G	A | G	gene12698: missense variant: Ile68Thr	gene12699: upstream gene variant	gene12697: downstream gene variant
LG1	5811123	C	C	A	A	gene12701: missense variant: Pro113Thr	gene12702: upstream gene variant
LG1	5811873	C	C	T	T	gene12701: stop gained: Gln363*	gene12702: upstream gene variant
LG1	5811921	A	A	G	G	gene12701: missense variant: Met379Val	gene12702: upstream gene variant
LG1	5814165	G	G	C	C	gene12702: missense variant: Cys34Ser	gene12703: downstream gene variant	gene12701: downstream gene variant
LG1	5824959	G	G	A	A	gene12704: missense variant: Glu311Lys	gene12703: upstream gene variant	gene12705: downstream gene variant	gene12706: downstream gene variant
LG1	5825206	C	C	T	T	gene12704: missense variant: Thr393Ile	gene12703: upstream gene variant	gene12705: downstream gene variant	gene12706: downstream gene variant
LG1	5825235	C	C	G	G	gene12704: missense variant: Gln403Glu	gene12703: upstream gene variant	gene12705: downstream gene variant	gene12706: downstream gene variant
LG1	5825810	CA	C	C	C	gene12704: frameshift variant	gene12703: upstream gene variant	gene12705: downstream gene variant	gene12706: downstream gene variant
LG1	5827088	G	G	C	C	gene12704: missense variant: Val963Leu	gene12703: upstream gene variant	gene12705: downstream gene variant	gene12706: downstream gene variant	gene12707: downstream gene variant
LG1	5828128	T	T	A	A	gene12705: missense variant: Lys100Ile	gene12706: downstream gene variant	gene12707: downstream gene variant	gene12704: downstream gene variant
LG1	5843501	T	T	C	C	gene12708: missense variant: Tyr2Cys	gene12710: upstream gene variant	gene12709: downstream gene variant	gene12711: downstream gene variant
LG1	5844018	G	G	A	A	gene12709: missense variant: Ser246Leu	gene12710: upstream gene variant	gene12708: upstream gene variant	gene12711: downstream gene variant
LG1	5844981	G	G	C	C	gene12709: missense variant: Gln109Glu	gene12710: upstream gene variant	gene12708: upstream gene variant	gene12711: downstream gene variant
LG1	5865879	T	T	C	C	gene12715: missense variant: Asp209Gly	gene12714: downstream gene variant	gene12716: downstream gene variant
LG1	5866537	G	G	C	C	gene12715: missense variant: Pro40Arg	gene12714: downstream gene variant	gene12716: downstream gene variant
LG1	5883159	G	G | A	G	G	gene12720: missense variant: Pro453Leu	gene12721: upstream gene variant
LG1	5883171	T	T	T	T | C	gene12720: missense variant: Asp449Gly	gene12721: upstream gene variant
LG1	5883184	G	G	G	G | C	gene12720: missense variant: Arg445Gly	gene12721: upstream gene variant
LG1	5883408	C	C	C	C | T	gene12720: missense variant: Arg370His	gene12721: upstream gene variant
LG1	5897432	C	C	A	A	gene12724: missense variant: Pro25Thr	gene12725: upstream gene variant	gene12723: upstream gene variant	gene12726: upstream gene variant	gene12722: downstream gene variant
LG1	5897559	T	T	C	C	gene12724: missense variant: Val67Ala	gene12725: upstream gene variant	gene12723: upstream gene variant	gene12726: upstream gene variant	gene12722: downstream gene variant
LG1	5897735	C	C	G	G	gene12724: missense variant: His126Asp	gene12725: upstream gene variant	gene12723: upstream gene variant	gene12726: upstream gene variant	gene12722: downstream gene variant
LG1	5898764	T	T	G	G	gene12725: missense variant: Ile104Ser	gene12723: upstream gene variant	gene12726: upstream gene variant	gene12722: downstream gene variant	gene12724: downstream gene variant
LG1	5899009	T	T	A	A	gene12725: missense variant: Cys186Ser	gene12723: upstream gene variant	gene12726: upstream gene variant	gene12722: downstream gene variant	gene12724: downstream gene variant
LG1	5899010	G	G	A	A	gene12725: missense variant: Cys186Tyr	gene12723: upstream gene variant	gene12726: upstream gene variant	gene12722: downstream gene variant	gene12724: downstream gene variant
LG1	5901047	G	G	C	C	gene12726: missense variant: Glu44Gln	gene12727: upstream gene variant	gene12724: downstream gene variant	gene12725: downstream gene variant	gene12728: downstream gene variant
LG1	5905168	C	C	A	A	gene12727: missense variant: Pro12Gln	gene12729: upstream gene variant	gene12728: downstream gene variant	gene12726: downstream gene variant
LG1	5905967	A	A	G	G	gene12728: missense variant: Phe668Leu	gene12729: upstream gene variant	gene12726: downstream gene variant	gene12727: downstream gene variant
LG1	5906047	C	C	T	T	gene12728: missense variant: Arg641Lys	gene12729: upstream gene variant	gene12726: downstream gene variant	gene12727: downstream gene variant
LG1	5906618	C	C	T	T	gene12728: missense variant: Asp451Asn	gene12729: upstream gene variant	gene12726: downstream gene variant	gene12727: downstream gene variant
LG1	5906772	T	T	C	C	gene12728: missense variant: Ile399Met	gene12729: upstream gene variant	gene12726: downstream gene variant	gene12727: downstream gene variant
LG1	5906879	C	C	T	T	gene12728: missense variant: Val364Ile	gene12729: upstream gene variant	gene12726: downstream gene variant	gene12727: downstream gene variant
LG1	5906953	G	G	T	T	gene12728: missense variant: Ala339Asp	gene12729: upstream gene variant	gene12726: downstream gene variant	gene12727: downstream gene variant
LG1	5907088	C	C	T	T	gene12728: missense variant: Arg294Lys	gene12729: upstream gene variant	gene12726: downstream gene variant	gene12727: downstream gene variant
LG1	5907593	C	C	G	G	gene12728: missense variant: Glu126Gln	gene12729: upstream gene variant	gene12726: downstream gene variant	gene12727: downstream gene variant
LG1	5907646	G	G	T	T	gene12728: missense variant: Pro108Gln	gene12729: upstream gene variant	gene12730: upstream gene variant	gene12726: downstream gene variant	gene12727: downstream gene variant
LG1	5913939	C	C	G	G	gene12730: missense variant: Pro35Arg	gene12731: downstream gene variant	gene12729: downstream gene variant
LG1	5914016	GT	G	G	G	gene12730: frameshift variant	gene12731: downstream gene variant	gene12729: downstream gene variant
LG1	5914236	G	G	A	A	gene12730: missense variant: Gly134Asp	gene12731: downstream gene variant	gene12729: downstream gene variant	gene12732: downstream gene variant
LG1	5916280	C	C	T	T	gene12731: missense variant: Ala332Thr	gene12732: downstream gene variant	gene12730: downstream gene variant
LG1	5916935	T	T	G	G	gene12731: missense variant: Thr208Pro	gene12732: downstream gene variant	gene12730: downstream gene variant
LG1	5917899	T	T	C	C	gene12731: missense variant: Thr78Ala	gene12732: downstream gene variant	gene12730: downstream gene variant
LG1	5918039	C	C	A	A	gene12731: missense variant: Gln59His	gene12732: downstream gene variant	gene12730: downstream gene variant
LG1	5918140	A	A	C	C	gene12731: missense variant: Tyr26Asp	gene12732: downstream gene variant	gene12730: downstream gene variant
LG1	5918167	G	G	A	A	gene12731: missense variant: Pro17Ser	gene12732: downstream gene variant	gene12730: downstream gene variant
LG1	6012955	C	C	C | A	C	gene12476: missense variant: Ser284Tyr	gene12477: upstream gene variant
LG1	6013261	G	G	G | A	G	gene12476: missense variant: Arg386Lys	gene12477: upstream gene variant
LG1	6013634	A	A	G	A	gene12476: missense variant: Thr424Ala	gene12477: upstream gene variant
LG1	6013707	C	C	T	C	gene12476: missense variant: Thr448Ile	gene12477: upstream gene variant
LG1	6014536	A	A	G	A	gene12476: missense variant: Asp541Gly	gene12477: upstream gene variant	gene12478: upstream gene variant
LG1	6014541	T	T	G	T	gene12476: missense variant: Cys543Gly	gene12477: upstream gene variant	gene12478: upstream gene variant
LG1	6019278	G	G	G | A	G	gene12478: missense variant: Ala45Thr	gene12476: downstream gene variant	gene12477: downstream gene variant
LG1	6019691	C	C	T	C	gene12478: missense variant: Ala93Val	gene12477: downstream gene variant
LG1	6019900	A	A	G	A	gene12478: missense variant: Arg123Gly	gene12477: downstream gene variant
LG1	6026457	C	C	A	C	gene12479: missense variant: Arg39Ser
LG1	6027528	A	A	G	A	gene12479: missense variant: Lys396Glu
LG1	6027615	A	A	G	A	gene12479: missense variant: Lys425Glu
LG1	6027648	A	A	T	A	gene12479: missense variant: Ser436Cys
LG1	6027829	A	A	G	A	gene12479: missense variant: Gln496Arg
LG1	6027877	A	A	G	A	gene12479: missense variant: Asp512Gly	gene12480: upstream gene variant
LG1	6027903	T	T	C	T	gene12479: missense variant: Tyr521His	gene12480: upstream gene variant
LG1	6028042	A	A	G	A	gene12479: missense variant: Glu567Gly	gene12480: upstream gene variant
LG1	6028354	A	A	C	A	gene12479: missense variant: Tyr671Ser	gene12480: upstream gene variant
LG1	6029824	G	G	A	G	gene12479: missense variant: Ala726Thr	gene12480: upstream gene variant
LG1	6030395	G	G	T	G	gene12479: splice acceptor variant	gene12480: upstream gene variant	gene12479: intron variant
LG1	6030820	C	C	C | CAT	C	gene12479: frameshift variant	gene12480: upstream gene variant
LG1	6030930	A	A	AT	A	gene12479: frameshift variant	gene12480: upstream gene variant
LG1	6033730	G	G	A	G	gene12480: missense variant: Arg175Gln	gene12479: downstream gene variant	gene12481: downstream gene variant
LG1	6034447	T	T	A	T	gene12480: missense variant: Phe349Tyr	gene12479: downstream gene variant	gene12481: downstream gene variant	gene12482: downstream gene variant
LG1	6037836	C	C	A	C	gene12481: stop gained: Glu162*	gene12482: downstream gene variant	gene12480: downstream gene variant
LG1	6039303	G	G	T	G	gene12482: missense variant: Ser499Arg	gene12483: upstream gene variant	gene12481: upstream gene variant	gene12480: downstream gene variant
LG1	6039338	T	T	G	T	gene12482: missense variant: Ile488Leu	gene12482: splice region variant	gene12483: upstream gene variant	gene12481: upstream gene variant	gene12480: downstream gene variant
LG1	6040023	T	T	C	T	gene12482: missense variant: Asn359Asp	gene12483: upstream gene variant	gene12481: upstream gene variant	gene12480: downstream gene variant
LG1	6051482	GAT	GAT	G	GAT	gene12486: frameshift variant	gene12484: downstream gene variant	gene12487: downstream gene variant	gene12488: downstream gene variant	gene12485: downstream gene variant	gene12489: downstream gene variant
LG1	6052606	C	C	T	C	gene12487: missense variant: Ser64Asn	gene12488: downstream gene variant	gene12485: downstream gene variant	gene12489: downstream gene variant	gene12486: downstream gene variant
LG1	6053736	G	G	T	G	gene12488: missense variant: Ala87Glu	gene12487: upstream gene variant	gene12485: downstream gene variant	gene12489: downstream gene variant	gene12486: downstream gene variant
LG1	6055566	T	T	C	T	gene12489: missense variant: Ser277Gly	gene12487: upstream gene variant	gene12488: upstream gene variant	gene12486: downstream gene variant
LG1	6056393	A	A	C	A	gene12489: missense variant: Phe241Leu	gene12487: upstream gene variant	gene12488: upstream gene variant	gene12486: downstream gene variant
LG1	6056843	TGAC	TGAC	T	TGAC	gene12489: inframe deletion	gene12487: upstream gene variant	gene12488: upstream gene variant
LG1	6057391	A	A	G	A | G	gene12489: missense variant: Leu192Pro	gene12489: splice region variant	gene12487: upstream gene variant	gene12488: upstream gene variant
LG1	6057439	G	G	G | A	G	gene12489: missense variant: Ser176Leu	gene12487: upstream gene variant	gene12488: upstream gene variant
LG1	6057443	C	C	C	C | T	gene12489: missense variant: Ala175Thr	gene12487: upstream gene variant	gene12488: upstream gene variant
LG1	6057454	C	C	C | T	C	gene12489: missense variant: Gly171Glu	gene12487: upstream gene variant	gene12488: upstream gene variant
LG1	6057515	C	C	A	C	gene12489: missense variant: Asp151Tyr	gene12487: upstream gene variant	gene12488: upstream gene variant
LG1	6058627	C	C	C | T	C	gene12489: missense variant: Val102Ile	gene12488: upstream gene variant
LG1	6058671	A	A	C	A	gene12489: missense variant: Val87Gly	gene12489: splice region variant	gene12488: upstream gene variant
LG1	6061596	C	C	G	C	gene12489: missense variant: Glu12Gln
LG1	6081892	C	C	T	C	gene12493: missense variant: Pro325Leu	gene12492: upstream gene variant
LG1	6082080	C	C	G	C	gene12493: missense variant: Gln388Glu	gene12492: upstream gene variant
LG1	6092170	G	G	A	G	gene12494: missense variant: Gly267Ser	gene12495: downstream gene variant
LG1	6093357	T	T	C	T	gene12494: missense variant: Ile438Thr	gene12495: downstream gene variant
LG1	6093995	G	G	A	G	gene12494: missense variant: Gly618Ser	gene12495: downstream gene variant
LG1	6103138	T	T	A	T	gene12497: missense variant: Glu171Val	gene12495: upstream gene variant	gene12496: downstream gene variant	gene12498: downstream gene variant
LG1	6115512	G	G	G | C	G	gene12500: missense variant: Glu136Gln	gene12499: upstream gene variant
LG1	6117830	G	G	T	G	gene12500: missense variant: Lys548Asn	gene12501: upstream gene variant
LG1	6118468	G	G	A	A	gene12500: missense variant: Ser693Asn	gene12501: upstream gene variant
LG1	6118863	T	T	C	C	gene12500: missense variant: Met734Thr	gene12501: upstream gene variant
LG1	6119352	G	G	T	T	gene12500: missense variant: Val829Leu	gene12501: upstream gene variant
LG1	6120965	G	G	G	T	gene12501: missense variant: Ala96Ser	gene12500: downstream gene variant
LG1	6121059	G	G	A	A	gene12501: missense variant: Arg127Lys	gene12500: downstream gene variant
LG1	6121603	C	C	T	T	gene12501: missense variant: Pro230Ser	gene12500: downstream gene variant
LG1	6121768	GT	GT	G	G	gene12501: frameshift variant	gene12500: downstream gene variant
LG1	6129913	A	A	G	G	gene12502: missense variant: Lys73Glu
LG1	6146957	C	C	C	C | T	gene12504: missense variant: Gly302Ser	gene12505: downstream gene variant
LG1	6155107	T	T	G	G	gene12506: missense variant: Leu138Arg	gene12505: upstream gene variant
LG1	6155124	A	A	G	G	gene12506: missense variant: Thr144Ala	gene12505: upstream gene variant
LG1	6155154	C	C	T	T	gene12506: missense variant: His154Tyr	gene12505: upstream gene variant
LG1	6155157	C	C	C	A	gene12506: missense variant: Leu155Met	gene12505: upstream gene variant
LG1	6155248	G	G	A	G	gene12506: missense variant: Arg185Gln	gene12505: upstream gene variant
LG1	6155290	T	T	G	G	gene12506: missense variant: Met199Arg	gene12505: upstream gene variant
LG1	6155296	C	C	T	C	gene12506: missense variant: Pro201Leu	gene12505: upstream gene variant
LG1	6162394	C	C | T	C | T	C	gene12506: missense variant: Ser335Phe	gene12507: upstream gene variant
LG1	6162423	A	A | G	A | G	A | G	gene12506: missense variant: Ser345Gly	gene12507: upstream gene variant
LG1	6162489	A	A | T	A | T	A | T	gene12506: missense variant: Ile367Leu	gene12507: upstream gene variant	gene12508: downstream gene variant
LG1	6162517	G	G	G | A	G | A	gene12506: missense variant: Arg376His	gene12507: upstream gene variant	gene12508: downstream gene variant
LG1	6162636	G	G	G	G | A	gene12506: missense variant: Val416Ile	gene12507: upstream gene variant	gene12508: downstream gene variant
LG1	6162949	C	C | T	C | T	C | T	gene12506: missense variant: Ala424Val	gene12507: upstream gene variant	gene12508: downstream gene variant
LG1	6163536	T	T	C	C	gene12506: missense variant: Phe620Leu	gene12507: upstream gene variant	gene12508: downstream gene variant
LG1	6164396	C	C	A	C	gene12507: missense variant: Ser59Tyr	gene12508: downstream gene variant	gene12506: downstream gene variant
LG1	6164959	C	C	C | G	C | G	gene12507: missense variant: Thr197Ser	gene12508: downstream gene variant	gene12506: downstream gene variant
LG1	6165001	G	G	G | T	G | T	gene12507: missense variant: Arg211Leu	gene12508: downstream gene variant	gene12506: downstream gene variant
LG1	6165030	A	A	A | G	A | G	gene12507: missense variant: Lys221Glu	gene12508: downstream gene variant	gene12506: downstream gene variant
LG1	6165047	C	C	C | G	C | G	gene12507: missense variant: Phe226Leu	gene12508: downstream gene variant	gene12506: downstream gene variant
LG1	6165233	A	A	A | G	A | G	gene12507: missense variant: Ile288Met	gene12508: downstream gene variant	gene12506: downstream gene variant
LG1	6165276	A	A	A | G	A | G	gene12507: missense variant: Ile303Val	gene12508: downstream gene variant	gene12506: downstream gene variant
LG1	6165280	C	C	C | T	C | T	gene12507: missense variant: Pro304Leu	gene12508: downstream gene variant	gene12506: downstream gene variant
LG1	6165354	G	G	G | A	G | A	gene12507: missense variant: Glu329Lys	gene12508: downstream gene variant	gene12506: downstream gene variant
LG1	6168223	C	C	G	G	gene12508: missense variant: Ala115Pro	gene12506: downstream gene variant	gene12507: downstream gene variant	gene12509: downstream gene variant
LG1	6168367	G	G	A	A	gene12508: missense variant: Arg67Cys	gene12506: downstream gene variant	gene12507: downstream gene variant	gene12509: downstream gene variant
LG1	6168388	T	T	G	G	gene12508: missense variant: Ile60Leu	gene12506: downstream gene variant	gene12507: downstream gene variant	gene12509: downstream gene variant
LG1	6174240	C	C	G	C	gene12509: missense variant: Arg110Pro	gene12510: upstream gene variant
LG1	6176415	C	C	C	A	gene12510: missense variant: Leu99Ile	gene12509: upstream gene variant	gene12511: downstream gene variant
LG1	6176481	G	G	A	G	gene12510: missense variant: Ala121Thr	gene12509: upstream gene variant	gene12511: downstream gene variant
LG1	6177224	G	G	A	A	gene12510: missense variant: Val325Ile	gene12509: upstream gene variant	gene12511: downstream gene variant
LG1	6177946	C	C	C	G	gene12510: missense variant: Gln438Glu	gene12509: upstream gene variant	gene12511: downstream gene variant
LG1	6178425	A	A	G	G	gene12510: missense variant: Asn493Asp	gene12509: upstream gene variant	gene12511: downstream gene variant
LG1	6178543	T	T	A	A	gene12510: missense variant: Val532Glu	gene12509: upstream gene variant	gene12511: downstream gene variant
LG1	6203505	T	T | C	T | C	T | C	gene12515: missense variant: Asp592Gly	gene12514: upstream gene variant
LG1	6203527	C	C | T	C | T	C	gene12515: missense variant: Ala585Thr	gene12514: upstream gene variant
LG1	6203539	T	T | C	T | C	T | C	gene12515: missense variant: Lys581Glu	gene12514: upstream gene variant
LG1	6203551	C	C | G	C | G	C | G	gene12515: missense variant: Gly577Arg	gene12514: upstream gene variant
LG1	6203584	G	G | A	G | A	G | A	gene12515: missense variant: Pro566Ser	gene12514: upstream gene variant
LG1	6203598	A	A | G	A | G	A | G	gene12515: missense variant: Leu561Ser	gene12514: upstream gene variant
LG1	6203615	C	C | A	C	C | A	gene12515: missense variant: Leu555Phe	gene12514: upstream gene variant
LG1	6203659	A	A | G	A | G	A | G	gene12515: missense variant: Phe541Leu	gene12514: upstream gene variant
LG1	6203680	A	A | G	A | G	A | G	gene12515: missense variant: Cys534Arg	gene12514: upstream gene variant
LG1	6203736	T	T | C	T	T | C	gene12515: missense variant: His515Arg	gene12514: upstream gene variant
LG1	6220299	G	G	A	A	gene12517: missense variant: Glu87Lys	gene12516: upstream gene variant	gene12518: downstream gene variant
LG1	6234275	C	C	A	A	gene12520: missense variant: Ala439Ser	gene12521: upstream gene variant	gene12519: downstream gene variant
LG1	6235573	T	T	C	C	gene12520: missense variant: Tyr6Cys	gene12521: upstream gene variant	gene12519: downstream gene variant
LG1	6254508	C	C	T	T	gene12524: missense variant: Gly127Ser	gene12525: upstream gene variant	gene12523: downstream gene variant
LG1	6256311	GGGC	GGGC	GGGC	G	gene12525: inframe deletion	gene12524: upstream gene variant	gene12526: downstream gene variant
LG1	6256953	A	A	T	T	gene12525: missense variant: Lys85Ile	gene12524: upstream gene variant	gene12526: downstream gene variant
LG1	6258315	A	A	T	T	gene12525: stop lost: Ter471Cys	gene12524: upstream gene variant	gene12526: downstream gene variant
LG1	6269581	T	T	C	C	gene12529: missense variant: Met182Thr	gene12528: upstream gene variant	gene12527: downstream gene variant
LG1	6292796	T	T	G	G	gene12535: missense variant: His169Gln	gene12534: upstream gene variant	gene12533: downstream gene variant	gene12536: downstream gene variant	gene12537: downstream gene variant
LG1	6294669	G	G	A	A	gene12536: missense variant: Ala669Val	gene12534: upstream gene variant	gene12537: downstream gene variant	gene12535: downstream gene variant
LG1	6296877	G	G	A	A	gene12536: missense variant: Ser13Phe	gene12538: upstream gene variant	gene12537: downstream gene variant	gene12535: downstream gene variant
LG1	6296899	G	GT	GT	G	gene12536: frameshift variant	gene12538: upstream gene variant	gene12537: downstream gene variant	gene12535: downstream gene variant
LG1	6306112	A	A | G	A	G	gene12538: missense variant: Thr510Ala	gene12538: splice region variant	gene12539: downstream gene variant
LG1	6306140	C	C | T	C	C	gene12538: missense variant: Ala519Val	gene12539: downstream gene variant
LG1	6306175	G	G | A	G	G	gene12538: missense variant: Val531Met	gene12539: downstream gene variant
LG1	6306193	A	A | G	A | G	A | G	gene12538: missense variant: Met537Val	gene12539: downstream gene variant
LG1	6306208	A	A | G	A | G	A | G	gene12538: missense variant: Thr542Ala	gene12539: downstream gene variant
LG1	6306228	G	G | A	G | A	G | A	gene12538: stop gained: Trp548*	gene12539: downstream gene variant
LG1	6306290	A	AT	A	AT	gene12538: frameshift variant	gene12539: downstream gene variant
LG1	6306296	T	G	T	G	gene12538: splice donor variant	gene12539: downstream gene variant	gene12538: intron variant
LG1	6313271	T	T	T | A	T | A	gene12540: missense variant: Leu167Gln	gene12539: upstream gene variant	gene12541: upstream gene variant
LG1	6313316	C	C	C | T	C	gene12540: missense variant: Ala182Val	gene12539: upstream gene variant	gene12541: upstream gene variant
LG1	6317425	G	G	A	G	gene12541: missense variant: Ala251Thr	gene12540: downstream gene variant
LG1	6317461	A	A	G	A	gene12541: missense variant: Lys263Glu	gene12540: downstream gene variant
LG1	6337143	C	C	A	A	gene12910: missense variant: Ala29Ser	gene12911: upstream gene variant	gene12909: downstream gene variant
LG1	6346623	G	G	G	A	gene12911: missense variant: Arg103His
LG1	6346641	C	C	T	C	gene12911: missense variant: Ala109Val
LG1	6346844	G	G	C	G	gene12911: missense variant: Asp151His
LG1	6346845	A	A	G	A	gene12911: missense variant: Asp151Gly
LG1	6347103	G	G	A	G	gene12911: missense variant: Glu206Lys
LG1	6347145	G	G	G	T	gene12911: missense variant: Val220Phe
LG1	6347157	G	G	G	C	gene12911: missense variant: Asp224His
LG1	6347444	G	G	A	G	gene12911: missense variant: Gly288Asp
LG1	6347814	C	C	A	C	gene12911: missense variant: Ala379Glu
LG1	6354675	C	C	C	T	gene12911: missense variant: Ala405Val
LG1	6354756	T	T	T	G	gene12911: missense variant: Leu432Arg
LG1	6360172	A	A	G	A	gene12912: missense variant: Ser180Pro
LG1	6360231	CA	C	C	C	gene12912: frameshift variant
LG1	6360468	T	T	C	T	gene12912: missense variant: Asp81Gly
LG1	6360507	G	G	A	G	gene12912: missense variant: Ser68Phe
LG1	6360610	T	T	C	T	gene12912: missense variant: Asn49Asp
LG1	6367487	G	G	C	G	gene12913: missense variant: Gly118Ala
LG1	6368127	G	G	A	G	gene12913: missense variant: Glu216Lys	gene12914: upstream gene variant
LG1	6368912	A	A	G	A	gene12913: missense variant: His442Arg	gene12914: upstream gene variant
LG1	6368952	CA	CA	C	CA	gene12913: frameshift variant	gene12914: upstream gene variant
LG1	6369650	C	C	C	G	gene12913: missense variant: Pro688Arg	gene12914: upstream gene variant
LG1	6370057	C	C	C | G	C	gene12913: missense variant: Leu824Val	gene12914: upstream gene variant
LG1	6371125	T	T	T | C	T | C	gene12913: missense variant: Tyr1138His	gene12914: upstream gene variant
LG1	6371126	A	A	A	A | G	gene12913: missense variant: Tyr1138Cys	gene12914: upstream gene variant
LG1	6371190	T	T	T | A	T | A	gene12913: missense variant: Asp1159Glu	gene12914: upstream gene variant
LG1	6371208	C	C	C | G	C | G	gene12913: stop gained: Tyr1165*	gene12914: upstream gene variant
LG1	6371348	A	A	A | G	A | G	gene12913: missense variant: Glu1212Gly	gene12914: upstream gene variant
LG1	6411698	G	G	G	A	gene12919: missense variant: Asp105Asn	gene12920: downstream gene variant
LG1	6415029	G	G	A	G	gene12920: missense variant: Thr781Ile	gene12919: downstream gene variant
LG1	6430185	T	T	TA	T	gene12921: frameshift variant	gene12922: downstream gene variant
LG1	6432184	C	C	C	G	gene12922: missense variant: Arg1111Pro	gene12921: downstream gene variant
LG1	6436331	A	A	G	A	gene12922: missense variant: Val639Ala	gene12923: downstream gene variant
LG1	6436915	A	A	G	A	gene12922: missense variant: Tyr469His	gene12923: downstream gene variant
LG1	6437328	C	C	T	C	gene12922: missense variant: Ala408Thr	gene12923: downstream gene variant
LG1	6440812	G	G	A	G	gene12923: missense variant: Leu14Phe	gene12922: upstream gene variant
LG1	6440814	A	A	G	A	gene12923: missense variant: Leu13Pro	gene12922: upstream gene variant
LG1	6463281	T	T	T	C	gene12927: missense variant: Leu65Pro	gene12926: upstream gene variant	gene12928: downstream gene variant
LG1	6466005	C	C	C	G	gene12928: missense variant: Lys433Asn	gene12927: downstream gene variant
LG1	6466695	A	A	A	T	gene12928: missense variant: Phe261Tyr	gene12927: downstream gene variant
LG1	6468022	C	C	C	T	gene12928: missense variant: Ser56Asn	gene12927: downstream gene variant
LG1	6468054	C	C	C	A	gene12928: missense variant: Glu45Asp	gene12927: downstream gene variant
LG1	6476473	A	A	C	C	gene12929: splice acceptor variant	gene12929: intron variant
LG1	6506304	C	C | T	C | T	C | T	gene35182: missense variant: Pro105Leu	gene12932: upstream gene variant
LG1	6506325	G	G | A	G | A	G | A	gene35182: missense variant: Gly112Asp	gene12932: upstream gene variant
LG1	6506330	G	G	G | A	G | A	gene35182: missense variant: Asp114Asn	gene12932: upstream gene variant
LG1	6510688	T	T | C	T | C	T | C	gene12932: missense variant: Leu858Pro	gene35182: downstream gene variant
LG1	6510793	G	G	G	G | A	gene12932: missense variant: Ser893Asn	gene35182: downstream gene variant
LG1	6522306	A	A	A | C	A	gene12935: missense variant: Gln17His	gene12933: upstream gene variant	gene12937: upstream gene variant	gene12936: downstream gene variant	gene12934: downstream gene variant
LG1	6522308	A	A	A | T	A	gene12935: missense variant: Asp18Val	gene12933: upstream gene variant	gene12937: upstream gene variant	gene12936: downstream gene variant	gene12934: downstream gene variant
LG1	6522494	G	G	A	G	gene12935: missense variant: Gly80Glu	gene12933: upstream gene variant	gene12937: upstream gene variant	gene12936: downstream gene variant	gene12934: downstream gene variant
LG1	6522845	C	C	C | T	C	gene12935: missense variant: Pro197Leu	gene12933: upstream gene variant	gene12937: upstream gene variant	gene12936: downstream gene variant	gene12934: downstream gene variant
LG1	6523178	A	A	A	G	gene12935: missense variant: Glu308Gly	gene12937: upstream gene variant	gene12936: downstream gene variant	gene12934: downstream gene variant
LG1	6523259	G	G	G	A	gene12935: missense variant: Gly335Glu	gene12937: upstream gene variant	gene12936: downstream gene variant	gene12934: downstream gene variant
LG1	6523265	A	A	A	G	gene12935: missense variant: Lys337Arg	gene12937: upstream gene variant	gene12936: downstream gene variant	gene12934: downstream gene variant
LG1	6523436	T	T	T | C	T	gene12935: missense variant: Leu394Pro	gene12937: upstream gene variant	gene12936: downstream gene variant	gene12934: downstream gene variant
LG1	6523555	T	T	A	T	gene12935: missense variant: Cys434Ser	gene12937: upstream gene variant	gene12936: downstream gene variant	gene12934: downstream gene variant
LG1	6525739	C	C	A	C	gene12937: missense variant: Thr61Lys	gene12936: upstream gene variant	gene12935: downstream gene variant	gene12938: downstream gene variant
LG1	6526068	T	T	C	T	gene12937: missense variant: Ser171Pro	gene12936: upstream gene variant	gene12935: downstream gene variant	gene12938: downstream gene variant
LG1	6526069	C	C	T	C	gene12937: missense variant: Ser171Leu	gene12936: upstream gene variant	gene12935: downstream gene variant	gene12938: downstream gene variant
LG1	6526164	G	G	C	G	gene12937: missense variant: Val203Leu	gene12936: upstream gene variant	gene12935: downstream gene variant	gene12938: downstream gene variant
LG1	6526263	C	C	T	C	gene12937: missense variant: His236Tyr	gene12936: upstream gene variant	gene12935: downstream gene variant	gene12938: downstream gene variant
LG1	6526294	T	T	C	T	gene12937: missense variant: Phe246Ser	gene12936: upstream gene variant	gene12935: downstream gene variant	gene12938: downstream gene variant
LG1	6526417	A	A	G	A	gene12937: missense variant: Glu287Gly	gene12936: upstream gene variant	gene12935: downstream gene variant	gene12938: downstream gene variant
LG1	6530039	C	C	A	A	gene12938: missense variant: Gln147His	gene12937: downstream gene variant	gene12939: downstream gene variant	gene12940: downstream gene variant
LG1	6530123	T	T	T	G	gene12938: missense variant: Lys119Asn	gene12937: downstream gene variant	gene12939: downstream gene variant	gene12940: downstream gene variant
LG1	6530140	A	A	A	C	gene12938: missense variant: Cys114Gly	gene12937: downstream gene variant	gene12939: downstream gene variant	gene12940: downstream gene variant
LG1	6530145	T	T	G	T	gene12938: missense variant: Asn112Thr	gene12937: downstream gene variant	gene12939: downstream gene variant	gene12940: downstream gene variant
LG1	6530163	T	T	T	G	gene12938: missense variant: Lys106Thr	gene12937: downstream gene variant	gene12939: downstream gene variant	gene12940: downstream gene variant
LG1	6530233	G	G	A	G	gene12938: missense variant: Arg83Cys	gene12937: downstream gene variant	gene12939: downstream gene variant	gene12940: downstream gene variant
LG1	6530250	A	A	G	A	gene12938: missense variant: Val77Ala	gene12937: downstream gene variant	gene12939: downstream gene variant	gene12940: downstream gene variant
LG1	6530291	G	G	T	G	gene12938: missense variant: Ser63Arg	gene12937: downstream gene variant	gene12939: downstream gene variant	gene12940: downstream gene variant
LG1	6530326	C	C	C	T	gene12938: missense variant: Val52Ile	gene12937: downstream gene variant	gene12939: downstream gene variant	gene12940: downstream gene variant
LG1	6530380	G	G	G	C	gene12938: missense variant: Leu34Val	gene12937: downstream gene variant	gene12939: downstream gene variant	gene12940: downstream gene variant
LG1	6530386	G	G	A	G	gene12938: missense variant: Leu32Phe	gene12937: downstream gene variant	gene12939: downstream gene variant	gene12940: downstream gene variant
LG1	6530437	A	A	A	G	gene12938: missense variant: Phe15Leu	gene12937: downstream gene variant	gene12939: downstream gene variant	gene12940: downstream gene variant
LG1	6530440	G	G	G	A	gene12938: stop gained: Gln14*	gene12937: downstream gene variant	gene12939: downstream gene variant	gene12940: downstream gene variant
LG1	6533268	C	C	C | A	C	gene12939: splice acceptor variant	gene12938: upstream gene variant	gene12940: downstream gene variant	gene12939: intron variant
LG1	6533690	C	C	T	C	gene12939: missense variant: Val19Met	gene12938: upstream gene variant	gene12940: downstream gene variant
LG1	6533720	A	A	AC	A	gene12939: frameshift variant	gene12938: upstream gene variant	gene12940: downstream gene variant
LG1	6534835	C	C	C	A	gene12940: missense variant: Glu749Asp	gene12938: upstream gene variant	gene12939: upstream gene variant
LG1	6534837	C	C	C	T	gene12940: missense variant: Glu749Lys	gene12938: upstream gene variant	gene12939: upstream gene variant
LG1	6536713	A	A	A	G	gene12940: missense variant: Tyr215His	gene12939: upstream gene variant
LG1	6536733	T	T	T	A	gene12940: missense variant: Asn208Ile	gene12939: upstream gene variant
LG1	6536734	T	T	T	C	gene12940: missense variant: Asn208Asp	gene12939: upstream gene variant
LG1	6537760	G	G	G	A	gene12940: missense variant: Ala6Val	gene12939: upstream gene variant	gene12941: upstream gene variant
LG1	6542979	C	C	G	C	gene12941: missense variant: Asp191Glu	gene12943: upstream gene variant	gene12942: downstream gene variant
LG1	6567347	A	A	T	T	gene12945: missense variant: Ser153Thr	gene12946: upstream gene variant	gene12947: downstream gene variant	gene12948: downstream gene variant
LG1	6568787	C	C	T	T	gene12946: missense variant: Leu115Phe	gene12945: upstream gene variant	gene12947: downstream gene variant	gene12948: downstream gene variant
LG1	6572534	T	T	C	C	gene12948: missense variant: Tyr302Cys	gene12948: splice region variant	gene12945: upstream gene variant	gene12949: upstream gene variant	gene12947: upstream gene variant	gene12946: downstream gene variant
LG1	6580906	T	T	G	G	gene12950: missense variant: Phe137Val	gene12951: upstream gene variant	gene12949: downstream gene variant
LG1	6581246	G	G	A	A	gene12950: missense variant: Arg250Gln	gene12951: upstream gene variant	gene12952: upstream gene variant	gene12949: downstream gene variant
LG1	6586034	G	G	T	T	gene12952: missense variant: Gly20Val	gene12953: upstream gene variant	gene12950: downstream gene variant	gene12951: downstream gene variant
LG1	6590693	T	T	G	G	gene12953: missense variant: Leu349Arg	gene12954: upstream gene variant	gene12952: downstream gene variant
LG1	6592271	C	C	A	A	gene12953: missense variant: Pro875His	gene12954: upstream gene variant	gene12952: downstream gene variant
LG1	6592640	C	C	T	T	gene12953: missense variant: Ser998Leu	gene12954: upstream gene variant
LG1	6594852	G	G	T	T	gene12954: missense variant: Gln41His	gene12955: upstream gene variant	gene12953: downstream gene variant
LG1	6598220	A	A	G	G	gene12955: missense variant: Asn55Asp	gene12956: upstream gene variant	gene12954: downstream gene variant
LG1	6598607	T	T	C	C	gene12955: missense variant: Ser184Pro	gene12956: upstream gene variant	gene12954: downstream gene variant
LG1	6598674	G	G	C	C	gene12955: missense variant: Arg206Thr	gene12956: upstream gene variant	gene12954: downstream gene variant
LG1	6599974	T	T	A	A	gene12955: missense variant: Asp323Glu	gene12956: upstream gene variant	gene12957: upstream gene variant	gene12954: downstream gene variant
LG1	6600589	A	A	G	G	gene12955: missense variant: Met380Val	gene12956: upstream gene variant	gene12957: upstream gene variant	gene12954: downstream gene variant
LG1	6600596	G	G	A	A	gene12955: stop gained: Trp382*	gene12956: upstream gene variant	gene12957: upstream gene variant	gene12954: downstream gene variant
LG1	6603948	A	A	T	T	gene12957: missense variant: Glu49Asp	gene12955: downstream gene variant	gene12956: downstream gene variant
LG1	6604159	G	G	A	A	gene12957: missense variant: Val120Ile	gene12958: upstream gene variant	gene12955: downstream gene variant	gene12956: downstream gene variant
LG1	6604301	C	C	A	A	gene12957: missense variant: Thr167Lys	gene12958: upstream gene variant	gene12955: downstream gene variant	gene12956: downstream gene variant
LG1	6606088	C	C	G	G	gene12957: missense variant: Ser289Cys	gene12958: upstream gene variant	gene12955: downstream gene variant	gene12956: downstream gene variant
LG1	6606383	G	G	A	A	gene12957: missense variant: Gly356Ser	gene12958: upstream gene variant	gene12956: downstream gene variant
LG1	6606548	T	T	G	G	gene12957: missense variant: Leu411Val	gene12958: upstream gene variant	gene12956: downstream gene variant
LG1	6606560	G	G	A	A	gene12957: missense variant: Val415Met	gene12958: upstream gene variant	gene12956: downstream gene variant
LG1	6606606	C	C	T	T	gene12957: missense variant: Ser430Leu	gene12958: upstream gene variant	gene12956: downstream gene variant
LG1	6606693	A	A	T	T	gene12957: missense variant: Lys459Ile	gene12958: upstream gene variant	gene12956: downstream gene variant
LG1	6615065	C	C	A	A	gene12959: missense variant: Ala126Glu	gene12958: downstream gene variant
LG1	6618778	T	T	C	C	gene12959: missense variant: Val800Ala
LG1	6637781	C	C	T	T	gene12962: missense variant: Val368Met	gene12961: upstream gene variant	gene12963: upstream gene variant
LG1	6638980	T	T	C	C	gene12962: missense variant: Thr133Ala	gene12961: upstream gene variant	gene12963: upstream gene variant
LG1	6644668	C	C | T	C | T	C | T	gene12963: missense variant: Ala50Val	gene12962: upstream gene variant	gene12964: downstream gene variant
LG1	6647096	T	T	C	C	gene12964: missense variant: Ser543Gly	gene12965: downstream gene variant	gene12963: downstream gene variant
LG1	6648674	C	C	T	T	gene12964: missense variant: Gly92Glu	gene12965: downstream gene variant	gene12963: downstream gene variant
LG1	6658221	G	G	G | A	G	gene12966: missense variant: Pro10Ser
LG1	6666009	C	C	C	G	gene12967: missense variant: Leu372Val	gene12968: downstream gene variant
LG1	6668200	T	T	T	G	gene12968: missense variant: Glu428Asp	gene12969: upstream gene variant	gene12967: downstream gene variant
LG1	6680231	G	G	G	C	gene12970: missense variant: Thr643Ser	gene12969: downstream gene variant
LG1	6683286	G	G	A	G	gene12970: missense variant: Ser430Leu	gene12969: downstream gene variant	gene12971: downstream gene variant
LG1	6683448	G	G	A	G	gene12970: missense variant: Pro376Leu	gene12969: downstream gene variant	gene12971: downstream gene variant
LG1	6686715	T	T	A	T	gene12971: missense variant: Tyr135Phe	gene12970: upstream gene variant	gene12972: downstream gene variant
LG1	6692746	C	C	C	A	gene12973: missense variant: Cys1664Phe	gene12972: upstream gene variant
LG1	6701044	A	A	G	G	gene12973: missense variant: Leu304Ser	gene12974: downstream gene variant
LG1	6702560	G	G	T	G	gene12973: missense variant: His138Asn	gene12974: downstream gene variant
LG1	6714607	G	G	G	G | A	gene12976: splice acceptor variant	gene12977: upstream gene variant	gene12975: downstream gene variant	gene12976: intron variant
LG1	6717005	C	C	G	G	gene12977: missense variant: Arg330Gly	gene12976: downstream gene variant
LG1	6717542	T	T	C	C	gene12977: missense variant: Cys433Arg	gene12976: downstream gene variant
LG1	6720528	T	T	C	C	gene12977: missense variant: Leu576Pro	gene12978: upstream gene variant	gene12976: downstream gene variant
LG1	6720557	C	C	T	T	gene12977: missense variant: Arg586Cys	gene12978: upstream gene variant	gene12976: downstream gene variant
LG1	6722727	C	C	C | T	C	gene12977: stop gained: Gln607*	gene12978: upstream gene variant	gene35183: downstream gene variant	gene35184: downstream gene variant
LG1	6722773	C	C	T	C	gene12977: missense variant: Ser622Phe	gene12978: upstream gene variant	gene35183: downstream gene variant	gene35184: downstream gene variant
LG1	6724462	C	C	T	T	gene12977: missense variant: Pro905Ser	gene12978: upstream gene variant	gene35183: downstream gene variant	gene35184: downstream gene variant
LG1	6725130	G	G	G	T	gene12978: missense variant: Gly38Cys	gene35183: downstream gene variant	gene35184: downstream gene variant	gene12977: downstream gene variant
LG1	6726732	T	T	C	C	gene35183: missense variant: Thr182Ala	gene35184: downstream gene variant	gene12977: downstream gene variant	gene12978: downstream gene variant
LG1	6726786	A	A	G	G	gene35183: missense variant: Trp164Arg	gene35184: downstream gene variant	gene12977: downstream gene variant	gene12978: downstream gene variant
LG1	6726798	C	C	T	C	gene35183: missense variant: Glu160Lys	gene35184: downstream gene variant	gene12977: downstream gene variant	gene12978: downstream gene variant
LG1	6726816	T	T	T	C	gene35183: missense variant: Arg154Gly	gene35184: downstream gene variant	gene12977: downstream gene variant	gene12978: downstream gene variant
LG1	6727062	C	C	C | T	C	gene35183: missense variant: Ser101Asn	gene35184: downstream gene variant	gene12977: downstream gene variant	gene12978: downstream gene variant
LG1	6727078	G	G	G	A	gene35183: stop gained: Gln96*	gene35184: downstream gene variant	gene12977: downstream gene variant	gene12978: downstream gene variant
LG1	6727680	T	T	A	A	gene35184: stop gained: Lys2388*	gene35183: upstream gene variant	gene12977: downstream gene variant	gene12978: downstream gene variant
LG1	6727942	T	T	C	C	gene35184: missense variant: Thr2330Ala	gene35183: upstream gene variant	gene12977: downstream gene variant	gene12978: downstream gene variant
LG1	6729242	C	C	T	T	gene35184: missense variant: Arg2080His	gene35183: upstream gene variant	gene12977: downstream gene variant	gene12978: downstream gene variant
LG1	6729731	T	T	G	G	gene35184: missense variant: Ser1977Arg	gene35183: upstream gene variant	gene12977: downstream gene variant	gene12978: downstream gene variant
LG1	6729792	T	T	C	C	gene35184: missense variant: Ser1967Gly	gene35183: upstream gene variant	gene12977: downstream gene variant	gene12978: downstream gene variant
LG1	6732508	G	G	C	C	gene35184: missense variant: Pro1453Arg	gene35183: upstream gene variant
LG1	6732973	T	T	C	C	gene35184: missense variant: Glu1364Gly
LG1	6733169	T	T	C	C	gene35184: missense variant: Ser1308Gly
LG1	6733667	G	G	G	A	gene35184: missense variant: Ala1199Val
LG1	6733716	A	A	C	C	gene35184: missense variant: Phe1183Val
LG1	6733739	A	A	G	G	gene35184: missense variant: Val1175Ala
LG1	6733869	T	T	C	T	gene35184: missense variant: Ser1132Gly
LG1	6734137	A	A	G	G	gene35184: missense variant: Leu1105Ser
LG1	6734417	C	C	T	C	gene35184: missense variant: Gly1051Ser
LG1	6734840	T	T	C	C	gene35184: missense variant: Asp939Gly
LG1	6734844	T	C	T	T | C	gene35184: missense variant: Ser938Gly
LG1	6734871	T	C	C	C	gene35184: missense variant: Arg929Gly
LG1	6734897	A	A	G	G	gene35184: missense variant: Leu920Pro
LG1	6736906	T	T	C	C	gene35184: missense variant: His886Arg	gene35184: splice region variant
LG1	6737545	C	C	C	A	gene35184: missense variant: Arg763Leu
LG1	6737554	C	C	T	C	gene35184: splice acceptor variant	gene35184: intron variant
LG1	6737866	T	T	C	C	gene35184: missense variant: Asp718Gly
LG1	6740373	T	T	C	C	gene35184: missense variant: Thr654Ala
LG1	6740678	C	C	C	C | T	gene35184: missense variant: Gly583Ser
LG1	6740690	AG	AG | A	AG	AG	gene35184: frameshift variant
LG1	6740722	A	A | G	A | G	A	gene35184: missense variant: Leu568Ser
LG1	6740725	A	A | G	A | G	A	gene35184: missense variant: Leu567Pro
LG1	6740779	T	T	C	C	gene35184: missense variant: Lys549Arg
LG1	6741269	C	C	T	C	gene35184: missense variant: Asp461Asn	gene35185: downstream gene variant
LG1	6741876	C	C	C	T	gene35184: missense variant: Gly371Ser	gene35185: downstream gene variant
LG1	6742402	C	C	A	C	gene35184: missense variant: Arg265Met	gene35185: downstream gene variant
LG1	6742462	C	C	C	T	gene35184: missense variant: Gly254Asp	gene35185: downstream gene variant
LG1	6742864	T	T	C	C	gene35184: missense variant: Ser155Gly	gene35185: downstream gene variant
LG1	6743026	G	G	T	T	gene35184: missense variant: Pro132His	gene35185: downstream gene variant
LG1	6743450	T	T	A	T	gene35184: missense variant: Gln14Leu	gene35184: splice region variant	gene35185: downstream gene variant
LG1	6746582	T	T	C	C	gene35185: missense variant: Ser764Gly	gene35184: upstream gene variant
LG1	6747299	T	T	C	C	gene35185: missense variant: Asp645Gly	gene35184: upstream gene variant
LG1	6747656	T	T	T	C	gene35185: missense variant: Lys556Arg	gene35184: upstream gene variant
LG1	6748150	G	G	A	G	gene35185: missense variant: Pro469Leu	gene35184: upstream gene variant
LG1	6748295	A	A	T	A	gene35185: splice donor variant	gene35184: upstream gene variant	gene35185: intron variant
LG1	6756542	G	G	A	A	gene35185: missense variant: Ala406Val	gene35186: downstream gene variant	gene35187: downstream gene variant
LG1	6756734	A	A	G	G	gene35185: missense variant: Val361Ala	gene35186: downstream gene variant	gene35187: downstream gene variant
LG1	6756812	T	T	C	C	gene35185: missense variant: Glu335Gly	gene35186: downstream gene variant	gene35187: downstream gene variant
LG1	6757373	A	A	C	C	gene35185: missense variant: Met266Arg	gene35186: downstream gene variant	gene35187: downstream gene variant
LG1	6757800	C	C	T	C	gene35185: missense variant: Val193Ile	gene35186: downstream gene variant	gene35187: downstream gene variant
LG1	6758480	T	T	C	C	gene35185: missense variant: Glu44Gly	gene35186: downstream gene variant	gene35187: downstream gene variant	gene35188: downstream gene variant
LG1	6758514	A	A	A	A | C	gene35185: missense variant: Cys33Gly	gene35186: downstream gene variant	gene35187: downstream gene variant	gene35188: downstream gene variant
LG1	6758747	A	AG	AG	A	gene35186: frameshift variant	gene35185: upstream gene variant	gene35187: downstream gene variant	gene35188: downstream gene variant
LG1	6758778	A	A | G	A	A	gene35186: missense variant: Leu98Pro	gene35185: upstream gene variant	gene35187: downstream gene variant	gene35188: downstream gene variant
LG1	6758778	A	AG	A	A	gene35186: frameshift variant	gene35185: upstream gene variant	gene35187: downstream gene variant	gene35188: downstream gene variant
LG1	6758983	G	G	A	A	gene35186: stop gained: Arg30*	gene35185: upstream gene variant	gene35187: downstream gene variant	gene35188: downstream gene variant
LG1	6759006	C	C	T	C	gene35186: stop gained: Trp22*	gene35185: upstream gene variant	gene35187: downstream gene variant	gene35188: downstream gene variant
LG1	6759456	C	C	G	G	gene35187: missense variant: Glu805Gln	gene35185: upstream gene variant	gene35186: upstream gene variant	gene35188: downstream gene variant
LG1	6759493	C	C	C	T	gene35187: missense variant: Met792Ile	gene35185: upstream gene variant	gene35186: upstream gene variant	gene35188: downstream gene variant
LG1	6759511	G	G	T	T	gene35187: missense variant: Ser786Arg	gene35185: upstream gene variant	gene35186: upstream gene variant	gene35188: downstream gene variant
LG1	6759940	T	T	G	G	gene35187: missense variant: Lys754Gln	gene35185: upstream gene variant	gene35186: upstream gene variant	gene35188: downstream gene variant
LG1	6760291	G	G	A	A	gene35187: missense variant: Ala667Val	gene35185: upstream gene variant	gene35186: upstream gene variant	gene35188: downstream gene variant
LG1	6760309	C	C	T	C	gene35187: missense variant: Gly661Asp	gene35185: upstream gene variant	gene35186: upstream gene variant	gene35188: downstream gene variant
LG1	6760419	C	C	T	T	gene35187: missense variant: Ala633Thr	gene35185: upstream gene variant	gene35186: upstream gene variant	gene35188: downstream gene variant
LG1	6760732	G	G	G	G | A	gene35187: missense variant: Pro537Ser	gene35185: upstream gene variant	gene35186: upstream gene variant	gene35188: downstream gene variant
LG1	6760785	C	C	T	T	gene35187: missense variant: Gly528Glu	gene35185: upstream gene variant	gene35186: upstream gene variant	gene35188: downstream gene variant
LG1	6760807	A	A	G	G	gene35187: missense variant: Trp521Arg	gene35185: upstream gene variant	gene35186: upstream gene variant	gene35188: downstream gene variant
LG1	6761146	G	G	A	G	gene35187: missense variant: Pro451Leu	gene35185: upstream gene variant	gene35186: upstream gene variant	gene35188: downstream gene variant
LG1	6761468	G	G	G	A	gene35187: missense variant: Thr369Met	gene35185: upstream gene variant	gene35186: upstream gene variant	gene35188: downstream gene variant
LG1	6761567	C	C	C	T	gene35187: missense variant: Gly336Asp	gene35185: upstream gene variant	gene35186: upstream gene variant	gene35188: downstream gene variant
LG1	6761894	A	A	C	C	gene35187: missense variant: Asn271Lys	gene35185: upstream gene variant	gene35186: upstream gene variant	gene35188: downstream gene variant	gene35189: downstream gene variant
LG1	6762227	C	C	C	T	gene35187: missense variant: Arg208Lys	gene35185: upstream gene variant	gene35186: upstream gene variant	gene35188: downstream gene variant	gene35189: downstream gene variant
LG1	6762338	C	C	T	T	gene35187: missense variant: Arg171Gln	gene35185: upstream gene variant	gene35186: upstream gene variant	gene35188: downstream gene variant	gene35189: downstream gene variant
LG1	6763201	A	A	G	G	gene35188: missense variant: Ser435Pro	gene35185: upstream gene variant	gene35186: upstream gene variant	gene35187: upstream gene variant	gene35189: downstream gene variant
LG1	6763258	C	C	T	C	gene35188: missense variant: Glu416Lys	gene35185: upstream gene variant	gene35186: upstream gene variant	gene35187: upstream gene variant	gene35189: downstream gene variant
LG1	6763592	C	C | T	C | T	C | T	gene35188: missense variant: Ala345Thr	gene35185: upstream gene variant	gene35186: upstream gene variant	gene35187: upstream gene variant	gene35189: downstream gene variant
LG1	6763708	A	A	T	T	gene35188: missense variant: Trp336Arg	gene35186: upstream gene variant	gene35187: upstream gene variant	gene35189: downstream gene variant
LG1	6763735	C	C | T	C	C | T	gene35188: missense variant: Gly327Arg	gene35186: upstream gene variant	gene35187: upstream gene variant	gene35189: downstream gene variant
LG1	6763760	A	A | T	A | T	A | T	gene35188: missense variant: Phe318Leu	gene35186: upstream gene variant	gene35187: upstream gene variant	gene35189: downstream gene variant
LG1	6763770	A	A | G	A | G	A | G	gene35188: missense variant: Ile315Thr	gene35186: upstream gene variant	gene35187: upstream gene variant	gene35189: downstream gene variant
LG1	6763807	A	A | C	A | C	A | C	gene35188: missense variant: Cys303Gly	gene35186: upstream gene variant	gene35187: upstream gene variant	gene35189: downstream gene variant
LG1	6763820	C	C | T	C	C	gene35188: splice acceptor variant	gene35186: upstream gene variant	gene35187: upstream gene variant	gene35189: downstream gene variant	gene35188: intron variant
LG1	6764228	C	C	A	C	gene35188: missense variant: Gly182Trp	gene35187: upstream gene variant	gene35189: downstream gene variant
LG1	6764628	G	G	A	A	gene35188: missense variant: Ser91Leu	gene35187: upstream gene variant	gene35189: downstream gene variant
LG1	6764821	G	G	A	A	gene35188: missense variant: Ala59Val	gene35187: upstream gene variant	gene35189: downstream gene variant
LG1	6767732	T	T | C	T	T | C	gene35189: missense variant: Lys331Arg	gene35187: upstream gene variant	gene35188: upstream gene variant
LG1	6767974	C	C	A	A	gene35189: missense variant: Glu269Asp	gene35187: upstream gene variant	gene35188: upstream gene variant
LG1	6768385	T	T	G	G	gene35189: missense variant: Lys159Thr	gene35189: splice region variant	gene35188: upstream gene variant
LG1	6776954	C	C	T	C	gene35190: missense variant: Ala1373Thr	gene12980: downstream gene variant
LG1	6777327	C	C	C	T	gene35190: missense variant: Gly1259Ser	gene12980: downstream gene variant
LG1	6777570	T	T | C	T	T	gene35190: missense variant: Arg1231Gly	gene12980: downstream gene variant
LG1	6777734	A	A	G	G	gene35190: missense variant: Trp1212Arg	gene12980: downstream gene variant
LG1	6777988	C	C	C | T	C | T	gene35190: missense variant: Gly1127Asp	gene12980: downstream gene variant
LG1	6778099	T	T	C	C	gene35190: missense variant: Thr1120Ala	gene12980: downstream gene variant
LG1	6778387	C	C	C	T	gene35190: missense variant: Gly1060Ser	gene12980: downstream gene variant
LG1	6778617	GAC	GAC	G	G	gene35190: frameshift variant	gene12980: downstream gene variant
LG1	6778890	C	C	C	CTA	gene35190: frameshift variant	gene12980: downstream gene variant
LG1	6778989	A	A	A	A | T	gene35190: missense variant: Leu911His	gene12980: downstream gene variant
LG1	6779116	C	C	T	T	gene35190: missense variant: Gly895Arg	gene12980: downstream gene variant
LG1	6779692	G	G	C	C	gene35190: missense variant: Cys789Trp	gene12980: downstream gene variant
LG1	6779860	C	CT	C	CT	gene35190: frameshift variant	gene35190: splice region variant	gene12980: downstream gene variant
LG1	6780932	T	T	C	C	gene35190: missense variant: Ser579Gly
LG1	6781466	C	C	G	G	gene35190: missense variant: Ser465Thr
LG1	6782157	A	A	G	G	gene35190: missense variant: Leu321Ser
LG1	6782230	T	T	G	G	gene35190: missense variant: Ser297Arg
LG1	6782474	T	T	C	C	gene35190: missense variant: Gln284Arg
LG1	6782848	C	C	T	T	gene35190: stop gained: Trp173*
LG1	6783153	T	T	G	G	gene35190: missense variant: Glu105Ala
LG1	6783386	A	A	G	G	gene35190: missense variant: Leu78Pro
LG1	6792796	AAGG	A	A	A	gene12981: inframe deletion	gene12981: splice region variant
LG1	6794278	A	A | G	A | G	A | G	gene12981: missense variant: Gln218Arg	gene12982: downstream gene variant
LG1	6799006	C	C	C | T	C | T	gene12982: missense variant: Ala805Thr	gene12981: downstream gene variant
LG1	6802944	A	A	G	G	gene12982: missense variant: Val676Ala
LG1	6818463	G	G	T	T	gene12985: missense variant: Pro116Thr	gene12984: upstream gene variant	gene12986: downstream gene variant	gene12987: downstream gene variant
LG1	6819951	T	T	G	G	gene12986: missense variant: Met241Leu	gene12984: upstream gene variant	gene12985: upstream gene variant	gene12987: downstream gene variant
LG1	6829484	G	G	A	G	gene12988: missense variant: Val550Ile	gene12989: downstream gene variant
LG1	6837056	C	C | A	C	C	gene12990: missense variant: Ala13Glu	gene12991: downstream gene variant
LG1	6849501	A	A	C	A	gene12992: missense variant: Ser254Ala
LG1	6859335	A	A	G	A	gene12993: missense variant: Ser62Pro	gene12994: upstream gene variant
LG1	6862262	T	T	G	T	gene12994: missense variant: Met70Arg	gene12995: upstream gene variant	gene12993: upstream gene variant
LG1	6862304	C	C | A	C	C | A	gene12994: missense variant: Ser84Tyr	gene12995: upstream gene variant	gene12993: upstream gene variant
LG1	6864701	G	G	A	G	gene12995: stop gained: Trp66*	gene12994: downstream gene variant	gene12996: downstream gene variant
LG1	6865347	A	A	G	A	gene12995: missense variant: Ser235Gly	gene12994: downstream gene variant	gene12996: downstream gene variant
LG1	6868467	TAA	TAA	T	TAA	gene12996: frameshift variant+stop lost: Phe295fs	gene12997: upstream gene variant	gene12995: downstream gene variant
LG1	6874787	A	A	C	A	gene12998: missense variant: Phe784Cys	gene12996: upstream gene variant	gene12997: downstream gene variant
LG1	6874925	A	A	G	A	gene12998: missense variant: Leu738Ser	gene12996: upstream gene variant	gene12997: downstream gene variant
LG1	6874969	A	A	C	A	gene12998: missense variant: Ser723Arg	gene12996: upstream gene variant	gene12997: downstream gene variant
LG1	6877546	C	C	T	C	gene12998: missense variant: Ser563Asn	gene12997: downstream gene variant
LG1	6878591	C	C	T	C	gene12998: missense variant: Arg430His
LG1	6880624	C	C	C | A	C	gene12998: missense variant: Arg248Leu
LG1	6880676	C	C	C	C | T	gene12998: missense variant: Gly231Arg
LG1	6880693	G	G	G	G | T	gene12998: missense variant: Pro225Gln
LG1	6881122	A	A	G	A	gene12998: splice donor variant	gene12998: intron variant
LG1	6881123	C	C	G	C	gene12998: splice donor variant	gene12998: intron variant
LG1	6883238	C	C	C | G	C	gene12998: missense variant: Val82Leu
LG1	6883292	T	T	T | C	T	gene12998: missense variant: Met64Val
LG1	6883507	G	G	G | A	G	gene12998: missense variant: Thr20Met
LG1	6889551	C	C	G	C	gene12999: missense variant: Arg222Gly
LG1	6903828	T	T	C	T	gene13000: missense variant: Ile120Val	gene13001: upstream gene variant	gene13002: upstream gene variant
LG1	6907908	G	G	T	G	gene13002: missense variant: Ala75Ser	gene13000: upstream gene variant	gene13003: upstream gene variant	gene13001: downstream gene variant
LG1	6921639	A	A | G	A	A	gene13005: missense variant: Glu41Gly	gene13004: upstream gene variant
LG1	6922340	A	A | G	A	A	gene13005: missense variant: Thr275Ala	gene13004: upstream gene variant
LG1	6922388	G	G | T	G	G	gene13005: missense variant: Asp291Tyr	gene13004: upstream gene variant
LG1	6922667	A	A | G	A	A	gene13005: missense variant: Ile384Val
LG1	6922905	G	G | A	G	G	gene13005: stop gained: Trp463*
LG1	6925144	C	C	C | T	C	gene13005: stop gained: Gln557*
LG1	6925153	G	G | A	G	G	gene13005: missense variant: Gly560Ser
LG1	6925181	T	T | C	T	T	gene13005: missense variant: Leu569Pro
LG1	6932924	G	GT	GT	GT	gene13006: splice donor variant	gene13006: intron variant
LG1	6934738	CA	CA	C	CA	gene13006: frameshift variant	gene13006: splice region variant
LG1	6935183	A	A	T	A	gene13006: missense variant: His405Leu
LG1	6935218	T	TC	TC	TC	gene13006: frameshift variant
LG1	6941996	T	T	C	T	gene13007: missense variant: Gln618Arg	gene13006: downstream gene variant
LG1	6945913	T	T	C	T	gene13007: missense variant: Lys120Arg	gene13008: upstream gene variant	gene13009: upstream gene variant
LG1	6948846	A	A	T	A	gene13008: missense variant: Tyr73Phe	gene13009: upstream gene variant	gene13007: upstream gene variant	gene13010: downstream gene variant
LG1	6950710	A	A	A | T	A	gene13009: missense variant: Ser50Cys	gene13007: upstream gene variant	gene13011: upstream gene variant	gene13010: downstream gene variant	gene13008: downstream gene variant
LG1	6950830	G	G	G | A	G	gene13009: missense variant: Ala90Thr	gene13007: upstream gene variant	gene13011: upstream gene variant	gene13010: downstream gene variant	gene13008: downstream gene variant
LG1	6950848	C	C	C | G	C	gene13009: missense variant: Leu96Val	gene13007: upstream gene variant	gene13011: upstream gene variant	gene13010: downstream gene variant	gene13008: downstream gene variant
LG1	6950920	C	C	C | G	C	gene13009: missense variant: Gln120Glu	gene13007: upstream gene variant	gene13011: upstream gene variant	gene13010: downstream gene variant	gene13008: downstream gene variant
LG1	6951372	G	G	G | T	G	gene13009: missense variant: Leu270Phe	gene13007: upstream gene variant	gene13011: upstream gene variant	gene13010: downstream gene variant	gene13008: downstream gene variant
LG1	6951410	T	T	T | G	T	gene13009: missense variant: Phe283Cys	gene13007: upstream gene variant	gene13011: upstream gene variant	gene13010: downstream gene variant	gene13008: downstream gene variant
LG1	6951674	A	A	A | C	A	gene13009: missense variant: Gln371Pro	gene13011: upstream gene variant	gene13010: downstream gene variant	gene13008: downstream gene variant
LG1	6951788	G	G	G | A	G	gene13009: missense variant: Gly409Glu	gene13011: upstream gene variant	gene13012: upstream gene variant	gene13010: downstream gene variant	gene13008: downstream gene variant
LG1	6951841	A	A	A | C	A	gene13009: missense variant: Ile427Leu	gene13011: upstream gene variant	gene13012: upstream gene variant	gene13010: downstream gene variant	gene13008: downstream gene variant
LG1	6951890	T	T	T | A	T	gene13009: missense variant: Val443Asp	gene13011: upstream gene variant	gene13012: upstream gene variant	gene13010: downstream gene variant	gene13008: downstream gene variant
LG1	6952524	T	T	T | C	T	gene13010: missense variant: Gln167Arg	gene13011: upstream gene variant	gene13012: upstream gene variant	gene13008: downstream gene variant	gene13009: downstream gene variant
LG1	6952800	C	C	A	C	gene13010: missense variant: Gln114His	gene13011: upstream gene variant	gene13012: upstream gene variant	gene13008: downstream gene variant	gene13009: downstream gene variant
LG1	6952934	C	C	C | T	C	gene13010: missense variant: Gly70Ser	gene13011: upstream gene variant	gene13012: upstream gene variant	gene13008: downstream gene variant	gene13009: downstream gene variant
LG1	6952981	T	T	T | A	T	gene13010: missense variant: Gln54Leu	gene13011: upstream gene variant	gene13012: upstream gene variant	gene13008: downstream gene variant	gene13009: downstream gene variant
LG1	6955479	A	A	G	A	gene13011: missense variant: Asn70Asp	gene13012: upstream gene variant	gene13010: upstream gene variant	gene13009: downstream gene variant
LG1	6955635	G	G | T	G	G	gene13011: missense variant: Gly86Val	gene13012: upstream gene variant	gene13010: upstream gene variant	gene13009: downstream gene variant
LG1	6957301	C	C	C | T	C	gene13012: missense variant: Pro89Ser	gene13010: upstream gene variant	gene13011: downstream gene variant
LG1	6957308	C	C	C | T	C	gene13012: missense variant: Ser91Phe	gene13010: upstream gene variant	gene13011: downstream gene variant
LG1	6957352	T	T	T | C	T	gene13012: missense variant: Ser106Pro	gene13010: upstream gene variant	gene13011: downstream gene variant
LG1	6957359	A	A	A | C	A	gene13012: missense variant: Tyr108Ser	gene13010: upstream gene variant	gene13011: downstream gene variant
LG1	6973627	C	C	C | T	C	gene13013: missense variant: Pro11Ser	gene13014: downstream gene variant
LG1	6974278	T	T	T | A	T	gene13013: missense variant: Tyr228Asn	gene13014: downstream gene variant
LG1	6974288	C	C	C | T	C	gene13013: missense variant: Thr231Ile	gene13014: downstream gene variant
LG1	6974323	G	G	G | A	G	gene13013: missense variant: Gly243Arg	gene13014: downstream gene variant
LG1	6974482	G	G	G | T	G	gene13013: missense variant: Val296Phe	gene13014: downstream gene variant
LG1	6974498	C	C	C | G	C	gene13013: missense variant: Ser301Cys	gene13014: downstream gene variant
LG1	6986661	C	C	T	C	gene13016: missense variant: Arg174His	gene13015: downstream gene variant	gene13017: downstream gene variant	gene13018: downstream gene variant
LG1	6996787	A	A	T	A	gene13019: missense variant: Tyr160Asn	gene13018: upstream gene variant	gene13020: upstream gene variant
LG1	6996900	G	G	A	G	gene13019: missense variant: Pro122Leu	gene13018: upstream gene variant	gene13020: upstream gene variant
LG1	7004773	G	G	C	G	gene13020: missense variant: Arg303Pro	gene13020: splice region variant	gene13021: upstream gene variant
LG1	7006901	A	A	G	A	gene13020: missense variant: Ile753Val	gene13021: upstream gene variant
LG1	7008917	G	G	T	G	gene13021: missense variant: Gly134Val	gene13020: downstream gene variant	gene13022: downstream gene variant
LG1	7056215	C	C	C | G	C	gene13028: missense variant: Glu2088Asp	gene13027: downstream gene variant
LG1	7057838	C	C	G	C	gene13028: missense variant: Ser1645Thr	gene13027: downstream gene variant
LG1	7062173	C	C	A	C	gene13028: missense variant: Lys1326Asn
LG1	7065911	C	C | G	C	C	gene13028: missense variant: Arg881Pro	gene13028: splice region variant
LG1	7065912	G	G	G | A	G | A	gene13028: missense variant: Arg881Cys	gene13028: splice region variant
LG1	7065963	A	A	A | G	A	gene13028: missense variant: Ser864Pro
LG1	7065972	G	G	G | A	G	gene13028: missense variant: Arg861Cys
LG1	7070495	G	G | C	G | C	G | C	gene13028: stop gained: Ser746*
LG1	7070634	A	A	C	A | C	gene13028: missense variant: Leu700Val
LG1	7072798	T	T	T | A	T	gene13028: missense variant: Ile257Phe
LG1	7072827	T	T	T | C	T	gene13028: missense variant: His247Arg
LG1	7072942	G	G | T	G | T	G | T	gene13028: missense variant: Gln209Lys
LG1	7080777	A	A	G	A	gene13029: missense variant: Lys357Glu	gene13030: upstream gene variant	gene13031: upstream gene variant
LG1	7088778	G	G	A	G	gene13032: missense variant: Arg285Gln	gene13031: downstream gene variant	gene13033: downstream gene variant
LG1	7092098	C	C	T	C	gene13033: missense variant: Gly216Arg	gene13034: upstream gene variant	gene13032: downstream gene variant
LG1	7098736	A	A	G	A	gene13034: missense variant: His814Arg
LG1	7110713	A	A	T	A	gene13036: missense variant: Ser977Thr	gene13035: upstream gene variant
LG1	7110714	G	G	T	G	gene13036: missense variant: His976Gln	gene13035: upstream gene variant
LG1	7117957	A	A	T	A	gene13036: stop gained: Leu55*	gene13037: upstream gene variant
LG1	7118064	A	A	A | T	A	gene13036: missense variant: His19Gln	gene13037: upstream gene variant
LG1	7120917	A	A	A	G	gene13037: missense variant: Ile142Val	gene13036: upstream gene variant	gene13038: upstream gene variant
LG1	7121026	G	G	C	G	gene13037: missense variant: Gly178Ala	gene13036: upstream gene variant	gene13038: upstream gene variant
LG1	7122777	G	G	G	C	gene13037: missense variant: Val762Leu	gene13036: upstream gene variant	gene13038: upstream gene variant
LG1	7125264	A	A	A	G	gene13037: missense variant: Asn1560Asp	gene13038: upstream gene variant
LG1	7130862	A	A	A	G	gene13038: missense variant: Asn684Asp	gene13039: downstream gene variant
LG1	7133874	C	C	C	T	gene13039: missense variant: Gly206Arg	gene13040: downstream gene variant	gene13038: downstream gene variant	gene13041: downstream gene variant
LG1	7136537	A	A	A	ACTT	gene13040: inframe insertion	gene13039: upstream gene variant	gene13038: downstream gene variant	gene13041: downstream gene variant	gene13042: downstream gene variant
LG1	7136990	T	T	T	T | A	gene13040: missense variant: Met103Leu	gene13039: upstream gene variant	gene13038: downstream gene variant	gene13041: downstream gene variant	gene13042: downstream gene variant
LG1	7138360	T	T	T	C	gene13041: missense variant: Tyr205Cys	gene13039: upstream gene variant	gene13040: upstream gene variant	gene13042: downstream gene variant	gene13043: downstream gene variant
LG1	7138367	T	T	T	G	gene13041: missense variant: Ile203Leu	gene13039: upstream gene variant	gene13040: upstream gene variant	gene13042: downstream gene variant	gene13043: downstream gene variant
LG1	7138738	T	T	T	C	gene13041: missense variant: Tyr79Cys	gene13039: upstream gene variant	gene13040: upstream gene variant	gene13042: downstream gene variant	gene13043: downstream gene variant
LG1	7139676	A	A	A	A | G	gene13042: stop lost: Ter192Gln	gene13040: upstream gene variant	gene13041: upstream gene variant	gene13043: downstream gene variant
LG1	7140149	A	A	A	C	gene13042: missense variant: Ser128Ala	gene13040: upstream gene variant	gene13041: upstream gene variant	gene13044: upstream gene variant	gene13043: downstream gene variant
LG1	7140422	A	A	A	T	gene13042: missense variant: Phe86Tyr	gene13040: upstream gene variant	gene13041: upstream gene variant	gene13044: upstream gene variant	gene13043: downstream gene variant
LG1	7140583	C	C	C	T	gene13042: missense variant: Asp61Asn	gene13040: upstream gene variant	gene13041: upstream gene variant	gene13044: upstream gene variant	gene13043: downstream gene variant
LG1	7143233	A	A	AAG	AAG	gene13043: frameshift variant	gene13041: upstream gene variant	gene13044: upstream gene variant	gene13042: upstream gene variant
LG1	7143292	T	T	TTG	TTG	gene13043: frameshift variant	gene13041: upstream gene variant	gene13044: upstream gene variant	gene13042: upstream gene variant
LG1	7148729	G	G	T	T	gene13045: missense variant: Leu296Ile	gene13043: upstream gene variant	gene13044: downstream gene variant
LG1	7148932	T	T	C	C	gene13045: missense variant: Gln228Arg	gene13043: upstream gene variant	gene13044: downstream gene variant
LG1	7148987	C	C	G	G	gene13045: missense variant: Val210Leu	gene13043: upstream gene variant	gene13044: downstream gene variant
LG1	7148992	C	C	G	G	gene13045: missense variant: Arg208Pro	gene13043: upstream gene variant	gene13044: downstream gene variant
LG1	7149035	C	C	A	A	gene13045: missense variant: Gly194Cys	gene13043: upstream gene variant	gene13044: downstream gene variant
LG1	7149128	C	C	T	T	gene13045: missense variant: Asp163Asn	gene13044: downstream gene variant
LG1	7149238	A	A	G	A | G	gene13045: missense variant: Leu126Ser	gene13044: downstream gene variant
LG1	7156232	G	G	A	A	gene13045: missense variant: Ala3Val	gene13046: upstream gene variant
LG1	7156814	C	C	T	T	gene13046: missense variant: Ser42Phe	gene13045: upstream gene variant
LG1	7156838	A	A	G	G	gene13046: missense variant: Asn50Ser	gene13045: upstream gene variant
LG1	7156855	G	G	A	A	gene13046: missense variant: Val56Ile	gene13045: upstream gene variant
LG1	7156926	T	T	TA	TA	gene13046: frameshift variant	gene13045: upstream gene variant
LG1	7156939	T	T	C	C	gene13046: missense variant: Trp84Arg	gene13045: upstream gene variant
LG1	7157176	T	T	C	C	gene13046: missense variant: Phe163Leu	gene13045: upstream gene variant
LG1	7157213	A	A	G	G	gene13046: missense variant: Gln175Arg	gene13045: upstream gene variant
LG1	7158310	G	G	A	A	gene13046: missense variant: Gly270Asp	gene13045: upstream gene variant	gene35191: downstream gene variant
LG1	7158322	G	G	C	C	gene13046: missense variant: Arg274Pro	gene13045: upstream gene variant	gene35191: downstream gene variant
LG1	7158361	C	C	A	A	gene13046: stop gained: Ser287*	gene13045: upstream gene variant	gene35191: downstream gene variant
LG1	7159045	A	A	G	G	gene13046: missense variant: Ser432Gly	gene13046: splice region variant	gene13045: upstream gene variant	gene35191: downstream gene variant
LG1	7159047	C	C	G	C	gene13046: missense variant: Ser432Arg	gene13046: splice region variant	gene13045: upstream gene variant	gene35191: downstream gene variant
LG1	7159048	G	G	T	G	gene13046: splice donor variant	gene13045: upstream gene variant	gene35191: downstream gene variant	gene13046: intron variant
LG1	7159750	A	A	G	G	gene13046: missense variant: His461Arg	gene13045: upstream gene variant	gene13047: upstream gene variant	gene35191: downstream gene variant
LG1	7159851	G	G	A	A	gene13046: missense variant: Ala495Thr	gene13045: upstream gene variant	gene13047: upstream gene variant	gene35191: downstream gene variant
LG1	7160037	G	G	A	A	gene13046: missense variant: Val557Met	gene13045: upstream gene variant	gene13047: upstream gene variant	gene35191: downstream gene variant
LG1	7160061	A	A	G	G	gene13046: missense variant: Ser565Gly	gene13045: upstream gene variant	gene13047: upstream gene variant	gene35191: downstream gene variant
LG1	7162526	T	T	C	C	gene35191: missense variant: Thr313Ala	gene13047: upstream gene variant	gene13046: downstream gene variant	gene13048: downstream gene variant
LG1	7163787	C	C	C | T	C | T	gene35191: missense variant: Arg89Gln	gene13047: upstream gene variant	gene13046: downstream gene variant	gene13048: downstream gene variant
LG1	7163796	G	G | T	G | T	G | T	gene35191: missense variant: Pro86Gln	gene13047: upstream gene variant	gene13046: downstream gene variant	gene13048: downstream gene variant
LG1	7163812	G	G | A	A	A	gene35191: missense variant: Arg81Trp	gene13047: upstream gene variant	gene13046: downstream gene variant	gene13048: downstream gene variant
LG1	7163829	G	G	G | A	G | A	gene35191: missense variant: Ala75Val	gene13047: upstream gene variant	gene13046: downstream gene variant	gene13048: downstream gene variant
LG1	7163845	C	C	A	C | A	gene35191: stop gained: Glu70*	gene13047: upstream gene variant	gene13046: downstream gene variant	gene13048: downstream gene variant
LG1	7163860	A	A	A | AAG	A	gene35191: frameshift variant	gene13047: upstream gene variant	gene13046: downstream gene variant	gene13048: downstream gene variant
LG1	7163898	G	G	T	T	gene35191: missense variant: Pro52His	gene13047: upstream gene variant	gene13046: downstream gene variant	gene13048: downstream gene variant
LG1	7163934	A	A | C	C	C	gene35191: missense variant: Ile40Ser	gene13047: upstream gene variant	gene13046: downstream gene variant	gene13048: downstream gene variant
LG1	7163970	G	G	G | T	G | T	gene35191: missense variant: Pro28His	gene13047: upstream gene variant	gene13046: downstream gene variant	gene13048: downstream gene variant
LG1	7164721	T	T	C	C	gene13047: missense variant: Val57Ala	gene35191: upstream gene variant	gene13046: downstream gene variant	gene13048: downstream gene variant
LG1	7165024	A	A	G	G	gene13047: missense variant: Thr84Ala	gene35191: upstream gene variant	gene13046: downstream gene variant	gene13048: downstream gene variant
LG1	7165146	T	T	G	G	gene13047: missense variant: Asp91Glu	gene35191: upstream gene variant	gene13046: downstream gene variant	gene13048: downstream gene variant
LG1	7165187	C	C	T	T	gene13047: missense variant: Thr105Ile	gene35191: upstream gene variant	gene13048: downstream gene variant
LG1	7168757	A	A	C	C	gene13048: missense variant: Ser815Ala	gene35191: upstream gene variant	gene13047: downstream gene variant
LG1	7181993	T	T	C	C	gene13049: missense variant: Lys336Glu
LG1	7189821	G	G	T	T	gene13050: stop gained: Cys324*	gene13051: downstream gene variant
LG1	7189823	A	A	C	A	gene13050: missense variant: Cys324Gly	gene13051: downstream gene variant
LG1	7189871	G	G	A	A	gene13050: missense variant: Leu308Phe	gene13051: downstream gene variant
LG1	7190169	C	C	G	G	gene13050: missense variant: Met208Ile	gene13051: downstream gene variant
LG1	7190257	T	T	TG	TG	gene13050: frameshift variant	gene13051: downstream gene variant
LG1	7190768	T	T	C	C	gene13050: missense variant: Asn88Asp	gene13051: downstream gene variant
LG1	7191619	G	G	T	T	gene13051: missense variant: Gln483Lys	gene13050: upstream gene variant
LG1	7191691	C	C | A	A	C	gene13051: missense variant: Ala459Ser	gene13050: upstream gene variant
LG1	7191694	C	C	C	C | T	gene13051: missense variant: Ala458Thr	gene13050: upstream gene variant
LG1	7191974	T	T	C	T	gene13051: missense variant: Tyr400Cys	gene13050: upstream gene variant
LG1	7191983	T	T	G	G	gene13051: missense variant: Glu397Ala	gene13050: upstream gene variant
LG1	7207546	T	T	G	G	gene13052: missense variant: Tyr634Ser	gene13053: upstream gene variant
LG1	7213764	G	G	T	T	gene13054: missense variant: Asp60Tyr	gene13052: upstream gene variant	gene13053: downstream gene variant
LG1	7214279	T	T	G	G	gene13054: missense variant: Asn231Lys	gene13052: upstream gene variant	gene13053: downstream gene variant
LG1	7215782	A	A	G	G	gene13054: missense variant: Ile388Met	gene13055: upstream gene variant	gene13053: downstream gene variant
LG1	7217504	A	A	T	T	gene13054: missense variant: Asn543Ile	gene13055: upstream gene variant
LG1	7224075	C	C | T	C | T	C | T	gene35192: missense variant: Gly236Ser	gene13056: upstream gene variant	gene13055: downstream gene variant
LG1	7224162	C	C | T	C | T	C | T	gene35192: missense variant: Asp207Asn	gene13056: upstream gene variant	gene13055: downstream gene variant
LG1	7225378	C	C | T	C	C	gene35192: stop gained: Trp29*	gene13056: upstream gene variant	gene13055: downstream gene variant
LG1	7230611	T	T	G	G	gene13056: missense variant: Asp432Glu
LG1	7236043	G	G	C	G	gene13056: missense variant: Gly1063Arg	gene13057: upstream gene variant	gene13058: downstream gene variant
LG1	7237549	T	T	TCAC	T	gene13057: inframe insertion	gene13058: downstream gene variant	gene13056: downstream gene variant
LG1	7238594	C	C	T	C	gene13058: missense variant: Arg572Gln	gene13056: downstream gene variant	gene13057: downstream gene variant
LG1	7243687	A	A	G	G	gene13058: missense variant: Val130Ala	gene13059: downstream gene variant
LG1	7255525	C	C | T	C | T	C | T	gene13061: missense variant: Glu40Lys	gene13062: upstream gene variant	gene13060: downstream gene variant
LG1	7259258	A	A	G	G	gene13062: missense variant: Ile209Val	gene13061: upstream gene variant	gene13063: upstream gene variant	gene13060: downstream gene variant
LG1	7262085	T	T | A	T | A	T | A	gene13063: missense variant: Phe109Leu	gene13063: splice region variant	gene13062: downstream gene variant
LG1	7268523	G	G	A	A	gene13063: missense variant: Arg814Lys	gene13064: downstream gene variant
LG1	7272740	A	A	G	G	gene13064: missense variant: Cys837Arg	gene13063: downstream gene variant
LG1	7279377	T	T	G	G	gene13064: missense variant: Glu103Asp	gene13065: upstream gene variant
LG1	7289587	G	G	C	C	gene13066: missense variant: Lys321Asn	gene13067: downstream gene variant	gene13065: downstream gene variant
LG1	7290335	G	G	G	A	gene13066: missense variant: Val571Ile	gene13067: downstream gene variant	gene13065: downstream gene variant
LG1	7291505	G	G	A	A	gene13067: missense variant: Thr547Ile	gene13065: downstream gene variant	gene13066: downstream gene variant
LG1	7293007	G	G	G	A	gene13067: missense variant: Ser372Leu	gene13066: downstream gene variant
LG1	7295509	C	C	C | G	C	gene13067: missense variant: Met302Ile	gene13068: downstream gene variant
LG1	7295511	T	T	T | A	T	gene13067: missense variant: Met302Leu	gene13068: downstream gene variant
LG1	7295835	G	G	C	C	gene13067: missense variant: Thr241Ser	gene13068: downstream gene variant
LG1	7300254	A	A	T	A	gene13068: missense variant: Leu553Gln	gene13067: upstream gene variant
LG1	7300273	G	G	T	G	gene13068: missense variant: Leu547Ile	gene13067: upstream gene variant
LG1	7300342	C	C	T	C	gene13068: missense variant: Val524Ile	gene13067: upstream gene variant
LG1	7300438	G	G	G	C	gene13068: missense variant: Pro492Ala	gene13067: upstream gene variant
LG1	7300487	C	C	A	C	gene13068: missense variant: Arg475Ser	gene13068: splice region variant	gene13067: upstream gene variant
LG1	7310389	A	A	A	G	gene13070: missense variant: Leu96Pro	gene13071: upstream gene variant	gene13069: upstream gene variant
LG1	7310407	T	T	C	C	gene13070: missense variant: Asp90Gly	gene13071: upstream gene variant	gene13069: upstream gene variant
LG1	7310429	G	G	G | C	G	gene13070: missense variant: Leu83Val	gene13071: upstream gene variant	gene13069: upstream gene variant
LG1	7310790	C	C	C	T	gene13070: missense variant: Cys12Tyr	gene13071: upstream gene variant	gene13069: upstream gene variant	gene13072: upstream gene variant
LG1	7315731	T	T | C	T | C	T | C	gene13072: missense variant: Ile17Thr	gene13070: upstream gene variant	gene13071: downstream gene variant
LG1	7316391	A	A | C	A	A	gene13072: missense variant: Glu134Ala	gene13073: upstream gene variant	gene13071: downstream gene variant
LG1	7316501	A	A | G	A | G	A | G	gene13072: missense variant: Thr171Ala	gene13073: upstream gene variant	gene13071: downstream gene variant
LG1	7316994	G	G	G	G | T	gene13072: missense variant: Gly260Trp	gene13073: upstream gene variant	gene13071: downstream gene variant
LG1	7318874	C	C | T	C | T	C | T	gene13072: missense variant: Pro334Leu	gene13073: upstream gene variant	gene13071: downstream gene variant
LG1	7322109	T	T	C	C	gene13073: missense variant: Trp316Arg	gene13074: upstream gene variant	gene13072: downstream gene variant
LG1	7346683	G	G	A	G	gene13079: missense variant: Glu280Lys	gene13080: upstream gene variant	gene13078: downstream gene variant	gene13081: downstream gene variant
LG1	7373814	C	C	T	T	gene13084: missense variant: Leu267Phe	gene13085: upstream gene variant	gene13086: upstream gene variant
LG1	7375466	A	A	C	C	gene13085: missense variant: Ile64Leu	gene13086: upstream gene variant	gene13084: downstream gene variant
LG1	7375691	C	C	A	A	gene13085: missense variant: His90Asn	gene13086: upstream gene variant	gene13084: downstream gene variant
LG1	7376202	A	A	T	T	gene13085: missense variant: Lys189Ile	gene13086: upstream gene variant	gene13084: downstream gene variant
LG1	7376339	G	G	T	T	gene13085: missense variant: Lys209Asn	gene13085: splice region variant	gene13086: upstream gene variant	gene13084: downstream gene variant
LG1	7376373	A	A	G	G	gene13085: missense variant: Ile221Val	gene13086: upstream gene variant	gene13084: downstream gene variant
LG1	7376406	C	C	T	T	gene13085: stop gained: Gln232*	gene13086: upstream gene variant	gene13084: downstream gene variant
LG1	7376408	A	A	C	C	gene13085: missense variant: Gln232His	gene13086: upstream gene variant	gene13084: downstream gene variant
LG1	7376565	A	A	C	C	gene13085: missense variant: Ile285Leu	gene13086: upstream gene variant	gene13084: downstream gene variant
LG1	7376851	A	A	C	C	gene13085: missense variant: Lys314Gln	gene13086: upstream gene variant	gene13084: downstream gene variant
LG1	7376852	A	A	G	G	gene13085: missense variant: Lys314Arg	gene13086: upstream gene variant	gene13084: downstream gene variant
LG1	7376927	A	A	T	T	gene13085: missense variant: Tyr339Phe	gene13086: upstream gene variant	gene13084: downstream gene variant
LG1	7376950	C	C	A	A	gene13085: missense variant: His347Asn	gene13086: upstream gene variant	gene13084: downstream gene variant
LG1	7376999	T	T	G	G	gene13085: missense variant: Leu363Arg	gene13086: upstream gene variant	gene13084: downstream gene variant
LG1	7378935	A	A	C	C	gene13086: missense variant: Ile76Leu	gene13084: downstream gene variant	gene13085: downstream gene variant
LG1	7383561	G	G	T	G	gene13086: missense variant: Ala664Ser	gene13087: upstream gene variant
LG1	7383639	T	T	C	T | C	gene13086: missense variant: Ser690Pro	gene13087: upstream gene variant
LG1	7383642	A	A	G	G	gene13086: missense variant: Ile691Val	gene13087: upstream gene variant
LG1	7391377	G	G	T	T	gene13087: missense variant: Arg433Ser	gene13088: upstream gene variant
LG1	7391886	C	C	T	T	gene13087: missense variant: Ser603Leu	gene13088: upstream gene variant
LG1	7391928	T	T	C	T	gene13087: missense variant: Leu617Pro	gene13088: upstream gene variant
LG1	7392002	T	T	G	G	gene13087: missense variant: Ser642Ala	gene13088: upstream gene variant
LG1	7394123	T	T	A	A	gene13088: missense variant: Cys34Ser	gene13089: downstream gene variant	gene13087: downstream gene variant
LG1	7394207	A	A	G	G	gene13088: missense variant: Asn62Asp	gene13089: downstream gene variant	gene13087: downstream gene variant
LG1	7394285	C	C	A	C	gene13088: missense variant: Leu88Ile	gene13089: downstream gene variant	gene13087: downstream gene variant
LG1	7394742	A	A	A	G	gene13088: missense variant: Gln240Arg	gene13089: downstream gene variant	gene13087: downstream gene variant	gene13090: downstream gene variant
LG1	7394866	T	T	A	T	gene13088: stop gained: Tyr281*	gene13089: downstream gene variant	gene13087: downstream gene variant	gene13090: downstream gene variant
LG1	7397437	G	G	A	A	gene13089: missense variant: Arg315Trp	gene13090: downstream gene variant	gene13088: downstream gene variant
LG1	7398148	T	T	C	C	gene13089: missense variant: Ile78Val	gene13090: downstream gene variant	gene13088: downstream gene variant
LG1	7398220	A	A	G	G	gene13089: missense variant: Ser54Pro	gene13090: downstream gene variant	gene13088: downstream gene variant	gene13091: downstream gene variant
LG1	7399360	A	A	C	C	gene13090: missense variant: Leu579Arg	gene13089: upstream gene variant	gene13088: downstream gene variant	gene13091: downstream gene variant
LG1	7400268	A	A	G	G	gene13090: missense variant: Cys475Arg	gene13089: upstream gene variant	gene13091: downstream gene variant
LG1	7400409	T	T	A	A	gene13090: missense variant: Ile428Phe	gene13089: upstream gene variant	gene13091: downstream gene variant
LG1	7421631	T	T	C	C	gene14509: missense variant: Leu166Pro	gene14512: upstream gene variant	gene14510: downstream gene variant	gene14511: downstream gene variant
LG1	7422221	A	A	T	T	gene14509: missense variant: Gln335His	gene14512: upstream gene variant	gene14510: downstream gene variant	gene14511: downstream gene variant
LG1	7425990	C	C	C	T	gene14511: missense variant: Arg80Lys	gene14512: upstream gene variant	gene14510: upstream gene variant	gene14509: downstream gene variant	gene14513: downstream gene variant
LG1	7428160	G	G	A	G	gene14513: missense variant: Ser278Phe	gene14510: upstream gene variant	gene14514: upstream gene variant	gene14511: upstream gene variant	gene14512: downstream gene variant	gene14515: downstream gene variant
LG1	7431178	T	T	C	T	gene14514: missense variant: Val46Ala	gene14511: upstream gene variant	gene14513: upstream gene variant	gene14516: upstream gene variant	gene14512: downstream gene variant	gene14515: downstream gene variant
LG1	7433158	G	G	A	A	gene14515: missense variant: Pro420Ser	gene14513: upstream gene variant	gene14516: upstream gene variant	gene14517: downstream gene variant	gene14514: downstream gene variant
LG1	7433247	C	C	T	T	gene14515: missense variant: Gly390Asp	gene14513: upstream gene variant	gene14516: upstream gene variant	gene14517: downstream gene variant	gene14514: downstream gene variant
LG1	7434607	G	G	T	G	gene14515: missense variant: Phe248Leu	gene14513: upstream gene variant	gene14516: upstream gene variant	gene14517: downstream gene variant	gene14514: downstream gene variant
LG1	7434756	T	T	G	G	gene14515: missense variant: Thr199Pro	gene14513: upstream gene variant	gene14516: upstream gene variant	gene14517: downstream gene variant	gene14514: downstream gene variant
LG1	7434824	T	T	C	T	gene14515: missense variant: Gln176Arg	gene14513: upstream gene variant	gene14516: upstream gene variant	gene14517: downstream gene variant	gene14514: downstream gene variant
LG1	7442405	T	T	C	C	gene14517: missense variant: Lys33Glu	gene14518: upstream gene variant
LG1	7451719	T	T	A	A	gene14519: missense variant: Leu83Phe	gene14520: downstream gene variant	gene14518: downstream gene variant	gene14521: downstream gene variant
LG1	7451863	TGA	T	TGA	TGA	gene14519: frameshift variant	gene14520: downstream gene variant	gene14518: downstream gene variant	gene14521: downstream gene variant
LG1	7453720	C	C	T	T	gene14520: missense variant: Arg274Lys	gene14519: upstream gene variant	gene14518: downstream gene variant	gene14521: downstream gene variant
LG1	7454713	T	T	C	C	gene14520: missense variant: Glu83Gly	gene14519: upstream gene variant	gene14521: downstream gene variant	gene14522: downstream gene variant
LG1	7454834	A	A	C	C	gene14520: missense variant: Ser43Ala	gene14519: upstream gene variant	gene14521: downstream gene variant	gene14522: downstream gene variant
LG1	7454925	G	G	T	T	gene14520: missense variant: Phe12Leu	gene14519: upstream gene variant	gene14521: downstream gene variant	gene14522: downstream gene variant
LG1	7457555	C	C	A	A	gene14521: missense variant: Arg28Ser	gene14520: upstream gene variant	gene14522: downstream gene variant
LG1	7457581	A	A	G	G	gene14521: missense variant: Ser20Pro	gene14520: upstream gene variant	gene14522: downstream gene variant
LG1	7463646	C	C	C | A	C	gene14522: missense variant: Val175Phe	gene14521: upstream gene variant	gene14523: downstream gene variant
LG1	7463668	A	A	A | C	A	gene14522: missense variant: Asn167Lys	gene14521: upstream gene variant	gene14523: downstream gene variant
LG1	7468007	G	G	A	G	gene14523: missense variant: Ala85Val	gene14524: upstream gene variant	gene14522: upstream gene variant
LG1	7468023	C	C	T	C	gene14523: missense variant: Asp80Asn	gene14524: upstream gene variant	gene14522: upstream gene variant
LG1	7468915	C	C	A	C	gene14524: missense variant: Ser2Arg	gene14522: upstream gene variant	gene14523: upstream gene variant
LG1	7469004	C	C	T	C	gene14524: missense variant: Ser32Leu	gene14522: upstream gene variant	gene14523: upstream gene variant
LG1	7469091	C	C	T	C	gene14524: missense variant: Ser61Leu	gene14522: upstream gene variant	gene14523: upstream gene variant
LG1	7469129	C	C	T	C	gene14524: missense variant: Pro74Ser	gene14522: upstream gene variant	gene14523: upstream gene variant
LG1	7469135	C	C	C	T	gene14524: missense variant: Leu76Phe	gene14522: upstream gene variant	gene14523: upstream gene variant
LG1	7473549	G	G	G	A	gene14524: missense variant: Gly174Arg	gene14525: downstream gene variant	gene14526: downstream gene variant
LG1	7473631	G	G	A	G	gene14524: missense variant: Gly201Asp	gene14525: downstream gene variant	gene14526: downstream gene variant
LG1	7477963	G	G	G | A	G	gene14526: missense variant: Ala130Val	gene14525: upstream gene variant	gene14527: upstream gene variant	gene14524: downstream gene variant
LG1	7481430	A	A	G	A	gene14526: missense variant: Trp35Arg	gene14527: upstream gene variant	gene14528: downstream gene variant
LG1	7481857	G	G	A	G	gene14527: missense variant: Met49Ile	gene14526: upstream gene variant	gene14528: downstream gene variant
LG1	7483231	A	A	T	A	gene14527: missense variant: Gln175Leu	gene14526: upstream gene variant	gene14528: downstream gene variant
LG1	7483716	G	G	G | T	G	gene14528: missense variant: Leu130Ile	gene14526: upstream gene variant	gene14527: downstream gene variant
LG1	7489479	C	C	C | T	C	gene14529: missense variant: Met714Ile
LG1	7492810	G	G	T	G	gene14529: missense variant: Pro164His	gene14530: downstream gene variant	gene14531: downstream gene variant
LG1	7493101	T	T	C	T	gene14529: missense variant: His67Arg	gene14530: downstream gene variant	gene14531: downstream gene variant
LG1	7501194	T	T	G	T	gene14532: missense variant: Ile81Leu	gene14530: upstream gene variant	gene14531: upstream gene variant	gene14533: downstream gene variant	gene14534: downstream gene variant
LG1	7512693	C	C	T	C	gene14535: missense variant: Glu1737Lys	gene14534: upstream gene variant
LG1	7512704	A	A	G	A	gene14535: missense variant: Met1733Thr	gene14534: upstream gene variant
LG1	7513919	G	G	C	G	gene14535: missense variant: Pro1462Arg	gene14534: upstream gene variant
LG1	7516191	T	T	C	T	gene14535: missense variant: Lys705Glu
LG1	7516572	A	A	G	A	gene14535: missense variant: Val607Ala
LG1	7525922	C	C	C	A	gene14539: missense variant: Pro94His	gene14540: upstream gene variant	gene14538: upstream gene variant	gene14536: downstream gene variant	gene14537: downstream gene variant	gene14541: downstream gene variant
LG1	7529901	A	A	AT	AT	gene14540: frameshift variant	gene14538: upstream gene variant	gene14541: downstream gene variant	gene14539: downstream gene variant
LG1	7530846	C	C	T	T	gene14541: missense variant: Ser885Asn	gene14539: downstream gene variant	gene14540: downstream gene variant
LG1	7531545	T	T	C	C	gene14541: missense variant: Asn732Asp	gene14540: downstream gene variant
LG1	7552574	A	A	G	G	gene14544: missense variant: Phe512Ser	gene14543: downstream gene variant
LG1	7554868	T	T	A	A	gene14544: missense variant: Asn43Tyr	gene14543: downstream gene variant	gene14545: downstream gene variant
LG1	7557717	A	A	G	G	gene14545: missense variant: Leu662Ser	gene14544: upstream gene variant
LG1	7569705	T	T	G	G	gene14546: missense variant: Leu77Arg	gene14545: upstream gene variant
LG1	7574986	GA	GA	G	G	gene14547: frameshift variant	gene14546: downstream gene variant
LG1	7592420	C	C	T	C	gene14549: missense variant: Ala612Thr	gene14548: downstream gene variant	gene14550: downstream gene variant
LG1	7592904	C	C	C	T	gene14549: missense variant: Arg518Gln	gene14548: downstream gene variant	gene14550: downstream gene variant
LG1	7593908	T	T	G	T	gene14549: missense variant: Ile319Leu	gene14548: downstream gene variant	gene14550: downstream gene variant
LG1	7617651	T	T	T | C	T	gene14555: missense variant: Cys581Arg	gene14556: downstream gene variant
LG1	7617753	G	G	G | A	G	gene14555: missense variant: Gly615Arg	gene14556: downstream gene variant
LG1	7633287	A	G	G	G	gene14558: missense variant: Tyr291His	gene14557: upstream gene variant
LG1	7649141	A	A	G	A	gene14560: missense variant: Cys581Arg	gene14559: downstream gene variant
LG1	7649880	G	G	G	T	gene14560: missense variant: Arg399Ser	gene14559: downstream gene variant	gene14561: downstream gene variant
LG1	7649897	T	T	T	A	gene14560: splice acceptor variant	gene14559: downstream gene variant	gene14561: downstream gene variant	gene14560: intron variant
LG1	7650383	T	T	T	C	gene14560: missense variant: Asn318Asp	gene14559: downstream gene variant	gene14561: downstream gene variant
LG1	7651434	A	A	A	C	gene14560: missense variant: Ile220Arg	gene14560: splice region variant	gene14559: downstream gene variant	gene14561: downstream gene variant
LG1	7651716	C	C	C	G	gene14560: missense variant: Trp181Ser	gene14559: downstream gene variant	gene14561: downstream gene variant
LG1	7652393	T	T	T | C	T | C	gene14560: missense variant: Asn86Asp	gene14559: downstream gene variant	gene14561: downstream gene variant
LG1	7654903	A	A	A	C	gene14561: missense variant: Ser216Ala	gene14560: upstream gene variant	gene14562: downstream gene variant
LG1	7654915	G	G	G	A	gene14561: missense variant: His212Tyr	gene14560: upstream gene variant	gene14562: downstream gene variant
LG1	7655043	G	G	G	A	gene14561: missense variant: Ser205Leu	gene14560: upstream gene variant	gene14562: downstream gene variant
LG1	7655437	G	G	G	T	gene14561: missense variant: Leu110Ile	gene14560: upstream gene variant	gene14562: downstream gene variant
LG1	7655631	C	C	C	G	gene14561: missense variant: Val87Leu	gene14560: upstream gene variant	gene14562: downstream gene variant
LG1	7655632	T	T	T	A	gene14561: missense variant: Leu86Phe	gene14560: upstream gene variant	gene14562: downstream gene variant
LG1	7655880	C	C	C	T	gene14561: missense variant: Val4Ile	gene14560: upstream gene variant	gene14562: downstream gene variant
LG1	7663706	A	A	AC	AC	gene14563: frameshift variant	gene14562: upstream gene variant	gene14564: downstream gene variant
LG1	7688057	A	A	G	A	gene14568: missense variant: Ile758Met	gene14567: upstream gene variant	gene14569: upstream gene variant
LG1	7690856	G	G	G	A	gene14569: missense variant: Glu130Lys	gene14570: upstream gene variant	gene14568: downstream gene variant
LG1	7699230	A	A	A	C	gene14570: missense variant: Thr789Pro	gene14571: downstream gene variant
LG1	7704837	C	C	C	A	gene14571: missense variant: Gln944His
LG1	7706023	C	C	C	T	gene14571: missense variant: Asp816Asn
LG1	7709335	A	A	A	G	gene14571: missense variant: Ser113Pro	gene14572: downstream gene variant	gene14573: downstream gene variant
LG1	7709569	G	G	G	C	gene14571: missense variant: Pro35Ala	gene14572: downstream gene variant	gene14573: downstream gene variant
LG1	7709605	G	G	G	T	gene14571: missense variant: Leu23Ile	gene14572: downstream gene variant	gene14573: downstream gene variant
LG1	7713791	T	T	T	C	gene14573: missense variant: Glu25Gly	gene14571: upstream gene variant	gene14572: upstream gene variant	gene14574: downstream gene variant
LG1	7717835	C	C	C	T	gene14574: missense variant: Gly122Glu	gene14573: upstream gene variant
LG1	7730705	T	T	G	T	gene14575: missense variant: Asn755Lys	gene14576: downstream gene variant	gene14577: downstream gene variant
LG1	7731733	GCAT	GCAT	G	GCAT	gene14576: disruptive inframe deletion	gene14577: downstream gene variant	gene14575: downstream gene variant
LG1	7731801	A	A	A	C	gene14576: missense variant: Asn212Lys	gene14577: downstream gene variant	gene14575: downstream gene variant
LG1	7732199	G	G	T	T	gene14576: missense variant: Leu80Met	gene14577: downstream gene variant	gene14575: downstream gene variant
LG1	7738697	A	A	G	A	gene14578: missense variant: Phe19Ser	gene14579: upstream gene variant	gene14577: upstream gene variant
LG1	7754536	C	C	T	C	gene14582: missense variant: Asp24Asn	gene14583: downstream gene variant
LG1	7754538	C	C	T	C	gene14582: missense variant: Arg23Lys	gene14583: downstream gene variant
LG1	7757401	T	T	T	G	gene14583: missense variant: Glu1169Ala	gene14583: splice region variant	gene14582: upstream gene variant
LG1	7763069	G	G	C	G	gene14583: missense variant: Ile139Met	gene14584: downstream gene variant
LG1	7769688	T	T	C	T	gene14584: missense variant: Lys137Glu	gene14585: upstream gene variant
LG1	7769915	A	A	G	G	gene14584: missense variant: Leu61Pro	gene14585: upstream gene variant
LG1	7771496	T	T	G	T	gene14585: missense variant: Leu40Val	gene14584: upstream gene variant
LG1	7771913	G	G	T	G	gene14585: missense variant: Arg122Leu	gene14584: upstream gene variant
LG1	7772119	A	A	C	A	gene14585: missense variant: Glu161Ala	gene14584: upstream gene variant
LG1	7772999	A	A	C	A	gene14585: missense variant: Lys293Thr	gene14584: upstream gene variant
LG1	7776676	G	G	A	G	gene14585: missense variant: Ala902Thr	gene14586: upstream gene variant
LG1	7776680	C	C	C	T	gene14585: missense variant: Ser903Leu	gene14586: upstream gene variant
LG1	7778322	C	C	T	C	gene14586: missense variant: Ala43Val	gene14587: downstream gene variant	gene14585: downstream gene variant
LG1	7779320	T	T	C	T	gene14586: missense variant: Ile325Thr	gene14587: downstream gene variant	gene14585: downstream gene variant
LG1	7779452	T	T	T	A	gene14586: missense variant: Ile369Asn	gene14587: downstream gene variant	gene14585: downstream gene variant
LG1	7779542	C	C	C | T	C	gene14586: missense variant: Ala399Val	gene14587: downstream gene variant	gene14585: downstream gene variant
LG1	7782088	A	A	A | T	A	gene14587: missense variant: Ile473Asn	gene14585: downstream gene variant	gene14586: downstream gene variant
LG1	7782835	A	A	G	A	gene14587: missense variant: Leu224Ser	gene14586: downstream gene variant
LG1	7782959	C	C	C	T	gene14587: missense variant: Gly183Arg	gene14586: downstream gene variant
LG1	7783360	AC	AC	A	AC	gene14587: frameshift variant	gene14586: downstream gene variant	gene14588: downstream gene variant
LG1	7812015	G	G	T	T	gene14589: missense variant: Ala635Asp
LG1	7818385	T	T	T	G	gene14590: missense variant: Asn49His	gene14591: upstream gene variant	gene14589: upstream gene variant	gene14592: downstream gene variant
LG1	7818414	G	G	G	A	gene14590: missense variant: Pro39Leu	gene14591: upstream gene variant	gene14589: upstream gene variant	gene14592: downstream gene variant
LG1	7818427	C	C	C	T	gene14590: missense variant: Gly35Ser	gene14591: upstream gene variant	gene14589: upstream gene variant	gene14592: downstream gene variant
LG1	7818516	C	C	C	T	gene14590: missense variant: Ser5Asn	gene14591: upstream gene variant	gene14589: upstream gene variant	gene14592: downstream gene variant
LG1	7818986	G	G	A	G	gene14591: missense variant: Glu41Lys	gene14589: upstream gene variant	gene14590: upstream gene variant	gene14592: downstream gene variant
LG1	7819026	C	C	G	C	gene14591: missense variant: Thr54Arg	gene14589: upstream gene variant	gene14590: upstream gene variant	gene14592: downstream gene variant
LG1	7819062	T	T	T	C	gene14591: missense variant: Leu66Pro	gene14589: upstream gene variant	gene14590: upstream gene variant	gene14592: downstream gene variant
LG1	7829372	C	C	C	G	gene14593: missense variant: Ala473Pro	gene14592: upstream gene variant
LG1	7829925	A	A	G	A	gene14593: missense variant: Ile401Thr	gene14592: upstream gene variant
LG1	7836389	A	A | C	A | C	A | C	gene14594: missense variant: Asp20Ala	gene14593: upstream gene variant
LG1	7838543	G	G	C	G	gene14594: missense variant: Arg368Thr	gene14593: upstream gene variant	gene14595: downstream gene variant
LG1	7842460	T	T	C	T	gene14595: missense variant: His27Arg	gene14594: downstream gene variant
LG1	7851282	CG	CG	C	CG	gene14597: frameshift variant	gene14598: upstream gene variant	gene14596: downstream gene variant
LG1	7852104	G	G	C	G	gene14597: missense variant: Pro32Arg	gene14598: upstream gene variant	gene14596: downstream gene variant
LG1	7855150	T	T	C	T	gene14598: missense variant: Ser68Pro	gene14597: upstream gene variant	gene14599: upstream gene variant	gene14596: downstream gene variant
LG1	7855399	C	C | T	C	C | T	gene14598: missense variant: Arg151Trp	gene14597: upstream gene variant	gene14599: upstream gene variant
LG1	7868729	G	G	C	C	gene14601: missense variant: Asn116Lys	gene14600: downstream gene variant
LG1	7870396	TTG	TTG	TTG	T	gene14601: frameshift variant	gene14602: downstream gene variant
LG1	7876383	T	T	T	C	gene14602: missense variant: Met56Val	gene14603: downstream gene variant	gene14604: downstream gene variant
LG1	7879811	CCCG	CCCG	C	CCCG	gene14603: disruptive inframe deletion	gene14602: upstream gene variant	gene14604: downstream gene variant
LG1	7907335	A	A	C	A	gene14607: missense variant: His508Gln	gene14608: upstream gene variant	gene14606: downstream gene variant
LG1	7907811	C	C	T	T	gene14607: missense variant: Ala350Thr	gene14608: upstream gene variant	gene14606: downstream gene variant
LG1	7909841	C	C	G	C	gene14607: missense variant: Asp153His	gene14608: upstream gene variant	gene14609: downstream gene variant
LG1	7910132	A	A	C	A	gene14607: missense variant: Ser95Ala	gene14608: upstream gene variant	gene14609: downstream gene variant
LG1	7912286	G	G	C	C	gene14608: missense variant: Cys274Ser	gene14607: upstream gene variant	gene14609: downstream gene variant
LG1	7927772	T	T	T	G	gene14610: missense variant: Leu364Val	gene14610: splice region variant	gene14611: downstream gene variant
LG1	7927806	T	T	C	T	gene14610: missense variant: Met375Thr	gene14611: downstream gene variant
LG1	7927886	C	C	A	A	gene14610: missense variant: Gln402Lys	gene14611: downstream gene variant
LG1	7927980	G	G	A	A	gene14610: missense variant: Arg433Lys	gene14611: downstream gene variant
LG1	7941150	A	A	G	G	gene14615: missense variant: Thr38Ala	gene14614: upstream gene variant	gene14613: downstream gene variant	gene14616: downstream gene variant
LG1	7941325	A	A	G	G	gene14615: missense variant: Tyr96Cys	gene14614: upstream gene variant	gene14613: downstream gene variant	gene14616: downstream gene variant
LG1	7941523	G	G	T	G	gene14615: missense variant: Arg162Leu	gene14614: upstream gene variant	gene14613: downstream gene variant	gene14616: downstream gene variant
LG1	7957595	T	T	C	T	gene14616: missense variant: Ser1181Gly
LG1	7960120	C	C	C	A	gene14616: missense variant: Val478Leu
LG1	7972092	T	T	C	T	gene14620: missense variant: Val151Ala	gene14619: upstream gene variant	gene14618: downstream gene variant	gene14621: downstream gene variant
LG1	7976543	T	T	G	T	gene14621: missense variant: Gln223His	gene14620: downstream gene variant
LG1	7977127	C	C	C	A	gene14621: missense variant: Ala139Ser	gene14620: downstream gene variant
LG1	7977577	G	G	T	G	gene14621: missense variant: Thr18Asn	gene14620: downstream gene variant
LG1	7986227	T	T	C	T	gene14622: missense variant: Asp140Gly	gene14623: upstream gene variant	gene14624: downstream gene variant
LG1	8004532	G	G	G	T	gene14858: missense variant: Gln293His	gene14859: upstream gene variant
LG1	8006119	T	T	A	A	gene14858: missense variant: Met529Lys	gene14859: upstream gene variant	gene14860: upstream gene variant
LG1	8021805	A	A	T	T	gene14863: missense variant: Ile365Asn	gene14862: downstream gene variant
LG1	8022201	T	T	C	C	gene14863: missense variant: Asn233Ser
LG1	8046704	G	G	C	G | C	gene14867: missense variant: Ser109Thr	gene14868: downstream gene variant	gene14869: downstream gene variant
LG1	8061428	C	C	C	A	gene14871: stop gained: Glu1051*	gene14870: downstream gene variant
LG1	8062464	G	G	G	T	gene14871: missense variant: Ser792Tyr	gene14870: downstream gene variant
LG1	8078798	A	A	C	C	gene14873: missense variant: Asn333Lys	gene14875: upstream gene variant	gene14874: downstream gene variant	gene14872: downstream gene variant
LG1	8079130	C	C	A	A	gene14873: missense variant: Ala223Ser	gene14875: upstream gene variant	gene14874: downstream gene variant	gene14872: downstream gene variant
LG1	8079726	G	G	A	G	gene14873: missense variant: Thr24Ile	gene14875: upstream gene variant	gene14874: downstream gene variant	gene14872: downstream gene variant
LG1	8083181	C	C	G	G	gene14875: missense variant: Gln102Glu	gene14875: splice region variant	gene14873: upstream gene variant	gene14876: upstream gene variant	gene14874: upstream gene variant
LG1	8092169	C	C	C	T	gene14877: missense variant: Cys40Tyr	gene14879: upstream gene variant	gene14878: downstream gene variant	gene14876: downstream gene variant
LG1	8093586	C	C	C	T	gene14878: missense variant: Arg482Lys	gene14879: upstream gene variant	gene14877: upstream gene variant	gene14876: downstream gene variant	gene14880: downstream gene variant
LG1	8094995	G	G	G	T	gene14878: missense variant: Ser87Arg	gene14879: upstream gene variant	gene14877: upstream gene variant	gene14876: downstream gene variant	gene14880: downstream gene variant
LG1	8096568	C	C	T	C	gene14879: missense variant: Pro9Ser	gene14877: upstream gene variant	gene14878: upstream gene variant	gene14880: downstream gene variant	gene14881: downstream gene variant
LG1	8096610	A	A | G	A	G	gene14879: missense variant: Thr23Ala	gene14877: upstream gene variant	gene14878: upstream gene variant	gene14880: downstream gene variant	gene14881: downstream gene variant
LG1	8096647	C	C	C	C | T	gene14879: missense variant: Pro35Leu	gene14877: upstream gene variant	gene14878: upstream gene variant	gene14880: downstream gene variant	gene14881: downstream gene variant
LG1	8096649	G	G | C	G | C	G | C	gene14879: missense variant: Gly36Arg	gene14877: upstream gene variant	gene14878: upstream gene variant	gene14880: downstream gene variant	gene14881: downstream gene variant
LG1	8096665	G	G | C	G | C	G | C	gene14879: missense variant: Arg41Pro	gene14877: upstream gene variant	gene14878: upstream gene variant	gene14880: downstream gene variant	gene14881: downstream gene variant
LG1	8096683	C	C | T	C	C | T	gene14879: missense variant: Ala47Val	gene14877: upstream gene variant	gene14878: upstream gene variant	gene14880: downstream gene variant	gene14881: downstream gene variant
LG1	8096704	G	G | A	G | A	G | A	gene14879: missense variant: Gly54Asp	gene14877: upstream gene variant	gene14878: upstream gene variant	gene14880: downstream gene variant	gene14881: downstream gene variant
LG1	8096724	C	C | T	C	C | T	gene14879: stop gained: Gln61*	gene14877: upstream gene variant	gene14878: upstream gene variant	gene14880: downstream gene variant	gene14881: downstream gene variant
LG1	8096725	A	A | C	A | C	A | C	gene14879: missense variant: Gln61Pro	gene14877: upstream gene variant	gene14878: upstream gene variant	gene14880: downstream gene variant	gene14881: downstream gene variant
LG1	8096779	C	C | A	C	C | A | T	gene14879: missense variant: Ala79Glu	gene14879: missense variant: Ala79Val	gene14877: upstream gene variant	gene14877: upstream gene variant	gene14878: upstream gene variant	gene14878: upstream gene variant	gene14880: downstream gene variant	gene14880: downstream gene variant	gene14881: downstream gene variant	gene14881: downstream gene variant
LG1	8096829	C	C | A	C	C	gene14879: missense variant: Pro96Thr	gene14877: upstream gene variant	gene14878: upstream gene variant	gene14880: downstream gene variant	gene14881: downstream gene variant
LG1	8096839	C	C | T	C | T	C | T	gene14879: missense variant: Ala99Val	gene14877: upstream gene variant	gene14878: upstream gene variant	gene14880: downstream gene variant	gene14881: downstream gene variant
LG1	8099380	A	A	A	C	gene14880: missense variant: Leu92Val	gene14878: upstream gene variant	gene14881: downstream gene variant	gene14879: downstream gene variant	gene14882: downstream gene variant
LG1	8102094	C	C	C	G	gene14881: missense variant: Glu230Asp	gene14880: upstream gene variant	gene14882: downstream gene variant	gene14883: downstream gene variant
LG1	8116018	T	T	C	C	gene14884: missense variant: Lys147Glu	gene14883: upstream gene variant	gene14885: upstream gene variant
LG1	8116024	T	T	C	C	gene14884: missense variant: Thr145Ala	gene14883: upstream gene variant	gene14885: upstream gene variant
LG1	8116036	T	T	C	C	gene14884: missense variant: Thr141Ala	gene14883: upstream gene variant	gene14885: upstream gene variant
LG1	8116128	T	T	T | C	C	gene14884: missense variant: Lys110Arg	gene14883: upstream gene variant	gene14885: upstream gene variant
LG1	8116185	T	T	T | C	T | C	gene14884: missense variant: Asp91Gly	gene14883: upstream gene variant	gene14885: upstream gene variant
LG1	8116195	G	G	G | A	G | A	gene14884: stop gained: Gln88*	gene14883: upstream gene variant	gene14885: upstream gene variant
LG1	8116221	T	T	T | G	T | G	gene14884: missense variant: Glu79Ala	gene14883: upstream gene variant	gene14885: upstream gene variant
LG1	8116222	C	C	C	C | A	gene14884: stop gained: Glu79*	gene14883: upstream gene variant	gene14885: upstream gene variant
LG1	8116257	A	A	G	A	gene14884: missense variant: Val67Ala	gene14883: upstream gene variant	gene14885: upstream gene variant
LG1	8117822	C	C	T	C	gene14884: missense variant: Arg53Gln	gene14885: upstream gene variant
LG1	8117849	C	C	CTCT	CTCT	gene14884: inframe insertion	gene14885: upstream gene variant
LG1	8118196	A	A	T	T	gene14885: missense variant: Asp49Val	gene14884: upstream gene variant
LG1	8119531	C	C	C	T	gene14885: missense variant: Ala299Val	gene14884: upstream gene variant
LG1	8121719	G	G	C	G	gene14885: missense variant: Ser704Thr	gene14884: upstream gene variant	gene14886: upstream gene variant
LG1	8160865	G	G	A	G	gene14892: missense variant: Glu56Lys	gene14891: upstream gene variant
LG1	8160905	C	C	C	T	gene14892: missense variant: Pro69Leu	gene14891: upstream gene variant
LG1	8160953	A	A	G	G	gene14892: missense variant: Lys85Arg	gene14891: upstream gene variant
LG1	8168395	C	C	T	C	gene14893: missense variant: Ala336Thr	gene14894: downstream gene variant	gene14895: downstream gene variant
LG1	8176712	C	C	C	T	gene14895: missense variant: Arg369Gln	gene14894: upstream gene variant	gene14896: downstream gene variant
LG1	8179578	A	A	A	G	gene14896: missense variant: Leu171Pro	gene14895: upstream gene variant	gene14897: upstream gene variant
LG1	8184200	G	G	G	G | A	gene14897: missense variant: Ser92Asn	gene14896: upstream gene variant
LG1	8188290	G	G	G | A	G	gene14897: missense variant: Ala321Thr	gene14898: upstream gene variant	gene14899: upstream gene variant
LG1	8196304	A	A	A	C	gene14900: missense variant: Ser61Ala	gene14898: downstream gene variant	gene14899: downstream gene variant
LG1	8213194	A	A	A	T	gene14902: missense variant: Ile447Leu	gene14901: upstream gene variant	gene14903: downstream gene variant
LG1	8215220	C	C	T	T	gene14903: missense variant: Arg56Gln	gene14901: upstream gene variant	gene35194: upstream gene variant	gene14902: downstream gene variant
LG1	8263178	T	T	T	A	gene14912: missense variant: His658Gln
LG1	8292570	T	T	T	G	gene14914: missense variant: Ser553Ala	gene14915: downstream gene variant
LG1	8303530	T	T	T	C	gene14917: missense variant: Thr85Ala	gene14916: upstream gene variant	gene14918: upstream gene variant
LG1	8332970	G	G	G	A	gene14927: missense variant: Gly300Arg	gene14928: upstream gene variant	gene14929: downstream gene variant
LG1	8335615	C	C	C	T	gene14928: missense variant: Ala151Val	gene14928: splice region variant	gene14929: downstream gene variant	gene14927: downstream gene variant
LG1	8353880	G	G	G	A	gene14934: missense variant: Pro27Ser	gene14932: upstream gene variant	gene14935: downstream gene variant	gene14933: downstream gene variant
LG1	8380894	G	G | A	G	G | A	gene14941: missense variant: Arg192Lys	gene14940: upstream gene variant	gene14939: downstream gene variant
LG1	8380896	T	T	T	T | G	gene14941: missense variant: Phe193Val	gene14940: upstream gene variant	gene14939: downstream gene variant
LG1	8393792	A	A	A	G	gene14943: missense variant: Ser329Pro	gene14944: downstream gene variant
LG1	8430108	G	G	A	A	gene14951: missense variant: Ser612Leu	gene14949: downstream gene variant	gene14950: downstream gene variant	gene14952: downstream gene variant	gene14953: downstream gene variant
LG1	8444799	A	A	G	G	gene14956: missense variant: Asp96Gly	gene14955: upstream gene variant	gene14957: downstream gene variant
LG1	8447653	A	A	A | C	C	gene14957: missense variant: Ser391Ala	gene14955: upstream gene variant	gene14956: downstream gene variant	gene14958: downstream gene variant
LG1	8454526	T	T | C	T	T	gene14959: missense variant: Lys495Glu	gene14958: upstream gene variant	gene14960: downstream gene variant	gene14961: downstream gene variant
LG1	8454550	C	C | T	C | T	C | T	gene14959: missense variant: Glu487Lys	gene14958: upstream gene variant	gene14960: downstream gene variant	gene14961: downstream gene variant
LG1	8454580	T	T | G	T	T	gene14959: missense variant: Ile477Leu	gene14958: upstream gene variant	gene14960: downstream gene variant	gene14961: downstream gene variant
LG1	8459900	A	A	G	G	gene14961: missense variant: Phe188Leu	gene14959: upstream gene variant	gene14962: upstream gene variant	gene14960: upstream gene variant	gene14963: downstream gene variant
LG1	8466850	T	T	T | C	T	gene14964: missense variant: Ser38Pro	gene14963: upstream gene variant	gene14962: downstream gene variant	gene14965: downstream gene variant
LG1	8485708	AC	A	A	A	gene14968: frameshift variant	gene14967: downstream gene variant	gene14969: downstream gene variant	gene14970: downstream gene variant
LG1	8485715	G	G | C	G | C	G | C	gene14968: missense variant: Ala8Gly	gene14967: downstream gene variant	gene14969: downstream gene variant	gene14970: downstream gene variant
LG1	8513773	G	G	G	A	gene14974: splice acceptor variant	gene14975: upstream gene variant	gene14974: intron variant
LG1	8519970	T	T	A	T	gene14976: missense variant: Gln457His	gene14975: downstream gene variant
LG1	8520859	T	T	T | A	T	gene14976: missense variant: Tyr161Phe	gene14975: downstream gene variant
LG1	8520974	G	G	T	G	gene14976: missense variant: Leu123Ile	gene14975: downstream gene variant
LG1	8544883	C	C	T	T	gene14715: missense variant: Arg73Cys	gene14714: downstream gene variant	gene14716: downstream gene variant
LG1	8545670	G	G	A	G	gene14715: missense variant: Ala262Thr	gene14717: upstream gene variant	gene14714: downstream gene variant	gene14716: downstream gene variant
LG1	8545890	A	A	G	A	gene14715: missense variant: Asn335Ser	gene14717: upstream gene variant	gene14714: downstream gene variant	gene14716: downstream gene variant
LG1	8550683	G	G	A	G	gene14717: missense variant: Ser52Asn	gene14716: upstream gene variant	gene35197: upstream gene variant	gene14718: upstream gene variant	gene35196: downstream gene variant	gene14715: downstream gene variant
LG1	8550740	C	C	C	C | T	gene14717: missense variant: Ser71Phe	gene14716: upstream gene variant	gene35197: upstream gene variant	gene14718: upstream gene variant	gene35196: downstream gene variant	gene14715: downstream gene variant
LG1	8550790	C	C | T	C | T	C	gene14717: stop gained: Gln88*	gene14716: upstream gene variant	gene35197: upstream gene variant	gene14718: upstream gene variant	gene35196: downstream gene variant	gene14715: downstream gene variant
LG1	8550791	A	A | G	A | G	A	gene14717: missense variant: Gln88Arg	gene14716: upstream gene variant	gene35197: upstream gene variant	gene14718: upstream gene variant	gene35196: downstream gene variant	gene14715: downstream gene variant
LG1	8555060	G	G	A	G	gene35197: missense variant: Ser188Asn	gene14718: upstream gene variant	gene35196: upstream gene variant	gene14717: downstream gene variant	gene14719: downstream gene variant
LG1	8562566	T	T	A	T	gene14719: missense variant: Glu101Asp	gene14720: upstream gene variant
LG1	8562638	T	T	A	T	gene14719: missense variant: Lys77Asn	gene14720: upstream gene variant
LG1	8563805	C	C	G	C	gene14719: missense variant: Val59Leu	gene14720: upstream gene variant	gene14721: downstream gene variant
LG1	8563877	T	T	C	T	gene14719: splice acceptor variant	gene14720: upstream gene variant	gene14721: downstream gene variant	gene14719: intron variant
LG1	8563988	A	A | G	A | G	A | G	gene14719: missense variant: Leu33Ser	gene14720: upstream gene variant	gene14721: downstream gene variant
LG1	8564007	T	T | C	T | C	T | C	gene14719: missense variant: Arg27Gly	gene14720: upstream gene variant	gene14721: downstream gene variant
LG1	8564027	T	T	T | G	T	gene14719: missense variant: Glu20Ala	gene14720: upstream gene variant	gene14721: downstream gene variant
LG1	8564037	C	C	C | G	C	gene14719: missense variant: Ala17Pro	gene14720: upstream gene variant	gene14721: downstream gene variant
LG1	8564405	T	T	A	T	gene14720: missense variant: Tyr33Asn	gene14719: upstream gene variant	gene14721: downstream gene variant
LG1	8565973	C	C	T	C	gene14720: missense variant: Ala295Val	gene14719: upstream gene variant	gene14721: downstream gene variant
LG1	8566118	C	C	A	A	gene14720: missense variant: Asp343Glu	gene14719: upstream gene variant	gene14721: downstream gene variant
LG1	8566563	A	A	C	C	gene14720: missense variant: Glu452Asp	gene14719: upstream gene variant	gene14721: downstream gene variant
LG1	8567030	G	G	G	C	gene14720: missense variant: Ser608Thr	gene14719: upstream gene variant	gene14721: downstream gene variant
LG1	8567041	G	G	G	T	gene14720: missense variant: Val612Leu	gene14719: upstream gene variant	gene14721: downstream gene variant
LG1	8567164	A	A	A	T	gene14720: missense variant: Ser653Cys	gene14719: upstream gene variant	gene14721: downstream gene variant
LG1	8570515	A	A	AGTC	A	gene14721: inframe insertion	gene14722: upstream gene variant	gene14720: downstream gene variant	gene14723: downstream gene variant
LG1	8570644	T	T	TGTG	TGTG	gene14721: inframe insertion	gene14722: upstream gene variant	gene14720: downstream gene variant	gene14723: downstream gene variant
LG1	8573974	C	C	T	C	gene14721: missense variant: Glu147Lys	gene14722: upstream gene variant	gene14723: downstream gene variant
LG1	8574732	G	GA	GA	GA	gene14722: frameshift variant	gene14721: upstream gene variant	gene14723: downstream gene variant
LG1	8578154	A	A	G	G	gene14723: missense variant: Met1767Thr	gene14721: upstream gene variant	gene14722: downstream gene variant
LG1	8578829	T	T	G	T	gene14723: missense variant: Ile1701Leu	gene14721: upstream gene variant	gene14722: downstream gene variant
LG1	8578847	TC	TC	T	TC	gene14723: frameshift variant	gene14721: upstream gene variant	gene14722: downstream gene variant
LG1	8578898	A	A	C	C	gene14723: missense variant: Cys1678Gly	gene14721: upstream gene variant	gene14722: downstream gene variant
LG1	8583031	A	A	C	C	gene14723: missense variant: Met1456Arg
LG1	8586115	G	G	C	C	gene14723: missense variant: Arg529Gly
LG1	8588128	T	T	T	T | TTC	gene14723: frameshift variant
LG1	8594533	T	T	C	C	gene14724: missense variant: Val10Ala	gene14725: upstream gene variant
LG1	8594782	A	A	T	A	gene14724: missense variant: Tyr93Phe	gene14725: upstream gene variant
LG1	8594938	A	A	C	C	gene14724: missense variant: Gln145Pro	gene14725: upstream gene variant
LG1	8595060	A	A	T	T	gene14724: stop gained: Lys186*	gene14725: upstream gene variant	gene14726: downstream gene variant
LG1	8595860	G	G	C	C	gene14724: stop lost: Ter452Tyr	gene14725: upstream gene variant	gene14726: downstream gene variant
LG1	8597271	C	C	A	A	gene14725: missense variant: Pro36Thr	gene14726: downstream gene variant	gene14724: downstream gene variant
LG1	8597834	C	C	A	A	gene14725: missense variant: Asp223Glu	gene14726: downstream gene variant	gene14724: downstream gene variant	gene14727: downstream gene variant
LG1	8598174	A	A	G	G	gene14725: missense variant: Asn337Asp	gene14726: downstream gene variant	gene14724: downstream gene variant	gene14727: downstream gene variant
LG1	8598618	T	T	T	C	gene14725: missense variant: Leu448Pro	gene14726: downstream gene variant	gene14724: downstream gene variant	gene14727: downstream gene variant
LG1	8598856	T	T	T	G	gene14725: missense variant: Phe527Leu	gene14726: downstream gene variant	gene14724: downstream gene variant	gene14727: downstream gene variant	gene14728: downstream gene variant
LG1	8602346	T	T	G	G	gene14727: stop lost: Ter358Tyr	gene14726: upstream gene variant	gene14728: downstream gene variant	gene14725: downstream gene variant	gene14729: downstream gene variant	gene14730: downstream gene variant
LG1	8602395	C	C	T	T	gene14727: missense variant: Ser342Asn	gene14726: upstream gene variant	gene14728: downstream gene variant	gene14725: downstream gene variant	gene14729: downstream gene variant	gene14730: downstream gene variant
LG1	8602471	T	T	A	A	gene14727: missense variant: Asn317Tyr	gene14726: upstream gene variant	gene14728: downstream gene variant	gene14725: downstream gene variant	gene14729: downstream gene variant	gene14730: downstream gene variant
LG1	8602483	C	C	T	T	gene14727: missense variant: Asp313Asn	gene14726: upstream gene variant	gene14728: downstream gene variant	gene14725: downstream gene variant	gene14729: downstream gene variant	gene14730: downstream gene variant
LG1	8602618	G	G	T	T	gene14727: missense variant: Leu268Ile	gene14726: upstream gene variant	gene14728: downstream gene variant	gene14725: downstream gene variant	gene14729: downstream gene variant	gene14730: downstream gene variant
LG1	8602683	C	C	T	T	gene14727: missense variant: Arg246Lys	gene14726: upstream gene variant	gene14728: downstream gene variant	gene14725: downstream gene variant	gene14729: downstream gene variant	gene14730: downstream gene variant
LG1	8602740	A	A	C	C	gene14727: missense variant: Leu227Arg	gene14726: upstream gene variant	gene14728: downstream gene variant	gene14725: downstream gene variant	gene14729: downstream gene variant	gene14730: downstream gene variant
LG1	8602792	C	C	A | G	A	gene14727: missense variant: Ala210Ser	gene14727: missense variant: Ala210Pro	gene14726: upstream gene variant	gene14726: upstream gene variant	gene14728: downstream gene variant	gene14728: downstream gene variant	gene14725: downstream gene variant	gene14725: downstream gene variant	gene14729: downstream gene variant	gene14729: downstream gene variant	gene14730: downstream gene variant	gene14730: downstream gene variant
LG1	8602851	A	A	G	G	gene14727: missense variant: Leu190Ser	gene14726: upstream gene variant	gene14728: downstream gene variant	gene14725: downstream gene variant	gene14729: downstream gene variant	gene14730: downstream gene variant
LG1	8602857	C	C	A	A	gene14727: missense variant: Cys188Phe	gene14726: upstream gene variant	gene14728: downstream gene variant	gene14725: downstream gene variant	gene14729: downstream gene variant	gene14730: downstream gene variant
LG1	8603014	C	C	T	T	gene14727: missense variant: Glu136Lys	gene14726: upstream gene variant	gene14728: downstream gene variant	gene14725: downstream gene variant	gene14729: downstream gene variant	gene14730: downstream gene variant	gene14731: downstream gene variant
LG1	8603082	T	T	A	A	gene14727: missense variant: Lys113Ile	gene14726: upstream gene variant	gene14728: downstream gene variant	gene14725: downstream gene variant	gene14729: downstream gene variant	gene14730: downstream gene variant	gene14731: downstream gene variant
LG1	8603102	T	T	A	A	gene14727: missense variant: Arg106Ser	gene14726: upstream gene variant	gene14728: downstream gene variant	gene14725: downstream gene variant	gene14729: downstream gene variant	gene14730: downstream gene variant	gene14731: downstream gene variant
LG1	8603251	A	A	G	G	gene14727: missense variant: Phe57Leu	gene14726: upstream gene variant	gene14728: downstream gene variant	gene14725: downstream gene variant	gene14729: downstream gene variant	gene14730: downstream gene variant	gene14731: downstream gene variant
LG1	8603297	T	T	A	A	gene14727: missense variant: Lys41Asn	gene14726: upstream gene variant	gene14728: downstream gene variant	gene14725: downstream gene variant	gene14729: downstream gene variant	gene14730: downstream gene variant	gene14731: downstream gene variant
LG1	8603836	AT	AT	A	A	gene14728: frameshift variant	gene14726: upstream gene variant	gene14727: upstream gene variant	gene14725: downstream gene variant	gene14729: downstream gene variant	gene14730: downstream gene variant	gene14731: downstream gene variant
LG1	8603960	C	C	T	T	gene14728: missense variant: Asp125Asn	gene14726: upstream gene variant	gene14727: upstream gene variant	gene14729: downstream gene variant	gene14730: downstream gene variant	gene14731: downstream gene variant
LG1	8604065	T	T	C	C	gene14728: missense variant: Met90Val	gene14726: upstream gene variant	gene14727: upstream gene variant	gene14729: downstream gene variant	gene14730: downstream gene variant	gene14731: downstream gene variant	gene14732: downstream gene variant
LG1	8604201	A	A	C	C	gene14728: splice donor variant	gene14726: upstream gene variant	gene14727: upstream gene variant	gene14729: downstream gene variant	gene14730: downstream gene variant	gene14731: downstream gene variant	gene14732: downstream gene variant	gene14728: intron variant
LG1	8605895	A	A	A	A | C	gene14729: missense variant: Ile97Ser	gene14726: upstream gene variant	gene14727: upstream gene variant	gene14728: upstream gene variant	gene14730: downstream gene variant	gene14731: downstream gene variant	gene14732: downstream gene variant
LG1	8607869	G	G	A	G	gene14730: missense variant: His10Tyr	gene14727: upstream gene variant	gene14728: upstream gene variant	gene14729: upstream gene variant	gene14731: downstream gene variant	gene14732: downstream gene variant
LG1	8623415	G	G	G	A	gene14735: missense variant: Thr25Ile	gene14736: upstream gene variant	gene14734: upstream gene variant	gene14737: upstream gene variant
LG1	8626480	A	A	A	T	gene14737: missense variant: Ile72Phe	gene14735: upstream gene variant	gene14738: upstream gene variant	gene14736: downstream gene variant	gene14739: downstream gene variant
LG1	8627763	G	G	G	C	gene14737: missense variant: Glu172Gln	gene14735: upstream gene variant	gene14738: upstream gene variant	gene14736: downstream gene variant	gene14739: downstream gene variant
LG1	8627773	A	A	A	C	gene14737: missense variant: Tyr175Ser	gene14735: upstream gene variant	gene14738: upstream gene variant	gene14736: downstream gene variant	gene14739: downstream gene variant
LG1	8629672	T	T	T	G	gene14738: missense variant: Ser164Ala	gene14736: downstream gene variant	gene14739: downstream gene variant	gene14737: downstream gene variant
LG1	8629678	C	C	A	C	gene14738: missense variant: His166Asn	gene14736: downstream gene variant	gene14739: downstream gene variant	gene14737: downstream gene variant
LG1	8629951	C	C	C	A	gene14738: missense variant: Gln257Lys	gene14736: downstream gene variant	gene14739: downstream gene variant	gene14737: downstream gene variant
LG1	8630699	T	T	T	A	gene14739: missense variant: Gln296Leu	gene14737: downstream gene variant	gene14738: downstream gene variant
LG1	8631627	A	A	A	C	gene14739: missense variant: Asn182Lys	gene14740: upstream gene variant	gene14737: downstream gene variant	gene14738: downstream gene variant
LG1	8631650	A	A	A	C	gene14739: missense variant: Phe175Val	gene14740: upstream gene variant	gene14737: downstream gene variant	gene14738: downstream gene variant
LG1	8633553	A	A	A	G	gene14739: missense variant: Leu113Pro	gene14740: upstream gene variant	gene14741: upstream gene variant	gene14738: downstream gene variant	gene14742: downstream gene variant
LG1	8634020	G	G	G	G | A	gene14739: missense variant: Ala90Val	gene14740: upstream gene variant	gene14741: upstream gene variant	gene14738: downstream gene variant	gene14742: downstream gene variant
LG1	8634072	T	T	T	T | A	gene14739: missense variant: Thr73Ser	gene14740: upstream gene variant	gene14741: upstream gene variant	gene14738: downstream gene variant	gene14742: downstream gene variant
LG1	8634086	A	A	A	A | G	gene14739: missense variant: Phe68Ser	gene14740: upstream gene variant	gene14741: upstream gene variant	gene14738: downstream gene variant	gene14742: downstream gene variant
LG1	8634363	A	A	A	A | C	gene14739: missense variant: Asp45Glu	gene14740: upstream gene variant	gene14741: upstream gene variant	gene14738: downstream gene variant	gene14742: downstream gene variant
LG1	8636038	C	C	C	C | A	gene14740: missense variant: Pro59Gln	gene14741: upstream gene variant	gene14739: upstream gene variant	gene14742: downstream gene variant
LG1	8636043	A	A	A	A | G	gene14740: missense variant: Thr61Ala	gene14741: upstream gene variant	gene14739: upstream gene variant	gene14742: downstream gene variant
LG1	8636047	A	A	A	A | G	gene14740: missense variant: Glu62Gly	gene14741: upstream gene variant	gene14739: upstream gene variant	gene14742: downstream gene variant
LG1	8636127	G	G	G	A	gene14740: missense variant: Ala89Thr	gene14741: upstream gene variant	gene14739: upstream gene variant	gene14742: downstream gene variant
LG1	8636346	G	G	G	GA	gene14740: frameshift variant	gene14741: upstream gene variant	gene14739: upstream gene variant	gene14742: downstream gene variant
LG1	8637291	G	G	G	C	gene14741: missense variant: Gly79Ala	gene14739: upstream gene variant	gene14743: upstream gene variant	gene14742: downstream gene variant	gene14740: downstream gene variant
LG1	8637675	T	T	T	T | C	gene14741: missense variant: Val92Ala	gene14739: upstream gene variant	gene14743: upstream gene variant	gene14742: downstream gene variant	gene14740: downstream gene variant
LG1	8645820	G	G	G	G | T	gene14745: splice acceptor variant	gene14744: upstream gene variant	gene14746: downstream gene variant	gene14743: downstream gene variant	gene14745: intron variant
LG1	8645863	G	G	G	G | A	gene14745: missense variant: Gly187Arg	gene14744: upstream gene variant	gene14746: downstream gene variant	gene14743: downstream gene variant
LG1	8645864	G	G	G	G | A	gene14745: missense variant: Gly187Glu	gene14744: upstream gene variant	gene14746: downstream gene variant	gene14743: downstream gene variant
LG1	8645924	C	C	C	C | G	gene14745: stop gained: Ser207*	gene14744: upstream gene variant	gene14746: downstream gene variant	gene14743: downstream gene variant
LG1	8645951	C	C	C	C | T	gene14745: missense variant: Ser216Leu	gene14744: upstream gene variant	gene14746: downstream gene variant	gene14743: downstream gene variant
LG1	8645994	G	G	G	G | GAA	gene14745: frameshift variant	gene14744: upstream gene variant	gene14746: downstream gene variant	gene14743: downstream gene variant
LG1	8646026	A	A	C	A	gene14745: missense variant: Asn241Thr	gene14744: upstream gene variant	gene14746: downstream gene variant	gene14743: downstream gene variant
LG1	8646058	G	G	G	G | A	gene14745: missense variant: Val252Met	gene14744: upstream gene variant	gene14746: downstream gene variant	gene14743: downstream gene variant
LG1	8646276	A	A	A	A | G	gene14745: missense variant: Asn301Asp	gene14744: upstream gene variant	gene14746: downstream gene variant	gene14743: downstream gene variant
LG1	8646330	G	G	G	G | A	gene14745: missense variant: Gly319Arg	gene14744: upstream gene variant	gene14746: downstream gene variant	gene14743: downstream gene variant
LG1	8646349	C	C	C	C | A	gene14745: missense variant: Ala325Glu	gene14744: upstream gene variant	gene14746: downstream gene variant	gene14743: downstream gene variant
LG1	8646461	C	C	C	C | A	gene14745: missense variant: Phe362Leu	gene14744: upstream gene variant	gene14746: downstream gene variant	gene14743: downstream gene variant
LG1	8646468	G	G	G	G | C	gene14745: missense variant: Glu365Gln	gene14744: upstream gene variant	gene14746: downstream gene variant	gene14743: downstream gene variant
LG1	8646557	G	G	G	G | C	gene14745: missense variant: Trp394Cys	gene14744: upstream gene variant	gene14746: downstream gene variant	gene14743: downstream gene variant
LG1	8646582	G	G	G	G | A	gene14745: missense variant: Gly403Arg	gene14744: upstream gene variant	gene14746: downstream gene variant	gene14743: downstream gene variant
LG1	8646583	G	G	G	G | A	gene14745: missense variant: Gly403Glu	gene14744: upstream gene variant	gene14746: downstream gene variant	gene14743: downstream gene variant
LG1	8646655	C	C	C	C | T	gene14745: missense variant: Ala427Val	gene14744: upstream gene variant	gene14746: downstream gene variant	gene14743: downstream gene variant
LG1	8647376	C	C	T	C	gene14746: missense variant: Val545Ile	gene14744: upstream gene variant	gene14745: downstream gene variant
LG1	8647381	G	G	G	G | T	gene14746: missense variant: Ala543Glu	gene14744: upstream gene variant	gene14745: downstream gene variant
LG1	8647382	C	C	C	C | T	gene14746: missense variant: Ala543Thr	gene14744: upstream gene variant	gene14745: downstream gene variant
LG1	8649347	G	G	C	G	gene14746: missense variant: Gln38Glu	gene14747: upstream gene variant	gene14745: downstream gene variant
LG1	8654631	G	G	A	G	gene14747: missense variant: Ser98Asn	gene14748: downstream gene variant
LG1	8664655	C	C	T	C	gene14750: missense variant: Ala2Val	gene14749: upstream gene variant
LG1	8681370	T	T	C	T	gene14753: missense variant: Met822Thr	gene14752: upstream gene variant	gene14754: upstream gene variant
LG1	8685442	G	G	G | A	G	gene14754: missense variant: Arg125Lys	gene14753: downstream gene variant	gene14755: downstream gene variant
LG1	8685531	A	A | T	A	A	gene14754: missense variant: Thr155Ser	gene14753: downstream gene variant	gene14755: downstream gene variant
LG1	8704880	C	T	T	T	gene14758: missense variant: Gly120Asp	gene14757: upstream gene variant	gene14759: downstream gene variant	gene14760: downstream gene variant
LG1	8712567	C	C | G	C | G	C | G	gene14761: missense variant: Val78Leu	gene14760: upstream gene variant
LG1	8720640	A	A	C	A	gene14763: missense variant: Glu27Asp	gene14762: upstream gene variant
LG1	8723216	T	T	C	T	gene14763: missense variant: Ile234Thr	gene14762: upstream gene variant	gene14764: upstream gene variant
LG1	8724080	G	G	A	G	gene14763: missense variant: Ser420Asn	gene14762: upstream gene variant	gene14764: upstream gene variant
LG1	8724094	A	A	A | G	A	gene14763: missense variant: Asn425Asp	gene14762: upstream gene variant	gene14764: upstream gene variant
LG1	8724181	C	C	T	C	gene14763: missense variant: His454Tyr	gene14762: upstream gene variant	gene14764: upstream gene variant
LG1	8724622	C	C	A	C	gene14763: missense variant: Ser493Tyr	gene14762: upstream gene variant	gene14764: upstream gene variant
LG1	8724885	T	T	C	T	gene14763: missense variant: Ser551Pro	gene14762: upstream gene variant	gene14764: upstream gene variant
LG1	8725039	G	G	A	G	gene14763: missense variant: Arg602Lys	gene14762: upstream gene variant	gene14764: upstream gene variant
LG1	8726864	A	A	T	A	gene14764: missense variant: Gln216Leu	gene14763: downstream gene variant
LG1	8728608	A	A	G	A	gene14764: missense variant: His445Arg	gene14763: downstream gene variant
LG1	8732277	G	G	A	G	gene14764: missense variant: Glu896Lys	gene14766: upstream gene variant	gene14765: downstream gene variant	gene14767: downstream gene variant
[truncated: 24,761 more rows]

## Sheet: C. High-Impact
Chromosome	Location	Ref(H4x4)	H4	Rü	YW
[truncated: 3,030 more rows]

## Sheet: Notes
*: Ref (H4x4) refers to the reference genome of Hawaii 4X4 (v. 1.1) downloaded from Phytozome. Some sequence differences exist between the Reference (H4x4) genome and the H4 (F7-3) genome studied here.
[truncated: 2 more rows]
