# Supplementary material for: Genome-scale DNA variant analysis and functional validation of a SNP underlying yellow fruit color in wild strawberry
Source: Sci Rep. 2016 Jul 5;6:29017. doi: 10.1038/srep29017 (PMC4932534; doi:10.1038/srep29017)
Supplement: Supplementary Dataset S2 [file srep29017-s3.xls]

## Sheet: A. H4 Unique
Chromosome	Location	Ref (H4x4)	H4	Rü	YW
LG1	20602	G	T	G	G	gene10025: upstream gene variant	gene10026: upstream gene variant	gene10024: downstream gene variant
LG1	44442	G	G	GT	GT	gene10029: upstream gene variant	gene34732: upstream gene variant	gene10030: downstream gene variant
LG1	88911	T	T	TA	TA	gene10039: upstream gene variant	gene10038: upstream gene variant
LG1	95561	C	CAA	C	C	gene10040: upstream gene variant	gene10039: downstream gene variant
LG1	181846	CTT	CTT	C	C	gene10062: upstream gene variant	gene10060: downstream gene variant	gene10061: downstream gene variant
LG1	204869	G	T	G	G	gene10067: upstream gene variant	gene10066: downstream gene variant
LG1	204870	T	G	T	T	gene10067: upstream gene variant	gene10066: downstream gene variant
LG1	359169	T	T	A	A	gene10098: upstream gene variant	gene10101: upstream gene variant	gene10100: downstream gene variant	gene10099: intron variant
LG1	381668	T	T	TAA	TAA	gene10105: upstream gene variant	gene10104: intron variant
LG1	429476	T	G	T	T	gene10114: upstream gene variant	gene10117: upstream gene variant	gene10115: downstream gene variant	gene10116: downstream gene variant
LG1	461649	GT	G	GT	GT	gene10122: upstream gene variant	gene10123: intron variant
LG1	499781	A	T	A	A	gene10130: upstream gene variant	gene10129: upstream gene variant	gene10128: downstream gene variant
LG1	499781	AT	AT	A	A	gene10130: upstream gene variant	gene10129: upstream gene variant	gene10128: downstream gene variant
LG1	499782	T	A	T	T	gene10130: upstream gene variant	gene10129: upstream gene variant	gene10128: downstream gene variant
LG1	648772	T	A	T	T	gene10155: upstream gene variant	gene10154: downstream gene variant
LG1	648774	A	G	A	A	gene10155: upstream gene variant	gene10154: downstream gene variant
LG1	648775	G	T	G	G	gene10155: upstream gene variant	gene10154: downstream gene variant
LG1	709680	T	A	T	T	gene10166: upstream gene variant	gene10167: intron variant
LG1	713616	T	TTA	T	T	gene10168: upstream gene variant	gene10167: downstream gene variant
LG1	742152	G	A	G	G
LG1	743837	G	G	GA	GA	gene10172: downstream gene variant
LG1	743838	T	A	T	T	gene10172: downstream gene variant
LG1	752832	T	T	TAA	TAA	gene10172: upstream gene variant	gene10175: upstream gene variant	gene10173: upstream gene variant	gene10174: downstream gene variant
LG1	755058	T	T	C	C	gene10175: upstream gene variant	gene10173: upstream gene variant	gene10174: upstream gene variant
LG1	765675	T	C	T	T	gene10175: downstream gene variant
LG1	800486	A	A	T	T	gene10217: downstream gene variant	gene10218: downstream gene variant
LG1	863910	G	GC	G	G	gene10223: intron variant
LG1	899658	T	A	T	T
LG1	899664	C	A	C	C
LG1	932375	T	T	TAA	TAA
LG1	980278	AG	A	AG	AG	gene10234: downstream gene variant	gene10235: downstream gene variant	gene10233: downstream gene variant
LG1	980369	T	C	T	T	gene10234: downstream gene variant	gene10235: downstream gene variant	gene10233: downstream gene variant
LG1	980370	C	T	C	C	gene10234: downstream gene variant	gene10235: downstream gene variant	gene10233: downstream gene variant
LG1	980629	A	C	A	A	gene10234: downstream gene variant	gene10235: downstream gene variant	gene10233: downstream gene variant
LG1	980632	C	A	C	C	gene10234: downstream gene variant	gene10235: downstream gene variant	gene10233: downstream gene variant
LG1	1034975	GA	GA	G	G	gene10238: intron variant
LG1	1034976	A	C	A	A	gene10238: intron variant
LG1	1034982	T	A	T	T	gene10238: intron variant
LG1	1034983	T	A	T	T	gene10238: intron variant
LG1	1047601	A	AT	A	A	gene10239: upstream gene variant	gene10238: downstream gene variant
LG1	1048223	T	T	TAA	TAA	gene10239: upstream gene variant	gene10238: downstream gene variant
LG1	1056233	A	A	AT	AT	gene10239: intron variant
LG1	1071556	C	CAA	C	C	gene10241: upstream gene variant	gene10240: downstream gene variant
LG1	1076406	C	C	CAA	CAA	gene10242: downstream gene variant
LG1	1084992	TA	T	TA	TA	gene10242: upstream gene variant
LG1	1095564	T	T	TC	TC	gene10243: downstream gene variant
LG1	1095566	C	C	T	T	gene10243: downstream gene variant
LG1	1151252	T	TG	T	T	gene10181: upstream gene variant	gene10180: downstream gene variant	gene10182: downstream gene variant
LG1	1210090	TA	TCA	T	TA	gene10183: downstream gene variant	gene10183: downstream gene variant	gene10184: intron variant	gene10184: intron variant
LG1	1252930	T	T	A	A
LG1	1252945	C	C	T	T
LG1	1317374	C	CA	C	C	gene10201: upstream gene variant
LG1	1368822	C	C	T	T
LG1	1439558	AC	AC	A	A	gene10216: upstream gene variant	gene10215: intron variant
LG1	1462028	TC	TC	T	T	gene30627: downstream gene variant
LG1	1462299	T	C	T	T	gene30627: downstream gene variant
LG1	1463400	C	C	A	A
LG1	1479423	CT	CT	C	C
LG1	1487438	TA	TA	T	T	gene30876: upstream gene variant	gene30877: downstream gene variant
LG1	1497132	C	CTT	C	C	gene30878: upstream gene variant	gene34407: downstream gene variant	gene30877: intron variant
LG1	1519621	T	T	TC	TC	gene30881: downstream gene variant
LG1	1519622	C	CT	C	C	gene30881: downstream gene variant
LG1	1533463	C	CT	C	C	gene30884: upstream gene variant	gene30883: downstream gene variant
LG1	1546668	C	CT	C	C	gene30887: downstream gene variant	gene30886: intron variant
LG1	1564044	G	GTT	G	G	gene30887: upstream gene variant	gene30888: upstream gene variant	gene30889: downstream gene variant	gene30890: downstream gene variant
LG1	1595668	C	C	CT	CT	gene34409: upstream gene variant	gene30895: intron variant
LG1	1607077	T	TTC	T	T	gene30896: upstream gene variant	gene30897: downstream gene variant
LG1	1616655	T	TTA	T	T	gene30899: upstream gene variant	gene30898: intron variant
LG1	1624373	G	G	A	A	gene30902: upstream gene variant	gene30901: downstream gene variant	gene30899: downstream gene variant	gene30900: intron variant
LG1	1633927	C	CTT	C	C	gene30905: upstream gene variant	gene30903: downstream gene variant	gene30904: intron variant
LG1	1634391	A	A	G	G	gene30905: upstream gene variant	gene30904: upstream gene variant	gene30903: downstream gene variant
LG1	1637953	TA	T	TA	TA	gene30904: upstream gene variant	gene30906: upstream gene variant	gene30907: downstream gene variant	gene30905: downstream gene variant
LG1	1659236	C	A	C	C	gene30911: upstream gene variant	gene30910: upstream gene variant	gene30912: downstream gene variant
LG1	1682443	C	C	T	T	gene30920: missense variant: Arg105Gln	gene30921: upstream gene variant	gene30919: downstream gene variant
LG1	1696863	C	C	A	A	gene30924: missense variant: Gly237Cys	gene30923: upstream gene variant	gene30925: downstream gene variant
LG1	1731492	T	A	T	T	gene30930: upstream gene variant	gene30932: upstream gene variant	gene30931: intron variant
LG1	1731493	A	T	A	A	gene30930: upstream gene variant	gene30932: upstream gene variant	gene30931: intron variant
LG1	1731493	A	A	AT	AT	gene30930: upstream gene variant	gene30932: upstream gene variant	gene30931: intron variant
LG1	1754754	A	ATT	A	A	gene30935: upstream gene variant	gene30934: upstream gene variant	gene30933: downstream gene variant	gene30936: downstream gene variant
LG1	1773992	CA	C	CA	CA	gene30939: intron variant
LG1	1777425	G	A	G	G	gene30939: downstream gene variant
LG1	1785924	C	C	T	T	gene30940: upstream gene variant
LG1	1804150	T	T	C	C	gene30945: upstream gene variant	gene30944: downstream gene variant	gene30943: intron variant
LG1	1804601	A	A	C	C	gene30943: synonymous variant: Leu74Leu	gene30945: upstream gene variant	gene30944: downstream gene variant
LG1	1804649	T	T	C	C	gene30943: missense variant: Ile58Met	gene30945: upstream gene variant	gene30944: downstream gene variant
LG1	1804796	C	C	G	G	gene30943: synonymous variant: Leu9Leu	gene30945: upstream gene variant	gene30944: downstream gene variant
LG1	1806500	A	A	G	G	gene30945: upstream gene variant	gene30943: upstream gene variant	gene30944: downstream gene variant
LG1	1807266	T	T	C	C	gene30945: upstream gene variant	gene30943: upstream gene variant	gene30944: downstream gene variant
LG1	1807583	T	T	TG	TG	gene30945: upstream gene variant	gene30943: upstream gene variant	gene30944: downstream gene variant
LG1	1807717	A	A	G	G	gene30944: missense variant: Val83Ala	gene30945: upstream gene variant	gene30943: upstream gene variant
LG1	1807752	C	C	T	T	gene30944: synonymous variant: Gly71Gly	gene30945: upstream gene variant	gene30943: upstream gene variant
LG1	1809611	G	G	A	A	gene30943: upstream gene variant	gene30944: upstream gene variant	gene30945: intron variant
LG1	1809781	T	T	C	C	gene30943: upstream gene variant	gene30944: upstream gene variant	gene30945: intron variant
LG1	1810631	C	C	T	T	gene30944: upstream gene variant	gene30945: intron variant
LG1	1815001	G	G	T	T	gene30946: upstream gene variant	gene30945: downstream gene variant
LG1	1815102	G	G	A	A	gene30946: upstream gene variant	gene30945: downstream gene variant
LG1	1815566	G	G	C	C	gene30946: upstream gene variant	gene30945: downstream gene variant
LG1	1816111	C	C	T	T	gene30946: upstream gene variant	gene30945: downstream gene variant	gene30947: downstream gene variant
LG1	1816598	A	A	C	C	gene30946: upstream gene variant	gene30945: downstream gene variant	gene30947: downstream gene variant
LG1	1817744	G	G	A	A	gene30945: downstream gene variant	gene30947: downstream gene variant	gene30946: intron variant
LG1	1817747	G	G	C	C	gene30945: downstream gene variant	gene30947: downstream gene variant	gene30946: intron variant
LG1	1818050	G	G	A	A	gene30946: synonymous variant: Ser240Ser	gene30945: downstream gene variant	gene30947: downstream gene variant
LG1	1818121	C	C	T	T	gene30946: missense variant: Ser264Phe	gene30945: downstream gene variant	gene30947: downstream gene variant
LG1	1818626	TA	TA	T	T	gene30945: downstream gene variant	gene30947: downstream gene variant	gene30946: intron variant
LG1	1818693	G	G	A	A	gene30945: downstream gene variant	gene30947: downstream gene variant	gene30946: intron variant
LG1	1819290	C	C	G	G	gene30946: missense variant: Pro345Arg	gene30947: downstream gene variant
LG1	1819728	CA	C	CA	CA	gene30947: downstream gene variant	gene30946: intron variant
LG1	1819815	T	T	C	C	gene30947: downstream gene variant	gene30946: intron variant
LG1	1819869	T	T	G	G	gene30947: downstream gene variant	gene30946: intron variant
LG1	1819875	A	A	G	G	gene30947: downstream gene variant	gene30946: intron variant
LG1	1820114	T	T	C	C	gene30947: downstream gene variant	gene30946: downstream gene variant
LG1	1820633	G	GA	G	G	gene30948: upstream gene variant	gene30947: downstream gene variant	gene30946: downstream gene variant
LG1	1820642	G	G	A	A	gene30948: upstream gene variant	gene30947: downstream gene variant	gene30946: downstream gene variant
LG1	1821349	C	C	A	A	gene30947: missense variant: Glu238Asp	gene30948: upstream gene variant	gene30946: downstream gene variant
LG1	1821775	T	T	C	C	gene30948: upstream gene variant	gene30946: downstream gene variant	gene30947: intron variant
LG1	1821821	G	G	A	A	gene30948: upstream gene variant	gene30946: downstream gene variant	gene30947: intron variant
LG1	1823133	T	T	C	C	gene30948: upstream gene variant	gene30947: upstream gene variant	gene30946: downstream gene variant	gene30949: downstream gene variant
LG1	1823323	A	A	G	G	gene30948: upstream gene variant	gene30947: upstream gene variant	gene30946: downstream gene variant	gene30949: downstream gene variant
LG1	1823436	C	C	T	T	gene30948: upstream gene variant	gene30947: upstream gene variant	gene30946: downstream gene variant	gene30949: downstream gene variant
LG1	1823498	C	C	T	T	gene30948: upstream gene variant	gene30947: upstream gene variant	gene30946: downstream gene variant	gene30949: downstream gene variant
LG1	1823824	T	T	C	C	gene30948: upstream gene variant	gene30947: upstream gene variant	gene30946: downstream gene variant	gene30949: downstream gene variant
LG1	1823978	C	C	T	T	gene30948: upstream gene variant	gene30947: upstream gene variant	gene30946: downstream gene variant	gene30949: downstream gene variant
LG1	1824475	T	T	C	C	gene30948: upstream gene variant	gene30947: upstream gene variant	gene30946: downstream gene variant	gene30949: downstream gene variant
LG1	1824492	GA	GAAA	G	G	gene30948: upstream gene variant	gene30948: upstream gene variant	gene30947: upstream gene variant	gene30947: upstream gene variant	gene30946: downstream gene variant	gene30946: downstream gene variant	gene30949: downstream gene variant	gene30949: downstream gene variant
LG1	1824562	C	CA	C	C	gene30948: upstream gene variant	gene30947: upstream gene variant	gene30946: downstream gene variant	gene30949: downstream gene variant
LG1	1824797	C	C	T	T	gene30948: upstream gene variant	gene30947: upstream gene variant	gene30946: downstream gene variant	gene30949: downstream gene variant
LG1	1824876	T	T	C	C	gene30948: upstream gene variant	gene30947: upstream gene variant	gene30946: downstream gene variant	gene30949: downstream gene variant
LG1	1824924	C	C	T	T	gene30948: upstream gene variant	gene30947: upstream gene variant	gene30946: downstream gene variant	gene30949: downstream gene variant
LG1	1825036	G	G	A	A	gene30948: upstream gene variant	gene30947: upstream gene variant	gene30946: downstream gene variant	gene30949: downstream gene variant
LG1	1825920	T	T	A	A	gene30948: synonymous variant: Ile114Ile	gene30947: upstream gene variant	gene30949: downstream gene variant
LG1	1826203	C	C	A	A	gene30947: upstream gene variant	gene30949: downstream gene variant	gene30948: downstream gene variant
LG1	1826283	G	G	A	A	gene30947: upstream gene variant	gene30949: downstream gene variant	gene30948: downstream gene variant
LG1	1826589	T	T	C	C	gene30947: upstream gene variant	gene30949: downstream gene variant	gene30948: downstream gene variant
LG1	1826967	TA	TA	T	T	gene30947: upstream gene variant	gene30949: downstream gene variant	gene30948: downstream gene variant
LG1	1826997	A	A	G	G	gene30947: upstream gene variant	gene30949: downstream gene variant	gene30948: downstream gene variant
LG1	1828038	C	C	A	A	gene30948: downstream gene variant	gene30949: intron variant
LG1	1828565	T	T	C	C	gene30948: downstream gene variant	gene30949: intron variant
LG1	1828884	A	A	G	G	gene30948: downstream gene variant	gene30949: intron variant
LG1	1829120	G	G	A	A	gene30948: downstream gene variant	gene30949: intron variant
LG1	1829961	C	C	T	T	gene30949: missense variant: Val440Ile	gene30948: downstream gene variant	gene30950: downstream gene variant
LG1	1830165	TA	TA	T	T	gene30948: downstream gene variant	gene30950: downstream gene variant	gene30949: intron variant
LG1	1831247	T	T	G	G	gene30950: downstream gene variant	gene30949: intron variant
LG1	1832767	A	A	G	G	gene30950: downstream gene variant	gene30949: intron variant
LG1	1837817	G	G	A	A	gene30949: upstream gene variant	gene30950: intron variant
LG1	1841005	C	C	A	A	gene30950: upstream gene variant	gene30951: upstream gene variant
LG1	1841053	A	A	G	G	gene30950: upstream gene variant	gene30951: upstream gene variant
LG1	1841100	A	A	AC	AC	gene30950: upstream gene variant	gene30951: upstream gene variant
LG1	1841381	G	G	A	A	gene30950: upstream gene variant	gene30951: upstream gene variant
LG1	1841482	G	G	T	T	gene30950: upstream gene variant	gene30951: upstream gene variant
LG1	1841978	G	G	GA	GA	gene30950: upstream gene variant	gene30951: upstream gene variant
LG1	1842614	G	G	A	A	gene30950: upstream gene variant	gene30951: upstream gene variant
LG1	1842967	T	T	G	G	gene30950: upstream gene variant	gene30951: upstream gene variant
LG1	1842992	T	T	C	C	gene30950: upstream gene variant	gene30951: upstream gene variant
LG1	1843004	A	A	G	G	gene30950: upstream gene variant	gene30951: upstream gene variant
LG1	1843048	G	G	A	A	gene30950: upstream gene variant	gene30951: upstream gene variant
LG1	1843341	G	G	C	C	gene30950: upstream gene variant	gene30951: upstream gene variant
LG1	1843838	T	T	C	C	gene30951: synonymous variant: Tyr72Tyr
LG1	1844651	G	G	C	C	gene30951: missense variant: Glu343Asp	gene30952: downstream gene variant
LG1	1844903	G	G	A	A	gene30951: synonymous variant: Leu427Leu	gene30952: downstream gene variant
LG1	1845058	T	T	C	C	gene30952: downstream gene variant	gene30951: intron variant
LG1	1845519	G	G	A	A	gene30952: downstream gene variant	gene30951: intron variant
LG1	1845812	A	A	G	G	gene30951: synonymous variant: Glu512Glu	gene30952: downstream gene variant
LG1	1846067	T	T	C	C	gene30951: synonymous variant: Thr597Thr	gene30952: downstream gene variant
LG1	1846348	C	C	T	T	gene30952: downstream gene variant	gene30951: downstream gene variant
LG1	1846569	T	T	A	A	gene30952: downstream gene variant	gene30951: downstream gene variant
LG1	1847233	C	C	T	T	gene30952: downstream gene variant	gene30951: downstream gene variant
LG1	1847263	G	G	A	A	gene30952: downstream gene variant	gene30951: downstream gene variant
LG1	1847721	A	A	C	C	gene30952: downstream gene variant	gene30951: downstream gene variant
LG1	1847775	T	T	C	C	gene30952: downstream gene variant	gene30951: downstream gene variant
LG1	1848216	C	C	T	T	gene30952: downstream gene variant	gene30951: downstream gene variant
LG1	1848719	G	G	C	C	gene30952: downstream gene variant	gene30951: downstream gene variant
LG1	1850227	G	G	A	A	gene30952: synonymous variant: Arg443Arg	gene30951: downstream gene variant
LG1	1850237	C	C	T	T	gene30952: missense variant: Ser440Asn	gene30951: downstream gene variant
LG1	1850577	C	C	T	T	gene30952: missense variant: Val327Ile	gene30951: downstream gene variant
LG1	1851331	C	C	G	G	gene30952: synonymous variant: Leu75Leu
LG1	1851559	T	T	C	C	gene30952: upstream gene variant
LG1	1851916	A	A	G	G	gene30952: upstream gene variant
LG1	1853369	C	C	T	T	gene30952: upstream gene variant	gene30953: upstream gene variant
LG1	1858115	A	A	T	T	gene30954: downstream gene variant	gene30953: intron variant
LG1	1859342	G	G	GT	GT	gene30954: downstream gene variant	gene30953: intron variant
LG1	1861914	G	GAA	G	G	gene30953: downstream gene variant	gene30955: downstream gene variant	gene30954: intron variant
LG1	1861917	A	A	AAAG	AAAG	gene30953: downstream gene variant	gene30955: downstream gene variant	gene30954: intron variant
LG1	1869475	G	G	A	A	gene30955: missense variant: Pro483Ser	gene30956: downstream gene variant	gene30957: downstream gene variant
LG1	1871781	A	A	G	G	gene30955: synonymous variant: Gly100Gly	gene30956: downstream gene variant	gene30957: downstream gene variant
LG1	1871876	T	T	A	A	gene30955: missense variant: Asn69Tyr	gene30956: downstream gene variant	gene30957: downstream gene variant
LG1	1871903	A	A	T	T	gene30955: missense variant: Cys60Ser	gene30956: downstream gene variant	gene30957: downstream gene variant
LG1	1872415	A	A	T	T	gene30955: upstream gene variant	gene30956: downstream gene variant	gene30957: downstream gene variant
LG1	1872593	T	T	A	A	gene30955: upstream gene variant	gene30956: downstream gene variant	gene30957: downstream gene variant
LG1	1875308	C	C	A	A	gene30957: missense variant: Gly93Val	gene30955: upstream gene variant	gene30956: upstream gene variant	gene30958: downstream gene variant
LG1	1876205	T	T	C	C	gene30955: upstream gene variant	gene30956: upstream gene variant	gene30957: upstream gene variant	gene30958: downstream gene variant
LG1	1876424	C	C	T	T	gene30955: upstream gene variant	gene30956: upstream gene variant	gene30957: upstream gene variant	gene30958: downstream gene variant
LG1	1876529	C	C	CA	CA	gene30955: upstream gene variant	gene30956: upstream gene variant	gene30957: upstream gene variant	gene30958: downstream gene variant
LG1	1876679	A	A	C	C	gene30955: upstream gene variant	gene30956: upstream gene variant	gene30957: upstream gene variant	gene30958: downstream gene variant
LG1	1877242	G	G	A	A	gene30955: upstream gene variant	gene30956: upstream gene variant	gene30957: upstream gene variant	gene30958: downstream gene variant
LG1	1877250	T	T	C	C	gene30955: upstream gene variant	gene30956: upstream gene variant	gene30957: upstream gene variant	gene30958: downstream gene variant
LG1	1877568	T	T	A	A	gene30956: upstream gene variant	gene30957: upstream gene variant	gene30958: downstream gene variant
LG1	1878205	T	T	G	G	gene30956: upstream gene variant	gene30957: upstream gene variant	gene30958: downstream gene variant
LG1	1878594	A	A	T	T	gene30956: upstream gene variant	gene30957: upstream gene variant	gene30958: downstream gene variant
LG1	1878739	A	A	T	T	gene30956: upstream gene variant	gene30957: upstream gene variant	gene30958: downstream gene variant
LG1	1878861	T	T	A	A	gene30956: upstream gene variant	gene30957: upstream gene variant	gene30958: downstream gene variant
LG1	1878927	T	T	C	C	gene30957: upstream gene variant	gene30958: downstream gene variant
LG1	1879292	C	C	T	T	gene30957: upstream gene variant	gene30958: downstream gene variant
LG1	1879394	G	G	A	A	gene30958: synonymous variant: Thr527Thr	gene30957: upstream gene variant
LG1	1879848	C	C	T	T	gene30958: missense variant: Gly376Asp	gene30957: upstream gene variant
LG1	1880468	T	T	C	C	gene30958: synonymous variant: Gln169Gln	gene30957: upstream gene variant
LG1	1880929	CGCT	CGCT	C	C	gene30958: inframe deletion
LG1	1881241	C	C	G	G	gene30958: upstream gene variant
LG1	1881290	G	G	T	T	gene30958: upstream gene variant
LG1	1881535	C	C	T	T	gene30958: upstream gene variant
LG1	1881891	A	A	G	G	gene30958: upstream gene variant	gene30959: upstream gene variant
LG1	1881892	C	C	T	T	gene30958: upstream gene variant	gene30959: upstream gene variant
LG1	1881904	T	T	C	C	gene30958: upstream gene variant	gene30959: upstream gene variant
LG1	1881921	G	G	A	A	gene30958: upstream gene variant	gene30959: upstream gene variant
LG1	1881924	T	T	C	C	gene30958: upstream gene variant	gene30959: upstream gene variant
LG1	1881966	A	A	G	G	gene30958: upstream gene variant	gene30959: upstream gene variant
LG1	1882369	A	A	T	T	gene30958: upstream gene variant	gene30959: upstream gene variant
LG1	1882374	G	G	T	T	gene30958: upstream gene variant	gene30959: upstream gene variant
LG1	1882565	A	A	C	C	gene30958: upstream gene variant	gene30959: upstream gene variant
LG1	1882608	T	T	A	A	gene30958: upstream gene variant	gene30959: upstream gene variant
LG1	1882790	G	G	A	A	gene30958: upstream gene variant	gene30959: upstream gene variant
LG1	1883003	C	T	C	C	gene30958: upstream gene variant	gene30959: upstream gene variant
LG1	1886128	CAT	CAT	C	C	gene30959: upstream gene variant
LG1	1886164	A	A	G	G	gene30959: upstream gene variant
LG1	1886209	A	A	G	G	gene30959: upstream gene variant
LG1	1886354	T	T	A	A	gene30959: upstream gene variant
LG1	1886355	T	T	C	C	gene30959: upstream gene variant
LG1	1886380	G	G	A	A	gene30959: upstream gene variant
LG1	1886420	A	A	C	C	gene30959: upstream gene variant
LG1	1886429	G	G	T	T	gene30959: upstream gene variant
LG1	1886524	G	G	GTC	GTC	gene30959: upstream gene variant
LG1	1886654	CT	CT	C	C	gene30959: upstream gene variant
LG1	1886681	G	G	A	A	gene30959: upstream gene variant
LG1	1886746	G	G	A	A	gene30959: upstream gene variant
LG1	1886865	C	C	T	T	gene30959: missense variant: Ala29Val	gene30960: downstream gene variant
LG1	1887019	A	A	G	G	gene30959: synonymous variant: Lys80Lys	gene30960: downstream gene variant
LG1	1887022	C	C	A	A	gene30959: synonymous variant: Ile81Ile	gene30960: downstream gene variant
LG1	1887118	G	G	C	C	gene30959: synonymous variant: Ser113Ser	gene30960: downstream gene variant
LG1	1887157	A	A	G	G	gene30959: synonymous variant: Glu126Glu	gene30960: downstream gene variant
LG1	1887290	T	T	G	G	gene30959: missense variant: Phe171Val	gene30960: downstream gene variant
LG1	1887362	C	C	G	G	gene30959: missense variant: Arg195Gly	gene30960: downstream gene variant
LG1	1887395	G	G	C	C	gene30959: missense variant: Val206Leu	gene30960: downstream gene variant
LG1	1887529	T	T	G	G	gene30959: synonymous variant: Ala250Ala	gene30960: downstream gene variant
LG1	1888112	G	G	A	A	gene30960: downstream gene variant	gene30959: intron variant
LG1	1888371	A	A	G	G	gene30960: downstream gene variant	gene30959: intron variant
LG1	1888707	A	A	T	T	gene30960: downstream gene variant	gene30959: intron variant
LG1	1889221	A	A	G	G	gene30960: downstream gene variant	gene30959: intron variant
LG1	1889261	T	T	C	C	gene30960: downstream gene variant	gene30959: intron variant
LG1	1889802	G	G	A	A	gene30959: missense variant: Gly497Glu	gene30960: downstream gene variant
LG1	1889959	C	C	T	T	gene30959: synonymous variant: Cys549Cys	gene30960: downstream gene variant
LG1	1889971	A	A	T	T	gene30959: missense variant: Lys553Asn	gene30960: downstream gene variant
LG1	1890037	C	C	T	T	gene30959: synonymous variant: Ile575Ile	gene30960: downstream gene variant
LG1	1890329	A	A	G	G	gene30959: missense variant: Ile673Val	gene30960: downstream gene variant
LG1	1890382	A	A	G	G	gene30959: synonymous variant: Lys690Lys	gene30960: downstream gene variant
LG1	1890403	C	C	A	A	gene30959: missense variant: Asp697Glu	gene30960: downstream gene variant
LG1	1890456	T	T	A	A	gene30959: missense variant: Phe715Tyr	gene30960: downstream gene variant
LG1	1890604	A	A	G	G	gene30959: synonymous variant: Gln764Gln	gene30960: downstream gene variant
LG1	1890684	A	A	G	G	gene30959: missense variant: Gln791Arg	gene30960: downstream gene variant
LG1	1890687	A	A	G	G	gene30959: missense variant: Asn792Ser	gene30960: downstream gene variant
LG1	1890721	G	G	C	C	gene30959: missense variant: Met803Ile	gene30960: downstream gene variant
LG1	1890790	A	A	T	T	gene30959: synonymous variant: Ala826Ala	gene30960: downstream gene variant
LG1	1890817	T	T	C	C	gene30959: synonymous variant: Ser835Ser	gene30960: downstream gene variant
LG1	1890902	G	G	A	A	gene30959: missense variant: Val864Met	gene30960: downstream gene variant
LG1	1890913	A	A	G	G	gene30959: synonymous variant: Arg867Arg	gene30960: downstream gene variant
LG1	1890935	G	G	T	T	gene30959: missense variant: Gly875Cys	gene30960: downstream gene variant
LG1	1891003	G	G	T	T	gene30959: missense variant: Lys897Asn	gene30960: downstream gene variant
LG1	1891033	T	T	G	G	gene30959: synonymous variant: Val907Val	gene30960: downstream gene variant
LG1	1891040	A	A	T	T	gene30959: missense variant: Met910Leu	gene30960: downstream gene variant
LG1	1891073	G	G	A	A	gene30959: missense variant: Val921Ile	gene30960: downstream gene variant
LG1	1891895	A	A	G	G	gene30960: synonymous variant: Tyr105Tyr	gene30959: downstream gene variant
LG1	1892061	GTA	GTA	G	G	gene30959: downstream gene variant	gene30960: intron variant
LG1	1903494	C	C	T	T	gene30963: upstream gene variant	gene30964: downstream gene variant	gene30962: downstream gene variant
LG1	1910496	A	A	G	G	gene30964: upstream gene variant	gene30963: downstream gene variant	gene30965: downstream gene variant
LG1	1918877	A	A	AT	AT	gene30965: upstream gene variant	gene30967: upstream gene variant	gene30966: intron variant
LG1	1919482	A	A	G	G	gene30967: upstream gene variant	gene30966: upstream gene variant	gene30968: upstream gene variant
LG1	1924066	G	G	A	A	gene30966: upstream gene variant	gene30968: upstream gene variant	gene30969: upstream gene variant	gene30967: downstream gene variant
LG1	1930808	C	C	A	A	gene30970: missense variant: Val671Leu	gene30968: downstream gene variant	gene30969: downstream gene variant
LG1	1930922	A	A	T	T	gene30970: missense variant: Leu633Met	gene30968: downstream gene variant	gene30969: downstream gene variant
LG1	1931224	A	A	C	C	gene30968: downstream gene variant	gene30969: downstream gene variant	gene30970: intron variant
LG1	1931779	A	A	T	T	gene30969: downstream gene variant	gene30970: intron variant
LG1	1931780	A	A	C	C	gene30969: downstream gene variant	gene30970: intron variant
LG1	1931981	A	A	G	G	gene30969: downstream gene variant	gene30970: intron variant
LG1	1932785	T	T	A	A	gene30970: synonymous variant: Val456Val	gene30969: downstream gene variant
LG1	1933285	G	G	A	A	gene30969: downstream gene variant	gene30970: intron variant
LG1	1934186	A	A	C	C	gene30969: downstream gene variant	gene30970: intron variant
LG1	1934733	T	T	C	C	gene30970: intron variant
LG1	1935481	A	A	C	C	gene30970: intron variant
LG1	1935488	A	A	G	G	gene30970: intron variant
LG1	1935491	A	A	G	G	gene30970: intron variant
LG1	1936393	T	T	C	C	gene30970: upstream gene variant
LG1	1936600	A	A	G	G	gene30970: upstream gene variant
LG1	1936697	GA	GA	G	G	gene30970: upstream gene variant
LG1	1937715	A	A	AT	AT	gene30970: upstream gene variant
LG1	1938634	G	G	A	A	gene30970: upstream gene variant
LG1	1938875	A	A	G	G	gene30970: upstream gene variant
LG1	1938902	G	G	A	A	gene30970: upstream gene variant
LG1	1939369	A	A	C	C	gene30970: upstream gene variant
LG1	1939467	A	A	T	T	gene30970: upstream gene variant
LG1	1939541	A	A	C	C	gene30970: upstream gene variant
LG1	1940107	G	G	T	T	gene30970: upstream gene variant
LG1	1940363	A	A	G	G	gene30970: upstream gene variant
LG1	1940638	ATAT	ATAT	A	A	gene30970: upstream gene variant
LG1	1940745	G	G	T	T
LG1	1940835	A	A	T	T
LG1	1940839	A	A	G	G
LG1	1940892	G	G	T	T
LG1	1941012	C	C	A	A
LG1	1941027	A	A	T	T
LG1	1941342	T	T	C	C
LG1	1942187	A	A	G	G	gene30971: upstream gene variant
LG1	1942482	T	T	G	G	gene30971: upstream gene variant
LG1	1942756	C	C	T	T	gene30971: upstream gene variant
LG1	1943220	G	G	A	A	gene30971: upstream gene variant
LG1	1943294	C	C	T	T	gene30971: upstream gene variant
LG1	1946159	A	A	G	G	gene30971: upstream gene variant	gene30973: upstream gene variant	gene30972: downstream gene variant
LG1	1946337	T	T	A	A	gene30971: upstream gene variant	gene30973: upstream gene variant	gene30972: downstream gene variant
LG1	1947234	A	A	G	G	gene30973: upstream gene variant	gene30972: downstream gene variant	gene30971: downstream gene variant
LG1	1947661	C	C	CA	CA	gene30973: upstream gene variant	gene30972: downstream gene variant	gene30971: downstream gene variant
LG1	1959672	T	T	C	C
LG1	1960147	C	C	T	T	gene30974: upstream gene variant
LG1	1960294	A	A	G	G	gene30974: upstream gene variant
LG1	1960333	G	G	T	T	gene30974: upstream gene variant
LG1	1961294	A	A	G	G	gene30974: upstream gene variant
LG1	1961606	T	T	A	A	gene30974: upstream gene variant
LG1	1962347	T	T	C	C	gene30974: upstream gene variant
LG1	1962668	A	A	G	G	gene30974: upstream gene variant
LG1	1962782	T	T	C	C	gene30974: upstream gene variant
LG1	1962822	C	C	A	A	gene30974: upstream gene variant
LG1	1962888	C	C	A	A	gene30974: upstream gene variant
LG1	1963206	C	C	T	T	gene30974: upstream gene variant
LG1	1963393	G	G	A	A	gene30974: upstream gene variant
LG1	1963601	G	G	A	A	gene30974: upstream gene variant
LG1	1963872	A	A	G	G	gene30974: upstream gene variant
LG1	1963883	T	T	G	G	gene30974: upstream gene variant
LG1	1964223	T	T	C	C	gene30974: upstream gene variant
LG1	1965794	G	GTT	G	G	gene30974: intron variant
LG1	1966176	T	C	T	G	gene30974: intron variant	gene30974: intron variant
LG1	1966177	C	T	C	C	gene30974: intron variant
LG1	1966178	T	G	T	T	gene30974: intron variant
LG1	1967704	G	G	A	A	gene30974: missense variant: Ala473Thr
LG1	1969481	C	C	T	T	gene30974: downstream gene variant	gene30975: downstream gene variant
LG1	1983805	C	C	T	T	gene34410: upstream gene variant	gene30977: upstream gene variant	gene30976: intron variant
LG1	1986559	C	C	CAT	CAT	gene30977: upstream gene variant	gene30976: upstream gene variant	gene34410: downstream gene variant
LG1	1987748	TC	TC	T	T	gene30977: upstream gene variant	gene30976: upstream gene variant	gene34410: downstream gene variant
LG1	1987762	A	A	C	C	gene30977: upstream gene variant	gene30976: upstream gene variant	gene34410: downstream gene variant
LG1	1990063	G	G	C	C	gene34410: downstream gene variant	gene30978: downstream gene variant	gene30977: intron variant
LG1	1993414	T	T	G	G	gene30978: downstream gene variant	gene30979: downstream gene variant	gene30977: downstream gene variant
LG1	1999661	C	C	CT	CT	gene30978: upstream gene variant	gene30980: upstream gene variant	gene30979: upstream gene variant	gene30981: downstream gene variant
LG1	2001842	T	T	C	C	gene30980: missense variant: Val63Ala	gene30979: upstream gene variant	gene30981: downstream gene variant
LG1	2002296	A	A	T	T	gene30979: upstream gene variant	gene30981: downstream gene variant	gene30980: downstream gene variant
LG1	2004085	A	A	G	G	gene30980: downstream gene variant	gene30981: intron variant
LG1	2004429	G	G	A	A	gene30980: downstream gene variant	gene30981: intron variant
LG1	2004502	A	A	G	G	gene30980: downstream gene variant	gene30981: intron variant
LG1	2006568	G	G	A	A	gene30981: missense variant: Leu447Phe	gene30980: downstream gene variant	gene30982: downstream gene variant
LG1	2006935	A	A	G	G	gene30981: synonymous variant: Ala324Ala	gene30980: downstream gene variant	gene30982: downstream gene variant
LG1	2008237	G	G	A	A	gene30981: upstream gene variant	gene30982: downstream gene variant	gene30983: downstream gene variant
LG1	2008269	C	C	T	T	gene30981: upstream gene variant	gene30982: downstream gene variant	gene30983: downstream gene variant
LG1	2008566	T	T	C	C	gene30981: upstream gene variant	gene30982: downstream gene variant	gene30983: downstream gene variant
LG1	2008754	GCA	GCA	G	G	gene30981: upstream gene variant	gene30982: downstream gene variant	gene30983: downstream gene variant
LG1	2010441	T	T	C	C	gene30981: upstream gene variant	gene30984: upstream gene variant	gene30982: downstream gene variant	gene30983: downstream gene variant
LG1	2010977	G	G	C	C	gene30982: missense variant: Thr300Ser	gene30981: upstream gene variant	gene30984: upstream gene variant	gene30983: downstream gene variant
LG1	2011449	TC	TC	T	T	gene30982: frameshift variant	gene30981: upstream gene variant	gene30984: upstream gene variant	gene30983: downstream gene variant
LG1	2012059	C	CTT	CT	CT	gene30981: upstream gene variant	gene30981: upstream gene variant	gene30984: upstream gene variant	gene30984: upstream gene variant	gene30982: upstream gene variant	gene30982: upstream gene variant	gene30983: downstream gene variant	gene30983: downstream gene variant
LG1	2013956	G	G	A	A	gene30984: upstream gene variant	gene30982: upstream gene variant	gene30983: upstream gene variant
LG1	2014047	T	T	C	C	gene30984: upstream gene variant	gene30982: upstream gene variant	gene30983: upstream gene variant
LG1	2014118	C	C	CA	CA	gene30984: upstream gene variant	gene30982: upstream gene variant	gene30983: upstream gene variant
LG1	2014621	A	A	G	G	gene30984: upstream gene variant	gene30982: upstream gene variant	gene30983: upstream gene variant
LG1	2020134	A	A	C	C	gene30985: upstream gene variant	gene30984: downstream gene variant
LG1	2021298	T	T	C	C	gene30985: upstream gene variant	gene30984: downstream gene variant
LG1	2022012	C	C	A	A	gene30985: missense variant: Gln119Lys	gene30986: upstream gene variant	gene30984: downstream gene variant
LG1	2024296	T	T	G	G	gene30986: upstream gene variant	gene30985: downstream gene variant
LG1	2024714	C	C	T	T	gene30986: upstream gene variant	gene30985: downstream gene variant
LG1	2024715	A	A	C	C	gene30986: upstream gene variant	gene30985: downstream gene variant
LG1	2024815	G	G	A	A	gene30986: upstream gene variant	gene30985: downstream gene variant
LG1	2026819	T	T	G	G	gene30987: upstream gene variant	gene30985: downstream gene variant	gene30986: intron variant
LG1	2027305	C	C	T	T	gene30987: upstream gene variant	gene30985: downstream gene variant	gene30986: intron variant
LG1	2029329	G	G	A	A	gene30987: upstream gene variant	gene30986: downstream gene variant
LG1	2029455	T	T	C	C	gene30987: upstream gene variant	gene30986: downstream gene variant
LG1	2029798	G	G	A	A	gene30987: upstream gene variant	gene30986: downstream gene variant
LG1	2030165	TA	TA	T	T	gene30987: upstream gene variant	gene30986: downstream gene variant
LG1	2030759	C	C	T	T	gene30986: downstream gene variant	gene30987: intron variant
LG1	2030887	C	C	T	T	gene30986: downstream gene variant	gene30987: intron variant
LG1	2031288	A	AT	ATT	ATT	gene30986: downstream gene variant	gene30986: downstream gene variant	gene30987: intron variant	gene30987: intron variant
LG1	2031741	T	T	C	C	gene30987: synonymous variant: Phe167Phe	gene30986: downstream gene variant
LG1	2036217	A	A	G	G	gene30987: downstream gene variant	gene30988: downstream gene variant
LG1	2037229	G	G	T	T	gene30988: downstream gene variant
LG1	2038204	T	T	C	C	gene30988: downstream gene variant
LG1	2041528	A	A	G	G	gene30989: downstream gene variant	gene30990: downstream gene variant	gene30988: intron variant
LG1	2043396	T	A	T	T	gene30991: upstream gene variant	gene30988: upstream gene variant	gene30989: downstream gene variant	gene30990: downstream gene variant	gene30992: downstream gene variant
LG1	2046192	G	G	A	A	gene30991: upstream gene variant	gene30988: upstream gene variant	gene30989: upstream gene variant	gene30990: upstream gene variant	gene30992: downstream gene variant
LG1	2048737	C	C	T	T	gene30992: missense variant: Val54Ile	gene30992: splice region variant	gene30989: upstream gene variant	gene30990: upstream gene variant	gene30993: downstream gene variant	gene30991: downstream gene variant
LG1	2049074	G	G	A	A	gene30989: upstream gene variant	gene30990: upstream gene variant	gene30993: downstream gene variant	gene30991: downstream gene variant	gene30992: intron variant
LG1	2049160	G	G	A	A	gene30989: upstream gene variant	gene30990: upstream gene variant	gene30993: downstream gene variant	gene30991: downstream gene variant	gene30992: intron variant
LG1	2049319	T	T	C	C	gene30989: upstream gene variant	gene30990: upstream gene variant	gene30993: downstream gene variant	gene30991: downstream gene variant	gene30992: intron variant
LG1	2049562	C	C	CAT	CAT	gene30989: upstream gene variant	gene30990: upstream gene variant	gene30993: downstream gene variant	gene30991: downstream gene variant	gene30992: intron variant
LG1	2050318	A	C	A	A	gene30990: upstream gene variant	gene30992: upstream gene variant	gene30993: downstream gene variant	gene30991: downstream gene variant
LG1	2050980	T	TA	TAA	TAA	gene30992: upstream gene variant	gene30992: upstream gene variant	gene30994: upstream gene variant	gene30994: upstream gene variant	gene30993: downstream gene variant	gene30993: downstream gene variant	gene30991: downstream gene variant	gene30991: downstream gene variant
LG1	2053062	A	A	G	G	gene30992: upstream gene variant	gene30994: upstream gene variant	gene30991: downstream gene variant	gene30995: downstream gene variant	gene30993: intron variant
LG1	2053098	C	C	A	A	gene30992: upstream gene variant	gene30994: upstream gene variant	gene30991: downstream gene variant	gene30995: downstream gene variant	gene30993: intron variant
LG1	2053158	G	G	C	C	gene30992: upstream gene variant	gene30994: upstream gene variant	gene30991: downstream gene variant	gene30995: downstream gene variant	gene30993: intron variant
LG1	2053712	A	A	G	G	gene30992: upstream gene variant	gene30994: upstream gene variant	gene30996: upstream gene variant	gene30995: downstream gene variant	gene30993: intron variant
LG1	2057762	G	G	A	A	gene30996: upstream gene variant	gene30993: upstream gene variant	gene30997: upstream gene variant	gene30995: upstream gene variant	gene30994: downstream gene variant
LG1	2060674	A	A	G	G	gene30997: upstream gene variant	gene30995: upstream gene variant	gene30994: downstream gene variant	gene30996: downstream gene variant
LG1	2061507	G	G	T	T	gene30997: missense variant: Arg89Ser	gene30997: splice region variant	gene30995: upstream gene variant	gene30996: downstream gene variant
LG1	2061913	G	G	GT	GT	gene30995: upstream gene variant	gene30996: downstream gene variant	gene30997: intron variant
LG1	2062279	C	C	T	T	gene30995: upstream gene variant	gene30996: downstream gene variant	gene30997: intron variant
LG1	2062471	C	C	T	T	gene30995: upstream gene variant	gene30996: downstream gene variant	gene30997: intron variant
LG1	2062837	G	G	A	A	gene30996: downstream gene variant	gene30997: intron variant
LG1	2062893	C	C	A	A	gene30996: downstream gene variant	gene30997: intron variant
LG1	2063591	C	C	A	A	gene30996: downstream gene variant	gene30997: intron variant
LG1	2063790	T	T	C	C	gene30997: missense variant: Phe138Ser	gene30996: downstream gene variant
LG1	2063920	A	A	C	C	gene30996: downstream gene variant	gene30997: intron variant
LG1	2066169	C	C	A	A	gene30998: upstream gene variant	gene30999: upstream gene variant	gene30997: intron variant
LG1	2066341	C	C	T	T	gene30997: missense variant: Ala319Val	gene30998: upstream gene variant	gene30999: upstream gene variant
LG1	2066435	T	T	TTGG	TTGG	gene30998: upstream gene variant	gene30999: upstream gene variant	gene30997: downstream gene variant
LG1	2066521	C	C	T	T	gene30998: upstream gene variant	gene30999: upstream gene variant	gene30997: downstream gene variant
LG1	2066556	T	T	G	G	gene30998: upstream gene variant	gene30999: upstream gene variant	gene30997: downstream gene variant
LG1	2066581	G	G	A	A	gene30998: upstream gene variant	gene30999: upstream gene variant	gene30997: downstream gene variant
LG1	2066584	T	T	C	C	gene30998: upstream gene variant	gene30999: upstream gene variant	gene30997: downstream gene variant
LG1	2066716	C	C	G	G	gene30998: upstream gene variant	gene30999: upstream gene variant	gene30997: downstream gene variant
LG1	2066805	T	T	G	G	gene30998: upstream gene variant	gene30999: upstream gene variant	gene30997: downstream gene variant
LG1	2066910	A	A	C	C	gene30998: upstream gene variant	gene30999: upstream gene variant	gene30997: downstream gene variant
LG1	2066942	G	G	A	A	gene30998: upstream gene variant	gene30999: upstream gene variant	gene30997: downstream gene variant
LG1	2066990	A	A	AT	AAT	gene30998: upstream gene variant	gene30998: upstream gene variant	gene30999: upstream gene variant	gene30999: upstream gene variant	gene30997: downstream gene variant	gene30997: downstream gene variant
LG1	2067042	T	T	G	G	gene30998: upstream gene variant	gene30999: upstream gene variant	gene30997: downstream gene variant
LG1	2067064	T	T	C	C	gene30998: upstream gene variant	gene30999: upstream gene variant	gene30997: downstream gene variant
LG1	2067096	G	G	T	T	gene30998: upstream gene variant	gene30999: upstream gene variant	gene30997: downstream gene variant
LG1	2067106	G	GA	G	G	gene30998: upstream gene variant	gene30999: upstream gene variant	gene30997: downstream gene variant
LG1	2067142	C	C	T	T	gene30998: upstream gene variant	gene30999: upstream gene variant	gene30997: downstream gene variant
LG1	2067165	C	C	T	T	gene30998: upstream gene variant	gene30999: upstream gene variant	gene30997: downstream gene variant
LG1	2067272	G	G	A	A	gene30998: upstream gene variant	gene30999: upstream gene variant	gene30997: downstream gene variant
LG1	2067316	T	T	G	G	gene30998: upstream gene variant	gene30999: upstream gene variant	gene30997: downstream gene variant
LG1	2067387	A	A	G	G	gene30998: upstream gene variant	gene30999: upstream gene variant	gene30997: downstream gene variant
LG1	2067393	G	G	A	A	gene30998: upstream gene variant	gene30999: upstream gene variant	gene30997: downstream gene variant
LG1	2067396	G	G	A	A	gene30998: upstream gene variant	gene30999: upstream gene variant	gene30997: downstream gene variant
LG1	2067677	C	C	CT	CT	gene30998: upstream gene variant	gene30999: upstream gene variant	gene30997: downstream gene variant
LG1	2068242	A	A	C	C	gene30998: upstream gene variant	gene30999: upstream gene variant	gene30997: downstream gene variant
LG1	2068588	T	T	A	A	gene30998: upstream gene variant	gene30999: upstream gene variant	gene30997: downstream gene variant
LG1	2070718	A	A	G	G	gene30999: upstream gene variant	gene30997: downstream gene variant	gene31000: downstream gene variant	gene30998: downstream gene variant
LG1	2072084	A	A	G	G	gene30999: synonymous variant: Leu253Leu	gene31000: downstream gene variant	gene30998: downstream gene variant
LG1	2072827	T	T	G	G	gene31000: downstream gene variant	gene30998: downstream gene variant	gene30999: intron variant
LG1	2072891	G	G	C	C	gene30999: missense variant: Glu350Gln	gene31000: downstream gene variant	gene30998: downstream gene variant
LG1	2073238	A	A	G	G	gene31000: downstream gene variant	gene30998: downstream gene variant	gene30999: downstream gene variant
LG1	2073585	GGT	GGT	G	G	gene31001: upstream gene variant	gene31000: downstream gene variant	gene30998: downstream gene variant	gene30999: downstream gene variant
LG1	2073981	T	T	C	C	gene31000: missense variant: Ile279Val	gene31001: upstream gene variant	gene30998: downstream gene variant	gene30999: downstream gene variant
LG1	2074133	T	T	C	C	gene31001: upstream gene variant	gene30998: downstream gene variant	gene30999: downstream gene variant	gene31000: intron variant
LG1	2074160	C	C	G	G	gene31001: upstream gene variant	gene30998: downstream gene variant	gene30999: downstream gene variant	gene31000: intron variant
LG1	2074190	G	G	T	T	gene31000: splice region variant	gene31001: upstream gene variant	gene30998: downstream gene variant	gene30999: downstream gene variant	gene31000: intron variant
LG1	2074919	A	A	G	G	gene31000: missense variant: Val67Ala	gene31001: upstream gene variant	gene30998: downstream gene variant	gene30999: downstream gene variant
LG1	2074987	T	T	G	G	gene31000: missense variant: Lys44Asn	gene31001: upstream gene variant	gene30998: downstream gene variant	gene30999: downstream gene variant
LG1	2075209	A	A	G	G	gene31001: upstream gene variant	gene31000: upstream gene variant	gene30998: downstream gene variant	gene30999: downstream gene variant
LG1	2075304	A	A	G	G	gene31001: upstream gene variant	gene31000: upstream gene variant	gene30998: downstream gene variant	gene30999: downstream gene variant
LG1	2075313	C	C	CAA	CAA	gene31001: upstream gene variant	gene31000: upstream gene variant	gene30998: downstream gene variant	gene30999: downstream gene variant
LG1	2075387	T	T	A	A	gene31001: upstream gene variant	gene31000: upstream gene variant	gene30998: downstream gene variant	gene30999: downstream gene variant
LG1	2075683	TG	TG	T	T	gene31001: upstream gene variant	gene31000: upstream gene variant	gene30999: downstream gene variant
LG1	2075795	G	G	A	A	gene31001: upstream gene variant	gene31000: upstream gene variant	gene30999: downstream gene variant
LG1	2075894	T	T	C	C	gene31001: upstream gene variant	gene31000: upstream gene variant	gene30999: downstream gene variant
LG1	2076109	C	C	A	A	gene31001: upstream gene variant	gene31000: upstream gene variant	gene30999: downstream gene variant
LG1	2076182	A	A	G	G	gene31001: upstream gene variant	gene31000: upstream gene variant	gene30999: downstream gene variant
LG1	2076615	T	T	C	C	gene31001: upstream gene variant	gene31000: upstream gene variant	gene30999: downstream gene variant
LG1	2076631	CT	CT	C	C	gene31001: upstream gene variant	gene31000: upstream gene variant	gene30999: downstream gene variant
LG1	2076713	C	C	A	A	gene31001: upstream gene variant	gene31000: upstream gene variant	gene30999: downstream gene variant
LG1	2076733	A	A	G	G	gene31001: upstream gene variant	gene31000: upstream gene variant	gene30999: downstream gene variant
LG1	2076755	T	T	C	C	gene31001: upstream gene variant	gene31000: upstream gene variant	gene30999: downstream gene variant
LG1	2076756	C	C	T	T	gene31001: upstream gene variant	gene31000: upstream gene variant	gene30999: downstream gene variant
LG1	2076853	T	T	C	C	gene31001: upstream gene variant	gene31000: upstream gene variant	gene30999: downstream gene variant
LG1	2076871	G	G	C	C	gene31001: upstream gene variant	gene31000: upstream gene variant	gene30999: downstream gene variant
LG1	2076953	A	A	G	G	gene31001: upstream gene variant	gene31000: upstream gene variant	gene30999: downstream gene variant
LG1	2076987	C	C	A	A	gene31001: upstream gene variant	gene31000: upstream gene variant	gene30999: downstream gene variant
LG1	2077216	C	C	T	T	gene31001: upstream gene variant	gene31000: upstream gene variant	gene30999: downstream gene variant
LG1	2077236	G	G	C	C	gene31001: upstream gene variant	gene31000: upstream gene variant	gene30999: downstream gene variant
LG1	2077271	G	G	T	T	gene31001: upstream gene variant	gene31000: upstream gene variant	gene30999: downstream gene variant
LG1	2077446	A	A	C	C	gene31001: upstream gene variant	gene31000: upstream gene variant	gene30999: downstream gene variant
LG1	2077572	T	T	G	G	gene31001: upstream gene variant	gene31000: upstream gene variant	gene30999: downstream gene variant
LG1	2077588	A	A	G	G	gene31001: upstream gene variant	gene31000: upstream gene variant	gene30999: downstream gene variant
LG1	2077765	T	T	C	C	gene31001: upstream gene variant	gene31000: upstream gene variant	gene30999: downstream gene variant
LG1	2077776	G	G	A	A	gene31001: upstream gene variant	gene31000: upstream gene variant	gene30999: downstream gene variant
LG1	2077797	T	T	C	C	gene31001: upstream gene variant	gene31000: upstream gene variant	gene30999: downstream gene variant
LG1	2077831	T	T	C	C	gene31001: upstream gene variant	gene31000: upstream gene variant	gene30999: downstream gene variant
LG1	2077919	A	A	G	G	gene31001: upstream gene variant	gene31000: upstream gene variant	gene30999: downstream gene variant
LG1	2077947	T	T	C	C	gene31001: upstream gene variant	gene31000: upstream gene variant	gene30999: downstream gene variant
LG1	2078037	G	G	A	A	gene31001: upstream gene variant	gene31000: upstream gene variant	gene30999: downstream gene variant
LG1	2078205	T	T	C	C	gene31001: upstream gene variant	gene31000: upstream gene variant
LG1	2078511	A	A	T	T	gene31000: upstream gene variant	gene31001: intron variant
LG1	2078624	A	A	G	G	gene31001: missense variant: Lys63Arg	gene31000: upstream gene variant
LG1	2080116	A	A	C	C	gene31000: upstream gene variant	gene31001: intron variant
LG1	2082789	T	T	G	G	gene31002: upstream gene variant	gene31001: intron variant
LG1	2083067	G	G	A	A	gene31002: upstream gene variant	gene31001: intron variant
LG1	2085648	G	G	A	A	gene31002: upstream gene variant	gene31001: downstream gene variant	gene31003: downstream gene variant
LG1	2085721	A	A	G	G	gene31002: upstream gene variant	gene31001: downstream gene variant	gene31003: downstream gene variant
LG1	2085796	C	C	T	T	gene31002: upstream gene variant	gene31001: downstream gene variant	gene31003: downstream gene variant
LG1	2085898	A	A	G	G	gene31002: upstream gene variant	gene31001: downstream gene variant	gene31003: downstream gene variant
LG1	2086624	T	T	C	C	gene31002: synonymous variant: Cys94Cys	gene31001: downstream gene variant	gene31003: downstream gene variant
LG1	2086726	GAA	GAA	G	G	gene31001: downstream gene variant	gene31003: downstream gene variant	gene31002: downstream gene variant
LG1	2086773	CT	CT	C	C	gene31001: downstream gene variant	gene31003: downstream gene variant	gene31002: downstream gene variant
LG1	2087273	A	A	G	G	gene31001: downstream gene variant	gene31003: downstream gene variant	gene31002: downstream gene variant
LG1	2092933	T	T	A	A	gene31003: upstream gene variant	gene31004: downstream gene variant
LG1	2093216	A	A	C	C	gene31003: upstream gene variant	gene31004: downstream gene variant
LG1	2094199	T	T	C	C	gene31003: upstream gene variant	gene31004: downstream gene variant
LG1	2097040	T	T	C	C	gene31004: synonymous variant: Leu264Leu	gene31005: upstream gene variant
LG1	2098403	C	C	A	A	gene31005: upstream gene variant	gene31004: intron variant
LG1	2099926	C	C	T	T	gene31005: upstream gene variant	gene31006: upstream gene variant	gene31004: upstream gene variant
LG1	2099985	T	T	A	A	gene31005: upstream gene variant	gene31006: upstream gene variant	gene31004: upstream gene variant
LG1	2100022	G	G	A	A	gene31005: upstream gene variant	gene31006: upstream gene variant	gene31004: upstream gene variant
LG1	2100343	T	T	A	A	gene31006: upstream gene variant	gene31004: upstream gene variant	gene31005: intron variant
LG1	2100724	G	G	A	A	gene31006: upstream gene variant	gene31004: upstream gene variant	gene31005: intron variant
LG1	2101677	T	T	C	C	gene31006: upstream gene variant	gene31004: upstream gene variant	gene31005: downstream gene variant	gene31007: downstream gene variant
LG1	2102027	G	G	T	T	gene31006: upstream gene variant	gene31004: upstream gene variant	gene31005: downstream gene variant	gene31007: downstream gene variant
LG1	2102345	GCT	GCT	G	G	gene31006: upstream gene variant	gene31004: upstream gene variant	gene31005: downstream gene variant	gene31007: downstream gene variant
LG1	2102672	T	T	TG	TG	gene31006: upstream gene variant	gene31004: upstream gene variant	gene31005: downstream gene variant	gene31007: downstream gene variant
LG1	2103084	A	A	T	T	gene31006: upstream gene variant	gene31004: upstream gene variant	gene31005: downstream gene variant	gene31007: downstream gene variant
LG1	2103297	T	T	G	G	gene31006: upstream gene variant	gene31004: upstream gene variant	gene31005: downstream gene variant	gene31007: downstream gene variant
LG1	2104397	T	T	C	C	gene31005: downstream gene variant	gene31007: downstream gene variant	gene31006: intron variant
LG1	2104493	C	C	A	A	gene31005: downstream gene variant	gene31007: downstream gene variant	gene31006: intron variant
LG1	2104721	C	C	T	T	gene31005: downstream gene variant	gene31007: downstream gene variant	gene31006: intron variant
LG1	2105606	G	G	C	C	gene31006: synonymous variant: Gly267Gly	gene31005: downstream gene variant	gene31007: downstream gene variant
LG1	2105961	G	G	T	T	gene31006: missense variant: Ala386Ser	gene31005: downstream gene variant	gene31007: downstream gene variant
LG1	2106212	TAC	TAC	T	T	gene31007: downstream gene variant	gene31006: downstream gene variant
LG1	2106317	C	C	A	A	gene31007: downstream gene variant	gene31006: downstream gene variant
LG1	2106452	G	G	GT	GT	gene31008: upstream gene variant	gene31007: downstream gene variant	gene31006: downstream gene variant
LG1	2106792	T	T	C	C	gene31008: upstream gene variant	gene31006: downstream gene variant	gene31007: intron variant
LG1	2106843	T	T	C	C	gene31007: synonymous variant: Leu341Leu	gene31008: upstream gene variant	gene31006: downstream gene variant
LG1	2107214	T	T	A	A	gene31008: upstream gene variant	gene31006: downstream gene variant	gene31007: intron variant
LG1	2107295	G	G	A	A	gene31007: synonymous variant: Ile277Ile	gene31008: upstream gene variant	gene31006: downstream gene variant
LG1	2107897	T	T	C	C	gene31007: missense variant: Asn196Ser	gene31008: upstream gene variant	gene31006: downstream gene variant
LG1	2108004	G	G	A	A	gene31008: upstream gene variant	gene31006: downstream gene variant	gene31007: intron variant
LG1	2108141	A	A	G	G	gene31007: synonymous variant: Arg162Arg	gene31008: upstream gene variant	gene31006: downstream gene variant
LG1	2108693	T	T	C	C	gene31008: upstream gene variant	gene31006: downstream gene variant	gene31007: intron variant
LG1	2109104	C	C	G	G	gene31008: upstream gene variant	gene31006: downstream gene variant	gene31007: intron variant
LG1	2109138	G	G	A	A	gene31008: upstream gene variant	gene31006: downstream gene variant	gene31007: intron variant
LG1	2109155	A	A	G	G	gene31007: splice region variant	gene31007: synonymous variant: Val44Val	gene31008: upstream gene variant	gene31006: downstream gene variant
LG1	2109527	G	G	C	C	gene31008: upstream gene variant	gene31007: upstream gene variant	gene31006: downstream gene variant
LG1	2109672	A	A	G	G	gene31008: upstream gene variant	gene31007: upstream gene variant	gene31006: downstream gene variant
LG1	2109679	T	T	C	C	gene31008: upstream gene variant	gene31007: upstream gene variant	gene31006: downstream gene variant
LG1	2109685	A	A	G	G	gene31008: upstream gene variant	gene31007: upstream gene variant	gene31006: downstream gene variant
LG1	2109824	G	G	A	A	gene31008: upstream gene variant	gene31007: upstream gene variant	gene31006: downstream gene variant
LG1	2109836	T	T	C	C	gene31008: upstream gene variant	gene31007: upstream gene variant	gene31006: downstream gene variant
LG1	2109850	T	T	C	C	gene31008: upstream gene variant	gene31007: upstream gene variant	gene31006: downstream gene variant
LG1	2109887	G	G	A	A	gene31008: upstream gene variant	gene31007: upstream gene variant	gene31006: downstream gene variant
LG1	2109909	A	A	G	G	gene31008: upstream gene variant	gene31007: upstream gene variant	gene31006: downstream gene variant
LG1	2109994	G	G	A	A	gene31008: upstream gene variant	gene31007: upstream gene variant	gene31006: downstream gene variant
LG1	2110251	G	G	T	T	gene31008: upstream gene variant	gene31007: upstream gene variant	gene31006: downstream gene variant
LG1	2110276	A	A	G	G	gene31008: upstream gene variant	gene31007: upstream gene variant	gene31006: downstream gene variant
LG1	2110317	A	A	G	G	gene31008: upstream gene variant	gene31007: upstream gene variant	gene31006: downstream gene variant
LG1	2110329	A	A	G	G	gene31008: upstream gene variant	gene31007: upstream gene variant	gene31009: upstream gene variant	gene31006: downstream gene variant
LG1	2110417	T	T	G	G	gene31008: upstream gene variant	gene31007: upstream gene variant	gene31009: upstream gene variant	gene31006: downstream gene variant
LG1	2110492	C	C	A	A	gene31008: upstream gene variant	gene31007: upstream gene variant	gene31009: upstream gene variant	gene31006: downstream gene variant
LG1	2110760	T	T	G	G	gene31008: upstream gene variant	gene31007: upstream gene variant	gene31009: upstream gene variant	gene31006: downstream gene variant
LG1	2110832	G	G	A	A	gene31008: upstream gene variant	gene31007: upstream gene variant	gene31009: upstream gene variant	gene31006: downstream gene variant
LG1	2110849	C	C	T	T	gene31008: upstream gene variant	gene31007: upstream gene variant	gene31009: upstream gene variant	gene31006: downstream gene variant
LG1	2111030	G	G	A	A	gene31008: upstream gene variant	gene31007: upstream gene variant	gene31009: upstream gene variant	gene31006: downstream gene variant
LG1	2111055	T	T	C	C	gene31008: upstream gene variant	gene31007: upstream gene variant	gene31009: upstream gene variant	gene31006: downstream gene variant
LG1	2111092	G	G	A	A	gene31008: upstream gene variant	gene31007: upstream gene variant	gene31009: upstream gene variant	gene31006: downstream gene variant
LG1	2111161	T	T	C	C	gene31008: upstream gene variant	gene31007: upstream gene variant	gene31009: upstream gene variant
LG1	2111172	G	G	T	T	gene31008: upstream gene variant	gene31007: upstream gene variant	gene31009: upstream gene variant
LG1	2111616	C	C	G	G	gene31008: synonymous variant: Ala31Ala	gene31007: upstream gene variant	gene31009: upstream gene variant
LG1	2111719	G	G	C	C	gene31008: missense variant: Gly66Arg	gene31007: upstream gene variant	gene31009: upstream gene variant
LG1	2112881	A	A	T	T	gene31007: upstream gene variant	gene31009: upstream gene variant	gene31008: intron variant
LG1	2112981	A	A	G	G	gene31007: upstream gene variant	gene31009: upstream gene variant	gene31008: intron variant
LG1	2113117	G	A	G	G	gene31007: upstream gene variant	gene31009: upstream gene variant	gene31008: intron variant
LG1	2113173	A	A	G	G	gene31007: upstream gene variant	gene31009: upstream gene variant	gene31008: intron variant
LG1	2113509	G	G	A	A	gene31007: upstream gene variant	gene31009: upstream gene variant	gene31008: intron variant
LG1	2113706	C	C	T	T	gene31007: upstream gene variant	gene31009: upstream gene variant	gene31008: intron variant
LG1	2113898	C	C	T	T	gene31008: synonymous variant: Phe230Phe	gene31007: upstream gene variant	gene31009: upstream gene variant	gene31010: downstream gene variant
LG1	2113900	G	G	A	A	gene31008: missense variant: Arg231His	gene31007: upstream gene variant	gene31009: upstream gene variant	gene31010: downstream gene variant
LG1	2113985	C	C	T	T	gene31008: synonymous variant: Pro259Pro	gene31007: upstream gene variant	gene31009: upstream gene variant	gene31010: downstream gene variant
LG1	2114126	G	G	A	A	gene31007: upstream gene variant	gene31009: upstream gene variant	gene31010: downstream gene variant	gene31008: downstream gene variant
LG1	2114146	G	G	A	A	gene31007: upstream gene variant	gene31009: upstream gene variant	gene31010: downstream gene variant	gene31008: downstream gene variant
LG1	2115000	A	A	C	C	gene31009: upstream gene variant	gene31010: downstream gene variant	gene31008: downstream gene variant
LG1	2115091	T	T	C	C	gene31009: upstream gene variant	gene31010: downstream gene variant	gene31008: downstream gene variant
LG1	2115392	T	T	G	G	gene31009: missense variant: Ser23Ala	gene31010: downstream gene variant	gene31008: downstream gene variant
LG1	2115482	C	C	T	T	gene31009: missense variant: His53Tyr	gene31010: downstream gene variant	gene31008: downstream gene variant
LG1	2115561	T	T	G	G	gene31009: missense variant: Ile79Ser	gene31010: downstream gene variant	gene31008: downstream gene variant
LG1	2115725	G	G	T	T	gene31009: missense variant: Ala134Ser	gene31010: downstream gene variant	gene31008: downstream gene variant
LG1	2116103	T	T	C	C	gene31009: splice region variant	gene31010: downstream gene variant	gene31008: downstream gene variant	gene31011: downstream gene variant	gene31009: intron variant
LG1	2116927	C	C	G	G	gene31010: downstream gene variant	gene31008: downstream gene variant	gene31011: downstream gene variant	gene31009: intron variant
LG1	2117226	A	A	G	G	gene31009: missense variant: Ser383Gly	gene31010: downstream gene variant	gene31008: downstream gene variant	gene31011: downstream gene variant
LG1	2117883	C	C	A	A	gene31009: missense variant: His528Asn	gene31010: downstream gene variant	gene31008: downstream gene variant	gene31011: downstream gene variant
LG1	2118104	A	A	T	T	gene31009: missense variant: Lys601Asn	gene31010: downstream gene variant	gene31008: downstream gene variant	gene31011: downstream gene variant
LG1	2118381	A	A	AC	AC	gene31010: downstream gene variant	gene31008: downstream gene variant	gene31011: downstream gene variant	gene31009: downstream gene variant
LG1	2118382	T	T	C	C	gene31010: downstream gene variant	gene31008: downstream gene variant	gene31011: downstream gene variant	gene31009: downstream gene variant
LG1	2118470	T	T	A	A	gene31010: downstream gene variant	gene31008: downstream gene variant	gene31011: downstream gene variant	gene31009: downstream gene variant
LG1	2118574	A	A	C	C	gene31010: downstream gene variant	gene31008: downstream gene variant	gene31011: downstream gene variant	gene31009: downstream gene variant
LG1	2119549	G	G	A	A	gene31012: upstream gene variant	gene31011: downstream gene variant	gene31009: downstream gene variant	gene31010: intron variant
LG1	2119567	T	T	G	G	gene31012: upstream gene variant	gene31011: downstream gene variant	gene31009: downstream gene variant	gene31010: intron variant
LG1	2120208	T	T	G	G	gene31010: missense variant: Glu15Asp	gene31012: upstream gene variant	gene31011: downstream gene variant	gene31009: downstream gene variant
LG1	2120587	T	T	A	A	gene31012: upstream gene variant	gene31010: upstream gene variant	gene31011: downstream gene variant	gene31009: downstream gene variant
LG1	2120922	G	G	A	A	gene31012: upstream gene variant	gene31010: upstream gene variant	gene31011: downstream gene variant	gene31009: downstream gene variant
LG1	2120969	A	A	T	T	gene31012: upstream gene variant	gene31010: upstream gene variant	gene31011: downstream gene variant	gene31009: downstream gene variant
LG1	2121129	A	A	T	T	gene31011: missense variant: Tyr297Asn	gene31012: upstream gene variant	gene31010: upstream gene variant	gene31009: downstream gene variant
LG1	2121284	C	C	T	T	gene31012: upstream gene variant	gene31010: upstream gene variant	gene31009: downstream gene variant	gene31011: intron variant
LG1	2121500	G	G	A	A	gene31012: upstream gene variant	gene31010: upstream gene variant	gene31009: downstream gene variant	gene31011: intron variant
LG1	2121880	T	T	A	A	gene31012: upstream gene variant	gene31010: upstream gene variant	gene31009: downstream gene variant	gene31011: intron variant
LG1	2122169	G	G	A	A	gene31012: upstream gene variant	gene31010: upstream gene variant	gene31013: upstream gene variant	gene31009: downstream gene variant	gene31011: intron variant
LG1	2123342	A	A	G	G	gene31012: upstream gene variant	gene31010: upstream gene variant	gene31013: upstream gene variant	gene31014: upstream gene variant	gene31011: upstream gene variant
LG1	2123574	A	A	G	G	gene31012: upstream gene variant	gene31010: upstream gene variant	gene31013: upstream gene variant	gene31014: upstream gene variant	gene31011: upstream gene variant
LG1	2123629	G	G	C	C	gene31012: missense variant: Arg15Pro	gene31010: upstream gene variant	gene31013: upstream gene variant	gene31014: upstream gene variant	gene31011: upstream gene variant
LG1	2123927	T	T	C	C	gene31010: upstream gene variant	gene31013: upstream gene variant	gene31014: upstream gene variant	gene31011: upstream gene variant	gene31012: intron variant
LG1	2125388	G	G	A	A	gene31013: upstream gene variant	gene31014: upstream gene variant	gene31011: upstream gene variant	gene31012: downstream gene variant
LG1	2125632	C	C	T	T	gene31013: upstream gene variant	gene31014: upstream gene variant	gene31011: upstream gene variant	gene31012: downstream gene variant
LG1	2125641	A	A	G	G	gene31013: upstream gene variant	gene31014: upstream gene variant	gene31011: upstream gene variant	gene31012: downstream gene variant
LG1	2125867	C	C	G	G	gene31013: upstream gene variant	gene31014: upstream gene variant	gene31011: upstream gene variant	gene31012: downstream gene variant
LG1	2126009	TCA	TCA	T	T	gene31013: upstream gene variant	gene31014: upstream gene variant	gene31011: upstream gene variant	gene31012: downstream gene variant
LG1	2126016	G	G	C	C	gene31013: upstream gene variant	gene31014: upstream gene variant	gene31011: upstream gene variant	gene31012: downstream gene variant
LG1	2126060	A	A	G	G	gene31013: upstream gene variant	gene31014: upstream gene variant	gene31011: upstream gene variant	gene31012: downstream gene variant
LG1	2126167	A	A	G	G	gene31013: upstream gene variant	gene31014: upstream gene variant	gene31011: upstream gene variant	gene31012: downstream gene variant
LG1	2126213	T	T	C	C	gene31013: upstream gene variant	gene31014: upstream gene variant	gene31011: upstream gene variant	gene31012: downstream gene variant
LG1	2126363	A	A	G	G	gene31013: upstream gene variant	gene31014: upstream gene variant	gene31011: upstream gene variant	gene31012: downstream gene variant
LG1	2126453	G	G	A	A	gene31013: upstream gene variant	gene31014: upstream gene variant	gene31011: upstream gene variant	gene31012: downstream gene variant
LG1	2126799	GAA	GAA	G	G	gene31013: upstream gene variant	gene31014: upstream gene variant	gene31011: upstream gene variant	gene31012: downstream gene variant
LG1	2126857	T	T	C	C	gene31013: upstream gene variant	gene31014: upstream gene variant	gene31011: upstream gene variant	gene31012: downstream gene variant	gene31015: downstream gene variant
LG1	2126887	A	A	C	C	gene31013: upstream gene variant	gene31014: upstream gene variant	gene31011: upstream gene variant	gene31012: downstream gene variant	gene31015: downstream gene variant
LG1	2127722	G	G	A	A	gene31014: upstream gene variant	gene31011: upstream gene variant	gene31012: downstream gene variant	gene31015: downstream gene variant	gene31013: downstream gene variant
LG1	2127862	G	G	T	T	gene31014: missense variant: Gly8Trp	gene31011: upstream gene variant	gene31012: downstream gene variant	gene31015: downstream gene variant	gene31013: downstream gene variant
LG1	2128314	T	T	C	C	gene31012: downstream gene variant	gene31015: downstream gene variant	gene31013: downstream gene variant	gene31014: intron variant
LG1	2128403	T	T	C	C	gene31012: downstream gene variant	gene31015: downstream gene variant	gene31013: downstream gene variant	gene31014: intron variant
LG1	2128407	G	G	T	T	gene31012: downstream gene variant	gene31015: downstream gene variant	gene31013: downstream gene variant	gene31014: intron variant
LG1	2129047	A	A	C	C	gene31012: downstream gene variant	gene31015: downstream gene variant	gene31013: downstream gene variant	gene31014: intron variant
LG1	2129119	A	A	T	T	gene31012: downstream gene variant	gene31015: downstream gene variant	gene31013: downstream gene variant	gene31014: intron variant
LG1	2129285	A	A	AAT	AAT	gene31012: downstream gene variant	gene31015: downstream gene variant	gene31013: downstream gene variant	gene31014: intron variant
LG1	2129600	T	T	C	C	gene31016: upstream gene variant	gene31012: downstream gene variant	gene31015: downstream gene variant	gene31013: downstream gene variant	gene31014: intron variant
LG1	2129844	C	C	A	A	gene31016: upstream gene variant	gene31012: downstream gene variant	gene31015: downstream gene variant	gene31013: downstream gene variant	gene31014: intron variant
LG1	2129946	A	A	G	G	gene31016: upstream gene variant	gene31012: downstream gene variant	gene31015: downstream gene variant	gene31013: downstream gene variant	gene31014: intron variant
LG1	2129972	G	G	A	A	gene31016: upstream gene variant	gene31012: downstream gene variant	gene31015: downstream gene variant	gene31013: downstream gene variant	gene31014: intron variant
LG1	2130021	T	T	A	A	gene31016: upstream gene variant	gene31012: downstream gene variant	gene31015: downstream gene variant	gene31013: downstream gene variant	gene31014: intron variant
LG1	2130065	T	T	C	C	gene31016: upstream gene variant	gene31012: downstream gene variant	gene31015: downstream gene variant	gene31013: downstream gene variant	gene31014: intron variant
LG1	2130069	G	G	A	A	gene31016: upstream gene variant	gene31012: downstream gene variant	gene31015: downstream gene variant	gene31013: downstream gene variant	gene31014: intron variant
LG1	2130096	A	A	G	G	gene31016: upstream gene variant	gene31012: downstream gene variant	gene31015: downstream gene variant	gene31013: downstream gene variant	gene31014: intron variant
LG1	2130235	A	A	G	G	gene31016: upstream gene variant	gene31015: downstream gene variant	gene31013: downstream gene variant	gene31014: intron variant
LG1	2130568	C	C	CATT	CATT	gene31016: upstream gene variant	gene31015: downstream gene variant	gene31013: downstream gene variant	gene31014: intron variant
LG1	2131048	G	G	A	A	gene31014: missense variant: Gly196Asp	gene31016: upstream gene variant	gene31015: downstream gene variant	gene31013: downstream gene variant
LG1	2131053	G	G	A	A	gene31014: missense variant: Gly198Ser	gene31016: upstream gene variant	gene31015: downstream gene variant	gene31013: downstream gene variant
LG1	2131639	A	A	G	G	gene31016: upstream gene variant	gene31015: downstream gene variant	gene31013: downstream gene variant	gene31014: downstream gene variant
LG1	2131698	C	C	T	T	gene31016: upstream gene variant	gene31015: downstream gene variant	gene31013: downstream gene variant	gene31014: downstream gene variant
LG1	2131893	G	G	C	C	gene31016: upstream gene variant	gene31013: downstream gene variant	gene31014: downstream gene variant	gene31015: intron variant
LG1	2131900	T	T	A	A	gene31016: upstream gene variant	gene31013: downstream gene variant	gene31014: downstream gene variant	gene31015: intron variant
LG1	2131918	C	C	CA	CA	gene31016: upstream gene variant	gene31013: downstream gene variant	gene31014: downstream gene variant	gene31015: intron variant
LG1	2131946	T	T	A	A	gene31016: upstream gene variant	gene31013: downstream gene variant	gene31014: downstream gene variant	gene31015: intron variant
LG1	2131953	C	C	T	T	gene31016: upstream gene variant	gene31013: downstream gene variant	gene31014: downstream gene variant	gene31015: intron variant
LG1	2132103	G	G	A	A	gene31015: synonymous variant: Gly151Gly	gene31016: upstream gene variant	gene31013: downstream gene variant	gene31014: downstream gene variant
LG1	2132227	G	G	T	T	gene31016: upstream gene variant	gene31013: downstream gene variant	gene31014: downstream gene variant	gene31015: intron variant
LG1	2132280	C	C	T	T	gene31016: upstream gene variant	gene31013: downstream gene variant	gene31014: downstream gene variant	gene31015: intron variant
LG1	2132299	A	A	C	C	gene31016: upstream gene variant	gene31013: downstream gene variant	gene31014: downstream gene variant	gene31015: intron variant
LG1	2132562	C	C	G	G	gene31016: upstream gene variant	gene31014: downstream gene variant	gene31015: intron variant
LG1	2133702	C	C	T	T	gene31016: upstream gene variant	gene31014: downstream gene variant	gene31017: downstream gene variant	gene31015: intron variant
LG1	2133902	G	G	T	T	gene31016: upstream gene variant	gene31014: downstream gene variant	gene31017: downstream gene variant	gene31015: intron variant
LG1	2134153	A	A	G	G	gene31015: missense variant: Phe26Leu	gene31016: upstream gene variant	gene31014: downstream gene variant	gene31017: downstream gene variant
LG1	2134687	C	C	G	G	gene31015: upstream gene variant	gene31014: downstream gene variant	gene31017: downstream gene variant	gene31016: intron variant
LG1	2135182	T	T	C	C	gene31015: upstream gene variant	gene31014: downstream gene variant	gene31017: downstream gene variant	gene31016: intron variant
LG1	2135205	C	C	A	A	gene31015: upstream gene variant	gene31014: downstream gene variant	gene31017: downstream gene variant	gene31016: intron variant
LG1	2135874	T	T	C	C	gene31015: upstream gene variant	gene31014: downstream gene variant	gene31017: downstream gene variant	gene31016: intron variant
LG1	2136479	C	C	T	T	gene31015: upstream gene variant	gene31017: downstream gene variant	gene31016: intron variant
LG1	2136731	T	T	G	G	gene31015: upstream gene variant	gene31017: downstream gene variant	gene31016: downstream gene variant
LG1	2136803	T	T	C	C	gene31015: upstream gene variant	gene31017: downstream gene variant	gene31016: downstream gene variant
LG1	2136905	C	C	CTT	CTT	gene31015: upstream gene variant	gene31017: downstream gene variant	gene31016: downstream gene variant
LG1	2137016	G	G	A	A	gene31015: upstream gene variant	gene31017: downstream gene variant	gene31016: downstream gene variant
LG1	2137079	C	C	T	T	gene31015: upstream gene variant	gene31017: downstream gene variant	gene31016: downstream gene variant
LG1	2137477	T	T	A	A	gene31015: upstream gene variant	gene31017: downstream gene variant	gene31016: downstream gene variant
LG1	2137649	A	A	G	G	gene31017: synonymous variant: Ser940Ser	gene31015: upstream gene variant	gene31016: downstream gene variant
LG1	2137770	T	T	C	C	gene31017: missense variant: Asp900Gly	gene31015: upstream gene variant	gene31016: downstream gene variant
LG1	2138123	C	C	A	A	gene31015: upstream gene variant	gene31016: downstream gene variant	gene31017: intron variant
LG1	2138312	G	G	A	A	gene31015: upstream gene variant	gene31016: downstream gene variant	gene31017: intron variant
LG1	2139803	T	T	G	G	gene31018: upstream gene variant	gene31016: downstream gene variant	gene31017: intron variant
LG1	2160000	T	TAC	T	T	gene31022: downstream gene variant	gene31021: downstream gene variant
LG1	2220492	GT	G	GT	GT	gene31032: upstream gene variant	gene31030: upstream gene variant	gene31031: downstream gene variant
LG1	2317334	A	G	A	A	gene31055: downstream gene variant	gene31056: downstream gene variant
LG1	2339965	C	CTT	C	C | CT	gene31062: upstream gene variant	gene31062: upstream gene variant	gene31061: downstream gene variant	gene31061: downstream gene variant	gene31059: downstream gene variant	gene31059: downstream gene variant	gene31060: downstream gene variant	gene31060: downstream gene variant
LG1	2362050	A	A	AT	AT	gene31068: downstream gene variant	gene31065: downstream gene variant	gene31069: downstream gene variant	gene31066: downstream gene variant	gene31067: downstream gene variant
LG1	2367606	A	G	A	A	gene31068: upstream gene variant	gene31069: upstream gene variant	gene31070: intron variant
LG1	2379664	AT	AT	A	A	gene31075: upstream gene variant	gene31073: downstream gene variant	gene31074: downstream gene variant	gene31071: downstream gene variant	gene31072: intron variant
LG1	2387267	GA	GA	G	G	gene31074: upstream gene variant	gene31076: upstream gene variant	gene31077: upstream gene variant	gene31075: downstream gene variant
LG1	2387348	A	A	T	T	gene31074: upstream gene variant	gene31076: upstream gene variant	gene31077: upstream gene variant	gene31075: downstream gene variant
LG1	2413254	G	GT	G	G	gene31080: upstream gene variant	gene34412: downstream gene variant	gene31079: intron variant
LG1	2414128	T	T	TA	TA	gene31080: upstream gene variant	gene31081: upstream gene variant	gene34412: downstream gene variant	gene31079: intron variant
LG1	2417477	T	TG	T	T	gene31081: upstream gene variant	gene31079: upstream gene variant	gene31082: upstream gene variant	gene31080: downstream gene variant
LG1	2451660	CA	CA	C	C	gene31091: upstream gene variant	gene31088: upstream gene variant	gene31087: downstream gene variant	gene31089: downstream gene variant	gene31090: downstream gene variant
LG1	2451690	ATT	ATT	A	A	gene31091: upstream gene variant	gene31088: upstream gene variant	gene31087: downstream gene variant	gene31089: downstream gene variant	gene31090: downstream gene variant
LG1	2452464	C	C	CTT	CTT	gene31091: upstream gene variant	gene31088: upstream gene variant	gene31089: downstream gene variant	gene31090: downstream gene variant
LG1	2477103	C	T	C	C	gene31093: upstream gene variant
LG1	2501846	A	G	A	A	gene31098: upstream gene variant	gene31099: downstream gene variant
LG1	2518074	A	A	C	C	gene31100: upstream gene variant	gene31099: upstream gene variant
LG1	2518074	A	AC	A	A	gene31100: upstream gene variant	gene31099: upstream gene variant
LG1	2521745	A	AAT	A	A	gene31100: downstream gene variant
LG1	2633756	TGC	TGC	T	T	gene31120: frameshift variant	gene31119: upstream gene variant	gene31121: downstream gene variant
LG1	2674763	C	C	T	T	gene34413: upstream gene variant	gene31128: upstream gene variant	gene31127: downstream gene variant
LG1	2728582	A	T	A	A	gene31133: downstream gene variant	gene34414: downstream gene variant
LG1	2736003	T	TA	T	T	gene31134: upstream gene variant
LG1	2827047	G	GC	G	G	gene30761: upstream gene variant	gene30762: intron variant
LG1	2827048	T	T	C	C	gene30761: upstream gene variant	gene30762: intron variant
LG1	2839616	G	C	G	G	gene30763: upstream gene variant	gene30766: upstream gene variant	gene30765: downstream gene variant	gene30764: downstream gene variant
LG1	3051220	TA	T	TA	TA	gene30813: upstream gene variant	gene30814: upstream gene variant	gene30815: downstream gene variant
LG1	3060834	T	C	T	T	gene30817: upstream gene variant	gene30815: upstream gene variant	gene30818: downstream gene variant	gene30816: downstream gene variant
LG1	3085550	T	T	TAA	TAA	gene30823: upstream gene variant	gene30824: upstream gene variant	gene30822: downstream gene variant
LG1	3146822	TA	TGA	T	T	gene30841: upstream gene variant	gene30841: upstream gene variant	gene30840: upstream gene variant	gene30840: upstream gene variant
LG1	3154327	GA	G	GA	GA	gene30844: upstream gene variant	gene30843: downstream gene variant	gene30841: downstream gene variant	gene30842: downstream gene variant
LG1	3154329	A	A	G	G	gene30844: upstream gene variant	gene30843: downstream gene variant	gene30841: downstream gene variant	gene30842: downstream gene variant
LG1	3154349	T	T	A	A	gene30844: upstream gene variant	gene30843: downstream gene variant	gene30841: downstream gene variant	gene30842: downstream gene variant
LG1	3154349	TA	T	TA	TA	gene30844: upstream gene variant	gene30843: downstream gene variant	gene30841: downstream gene variant	gene30842: downstream gene variant
LG1	3168550	T	A	T	T	gene30848: upstream gene variant	gene30846: upstream gene variant	gene30847: downstream gene variant	gene30849: downstream gene variant
LG1	3179342	A	G	A	A	gene30851: upstream gene variant	gene30850: upstream gene variant
LG1	3179683	G	T	G	G | A	gene30851: upstream gene variant	gene30851: upstream gene variant	gene30850: upstream gene variant	gene30850: upstream gene variant
LG1	3203777	A	ATT	A	A	gene30857: upstream gene variant	gene30856: upstream gene variant	gene30855: downstream gene variant
LG1	3244365	GT	G	GT	GT	gene30863: upstream gene variant	gene30864: downstream gene variant	gene30862: intron variant
LG1	3281265	GGC	G	GGC	GGC	gene34418: frameshift variant	gene34419: upstream gene variant	gene34420: upstream gene variant
LG1	3357417	C	CTT	C	C	gene26508: upstream gene variant
LG1	3391130	C	C	T	T	gene26513: upstream gene variant
LG1	3412126	T	G	T	T	gene26516: upstream gene variant	gene26517: downstream gene variant	gene26515: downstream gene variant
LG1	3412127	T	G	T	T	gene26516: upstream gene variant	gene26517: downstream gene variant	gene26515: downstream gene variant
LG1	3412168	TA	T	TA	TA	gene26516: upstream gene variant	gene26517: downstream gene variant	gene26515: downstream gene variant
LG1	3437728	AT	ATT	AT	AT | A	gene26518: upstream gene variant	gene26518: upstream gene variant	gene26517: intron variant	gene26517: intron variant
LG1	3462984	TG	T	TG	TG	gene26521: upstream gene variant	gene26522: upstream gene variant
LG1	3509846	AG	A	AG	AG	gene26526: upstream gene variant	gene26525: downstream gene variant
LG1	3514769	G	A	G	G
LG1	3517155	T	A	T	T
LG1	3517187	T	C	T	T
LG1	3517195	C	T	C	C
LG1	3530723	C	C	A	A	gene26528: intron variant
LG1	3542681	C	CTT	C	C	gene26528: upstream gene variant
LG1	3543417	T	A	T	T	gene26528: upstream gene variant	gene26529: downstream gene variant
LG1	3575957	GT	GAT	G	GT	gene26534: intron variant	gene26534: intron variant
LG1	3578174	T	TTC	T	T	gene26534: intron variant
LG1	3648979	GT	G	GT	GT	gene26541: downstream gene variant	gene26542: intron variant
LG1	3684274	T	C	T	T	gene26547: downstream gene variant	gene26546: downstream gene variant
LG1	3684275	A	T	A	A	gene26547: downstream gene variant	gene26546: downstream gene variant
LG1	3684276	C	T	C	C	gene26547: downstream gene variant	gene26546: downstream gene variant
LG1	3730892	AT	A	AT	AT	gene26550: intron variant
LG1	3761501	T	TTC	T	T	gene26552: upstream gene variant	gene26555: upstream gene variant	gene26553: downstream gene variant	gene26556: downstream gene variant	gene26554: downstream gene variant
LG1	3770372	T	C	T	T	gene26558: upstream gene variant	gene26556: upstream gene variant	gene26557: downstream gene variant
LG1	3770527	A	AT	A	A	gene26558: upstream gene variant	gene26556: upstream gene variant	gene26559: upstream gene variant	gene26557: downstream gene variant
LG1	3781980	G	G	A	A	gene26561: upstream gene variant	gene26559: downstream gene variant	gene26560: downstream gene variant
LG1	3809745	G	A	G	G	gene26563: upstream gene variant	gene26564: downstream gene variant
LG1	3811333	T	TTA	T	T	gene26563: upstream gene variant	gene26564: downstream gene variant	gene26565: downstream gene variant
LG1	3818274	AT	A	AT	AT	gene26564: upstream gene variant	gene26565: upstream gene variant	gene26566: downstream gene variant
LG1	3843143	TA	TA	T	T	gene26570: upstream gene variant	gene26568: upstream gene variant	gene26569: downstream gene variant
LG1	3843177	T	T	A	A	gene26570: upstream gene variant	gene26568: upstream gene variant	gene26569: downstream gene variant
LG1	3870532	T	T	TA	TA	gene26573: downstream gene variant
LG1	3900784	C	C	T	T	gene26577: intron variant
LG1	3900785	CT	C	CT	CT	gene26577: intron variant
LG1	3900786	T	T	C	C	gene26577: intron variant
LG1	3925841	G	G	T	T	gene26580: upstream gene variant	gene26581: downstream gene variant
LG1	3925843	GT	G	GT	GT	gene26580: upstream gene variant	gene26581: downstream gene variant
LG1	3925844	T	T	G	G	gene26580: upstream gene variant	gene26581: downstream gene variant
LG1	3970504	G	GA	G	G	gene26587: upstream gene variant	gene26588: downstream gene variant
LG1	3975344	GA	G	GA	GA	gene26589: upstream gene variant	gene26588: upstream gene variant
LG1	4024399	G	GA	G	G	gene34469: downstream gene variant
LG1	4046218	TA	T	TA	TA	gene26432: intron variant
LG1	4059151	A	AAT	A	A	gene26434: upstream gene variant	gene26433: intron variant
LG1	4083422	A	A	T	T	gene26438: upstream gene variant	gene26439: downstream gene variant	gene26436: downstream gene variant	gene26437: downstream gene variant
LG1	4092006	T	TG	T	T	gene26439: upstream gene variant	gene26441: upstream gene variant	gene26440: intron variant
LG1	4137837	C	C	A	A	gene11281: upstream gene variant
LG1	4138413	G	G	A	A	gene11281: upstream gene variant
LG1	4138533	C	C	A	A	gene11281: upstream gene variant
LG1	4139245	A	A	G	G	gene11281: upstream gene variant
LG1	4139723	T	T	G	G	gene11281: upstream gene variant
LG1	4140485	C	C	T	T	gene11281: upstream gene variant	gene11282: upstream gene variant
LG1	4143322	C	C	A	A	gene11282: upstream gene variant	gene11281: downstream gene variant
LG1	4144354	G	G	A	A	gene11282: upstream gene variant	gene11281: downstream gene variant
LG1	4144549	C	C	T	T	gene11282: upstream gene variant	gene11281: downstream gene variant
LG1	4145301	T	T	A	A	gene11281: downstream gene variant	gene11282: intron variant
LG1	4145754	A	AT	A	A	gene11281: downstream gene variant	gene11282: intron variant
LG1	4145765	G	G	T	T	gene11281: downstream gene variant	gene11282: intron variant
LG1	4146482	T	T	A	A	gene11282: synonymous variant: Pro76Pro	gene11281: downstream gene variant
LG1	4146613	T	T	C	C	gene11282: missense variant: Ile120Thr	gene11281: downstream gene variant
LG1	4147296	T	TTC	T	T	gene11282: intron variant
LG1	4147381	C	C	T	T	gene11282: synonymous variant: Ala304Ala
LG1	4147907	A	A	C	C	gene11282: intron variant
LG1	4147914	T	T	TTC	TTC	gene11282: intron variant
LG1	4148604	T	T	A	A	gene11283: upstream gene variant	gene11282: intron variant
LG1	4148747	T	T	G	G	gene11283: upstream gene variant	gene11282: intron variant
LG1	4149229	G	G	A	A	gene11282: splice region variant	gene11283: upstream gene variant	gene11282: intron variant
LG1	4150081	T	T	C	C	gene11283: upstream gene variant	gene11282: intron variant
LG1	4150299	G	G	C	C	gene11283: upstream gene variant	gene11282: intron variant
LG1	4150361	C	C	T	T	gene11283: upstream gene variant	gene11282: intron variant
LG1	4151326	A	A	T	T	gene11283: upstream gene variant	gene11282: downstream gene variant
LG1	4151342	T	T	G	G	gene11283: upstream gene variant	gene11282: downstream gene variant
LG1	4151385	AC	AC	A	A	gene11283: upstream gene variant	gene11282: downstream gene variant
LG1	4151414	G	G	A	A	gene11283: upstream gene variant	gene11282: downstream gene variant
LG1	4151427	G	G	T	T	gene11283: upstream gene variant	gene11282: downstream gene variant
LG1	4151471	G	G	A	A	gene11283: upstream gene variant	gene11282: downstream gene variant
LG1	4151474	C	C	T	T	gene11283: upstream gene variant	gene11282: downstream gene variant
LG1	4151485	C	C	A	A	gene11283: upstream gene variant	gene11282: downstream gene variant
LG1	4151503	A	A	G	G	gene11283: upstream gene variant	gene11282: downstream gene variant
LG1	4151510	G	G	A	A	gene11283: upstream gene variant	gene11282: downstream gene variant
LG1	4151537	A	A	G	G	gene11283: upstream gene variant	gene11282: downstream gene variant
LG1	4151699	C	C	A	A	gene11283: upstream gene variant	gene11282: downstream gene variant
LG1	4151715	C	C	G	G	gene11283: upstream gene variant	gene11282: downstream gene variant
LG1	4151989	T	T	A	A	gene11283: upstream gene variant	gene11282: downstream gene variant
LG1	4152151	T	T	C	C	gene11283: upstream gene variant	gene11282: downstream gene variant
LG1	4152204	A	A	T	T	gene11283: upstream gene variant	gene11282: downstream gene variant
LG1	4152252	T	T	A	A	gene11283: upstream gene variant	gene11282: downstream gene variant
LG1	4152262	T	TA	T	T	gene11283: upstream gene variant	gene11282: downstream gene variant
LG1	4152270	A	A	AC	AC	gene11283: upstream gene variant	gene11282: downstream gene variant
LG1	4152276	C	C	A	A	gene11283: upstream gene variant	gene11282: downstream gene variant
LG1	4152339	A	A	C	C	gene11283: upstream gene variant	gene11282: downstream gene variant
LG1	4152367	A	A	G	G	gene11283: upstream gene variant	gene11282: downstream gene variant
LG1	4152370	T	T	C	C	gene11283: upstream gene variant	gene11282: downstream gene variant
LG1	4152970	A	A	G	G	gene11283: upstream gene variant	gene11282: downstream gene variant
LG1	4152988	C	C	T	T	gene11283: upstream gene variant	gene11282: downstream gene variant
LG1	4153051	G	G	A	A	gene11283: upstream gene variant	gene11282: downstream gene variant
LG1	4153095	T	T	A	A	gene11283: upstream gene variant	gene11282: downstream gene variant
LG1	4153152	G	G	A	A	gene11283: upstream gene variant	gene11284: upstream gene variant	gene11282: downstream gene variant
LG1	4153410	C	C	A	A	gene11283: upstream gene variant	gene11284: upstream gene variant	gene11282: downstream gene variant
LG1	4153417	T	T	C	C	gene11283: upstream gene variant	gene11284: upstream gene variant	gene11282: downstream gene variant
LG1	4153890	T	A	T	T	gene11284: upstream gene variant	gene11282: downstream gene variant	gene11283: intron variant
LG1	4153891	A	AT	A	A	gene11284: upstream gene variant	gene11282: downstream gene variant	gene11283: intron variant
LG1	4155007	A	A	G	G	gene11283: missense variant: Tyr301Cys	gene11284: upstream gene variant	gene11282: downstream gene variant
LG1	4155095	T	T	C	C	gene11283: splice donor variant	gene11284: upstream gene variant	gene11282: downstream gene variant	gene11283: intron variant
LG1	4155292	C	C	G	G	gene11283: missense variant: Pro370Arg	gene11284: upstream gene variant	gene11282: downstream gene variant
LG1	4155539	G	G	A	A	gene11283: synonymous variant: Gln452Gln	gene11284: upstream gene variant	gene11282: downstream gene variant
LG1	4155556	A	A	AT	AT	gene11283: frameshift variant	gene11284: upstream gene variant	gene11282: downstream gene variant
LG1	4155775	A	A	ACT	ACT	gene11284: upstream gene variant	gene11282: downstream gene variant	gene11283: intron variant
LG1	4155836	A	A	G	G	gene11284: upstream gene variant	gene11282: downstream gene variant	gene11283: intron variant
LG1	4156959	G	G	A	A	gene11283: missense variant: Ala663Thr	gene11284: upstream gene variant
LG1	4157388	T	T	C	C	gene11284: upstream gene variant	gene11283: downstream gene variant
LG1	4157533	T	T	C	C	gene11284: upstream gene variant	gene11283: downstream gene variant
LG1	4158227	C	C	T	T	gene11283: downstream gene variant	gene11284: intron variant
LG1	4158264	A	A	T	T	gene11283: downstream gene variant	gene11284: intron variant
LG1	4158949	CT	C	CT	CT	gene11285: upstream gene variant	gene11283: downstream gene variant	gene11284: intron variant
LG1	4158976	G	T	G	G	gene11285: upstream gene variant	gene11283: downstream gene variant	gene11284: intron variant
LG1	4158976	GT	GT	G	G	gene11285: upstream gene variant	gene11283: downstream gene variant	gene11284: intron variant
LG1	4159463	A	A	T	T	gene11285: upstream gene variant	gene11283: downstream gene variant	gene11284: intron variant
LG1	4159843	A	A	AGTT	AGTT	gene11285: upstream gene variant	gene11283: downstream gene variant	gene11284: intron variant
LG1	4160674	G	G	C	C	gene11285: upstream gene variant	gene11283: downstream gene variant	gene11284: intron variant
LG1	4161233	C	C	T	T	gene11285: upstream gene variant	gene11283: downstream gene variant	gene11284: intron variant
LG1	4163111	C	C	A	A	gene11285: upstream gene variant	gene11284: downstream gene variant
LG1	4163140	C	C	T	T	gene11285: upstream gene variant	gene11284: downstream gene variant
LG1	4163164	G	G	T	T	gene11285: upstream gene variant	gene11284: downstream gene variant
LG1	4163337	T	T	C	C	gene11285: upstream gene variant	gene11284: downstream gene variant
LG1	4163413	T	T	C	C	gene11285: upstream gene variant	gene11284: downstream gene variant
LG1	4163450	T	T	C	C	gene11285: upstream gene variant	gene11284: downstream gene variant
LG1	4163787	A	A	C	C	gene11285: upstream gene variant	gene11284: downstream gene variant
LG1	4163861	C	C	T	T	gene11285: synonymous variant: Asn9Asn	gene11284: downstream gene variant
LG1	4164465	A	A	T	T	gene11285: missense variant: Glu142Val	gene11284: downstream gene variant
LG1	4164865	C	C	T	T	gene11285: splice region variant	gene11285: synonymous variant: Phe211Phe	gene11284: downstream gene variant
LG1	4164900	G	G	A	A	gene11284: downstream gene variant	gene11285: intron variant
LG1	4164902	TG	TG	T	T	gene11284: downstream gene variant	gene11285: intron variant
LG1	4165026	G	G	A	A	gene11285: missense variant: Ala234Thr	gene11284: downstream gene variant
LG1	4165253	C	C	T	T	gene11285: synonymous variant: Phe275Phe	gene11284: downstream gene variant
LG1	4165357	C	C	T	T	gene11284: downstream gene variant	gene11285: intron variant
LG1	4165434	A	A	G	G	gene11284: downstream gene variant	gene11285: intron variant
LG1	4165476	A	A	G	G	gene11284: downstream gene variant	gene11285: intron variant
LG1	4165487	G	G	A	A	gene11284: downstream gene variant	gene11285: intron variant
LG1	4165513	T	T	A	A	gene11284: downstream gene variant	gene11285: intron variant
LG1	4165584	C	C	T	T	gene11285: synonymous variant: Thr312Thr	gene11284: downstream gene variant
LG1	4165625	T	T	C	C	gene11284: downstream gene variant	gene11285: intron variant
LG1	4165889	A	A	T	T	gene11284: downstream gene variant	gene11285: intron variant
LG1	4165898	TA	TA	T	T	gene11284: downstream gene variant	gene11285: intron variant
LG1	4165982	CCT	CCT	C	C	gene11284: downstream gene variant	gene11285: intron variant
LG1	4166049	C	C	CT	CT	gene11284: downstream gene variant	gene11285: intron variant
LG1	4166331	C	C	T	T	gene11285: missense variant: Thr365Met	gene11284: downstream gene variant
LG1	4166504	T	T	C	C	gene11284: downstream gene variant	gene11285: intron variant
LG1	4166507	T	T	G	G	gene11284: downstream gene variant	gene11285: intron variant
LG1	4166602	T	T	A	A	gene11284: downstream gene variant	gene11285: intron variant
LG1	4166671	T	T	G	G	gene11284: downstream gene variant	gene11285: intron variant
LG1	4166788	T	T	C	C	gene11284: downstream gene variant	gene11285: intron variant
LG1	4166789	C	C	T	T	gene11284: downstream gene variant	gene11285: intron variant
LG1	4166807	G	G	GT	GT	gene11284: downstream gene variant	gene11285: intron variant
LG1	4166990	C	C	A	A	gene11284: downstream gene variant	gene11285: intron variant
LG1	4167235	C	C	T	T	gene11284: downstream gene variant	gene11285: intron variant
LG1	4167470	G	G	T	T	gene11284: downstream gene variant	gene11285: intron variant
LG1	4167502	A	A	G	G	gene11284: downstream gene variant	gene11285: intron variant
LG1	4167616	A	A	G	G	gene11284: downstream gene variant	gene11285: intron variant
LG1	4167777	A	A	T	T	gene11284: downstream gene variant	gene11285: intron variant
LG1	4167916	G	G	A	A	gene11284: downstream gene variant	gene11285: intron variant
LG1	4168096	T	T	TA	TA	gene11285: intron variant
LG1	4168115	A	A	G	G	gene11285: intron variant
LG1	4168164	T	T	C	C	gene11285: intron variant
LG1	4168491	G	G	A	A	gene11285: intron variant
LG1	4168589	T	T	A	A	gene11285: intron variant
LG1	4168831	G	G	A	A	gene11285: intron variant
LG1	4168962	T	T	TA	TA	gene11285: intron variant
LG1	4168998	CT	CT	C	C	gene11285: intron variant
LG1	4169037	AT	AT	A	A	gene11285: intron variant
LG1	4169059	G	G	T	T	gene11285: intron variant
LG1	4169570	T	T	G	G	gene11285: intron variant
LG1	4169794	C	C	T	T	gene11285: missense variant: Thr663Ile
LG1	4169829	T	T	G	G	gene11285: splice region variant	gene11285: intron variant
LG1	4169882	G	G	A	A	gene11285: intron variant
LG1	4170162	G	G	C	C	gene11286: upstream gene variant	gene11285: intron variant
LG1	4170184	C	C	T	T	gene11286: upstream gene variant	gene11285: intron variant
LG1	4170254	GA	GA	G	G	gene11286: upstream gene variant	gene11285: intron variant
LG1	4170392	A	A	G	G	gene11286: upstream gene variant	gene11285: intron variant
LG1	4170531	G	G	T	T	gene11286: upstream gene variant	gene11285: intron variant
LG1	4171276	A	A	C	C	gene11285: missense variant: Glu781Asp	gene11286: upstream gene variant
LG1	4171501	A	A	C	C	gene11286: upstream gene variant	gene11285: intron variant
LG1	4171538	T	T	TA	TA	gene11286: upstream gene variant	gene11285: intron variant
LG1	4171581	G	G	T	T	gene11286: upstream gene variant	gene11285: intron variant
LG1	4171590	G	G	T	T	gene11286: upstream gene variant	gene11285: intron variant
LG1	4171703	G	G	T	T	gene11286: upstream gene variant	gene11285: intron variant
LG1	4171894	A	A	G	G	gene11285: missense variant: Asp826Gly	gene11286: upstream gene variant
LG1	4172140	C	C	T	T	gene11285: missense variant: Pro860Ser	gene11286: upstream gene variant
LG1	4172228	G	G	A	A	gene11285: missense variant: Gly889Asp	gene11286: upstream gene variant
LG1	4172316	A	A	T	T	gene11286: upstream gene variant	gene11285: intron variant
LG1	4172428	C	C	T	T	gene11285: synonymous variant: Asn919Asn	gene11286: upstream gene variant
LG1	4172456	G	G	T	T	gene11285: missense variant: Gly929Cys	gene11286: upstream gene variant
LG1	4173103	A	A	AAC	AAC	gene11286: upstream gene variant	gene11285: intron variant
LG1	4173165	T	T	C	C	gene11286: upstream gene variant	gene11285: intron variant
LG1	4173288	C	C	A	A	gene11286: upstream gene variant	gene11285: intron variant
LG1	4173296	T	T	C	C	gene11286: upstream gene variant	gene11285: intron variant
LG1	4173428	C	C	T	T	gene11286: upstream gene variant	gene11285: intron variant
LG1	4173769	C	C	T	T	gene11286: upstream gene variant	gene11285: intron variant
LG1	4173796	T	T	G	G	gene11286: upstream gene variant	gene11285: intron variant
LG1	4173812	C	C	T	T	gene11285: synonymous variant: Tyr1076Tyr	gene11286: upstream gene variant
LG1	4173827	G	G	A	A	gene11285: synonymous variant: Gln1081Gln	gene11286: upstream gene variant
LG1	4173879	T	T	G	G	gene11286: upstream gene variant	gene11285: downstream gene variant
LG1	4174017	C	C	T	T	gene11286: upstream gene variant	gene11285: downstream gene variant
LG1	4174052	T	T	C	C	gene11286: upstream gene variant	gene11285: downstream gene variant
LG1	4174054	G	G	A	A	gene11286: upstream gene variant	gene11285: downstream gene variant
LG1	4174080	A	A	C	C	gene11286: upstream gene variant	gene11285: downstream gene variant
LG1	4174091	C	C	G	G	gene11286: upstream gene variant	gene11285: downstream gene variant
LG1	4174131	T	T	TA	TA	gene11286: upstream gene variant	gene11285: downstream gene variant
LG1	4174219	T	T	A	A	gene11286: upstream gene variant	gene11285: downstream gene variant
LG1	4174247	A	A	G	G	gene11286: upstream gene variant	gene11285: downstream gene variant
LG1	4174276	G	G	A	A	gene11286: upstream gene variant	gene11285: downstream gene variant
LG1	4174311	C	C	T	T	gene11286: upstream gene variant	gene11285: downstream gene variant
LG1	4174320	T	T	C	C	gene11286: upstream gene variant	gene11285: downstream gene variant
LG1	4174341	C	C	T	T	gene11286: upstream gene variant	gene11285: downstream gene variant
LG1	4174421	T	T	A	A	gene11286: upstream gene variant	gene11285: downstream gene variant
LG1	4174463	T	T	C	C	gene11286: upstream gene variant	gene11285: downstream gene variant
LG1	4174466	C	C	G	G	gene11286: upstream gene variant	gene11285: downstream gene variant
LG1	4174535	G	G	A	A	gene11286: upstream gene variant	gene11285: downstream gene variant
LG1	4174542	A	A	G	G	gene11286: upstream gene variant	gene11285: downstream gene variant
LG1	4174681	A	A	T	T	gene11286: upstream gene variant	gene11285: downstream gene variant
LG1	4174692	A	A	T	T	gene11286: upstream gene variant	gene11285: downstream gene variant
LG1	4174754	A	A	G	G	gene11286: upstream gene variant	gene11285: downstream gene variant
LG1	4174765	A	A	G	G	gene11286: upstream gene variant	gene11285: downstream gene variant
LG1	4174798	A	A	T	T	gene11286: upstream gene variant	gene11285: downstream gene variant
LG1	4174810	T	T	G	G	gene11286: upstream gene variant	gene11285: downstream gene variant
LG1	4174820	A	A	T	T	gene11286: upstream gene variant	gene11285: downstream gene variant
LG1	4174982	C	C	T	T	gene11286: upstream gene variant	gene11285: downstream gene variant
LG1	4175302	G	G	A	A	gene11285: downstream gene variant	gene11287: downstream gene variant	gene11286: intron variant
LG1	4175493	A	A	ATG	ATG	gene11285: downstream gene variant	gene11287: downstream gene variant	gene11286: intron variant
LG1	4176020	C	C	G	G	gene11285: downstream gene variant	gene11287: downstream gene variant	gene11286: intron variant
LG1	4176666	C	C	CT	CT	gene11285: downstream gene variant	gene11287: downstream gene variant	gene11286: intron variant
LG1	4176812	A	A	G	G	gene11286: synonymous variant: Glu243Glu	gene11285: downstream gene variant	gene11287: downstream gene variant
LG1	4177024	CGT	CGT	C	C	gene11285: downstream gene variant	gene11287: downstream gene variant	gene11286: intron variant
LG1	4177964	C	C	A	A	gene11285: downstream gene variant	gene11287: downstream gene variant	gene11286: intron variant
LG1	4178521	C	C	A	A	gene11285: downstream gene variant	gene11287: downstream gene variant	gene11288: downstream gene variant	gene11286: intron variant
LG1	4178649	C	C	CAT	CAT	gene11285: downstream gene variant	gene11287: downstream gene variant	gene11288: downstream gene variant	gene11286: intron variant
LG1	4179660	T	T	C	C	gene11287: downstream gene variant	gene11288: downstream gene variant	gene11286: downstream gene variant
LG1	4179675	T	T	A	A	gene11287: downstream gene variant	gene11288: downstream gene variant	gene11286: downstream gene variant
LG1	4179870	C	C	A	A	gene11287: downstream gene variant	gene11288: downstream gene variant	gene11286: downstream gene variant
LG1	4180538	A	A	T	T	gene11288: downstream gene variant	gene11286: downstream gene variant	gene11287: intron variant
LG1	4180662	A	A	G	G	gene11287: synonymous variant: Val272Val	gene11288: downstream gene variant	gene11286: downstream gene variant
LG1	4180759	G	G	A	A	gene11288: downstream gene variant	gene11286: downstream gene variant	gene11287: intron variant
LG1	4180834	G	G	A	A	gene11287: synonymous variant: Cys262Cys	gene11288: downstream gene variant	gene11286: downstream gene variant
LG1	4181960	G	G	A	A	gene11288: downstream gene variant	gene11286: downstream gene variant	gene11289: downstream gene variant	gene11287: intron variant
LG1	4181969	G	G	A	A	gene11288: downstream gene variant	gene11286: downstream gene variant	gene11289: downstream gene variant	gene11287: intron variant
LG1	4182128	A	A	AT	AT	gene11288: downstream gene variant	gene11286: downstream gene variant	gene11289: downstream gene variant	gene11287: intron variant
LG1	4182134	C	C	T	T	gene11288: downstream gene variant	gene11286: downstream gene variant	gene11289: downstream gene variant	gene11287: intron variant
LG1	4182161	T	T	TA	TA	gene11288: downstream gene variant	gene11286: downstream gene variant	gene11289: downstream gene variant	gene11287: intron variant
LG1	4182689	CTT	CTT	C	C	gene11287: upstream gene variant	gene11288: downstream gene variant	gene11286: downstream gene variant	gene11289: downstream gene variant
LG1	4182916	TA	TA	T	T	gene11287: upstream gene variant	gene11288: downstream gene variant	gene11286: downstream gene variant	gene11289: downstream gene variant
LG1	4182965	T	T	C	C	gene11287: upstream gene variant	gene11288: downstream gene variant	gene11286: downstream gene variant	gene11289: downstream gene variant
LG1	4184568	C	C	T	T	gene11287: upstream gene variant	gene11289: downstream gene variant	gene11290: downstream gene variant	gene11288: intron variant
LG1	4185758	A	A	G	G	gene11287: upstream gene variant	gene11288: upstream gene variant	gene11291: upstream gene variant	gene11289: downstream gene variant	gene11290: downstream gene variant
LG1	4186184	C	C	A	A	gene11289: missense variant: Val148Leu	gene11287: upstream gene variant	gene11288: upstream gene variant	gene11291: upstream gene variant	gene11290: downstream gene variant
LG1	4186956	G	G	A	A	gene11287: upstream gene variant	gene11288: upstream gene variant	gene11291: upstream gene variant	gene11289: upstream gene variant	gene11290: downstream gene variant
LG1	4187976	T	T	A	A	gene11288: upstream gene variant	gene11291: upstream gene variant	gene11289: upstream gene variant	gene11290: downstream gene variant
LG1	4188911	G	G	A	A	gene11288: upstream gene variant	gene11291: upstream gene variant	gene11289: upstream gene variant	gene11290: upstream gene variant
LG1	4189099	G	G	T	T	gene11288: upstream gene variant	gene11291: upstream gene variant	gene11289: upstream gene variant	gene11290: upstream gene variant
LG1	4189416	G	G	T	T	gene11288: upstream gene variant	gene11291: upstream gene variant	gene11289: upstream gene variant	gene11290: upstream gene variant
LG1	4189546	A	A	G	G	gene11288: upstream gene variant	gene11291: upstream gene variant	gene11289: upstream gene variant	gene11290: upstream gene variant
LG1	4189871	A	A	T	T	gene11288: upstream gene variant	gene11291: upstream gene variant	gene11289: upstream gene variant	gene11290: upstream gene variant
LG1	4190244	A	A	G	G	gene11288: upstream gene variant	gene11291: upstream gene variant	gene11289: upstream gene variant	gene11290: upstream gene variant
LG1	4190860	T	T	TC	TC	gene11291: frameshift variant	gene11289: upstream gene variant	gene11290: upstream gene variant
LG1	4195214	G	G	A	A	gene11292: upstream gene variant	gene11293: downstream gene variant	gene11291: downstream gene variant
LG1	4195311	T	T	A	A	gene11292: upstream gene variant	gene11293: downstream gene variant	gene11291: downstream gene variant
LG1	4195315	T	T	C	C	gene11292: upstream gene variant	gene11293: downstream gene variant	gene11291: downstream gene variant
LG1	4195396	T	T	TA	TA	gene11292: upstream gene variant	gene11293: downstream gene variant	gene11291: downstream gene variant
LG1	4195397	A	AT	A	A	gene11292: upstream gene variant	gene11293: downstream gene variant	gene11291: downstream gene variant
LG1	4195458	C	C	T	T	gene11292: upstream gene variant	gene11293: downstream gene variant	gene11291: downstream gene variant
LG1	4195793	G	G	A	A	gene11292: upstream gene variant	gene11293: downstream gene variant	gene11291: downstream gene variant
LG1	4196373	T	T	G	G	gene11292: upstream gene variant	gene11293: downstream gene variant	gene11291: downstream gene variant
LG1	4198652	C	C	A	A	gene11291: downstream gene variant	gene11292: downstream gene variant	gene11293: intron variant
LG1	4200603	A	A	G	G	gene11293: synonymous variant: Val373Val	gene11292: downstream gene variant
LG1	4200977	C	C	T	T	gene11292: downstream gene variant	gene11293: intron variant
LG1	4201014	T	T	G	G	gene11292: downstream gene variant	gene11293: intron variant
LG1	4201530	G	G	C	C	gene11293: missense variant: Leu221Val	gene11292: downstream gene variant
LG1	4202011	T	T	C	C	gene11292: downstream gene variant	gene11293: intron variant
LG1	4204220	T	T	G	G	gene11293: upstream gene variant	gene11294: downstream gene variant
LG1	4205085	C	C	A	A	gene11293: upstream gene variant	gene11294: downstream gene variant
LG1	4206268	G	G	C	C	gene11293: upstream gene variant	gene11294: downstream gene variant
LG1	4206658	G	G	T	T	gene11293: upstream gene variant	gene11294: downstream gene variant
LG1	4208816	A	A	G	G	gene11294: splice region variant	gene11294: synonymous variant: Asn381Asn	gene11295: downstream gene variant
LG1	4211301	T	T	G	G	gene11294: upstream gene variant	gene11296: upstream gene variant	gene11295: downstream gene variant
LG1	4211552	T	T	C	C	gene11294: upstream gene variant	gene11296: upstream gene variant	gene11295: downstream gene variant
LG1	4211559	T	T	C	C	gene11294: upstream gene variant	gene11296: upstream gene variant	gene11295: downstream gene variant
LG1	4211763	G	G	A	A	gene11294: upstream gene variant	gene11296: upstream gene variant	gene11295: downstream gene variant
LG1	4211766	G	G	T	T	gene11294: upstream gene variant	gene11296: upstream gene variant	gene11295: downstream gene variant
LG1	4212196	A	A	G	G	gene11294: upstream gene variant	gene11296: upstream gene variant	gene11295: downstream gene variant
LG1	4212230	A	A	C	C	gene11294: upstream gene variant	gene11296: upstream gene variant	gene11295: downstream gene variant
LG1	4212382	C	C	A	A	gene11294: upstream gene variant	gene11296: upstream gene variant	gene11295: downstream gene variant
LG1	4212642	G	G	C	C	gene11295: missense variant: Thr382Ser	gene11294: upstream gene variant	gene11296: upstream gene variant
LG1	4212755	T	T	A	A	gene11295: synonymous variant: Ala344Ala	gene11294: upstream gene variant	gene11296: upstream gene variant
LG1	4212858	A	A	T	T	gene11294: upstream gene variant	gene11296: upstream gene variant	gene11295: intron variant
LG1	4214358	C	C	T	T	gene11295: missense variant: Ser18Asn	gene11294: upstream gene variant	gene11296: upstream gene variant
LG1	4214630	A	A	C	C	gene11294: upstream gene variant	gene11296: upstream gene variant	gene11295: upstream gene variant
LG1	4214700	A	A	G	G	gene11294: upstream gene variant	gene11296: upstream gene variant	gene11295: upstream gene variant
LG1	4215008	G	G	A	A	gene11294: upstream gene variant	gene11296: upstream gene variant	gene11295: upstream gene variant	gene11297: downstream gene variant
LG1	4215021	C	C	T	T	gene11294: upstream gene variant	gene11296: upstream gene variant	gene11295: upstream gene variant	gene11297: downstream gene variant
LG1	4215104	T	T	A	A	gene11294: upstream gene variant	gene11296: upstream gene variant	gene11295: upstream gene variant	gene11297: downstream gene variant
LG1	4219744	C	C	A	A	gene11297: downstream gene variant	gene11296: downstream gene variant
LG1	4220361	A	A	T	T	gene11297: splice region variant	gene11298: upstream gene variant	gene11296: downstream gene variant	gene11297: intron variant
LG1	4222106	T	T	C	C	gene11297: synonymous variant: Ser192Ser	gene11298: upstream gene variant	gene11296: downstream gene variant
LG1	4223682	A	A	T	T	gene11298: upstream gene variant	gene11296: downstream gene variant	gene11297: intron variant
LG1	4224498	C	C	A	A	gene11298: upstream gene variant	gene11297: upstream gene variant	gene11299: downstream gene variant
LG1	4224828	T	T	G	G	gene11298: upstream gene variant	gene11297: upstream gene variant	gene11299: downstream gene variant
LG1	4224931	C	C	T	T	gene11298: upstream gene variant	gene11297: upstream gene variant	gene11299: downstream gene variant
LG1	4225734	G	T	G	G	gene11297: upstream gene variant	gene11299: downstream gene variant	gene11298: intron variant
LG1	4225736	G	A	G	G	gene11297: upstream gene variant	gene11299: downstream gene variant	gene11298: intron variant
LG1	4226406	T	T	G	G	gene11297: upstream gene variant	gene11299: downstream gene variant	gene11298: intron variant
LG1	4226440	G	G	A	A	gene11297: upstream gene variant	gene11299: downstream gene variant	gene11298: intron variant
LG1	4227165	A	A	T	T	gene11297: upstream gene variant	gene11300: upstream gene variant	gene11299: downstream gene variant	gene11298: downstream gene variant
LG1	4227314	A	A	G	G	gene11297: upstream gene variant	gene11300: upstream gene variant	gene11299: downstream gene variant	gene11298: downstream gene variant
LG1	4227435	C	C	T	T	gene11297: upstream gene variant	gene11300: upstream gene variant	gene11299: downstream gene variant	gene11298: downstream gene variant
LG1	4227539	G	G	A	A	gene11297: upstream gene variant	gene11300: upstream gene variant	gene11299: downstream gene variant	gene11298: downstream gene variant
LG1	4227762	G	G	A	A	gene11297: upstream gene variant	gene11300: upstream gene variant	gene11299: downstream gene variant	gene11298: downstream gene variant
LG1	4227821	A	A	G	G	gene11297: upstream gene variant	gene11300: upstream gene variant	gene11299: downstream gene variant	gene11298: downstream gene variant
LG1	4228477	C	C	A	A	gene11297: upstream gene variant	gene11300: upstream gene variant	gene11299: downstream gene variant	gene11298: downstream gene variant
LG1	4228482	G	G	A	A	gene11297: upstream gene variant	gene11300: upstream gene variant	gene11299: downstream gene variant	gene11298: downstream gene variant
LG1	4229694	A	A	C	C	gene11299: synonymous variant: Val585Val	gene11300: upstream gene variant	gene11298: downstream gene variant
LG1	4230372	G	G	A	A	gene11299: synonymous variant: Val359Val	gene11300: upstream gene variant	gene11301: upstream gene variant	gene11298: downstream gene variant
LG1	4231489	C	C	T	T	gene11300: upstream gene variant	gene11301: upstream gene variant	gene11299: upstream gene variant	gene11298: downstream gene variant
LG1	4231492	G	G	A	A	gene11300: upstream gene variant	gene11301: upstream gene variant	gene11299: upstream gene variant	gene11298: downstream gene variant
LG1	4231668	T	T	C	C	gene11300: upstream gene variant	gene11301: upstream gene variant	gene11299: upstream gene variant	gene11298: downstream gene variant
LG1	4233988	GA	GA	G	G	gene11301: upstream gene variant	gene11299: upstream gene variant	gene11302: upstream gene variant	gene11300: downstream gene variant
LG1	4234421	GA	GA	G	G	gene11301: upstream gene variant	gene11299: upstream gene variant	gene11302: upstream gene variant	gene11300: downstream gene variant
LG1	4236985	A	A	G	G	gene11302: upstream gene variant	gene11300: downstream gene variant	gene11301: downstream gene variant
LG1	4238315	C	C	T	T	gene11302: upstream gene variant	gene11301: downstream gene variant	gene11303: downstream gene variant
LG1	4238323	G	G	A	A	gene11302: upstream gene variant	gene11301: downstream gene variant	gene11303: downstream gene variant
LG1	4239545	G	G	A	A	gene11302: synonymous variant: Ala225Ala	gene11301: downstream gene variant	gene11303: downstream gene variant
LG1	4240184	A	A	G	G	gene11302: missense variant: Ile438Met	gene11301: downstream gene variant	gene11303: downstream gene variant
LG1	4240761	T	T	C	C	gene11302: missense variant: Trp631Arg	gene11301: downstream gene variant	gene11303: downstream gene variant
LG1	4241318	C	C	T	T	gene11302: synonymous variant: Tyr816Tyr	gene11303: downstream gene variant
LG1	4242604	A	A	G	G	gene11303: missense variant: Leu489Pro	gene11304: upstream gene variant	gene11302: downstream gene variant
LG1	4242695	C	C	T	T	gene11303: missense variant: Val459Met	gene11304: upstream gene variant	gene11302: downstream gene variant
LG1	4242780	A	A	G	G	gene11303: synonymous variant: Ser430Ser	gene11304: upstream gene variant	gene11302: downstream gene variant
LG1	4243805	T	T	C	C	gene11303: missense variant: Gln184Arg	gene11304: upstream gene variant	gene11302: downstream gene variant
LG1	4243864	A	A	G	G	gene11303: synonymous variant: Ser164Ser	gene11304: upstream gene variant	gene11302: downstream gene variant
LG1	4243906	T	T	G	G	gene11303: synonymous variant: Ala150Ala	gene11304: upstream gene variant	gene11302: downstream gene variant
LG1	4244190	CT	CT	C	C	gene11304: upstream gene variant	gene11305: upstream gene variant	gene11302: downstream gene variant	gene11303: intron variant
LG1	4244352	T	T	G	G	gene11303: missense variant: Thr44Pro	gene11304: upstream gene variant	gene11305: upstream gene variant	gene11302: downstream gene variant
LG1	4244691	A	A	G	G	gene11304: upstream gene variant	gene11305: upstream gene variant	gene11303: upstream gene variant	gene11302: downstream gene variant
LG1	4244699	G	G	A	A	gene11304: upstream gene variant	gene11305: upstream gene variant	gene11303: upstream gene variant	gene11302: downstream gene variant
LG1	4244722	A	A	G	G	gene11304: upstream gene variant	gene11305: upstream gene variant	gene11303: upstream gene variant	gene11302: downstream gene variant
LG1	4244772	G	G	A	A	gene11304: upstream gene variant	gene11305: upstream gene variant	gene11303: upstream gene variant	gene11302: downstream gene variant
LG1	4244804	TA	TA	T	T	gene11304: upstream gene variant	gene11305: upstream gene variant	gene11303: upstream gene variant	gene11302: downstream gene variant
LG1	4244864	G	G	A	A	gene11304: upstream gene variant	gene11305: upstream gene variant	gene11303: upstream gene variant	gene11302: downstream gene variant
LG1	4244867	A	A	G	G	gene11304: upstream gene variant	gene11305: upstream gene variant	gene11303: upstream gene variant	gene11302: downstream gene variant
LG1	4244909	C	C	A	A	gene11304: upstream gene variant	gene11305: upstream gene variant	gene11303: upstream gene variant	gene11302: downstream gene variant
LG1	4244999	A	A	G	G	gene11304: upstream gene variant	gene11305: upstream gene variant	gene11303: upstream gene variant	gene11302: downstream gene variant
LG1	4245009	C	C	G	G	gene11304: upstream gene variant	gene11305: upstream gene variant	gene11303: upstream gene variant	gene11302: downstream gene variant
LG1	4245011	C	C	A	A	gene11304: upstream gene variant	gene11305: upstream gene variant	gene11303: upstream gene variant	gene11302: downstream gene variant
LG1	4245034	C	C	T	T	gene11304: upstream gene variant	gene11305: upstream gene variant	gene11303: upstream gene variant	gene11302: downstream gene variant
LG1	4245037	C	C	G	G	gene11304: upstream gene variant	gene11305: upstream gene variant	gene11303: upstream gene variant	gene11302: downstream gene variant
LG1	4245068	C	C	T	T	gene11304: upstream gene variant	gene11305: upstream gene variant	gene11303: upstream gene variant	gene11302: downstream gene variant
LG1	4245334	A	A	G	G	gene11304: upstream gene variant	gene11305: upstream gene variant	gene11303: upstream gene variant	gene11302: downstream gene variant
LG1	4245492	T	T	C	C	gene11304: upstream gene variant	gene11305: upstream gene variant	gene11303: upstream gene variant	gene11302: downstream gene variant
LG1	4245501	G	G	C	C	gene11304: upstream gene variant	gene11305: upstream gene variant	gene11303: upstream gene variant	gene11302: downstream gene variant
LG1	4245546	G	G	C	C	gene11304: upstream gene variant	gene11305: upstream gene variant	gene11303: upstream gene variant	gene11302: downstream gene variant
LG1	4245550	C	C	T	T	gene11304: upstream gene variant	gene11305: upstream gene variant	gene11303: upstream gene variant	gene11302: downstream gene variant
LG1	4245667	T	T	C	C	gene11304: upstream gene variant	gene11305: upstream gene variant	gene11303: upstream gene variant	gene11302: downstream gene variant
LG1	4245674	A	A	T	T	gene11304: upstream gene variant	gene11305: upstream gene variant	gene11303: upstream gene variant	gene11302: downstream gene variant
LG1	4245682	A	A	C	C	gene11304: upstream gene variant	gene11305: upstream gene variant	gene11303: upstream gene variant	gene11302: downstream gene variant
LG1	4245840	C	C	G	G	gene11304: upstream gene variant	gene11305: upstream gene variant	gene11303: upstream gene variant	gene11302: downstream gene variant
LG1	4245886	T	T	C	C	gene11304: upstream gene variant	gene11305: upstream gene variant	gene11303: upstream gene variant	gene11302: downstream gene variant
LG1	4245913	C	C	T	T	gene11304: upstream gene variant	gene11305: upstream gene variant	gene11303: upstream gene variant	gene11302: downstream gene variant
LG1	4245973	T	T	C	C	gene11304: upstream gene variant	gene11305: upstream gene variant	gene11303: upstream gene variant	gene11302: downstream gene variant
LG1	4245993	T	T	G	C	gene11304: upstream gene variant	gene11304: upstream gene variant	gene11305: upstream gene variant	gene11305: upstream gene variant	gene11303: upstream gene variant	gene11303: upstream gene variant	gene11302: downstream gene variant	gene11302: downstream gene variant
LG1	4246132	A	A	G	G	gene11304: upstream gene variant	gene11305: upstream gene variant	gene11303: upstream gene variant	gene11302: downstream gene variant
LG1	4246147	G	G	A	A	gene11304: upstream gene variant	gene11305: upstream gene variant	gene11303: upstream gene variant	gene11302: downstream gene variant
LG1	4248997	G	G	T	T	gene11305: synonymous variant: Leu16Leu	gene11303: upstream gene variant	gene11306: upstream gene variant	gene11304: downstream gene variant
LG1	4249039	C	C	T	T	gene11305: synonymous variant: Ala30Ala	gene11303: upstream gene variant	gene11306: upstream gene variant	gene11304: downstream gene variant
LG1	4249266	G	G	A	A	gene11305: missense variant: Cys106Tyr	gene11303: upstream gene variant	gene11306: upstream gene variant	gene11304: downstream gene variant
LG1	4249377	T	T	A	A	gene11303: upstream gene variant	gene11306: upstream gene variant	gene11304: downstream gene variant	gene11305: intron variant
LG1	4249420	T	T	G	G	gene11303: upstream gene variant	gene11306: upstream gene variant	gene11304: downstream gene variant	gene11305: intron variant
LG1	4249469	G	G	C	C	gene11303: upstream gene variant	gene11306: upstream gene variant	gene11304: downstream gene variant	gene11305: intron variant
LG1	4249483	G	G	A	A	gene11306: upstream gene variant	gene11304: downstream gene variant	gene11305: intron variant
LG1	4249504	A	A	G	G	gene11306: upstream gene variant	gene11304: downstream gene variant	gene11305: intron variant
LG1	4249528	G	G	A	A	gene11306: upstream gene variant	gene11304: downstream gene variant	gene11305: intron variant
LG1	4249539	C	C	T	T	gene11306: upstream gene variant	gene11304: downstream gene variant	gene11305: intron variant
LG1	4249571	A	A	G	G	gene11306: upstream gene variant	gene11304: downstream gene variant	gene11305: intron variant
LG1	4249625	T	T	G	G	gene11306: upstream gene variant	gene11304: downstream gene variant	gene11305: intron variant
LG1	4249690	G	G	A	A	gene11306: upstream gene variant	gene11304: downstream gene variant	gene11305: intron variant
LG1	4249694	T	T	C	C	gene11306: upstream gene variant	gene11304: downstream gene variant	gene11305: intron variant
LG1	4249738	C	C	T	T	gene11306: upstream gene variant	gene11304: downstream gene variant	gene11305: intron variant
LG1	4250957	C	C	T	T	gene11306: upstream gene variant	gene11304: downstream gene variant	gene11307: downstream gene variant	gene11305: downstream gene variant
LG1	4252969	A	C	A	A	gene11306: missense variant: Met410Leu	gene11307: downstream gene variant	gene11305: downstream gene variant	gene11308: downstream gene variant
LG1	4254249	G	G	A	A	gene11306: synonymous variant: Leu836Leu	gene11307: downstream gene variant	gene11305: downstream gene variant	gene11308: downstream gene variant
LG1	4254333	C	C	A	A	gene11306: synonymous variant: Ser864Ser	gene11307: downstream gene variant	gene11305: downstream gene variant	gene11308: downstream gene variant
LG1	4254570	C	C	A	A	gene11306: missense variant: His911Asn	gene11307: downstream gene variant	gene11305: downstream gene variant	gene11308: downstream gene variant
LG1	4258224	C	CT	C	C	gene11307: upstream gene variant	gene11310: upstream gene variant	gene11306: downstream gene variant	gene11309: downstream gene variant	gene11308: intron variant
LG1	4258271	C	CA	C	C	gene11307: upstream gene variant	gene11310: upstream gene variant	gene11306: downstream gene variant	gene11309: downstream gene variant	gene11308: intron variant
LG1	4261760	T	T	G	G	gene11307: upstream gene variant	gene11310: upstream gene variant	gene11311: upstream gene variant	gene11308: upstream gene variant	gene11309: upstream gene variant
LG1	4262270	T	T	G	G	gene11311: upstream gene variant	gene11308: upstream gene variant	gene11309: upstream gene variant	gene11310: downstream gene variant
LG1	4262705	C	C	G	G	gene11311: upstream gene variant	gene11308: upstream gene variant	gene11309: upstream gene variant	gene11310: downstream gene variant
LG1	4263065	A	A	G	G	gene11311: upstream gene variant	gene11308: upstream gene variant	gene11309: upstream gene variant	gene11312: upstream gene variant	gene11310: downstream gene variant
LG1	4263146	G	G	A	A	gene11311: upstream gene variant	gene11308: upstream gene variant	gene11309: upstream gene variant	gene11312: upstream gene variant	gene11310: downstream gene variant
LG1	4263253	A	A	C	C	gene11311: upstream gene variant	gene11308: upstream gene variant	gene11309: upstream gene variant	gene11312: upstream gene variant	gene11310: downstream gene variant
LG1	4263261	T	T	C	C	gene11311: upstream gene variant	gene11308: upstream gene variant	gene11309: upstream gene variant	gene11312: upstream gene variant	gene11310: downstream gene variant
LG1	4263369	C	C	G	G	gene11311: upstream gene variant	gene11308: upstream gene variant	gene11309: upstream gene variant	gene11312: upstream gene variant	gene11310: downstream gene variant
LG1	4263402	T	T	TC	TC	gene11311: upstream gene variant	gene11308: upstream gene variant	gene11309: upstream gene variant	gene11312: upstream gene variant	gene11310: downstream gene variant
LG1	4263499	G	G	A	A	gene11311: upstream gene variant	gene11308: upstream gene variant	gene11309: upstream gene variant	gene11312: upstream gene variant	gene11310: downstream gene variant
LG1	4263688	ACC	ACC	A	A	gene11311: upstream gene variant	gene11308: upstream gene variant	gene11309: upstream gene variant	gene11312: upstream gene variant	gene11310: downstream gene variant
LG1	4263819	T	T	G	G	gene11311: upstream gene variant	gene11308: upstream gene variant	gene11309: upstream gene variant	gene11312: upstream gene variant	gene11310: downstream gene variant
LG1	4263850	C	C	T	T	gene11311: upstream gene variant	gene11308: upstream gene variant	gene11309: upstream gene variant	gene11312: upstream gene variant	gene11310: downstream gene variant
LG1	4263858	A	A	T	T	gene11311: upstream gene variant	gene11308: upstream gene variant	gene11309: upstream gene variant	gene11312: upstream gene variant	gene11310: downstream gene variant
LG1	4264245	A	A	C	C	gene11311: upstream gene variant	gene11308: upstream gene variant	gene11309: upstream gene variant	gene11312: upstream gene variant	gene11310: downstream gene variant	gene11313: downstream gene variant
LG1	4264331	G	G	A	A	gene11311: upstream gene variant	gene11308: upstream gene variant	gene11309: upstream gene variant	gene11312: upstream gene variant	gene11310: downstream gene variant	gene11313: downstream gene variant
LG1	4264419	T	T	A	A	gene11311: upstream gene variant	gene11308: upstream gene variant	gene11309: upstream gene variant	gene11312: upstream gene variant	gene11310: downstream gene variant	gene11313: downstream gene variant
LG1	4264466	A	A	G	G	gene11311: missense variant: Tyr9Cys	gene11308: upstream gene variant	gene11309: upstream gene variant	gene11312: upstream gene variant	gene11310: downstream gene variant	gene11313: downstream gene variant
LG1	4264542	T	T	C	C	gene11311: synonymous variant: Leu34Leu	gene11308: upstream gene variant	gene11309: upstream gene variant	gene11312: upstream gene variant	gene11310: downstream gene variant	gene11313: downstream gene variant
LG1	4266316	A	A	G	G	gene11311: missense variant: Ser626Gly	gene11309: upstream gene variant	gene11312: upstream gene variant	gene11310: downstream gene variant	gene11313: downstream gene variant
LG1	4266361	A	A	G	G	gene11311: missense variant: Thr641Ala	gene11309: upstream gene variant	gene11312: upstream gene variant	gene11310: downstream gene variant	gene11313: downstream gene variant
LG1	4266375	G	G	T	T	gene11311: synonymous variant: Leu645Leu	gene11309: upstream gene variant	gene11312: upstream gene variant	gene11310: downstream gene variant	gene11313: downstream gene variant
LG1	4266565	T	T	A	A	gene11311: missense variant: Cys709Ser	gene11309: upstream gene variant	gene11312: upstream gene variant	gene11310: downstream gene variant	gene11313: downstream gene variant
LG1	4267407	C	C	A	A	gene11311: missense variant: Pro960His	gene11312: upstream gene variant	gene11313: downstream gene variant
LG1	4267447	A	A	G	G	gene11311: synonymous variant: Leu973Leu	gene11312: upstream gene variant	gene11313: downstream gene variant
LG1	4267450	A	A	T	T	gene11311: missense variant: Lys974Asn	gene11312: upstream gene variant	gene11313: downstream gene variant
LG1	4267725	C	C	T	T	gene11312: upstream gene variant	gene11313: downstream gene variant	gene11311: downstream gene variant
LG1	4267779	C	C	A	A	gene11312: upstream gene variant	gene11313: downstream gene variant	gene11311: downstream gene variant
LG1	4268634	T	TAA	T	T	gene11313: downstream gene variant	gene11311: downstream gene variant	gene11312: downstream gene variant
LG1	4273518	T	T	C	C	gene11313: upstream gene variant	gene11314: downstream gene variant
LG1	4273760	G	G	A	A	gene11313: upstream gene variant	gene11314: downstream gene variant
LG1	4274890	G	G	A	A	gene11313: upstream gene variant	gene11314: downstream gene variant
LG1	4275532	ATC	ATC	A	A	gene11313: upstream gene variant	gene11314: intron variant
LG1	4275740	C	C	T	T	gene11313: upstream gene variant	gene11314: upstream gene variant
LG1	4275857	T	T	C	C	gene11313: upstream gene variant	gene11314: upstream gene variant
LG1	4276069	C	C	T	T	gene11313: upstream gene variant	gene11314: upstream gene variant
LG1	4276378	G	G	A	A	gene11313: upstream gene variant	gene11314: upstream gene variant
LG1	4277297	G	G	A	A	gene11313: upstream gene variant	gene11314: upstream gene variant
LG1	4279191	C	C	A	A	gene11314: upstream gene variant
LG1	4279315	G	G	GC	GC	gene11314: upstream gene variant
LG1	4279445	T	T	A	A	gene11314: upstream gene variant
LG1	4279472	C	C	T	T	gene11314: upstream gene variant
LG1	4279606	A	A	G	G	gene11314: upstream gene variant
LG1	4279673	C	C	G	G	gene11314: upstream gene variant
LG1	4279716	T	T	G	G	gene11314: upstream gene variant
LG1	4279725	T	T	A	A	gene11314: upstream gene variant
LG1	4280339	C	C	A	A	gene11314: upstream gene variant	gene11315: upstream gene variant
LG1	4280387	G	G	A	A	gene11314: upstream gene variant	gene11315: upstream gene variant
LG1	4280438	G	G	A	A	gene11314: upstream gene variant	gene11315: upstream gene variant
LG1	4280470	C	C	A	A	gene11314: upstream gene variant	gene11315: upstream gene variant
LG1	4280530	C	C	T	T	gene11314: upstream gene variant	gene11315: upstream gene variant
LG1	4280549	T	T	G	G	gene11314: upstream gene variant	gene11315: upstream gene variant
LG1	4280619	A	A	T	T	gene11314: upstream gene variant	gene11315: upstream gene variant
LG1	4280826	T	T	G	G	gene11315: upstream gene variant
LG1	4280902	G	G	A	A	gene11315: upstream gene variant
LG1	4280932	C	C	T	T	gene11315: upstream gene variant
LG1	4280998	A	A	G	G	gene11315: upstream gene variant
LG1	4281004	T	T	C	C	gene11315: upstream gene variant
LG1	4281060	T	T	C	C	gene11315: upstream gene variant
LG1	4281129	C	C	G	G	gene11315: upstream gene variant
LG1	4281182	A	A	T	T	gene11315: upstream gene variant
LG1	4281296	A	A	G	G	gene11315: upstream gene variant
LG1	4281324	G	G	A	A	gene11315: upstream gene variant
LG1	4281449	G	G	T	T	gene11315: upstream gene variant
LG1	4281470	C	C	A	A	gene11315: upstream gene variant
LG1	4281471	G	G	C	C	gene11315: upstream gene variant
LG1	4281567	C	C	A	A	gene11315: upstream gene variant
LG1	4281587	T	T	G	G	gene11315: upstream gene variant
LG1	4281639	A	A	G	G	gene11315: upstream gene variant
LG1	4281917	C	C	A	A	gene11315: upstream gene variant
LG1	4281932	T	T	C	C	gene11315: upstream gene variant
LG1	4281937	T	T	A	A	gene11315: upstream gene variant
LG1	4282007	C	C	A	A	gene11315: upstream gene variant
LG1	4282095	T	T	C	C	gene11315: upstream gene variant
LG1	4282617	A	A	T	T	gene11315: upstream gene variant
LG1	4282772	G	G	A	A	gene11315: upstream gene variant
LG1	4282795	C	C	A	A	gene11315: upstream gene variant
LG1	4282839	T	T	A	A	gene11315: upstream gene variant
LG1	4283123	A	A	G	G	gene11315: upstream gene variant
LG1	4283384	G	G	A	A	gene11315: upstream gene variant
LG1	4283413	A	A	G	G	gene11315: upstream gene variant
LG1	4283414	T	T	C	C	gene11315: upstream gene variant
LG1	4283441	G	GT	G	G	gene11315: upstream gene variant
LG1	4283456	CT	CT	C	C	gene11315: upstream gene variant
LG1	4283457	T	C	T	T	gene11315: upstream gene variant
LG1	4283652	T	T	C	C	gene11315: upstream gene variant
LG1	4283695	C	C	T	T	gene11315: upstream gene variant
LG1	4283896	G	G	A	A	gene11315: upstream gene variant
LG1	4283922	T	T	C	C	gene11315: upstream gene variant
LG1	4283938	T	T	C	C	gene11315: upstream gene variant
LG1	4284024	T	T	C	C	gene11315: upstream gene variant
LG1	4284025	G	G	A	A	gene11315: upstream gene variant
LG1	4284071	C	CAA	C	C	gene11315: upstream gene variant
LG1	4284083	T	T	A	A	gene11315: upstream gene variant
LG1	4284110	G	G	C	C	gene11315: upstream gene variant
LG1	4284213	G	G	C	C	gene11315: upstream gene variant
LG1	4284231	T	T	A	A	gene11315: upstream gene variant
LG1	4284292	G	G	A	A	gene11315: upstream gene variant
LG1	4284302	G	G	A	A	gene11315: upstream gene variant
LG1	4284305	C	C	T	T	gene11315: upstream gene variant
LG1	4284350	G	G	A	A	gene11315: upstream gene variant
LG1	4284359	TA	TA	T	T	gene11315: upstream gene variant
LG1	4284369	C	C	T	T	gene11315: upstream gene variant
LG1	4284395	G	G	A	A	gene11315: upstream gene variant
LG1	4284438	G	G	A	A	gene11315: upstream gene variant
LG1	4284447	G	G	C	C	gene11315: upstream gene variant
LG1	4284480	T	T	C	C	gene11315: upstream gene variant
LG1	4284484	G	G	A	A	gene11315: upstream gene variant
LG1	4284501	G	G	A	A	gene11315: upstream gene variant
LG1	4288195	T	T	C	C	gene11315: downstream gene variant
LG1	4288952	C	C	CT	CT	gene11315: downstream gene variant
LG1	4288964	A	A	C	C	gene11315: downstream gene variant
LG1	4289074	T	T	A	A	gene11315: downstream gene variant
LG1	4289083	C	C	A	A	gene11315: downstream gene variant
LG1	4289145	G	G	T	T	gene11315: downstream gene variant
LG1	4289269	A	A	G	G	gene11315: downstream gene variant
LG1	4289282	C	C	A	A	gene11315: downstream gene variant
LG1	4289300	C	C	T	T	gene11315: downstream gene variant
LG1	4289348	T	T	C	C	gene11315: downstream gene variant
LG1	4289356	G	G	A	A	gene11315: downstream gene variant
LG1	4289372	C	C	G	G	gene11315: downstream gene variant
LG1	4289404	T	T	A	C	gene11315: downstream gene variant	gene11315: downstream gene variant
LG1	4289404	T	TA	T	T	gene11315: downstream gene variant
LG1	4289413	T	T	A	A	gene11315: downstream gene variant
LG1	4290966	G	G	T	T	gene11315: downstream gene variant
LG1	4291065	C	C	T	T	gene11315: downstream gene variant
LG1	4291284	C	C	T	T	gene11315: downstream gene variant
LG1	4291308	A	A	C	C	gene11315: downstream gene variant
LG1	4291566	G	G	GA	GA
LG1	4291570	G	G	A	A
LG1	4292401	A	A	G	G	gene11316: upstream gene variant
LG1	4292561	A	A	G	G	gene11316: upstream gene variant
LG1	4293079	A	A	C	C	gene11316: upstream gene variant
LG1	4293361	A	A	T	T	gene11316: upstream gene variant
LG1	4293377	T	T	C	C	gene11316: upstream gene variant
LG1	4293558	T	T	G	G	gene11316: upstream gene variant
LG1	4293754	G	G	A	A	gene11316: upstream gene variant
LG1	4294307	T	T	C	C	gene11316: upstream gene variant
LG1	4294350	T	T	C	C	gene11316: upstream gene variant
LG1	4294356	C	C	T	T	gene11316: upstream gene variant
LG1	4294412	T	T	C	C	gene11316: upstream gene variant
LG1	4294458	G	G	A	A	gene11316: upstream gene variant
LG1	4294761	C	C	A	A	gene11316: upstream gene variant
LG1	4294762	A	A	C	C	gene11316: upstream gene variant
LG1	4295378	C	C	T	T	gene11316: upstream gene variant
LG1	4295405	A	A	G	G	gene11316: upstream gene variant
LG1	4295977	A	A	G	G	gene11316: upstream gene variant	gene11317: downstream gene variant
LG1	4298557	T	T	A	A	gene11317: downstream gene variant	gene11318: downstream gene variant	gene11316: downstream gene variant
LG1	4298900	A	A	T	T	gene11317: downstream gene variant	gene11318: downstream gene variant	gene11316: downstream gene variant
LG1	4299776	A	A	G	G	gene11317: downstream gene variant	gene11318: downstream gene variant	gene11316: downstream gene variant
LG1	4299789	C	C	T	T	gene11317: downstream gene variant	gene11318: downstream gene variant	gene11316: downstream gene variant
LG1	4300371	C	C	T	T	gene11317: downstream gene variant	gene11318: downstream gene variant	gene11316: downstream gene variant
LG1	4300466	C	C	A	A	gene11317: downstream gene variant	gene11318: downstream gene variant	gene11316: downstream gene variant
LG1	4300466	CA	C	CA	CA	gene11317: downstream gene variant	gene11318: downstream gene variant	gene11316: downstream gene variant
LG1	4300977	CG	CG	C	C	gene11317: frameshift variant	gene11318: downstream gene variant	gene11316: downstream gene variant
LG1	4301044	T	T	C	C	gene11317: upstream gene variant	gene11318: downstream gene variant	gene11316: downstream gene variant
LG1	4301946	G	G	C	C	gene11317: upstream gene variant	gene11318: upstream gene variant	gene11316: downstream gene variant
LG1	4302695	T	T	C	C	gene11317: upstream gene variant	gene11318: upstream gene variant	gene11316: downstream gene variant	gene11319: downstream gene variant
LG1	4302974	C	C	G	G	gene11317: upstream gene variant	gene11318: upstream gene variant	gene11316: downstream gene variant	gene11319: downstream gene variant
LG1	4306923	T	T	C	C	gene11319: downstream gene variant
LG1	4308019	G	G	A	A	gene11320: upstream gene variant	gene11319: intron variant
LG1	4308156	G	G	T	T	gene11320: upstream gene variant	gene11319: intron variant
LG1	4308878	G	G	A	A	gene11320: upstream gene variant	gene11319: intron variant
LG1	4308891	G	G	GTA	GTA	gene11320: upstream gene variant	gene11319: intron variant
LG1	4308953	T	T	C	C	gene11320: upstream gene variant	gene11319: intron variant
LG1	4308971	T	T	C	C	gene11320: upstream gene variant	gene11319: intron variant
LG1	4309002	T	T	C	C	gene11319: missense variant: Gln150Arg	gene11320: upstream gene variant
LG1	4309079	T	T	C	C	gene11319: synonymous variant: Thr124Thr	gene11320: upstream gene variant
LG1	4309496	G	G	A	A	gene11320: upstream gene variant	gene11319: upstream gene variant
LG1	4310264	T	T	C	C	gene11320: upstream gene variant	gene11319: upstream gene variant
LG1	4310327	T	T	C	C	gene11320: upstream gene variant	gene11319: upstream gene variant
LG1	4311124	A	A	G	G	gene11320: upstream gene variant	gene11319: upstream gene variant
LG1	4311334	A	A	G	G	gene11320: upstream gene variant	gene11319: upstream gene variant
LG1	4311700	A	A	T	T	gene11320: upstream gene variant	gene11319: upstream gene variant
LG1	4311866	A	A	C	C	gene11320: upstream gene variant	gene11319: upstream gene variant
LG1	4312080	C	C	T	T	gene11320: missense variant: Ala28Val	gene11319: upstream gene variant
LG1	4312260	T	T	C	C	gene11320: missense variant: Ile88Thr	gene11319: upstream gene variant
LG1	4312382	T	T	C	C	gene11320: missense variant: Tyr129His	gene11319: upstream gene variant
LG1	4312477	G	G	A	A	gene11319: upstream gene variant	gene11320: intron variant
LG1	4312755	G	G	A	A	gene11319: upstream gene variant	gene11320: downstream gene variant
LG1	4312861	T	T	C	C	gene11319: upstream gene variant	gene11320: downstream gene variant
LG1	4313210	A	A	G	G	gene11319: upstream gene variant	gene11320: downstream gene variant
LG1	4313434	AC	AC	A	A	gene11319: upstream gene variant	gene11320: downstream gene variant
LG1	4313797	A	A	G	G	gene11319: upstream gene variant	gene11320: downstream gene variant
LG1	4314387	C	C	T	T	gene11319: upstream gene variant	gene11320: downstream gene variant
LG1	4314426	C	C	T	T	gene11319: upstream gene variant	gene11320: downstream gene variant
LG1	4315149	C	C	T	T	gene11321: upstream gene variant	gene11320: downstream gene variant
LG1	4315240	A	A	G	G	gene11321: upstream gene variant	gene11320: downstream gene variant
LG1	4315566	G	G	A	A	gene11321: upstream gene variant	gene11320: downstream gene variant
LG1	4316451	C	C	T	T	gene11321: upstream gene variant	gene11320: downstream gene variant
LG1	4316457	TTG	TTG	T	T	gene11321: upstream gene variant	gene11320: downstream gene variant
LG1	4316566	A	A	G	G	gene11321: upstream gene variant	gene11320: downstream gene variant
LG1	4316634	G	G	C	C	gene11321: upstream gene variant	gene11320: downstream gene variant
LG1	4316920	A	A	G	G	gene11321: upstream gene variant	gene11320: downstream gene variant
LG1	4316997	A	A	C	C	gene11321: upstream gene variant	gene11320: downstream gene variant
LG1	4317596	A	A	G	G	gene11321: upstream gene variant	gene11320: downstream gene variant
LG1	4319757	G	G	A	A	gene11322: upstream gene variant	gene11321: intron variant
LG1	4319908	C	C	G	G	gene11322: upstream gene variant	gene11321: intron variant
LG1	4320477	C	C	T	T	gene11322: upstream gene variant	gene11321: downstream gene variant
LG1	4320557	C	C	T	T	gene11322: upstream gene variant	gene11321: downstream gene variant
LG1	4320565	T	T	C	C	gene11322: upstream gene variant	gene11321: downstream gene variant
LG1	4320638	T	T	C	C	gene11322: upstream gene variant	gene11321: downstream gene variant
LG1	4320649	T	T	C	C	gene11322: upstream gene variant	gene11321: downstream gene variant
LG1	4320653	A	A	G	G	gene11322: upstream gene variant	gene11321: downstream gene variant
LG1	4320699	A	A	G	G	gene11322: upstream gene variant	gene11321: downstream gene variant
LG1	4320708	A	A	T	T	gene11322: upstream gene variant	gene11321: downstream gene variant
LG1	4320717	C	C	T	T	gene11322: upstream gene variant	gene11321: downstream gene variant
LG1	4320903	C	C	T	T	gene11322: upstream gene variant	gene11321: downstream gene variant
LG1	4320959	C	C	T	T	gene11322: upstream gene variant	gene11321: downstream gene variant
LG1	4321522	A	A	T	T	gene11322: upstream gene variant	gene11321: downstream gene variant
LG1	4321655	C	C	G	G	gene11322: upstream gene variant	gene11321: downstream gene variant
LG1	4321674	C	C	T	T	gene11322: upstream gene variant	gene11321: downstream gene variant
LG1	4321697	C	C	CT	CT	gene11322: upstream gene variant	gene11321: downstream gene variant
LG1	4321734	T	T	A	A	gene11322: upstream gene variant	gene11321: downstream gene variant
LG1	4321902	AC	AC	A	A	gene11322: upstream gene variant	gene11321: downstream gene variant
LG1	4321920	A	T	A	A	gene11322: upstream gene variant	gene11321: downstream gene variant
LG1	4322112	T	T	C	C	gene11322: upstream gene variant	gene11321: downstream gene variant
LG1	4322335	A	A	G	G	gene11322: upstream gene variant	gene11321: downstream gene variant
LG1	4322341	T	T	C	C	gene11322: upstream gene variant	gene11321: downstream gene variant
LG1	4322354	A	A	G	G	gene11322: upstream gene variant	gene11321: downstream gene variant
LG1	4322442	G	G	A	A	gene11322: upstream gene variant	gene11321: downstream gene variant
LG1	4322465	A	A	G	G	gene11322: upstream gene variant	gene11321: downstream gene variant
LG1	4322536	T	T	C	C	gene11322: upstream gene variant	gene11321: downstream gene variant
LG1	4322665	C	C	G	G	gene11322: upstream gene variant	gene11321: downstream gene variant
LG1	4322822	C	C	A	A	gene11322: upstream gene variant	gene11321: downstream gene variant
LG1	4322892	C	C	A	A	gene11322: missense variant: Pro17Gln	gene11321: downstream gene variant
LG1	4322945	G	G	A	A	gene11322: missense variant: Glu35Lys	gene11321: downstream gene variant
LG1	4322987	C	C	T	T	gene11322: synonymous variant: Leu49Leu	gene11321: downstream gene variant
LG1	4323073	G	G	C	C	gene11322: synonymous variant: Ser77Ser	gene11321: downstream gene variant
LG1	4323083	G	G	A	A	gene11322: missense variant: Glu81Lys	gene11321: downstream gene variant
LG1	4323086	C	C	T	T	gene11322: stop gained: Arg82*	gene11321: downstream gene variant
LG1	4323264	T	T	C	C	gene11322: missense variant: Phe141Ser	gene11321: downstream gene variant
LG1	4323271	A	A	C	C	gene11322: missense variant: Lys143Asn	gene11321: downstream gene variant
LG1	4323354	GT	GT	G	G	gene11321: downstream gene variant	gene11322: intron variant
LG1	4323399	C	C	A	A	gene11321: downstream gene variant	gene11322: intron variant
LG1	4323650	C	C	T	T	gene11321: downstream gene variant	gene11322: intron variant
LG1	4323656	G	G	T	T	gene11321: downstream gene variant	gene11322: intron variant
LG1	4323661	A	A	G	G	gene11321: downstream gene variant	gene11322: intron variant
LG1	4323936	G	G	A	A	gene11321: downstream gene variant	gene11322: intron variant
LG1	4323943	G	G	A	A	gene11321: downstream gene variant	gene11322: intron variant
LG1	4323956	C	C	T	T	gene11321: downstream gene variant	gene11322: intron variant
LG1	4323978	T	T	C	C	gene11321: downstream gene variant	gene11322: intron variant
LG1	4324013	G	G	A	A	gene11321: downstream gene variant	gene11322: intron variant
LG1	4324022	A	A	G	G	gene11321: downstream gene variant	gene11322: intron variant
LG1	4324133	T	T	C	C	gene11321: downstream gene variant	gene11322: intron variant
LG1	4324134	G	G	A	A	gene11321: downstream gene variant	gene11322: intron variant
LG1	4324209	T	T	A	A	gene11321: downstream gene variant	gene11322: intron variant
LG1	4324306	A	A	G	G	gene11321: downstream gene variant	gene11322: intron variant
LG1	4324350	C	C	T	T	gene11322: synonymous variant: Leu169Leu	gene11321: downstream gene variant
LG1	4324383	A	A	G	G	gene11322: missense variant: Thr180Ala	gene11321: downstream gene variant
LG1	4324394	A	A	T	T	gene11322: synonymous variant: Ser183Ser	gene11321: downstream gene variant
LG1	4324681	A	A	G	G	gene11321: downstream gene variant	gene11322: downstream gene variant
LG1	4324687	G	G	A	A	gene11321: downstream gene variant	gene11322: downstream gene variant
LG1	4324734	A	A	C	C	gene11321: downstream gene variant	gene11322: downstream gene variant
LG1	4324819	A	AT	A	A	gene11321: downstream gene variant	gene11322: downstream gene variant	gene11323: downstream gene variant
LG1	4324820	A	A	T	T	gene11321: downstream gene variant	gene11322: downstream gene variant	gene11323: downstream gene variant
LG1	4325077	A	A	G	G	gene11321: downstream gene variant	gene11322: downstream gene variant	gene11323: downstream gene variant
LG1	4325096	T	T	C	C	gene11321: downstream gene variant	gene11322: downstream gene variant	gene11323: downstream gene variant
LG1	4325172	C	C	T	T	gene11321: downstream gene variant	gene11322: downstream gene variant	gene11323: downstream gene variant
LG1	4325263	A	A	G	G	gene11322: downstream gene variant	gene11323: downstream gene variant
LG1	4325274	G	G	GC	GC	gene11322: downstream gene variant	gene11323: downstream gene variant
LG1	4325331	A	A	G	G	gene11322: downstream gene variant	gene11323: downstream gene variant
LG1	4325343	A	A	T	T	gene11322: downstream gene variant	gene11323: downstream gene variant
LG1	4325556	A	A	C	C	gene11322: downstream gene variant	gene11323: downstream gene variant
LG1	4325570	T	T	C	C	gene11322: downstream gene variant	gene11323: downstream gene variant
LG1	4325593	C	C	T	T	gene11322: downstream gene variant	gene11323: downstream gene variant
LG1	4325632	A	A	G	G	gene11322: downstream gene variant	gene11323: downstream gene variant
LG1	4325643	T	T	C	C	gene11322: downstream gene variant	gene11323: downstream gene variant
LG1	4325900	A	A	G	G	gene11322: downstream gene variant	gene11323: downstream gene variant
LG1	4326021	T	T	C	C	gene11322: downstream gene variant	gene11323: downstream gene variant
LG1	4326042	T	T	A	A	gene11322: downstream gene variant	gene11323: downstream gene variant
LG1	4326048	A	A	G	G	gene11322: downstream gene variant	gene11323: downstream gene variant
LG1	4326134	T	T	G	G	gene11322: downstream gene variant	gene11323: downstream gene variant
LG1	4326157	A	A	G	G	gene11322: downstream gene variant	gene11323: downstream gene variant
LG1	4326204	A	A	G	G	gene11322: downstream gene variant	gene11323: downstream gene variant
LG1	4326266	A	A	G	G	gene11322: downstream gene variant	gene11323: downstream gene variant
LG1	4326269	T	T	G	G	gene11322: downstream gene variant	gene11323: downstream gene variant
LG1	4326373	C	C	T	T	gene11322: downstream gene variant	gene11323: downstream gene variant
LG1	4326445	A	A	G	G	gene11322: downstream gene variant	gene11323: downstream gene variant
LG1	4326469	A	A	G	G	gene11322: downstream gene variant	gene11323: downstream gene variant
LG1	4326481	A	A	G	G	gene11322: downstream gene variant	gene11323: downstream gene variant
LG1	4326560	A	A	G	G	gene11322: downstream gene variant	gene11323: downstream gene variant
LG1	4326566	T	T	C	C	gene11322: downstream gene variant	gene11323: downstream gene variant
LG1	4326633	A	A	G	G	gene11322: downstream gene variant	gene11323: downstream gene variant
LG1	4326636	G	G	A	A	gene11322: downstream gene variant	gene11323: downstream gene variant
LG1	4326662	A	A	G	G	gene11322: downstream gene variant	gene11323: downstream gene variant
LG1	4326674	G	G	A	A	gene11322: downstream gene variant	gene11323: downstream gene variant
LG1	4326694	A	A	G	G	gene11322: downstream gene variant	gene11323: downstream gene variant
LG1	4326770	T	T	C	C	gene11322: downstream gene variant	gene11323: downstream gene variant
LG1	4326920	C	C	T	T	gene11322: downstream gene variant	gene11323: downstream gene variant
LG1	4326921	C	C	T	T	gene11322: downstream gene variant	gene11323: downstream gene variant
LG1	4326948	T	T	C	C	gene11322: downstream gene variant	gene11323: downstream gene variant
LG1	4326952	A	A	G	G	gene11322: downstream gene variant	gene11323: downstream gene variant
LG1	4327045	A	A	G	G	gene11322: downstream gene variant	gene11323: downstream gene variant
LG1	4327078	G	G	A	A	gene11322: downstream gene variant	gene11323: downstream gene variant
LG1	4327109	C	C	T	T	gene11322: downstream gene variant	gene11323: downstream gene variant
LG1	4327156	T	T	C	C	gene11322: downstream gene variant	gene11323: downstream gene variant
LG1	4327191	A	A	G	G	gene11322: downstream gene variant	gene11323: downstream gene variant
LG1	4327334	G	G	A	A	gene11322: downstream gene variant	gene11323: downstream gene variant
LG1	4327429	C	C	T	T	gene11322: downstream gene variant	gene11323: downstream gene variant
LG1	4327442	T	T	C	C	gene11322: downstream gene variant	gene11323: downstream gene variant
LG1	4327537	T	T	C	C	gene11322: downstream gene variant	gene11323: downstream gene variant
LG1	4327539	G	G	A	A	gene11322: downstream gene variant	gene11323: downstream gene variant
LG1	4327593	G	G	C	C	gene11322: downstream gene variant	gene11323: downstream gene variant
LG1	4327594	C	C	G	G	gene11322: downstream gene variant	gene11323: downstream gene variant
LG1	4327637	G	G	A	A	gene11322: downstream gene variant	gene11323: downstream gene variant
LG1	4327662	C	C	T	T	gene11322: downstream gene variant	gene11323: downstream gene variant
LG1	4327667	T	T	A	A	gene11322: downstream gene variant	gene11323: downstream gene variant
LG1	4327794	G	G	A	A	gene11322: downstream gene variant	gene11323: downstream gene variant
LG1	4327843	T	T	G	G	gene11322: downstream gene variant	gene11323: downstream gene variant
LG1	4327885	G	G	A	A	gene11322: downstream gene variant	gene11323: downstream gene variant
LG1	4327921	T	T	C	C	gene11322: downstream gene variant	gene11323: downstream gene variant
LG1	4327973	T	T	C	C	gene11322: downstream gene variant	gene11323: downstream gene variant
LG1	4327975	T	T	C	C	gene11322: downstream gene variant	gene11323: downstream gene variant
LG1	4327979	A	A	C	C	gene11322: downstream gene variant	gene11323: downstream gene variant
LG1	4328069	C	C	T	T	gene11322: downstream gene variant	gene11323: downstream gene variant
LG1	4328101	T	T	C	C	gene11322: downstream gene variant	gene11323: downstream gene variant
LG1	4328157	C	C	A	A	gene11322: downstream gene variant	gene11323: downstream gene variant
LG1	4328196	A	A	C	C	gene11322: downstream gene variant	gene11323: downstream gene variant
LG1	4328256	A	A	G	G	gene11322: downstream gene variant	gene11323: downstream gene variant
LG1	4328295	A	A	C	C	gene11322: downstream gene variant	gene11323: downstream gene variant
LG1	4328516	T	T	C	C	gene11322: downstream gene variant	gene11323: downstream gene variant
LG1	4328556	C	C	A	A	gene11322: downstream gene variant	gene11323: downstream gene variant
LG1	4328683	A	A	G	G	gene11322: downstream gene variant	gene11323: downstream gene variant
LG1	4328746	G	G	A	A	gene11322: downstream gene variant	gene11323: downstream gene variant
LG1	4328822	T	T	C	C	gene11322: downstream gene variant	gene11323: downstream gene variant
LG1	4328858	C	C	T	T	gene11322: downstream gene variant	gene11323: downstream gene variant
LG1	4328882	T	T	C	C	gene11322: downstream gene variant	gene11323: downstream gene variant
LG1	4328939	C	C	T	T	gene11322: downstream gene variant	gene11323: downstream gene variant
LG1	4328971	T	T	C	C	gene11322: downstream gene variant	gene11323: downstream gene variant
LG1	4328989	A	A	G	G	gene11322: downstream gene variant	gene11323: downstream gene variant
LG1	4328996	G	G	A	A	gene11322: downstream gene variant	gene11323: downstream gene variant
LG1	4329044	T	T	C	C	gene11322: downstream gene variant	gene11323: downstream gene variant
LG1	4329060	T	T	C	C	gene11322: downstream gene variant	gene11323: downstream gene variant
LG1	4329116	T	T	C	C	gene11322: downstream gene variant	gene11323: downstream gene variant
LG1	4329179	C	C	T	T	gene11322: downstream gene variant	gene11323: downstream gene variant
LG1	4329197	A	A	G	G	gene11322: downstream gene variant	gene11323: downstream gene variant
LG1	4329244	G	G	GT	GT	gene11322: downstream gene variant	gene11323: downstream gene variant
LG1	4329292	T	T	C	C	gene11322: downstream gene variant	gene11323: downstream gene variant
LG1	4329478	T	T	C	C	gene11322: downstream gene variant	gene11323: downstream gene variant
LG1	4329959	C	C	T	T	gene11324: upstream gene variant	gene11323: intron variant
LG1	4330074	TA	T	TA	TA	gene11324: upstream gene variant	gene11323: intron variant
LG1	4330218	G	G	GTA	GTA	gene11324: upstream gene variant	gene11323: intron variant
LG1	4331253	A	A	G	G	gene11324: upstream gene variant	gene11323: intron variant
LG1	4331274	G	G	A	A	gene11324: upstream gene variant	gene11323: intron variant
LG1	4331278	T	T	C	C	gene11324: upstream gene variant	gene11323: intron variant
LG1	4331283	T	T	G	G	gene11324: upstream gene variant	gene11323: intron variant
LG1	4331349	A	A	G	G	gene11323: synonymous variant: Ser198Ser	gene11324: upstream gene variant
LG1	4331367	G	G	A	A	gene11323: synonymous variant: Asp192Asp	gene11324: upstream gene variant
LG1	4331841	A	A	C	C	gene11324: upstream gene variant	gene11323: intron variant
LG1	4331923	GAT	GAT	G	G	gene11324: upstream gene variant	gene11323: intron variant
LG1	4331994	A	A	G	G	gene11324: upstream gene variant	gene11323: intron variant
LG1	4333742	A	A	T	T	gene11324: upstream gene variant	gene11323: upstream gene variant
LG1	4333822	A	A	G	G	gene11324: upstream gene variant	gene11323: upstream gene variant
LG1	4333881	A	A	G	G	gene11324: upstream gene variant	gene11323: upstream gene variant
LG1	4333940	C	C	T	T	gene11324: upstream gene variant	gene11323: upstream gene variant
LG1	4333961	T	T	C	C	gene11324: upstream gene variant	gene11323: upstream gene variant
LG1	4333992	A	A	C	C	gene11324: upstream gene variant	gene11323: upstream gene variant
LG1	4333997	T	TA	T	T	gene11324: upstream gene variant	gene11323: upstream gene variant
LG1	4333998	A	A	T	T	gene11324: upstream gene variant	gene11323: upstream gene variant
LG1	4334155	C	C	T	T	gene11324: upstream gene variant	gene11323: upstream gene variant
LG1	4334231	C	C	A	A	gene11324: upstream gene variant	gene11323: upstream gene variant
LG1	4334350	A	A	G	G	gene11324: upstream gene variant	gene11323: upstream gene variant
LG1	4334376	T	T	C	C	gene11324: upstream gene variant	gene11323: upstream gene variant
LG1	4334500	T	T	C	C	gene11324: upstream gene variant	gene11323: upstream gene variant
LG1	4334642	T	T	C	C	gene11324: upstream gene variant	gene11323: upstream gene variant
LG1	4335956	G	G	A	A	gene11324: synonymous variant: Gly317Gly	gene11323: upstream gene variant	gene11325: downstream gene variant
LG1	4336321	G	G	A	A	gene11323: upstream gene variant	gene11325: downstream gene variant	gene11324: intron variant
LG1	4336965	G	G	C	C	gene11324: missense variant: Val467Leu	gene11323: upstream gene variant	gene11325: downstream gene variant
LG1	4337483	T	T	G	G	gene11325: downstream gene variant	gene11324: intron variant
LG1	4337562	A	A	G	G	gene11325: downstream gene variant	gene11324: intron variant
LG1	4337916	G	G	T	T	gene11325: downstream gene variant	gene11324: intron variant
LG1	4338198	G	G	A	A	gene11326: upstream gene variant	gene11325: downstream gene variant	gene11324: intron variant
LG1	4339150	C	C	G	G	gene11324: missense variant: Thr764Ser	gene11326: upstream gene variant	gene11325: downstream gene variant
LG1	4339365	G	G	A	A	gene11326: upstream gene variant	gene11325: downstream gene variant	gene11324: downstream gene variant
LG1	4339894	T	T	C	C	gene11326: upstream gene variant	gene11325: downstream gene variant	gene11324: downstream gene variant
LG1	4339923	T	T	C	C	gene11326: upstream gene variant	gene11325: downstream gene variant	gene11324: downstream gene variant
LG1	4340167	C	C	A	A	gene11326: upstream gene variant	gene11325: downstream gene variant	gene11324: downstream gene variant
LG1	4340188	T	T	C	C	gene11326: upstream gene variant	gene11325: downstream gene variant	gene11324: downstream gene variant
LG1	4340290	A	G	A	A	gene11325: synonymous variant: Phe170Phe	gene11326: upstream gene variant	gene11324: downstream gene variant
LG1	4340420	G	G	A	A	gene11326: upstream gene variant	gene11324: downstream gene variant	gene11325: intron variant
LG1	4340699	A	A	C	C	gene11326: upstream gene variant	gene11324: downstream gene variant	gene11325: intron variant
LG1	4340700	C	C	G	G	gene11326: upstream gene variant	gene11324: downstream gene variant	gene11325: intron variant
LG1	4341299	G	G	A	A	gene11325: synonymous variant: Tyr37Tyr	gene11326: upstream gene variant	gene11324: downstream gene variant
LG1	4341426	T	T	G	G	gene11326: upstream gene variant	gene11325: upstream gene variant	gene11324: downstream gene variant
LG1	4341605	T	T	C	C	gene11326: upstream gene variant	gene11325: upstream gene variant	gene11324: downstream gene variant
LG1	4341691	G	G	A	A	gene11326: upstream gene variant	gene11325: upstream gene variant	gene11324: downstream gene variant
LG1	4341796	T	T	A	A	gene11326: upstream gene variant	gene11325: upstream gene variant	gene11324: downstream gene variant
LG1	4342119	T	T	A	A	gene11326: upstream gene variant	gene11325: upstream gene variant	gene11324: downstream gene variant
LG1	4342689	A	A	G	G	gene11326: upstream gene variant	gene11325: upstream gene variant	gene11324: downstream gene variant
LG1	4342705	T	T	C	C	gene11326: upstream gene variant	gene11325: upstream gene variant	gene11324: downstream gene variant
LG1	4342758	A	A	T	T	gene11326: upstream gene variant	gene11325: upstream gene variant	gene11324: downstream gene variant
LG1	4342768	TC	TC	T	T	gene11326: upstream gene variant	gene11325: upstream gene variant	gene11324: downstream gene variant
LG1	4342792	G	G	A	A	gene11326: upstream gene variant	gene11325: upstream gene variant	gene11324: downstream gene variant
LG1	4342826	T	T	C	C	gene11326: upstream gene variant	gene11325: upstream gene variant	gene11324: downstream gene variant	gene11327: downstream gene variant
LG1	4342843	T	T	C	C	gene11326: upstream gene variant	gene11325: upstream gene variant	gene11324: downstream gene variant	gene11327: downstream gene variant
LG1	4342937	A	A	G	G	gene11326: upstream gene variant	gene11325: upstream gene variant	gene11324: downstream gene variant	gene11327: downstream gene variant
LG1	4343310	A	A	G	G	gene11326: missense variant: Lys47Arg	gene11325: upstream gene variant	gene11324: downstream gene variant	gene11327: downstream gene variant
LG1	4343475	T	T	G	G	gene11326: missense variant: Val102Gly	gene11325: upstream gene variant	gene11324: downstream gene variant	gene11327: downstream gene variant
LG1	4344224	A	A	G	G	gene11325: upstream gene variant	gene11324: downstream gene variant	gene11327: downstream gene variant	gene11326: intron variant
LG1	4344585	G	G	A	A	gene11325: upstream gene variant	gene11327: downstream gene variant	gene11326: intron variant
LG1	4344765	T	T	C	C	gene11325: upstream gene variant	gene11327: downstream gene variant	gene11326: intron variant
LG1	4345410	G	G	T	T	gene11326: splice region variant	gene11325: upstream gene variant	gene11328: upstream gene variant	gene11327: downstream gene variant	gene11326: intron variant
LG1	4345496	G	GTT	G	G	gene11325: upstream gene variant	gene11328: upstream gene variant	gene11327: downstream gene variant	gene11326: intron variant
LG1	4345634	A	A	G	G	gene11325: upstream gene variant	gene11328: upstream gene variant	gene11327: downstream gene variant	gene11326: intron variant
LG1	4349395	AT	A	AT	AT	gene11328: upstream gene variant	gene11327: upstream gene variant	gene11326: downstream gene variant
LG1	4349397	T	T	G	G	gene11328: upstream gene variant	gene11327: upstream gene variant	gene11326: downstream gene variant
LG1	4349399	G	G	T	T	gene11328: upstream gene variant	gene11327: upstream gene variant	gene11326: downstream gene variant
LG1	4359201	A	A	C	C	gene11329: upstream gene variant	gene11330: downstream gene variant	gene11328: downstream gene variant
LG1	4360906	G	G	A	A	gene11329: upstream gene variant	gene11331: upstream gene variant	gene11328: downstream gene variant	gene11330: intron variant
LG1	4365327	C	C	G	G	gene11331: missense variant: Asp200Glu	gene11330: upstream gene variant	gene11332: upstream gene variant
LG1	4366597	G	G	A	A	gene11331: missense variant: Val624Ile	gene11330: upstream gene variant	gene11332: upstream gene variant
LG1	4367206	T	T	C	C	gene11331: missense variant: Cys827Arg	gene11330: upstream gene variant	gene11332: upstream gene variant	gene11333: downstream gene variant
LG1	4367486	T	T	A	A	gene11330: upstream gene variant	gene11332: upstream gene variant	gene11333: downstream gene variant	gene11331: downstream gene variant
LG1	4367502	T	T	A	A	gene11330: upstream gene variant	gene11332: upstream gene variant	gene11333: downstream gene variant	gene11331: downstream gene variant
LG1	4367891	C	C	G	G	gene11330: upstream gene variant	gene11332: upstream gene variant	gene11333: downstream gene variant	gene11331: downstream gene variant
LG1	4368186	C	C	CAT	CAT	gene11330: upstream gene variant	gene11332: upstream gene variant	gene11333: downstream gene variant	gene11331: downstream gene variant
LG1	4368325	T	T	C	C	gene11332: upstream gene variant	gene11333: downstream gene variant	gene11331: downstream gene variant
LG1	4368352	T	T	C	C	gene11332: upstream gene variant	gene11333: downstream gene variant	gene11331: downstream gene variant
LG1	4368368	CTG	CTG	C	C	gene11332: upstream gene variant	gene11333: downstream gene variant	gene11331: downstream gene variant
LG1	4368641	T	T	G	G	gene11333: downstream gene variant	gene11331: downstream gene variant	gene11332: intron variant
LG1	4369060	T	T	A	A	gene11333: downstream gene variant	gene11331: downstream gene variant	gene11332: intron variant
LG1	4369068	G	G	A	A	gene11333: downstream gene variant	gene11331: downstream gene variant	gene11332: intron variant
LG1	4369650	T	T	C	C	gene11332: synonymous variant: Cys21Cys	gene11333: downstream gene variant	gene11331: downstream gene variant
LG1	4370388	G	G	A	A	gene11332: synonymous variant: Pro267Pro	gene11333: downstream gene variant	gene11331: downstream gene variant
LG1	4371229	C	C	T	T	gene11332: missense variant: Thr475Met	gene11333: downstream gene variant	gene11331: downstream gene variant
LG1	4371652	C	C	A	A	gene11334: upstream gene variant	gene11333: downstream gene variant	gene11331: downstream gene variant	gene11332: downstream gene variant
LG1	4371798	A	A	T	T	gene11334: upstream gene variant	gene11333: downstream gene variant	gene11331: downstream gene variant	gene11332: downstream gene variant
LG1	4371970	A	A	G	G	gene11334: upstream gene variant	gene11333: downstream gene variant	gene11331: downstream gene variant	gene11332: downstream gene variant
LG1	4372249	T	T	G	G	gene11333: missense variant: Lys531Thr	gene11334: upstream gene variant	gene11331: downstream gene variant	gene11332: downstream gene variant
LG1	4372474	G	G	T	T	gene11333: missense variant: Thr456Lys	gene11334: upstream gene variant	gene11332: downstream gene variant
LG1	4372530	T	T	C	C	gene11333: synonymous variant: Glu437Glu	gene11334: upstream gene variant	gene11332: downstream gene variant
LG1	4374000	C	C	T	T	gene11334: upstream gene variant	gene11333: upstream gene variant	gene11332: downstream gene variant	gene11335: downstream gene variant
LG1	4374011	TG	TG	T	T	gene11334: upstream gene variant	gene11333: upstream gene variant	gene11332: downstream gene variant	gene11335: downstream gene variant
LG1	4374032	C	C	T	T	gene11334: upstream gene variant	gene11333: upstream gene variant	gene11332: downstream gene variant	gene11335: downstream gene variant
LG1	4374051	C	C	T	T	gene11334: upstream gene variant	gene11333: upstream gene variant	gene11332: downstream gene variant	gene11335: downstream gene variant
LG1	4374359	C	C	A	A	gene11334: upstream gene variant	gene11333: upstream gene variant	gene11332: downstream gene variant	gene11335: downstream gene variant
LG1	4374476	C	C	T	T	gene11334: upstream gene variant	gene11333: upstream gene variant	gene11332: downstream gene variant	gene11335: downstream gene variant
LG1	4374543	A	A	G	G	gene11334: upstream gene variant	gene11333: upstream gene variant	gene11332: downstream gene variant	gene11335: downstream gene variant
LG1	4374611	C	C	A	A	gene11334: upstream gene variant	gene11333: upstream gene variant	gene11332: downstream gene variant	gene11335: downstream gene variant
LG1	4374616	G	G	A	A	gene11334: upstream gene variant	gene11333: upstream gene variant	gene11332: downstream gene variant	gene11335: downstream gene variant
LG1	4375741	C	C	T	T	gene11334: upstream gene variant	gene11333: upstream gene variant	gene11332: downstream gene variant	gene11335: downstream gene variant
LG1	4376181	A	A	T	T	gene11334: upstream gene variant	gene11333: upstream gene variant	gene11332: downstream gene variant	gene11335: downstream gene variant	gene11336: downstream gene variant
LG1	4376525	C	C	A	A	gene11334: synonymous variant: Gly42Gly	gene11333: upstream gene variant	gene11335: downstream gene variant	gene11336: downstream gene variant
LG1	4376690	T	T	C	C	gene11334: synonymous variant: Phe97Phe	gene11333: upstream gene variant	gene11335: downstream gene variant	gene11336: downstream gene variant
LG1	4377081	G	G	C	C	gene11334: missense variant: Ala228Pro	gene11333: upstream gene variant	gene11335: downstream gene variant	gene11336: downstream gene variant
LG1	4377533	G	G	GTAT	GTAT	gene11333: upstream gene variant	gene11335: downstream gene variant	gene11336: downstream gene variant	gene11334: downstream gene variant
LG1	4378000	G	G	A	A	gene11333: upstream gene variant	gene11335: downstream gene variant	gene11336: downstream gene variant	gene11334: downstream gene variant
LG1	4378252	A	A	C	C	gene11333: upstream gene variant	gene11335: downstream gene variant	gene11336: downstream gene variant	gene11334: downstream gene variant	gene11337: downstream gene variant
LG1	4378797	C	C	T	T	gene11335: splice region variant	gene11333: upstream gene variant	gene11336: downstream gene variant	gene11334: downstream gene variant	gene11337: downstream gene variant	gene11335: intron variant
LG1	4378940	A	A	C	C	gene11336: downstream gene variant	gene11334: downstream gene variant	gene11337: downstream gene variant	gene11335: intron variant
LG1	4379210	GA	GA	G	G	gene11335: upstream gene variant	gene11336: downstream gene variant	gene11334: downstream gene variant	gene11337: downstream gene variant
LG1	4379762	C	C	T	T	gene11335: upstream gene variant	gene11336: downstream gene variant	gene11334: downstream gene variant	gene11337: downstream gene variant
LG1	4380302	T	T	C	C	gene11335: upstream gene variant	gene11336: downstream gene variant	gene11334: downstream gene variant	gene11337: downstream gene variant
LG1	4380897	G	T	A	A	gene11335: upstream gene variant	gene11335: upstream gene variant	gene11338: upstream gene variant	gene11338: upstream gene variant	gene11336: downstream gene variant	gene11336: downstream gene variant	gene11334: downstream gene variant	gene11334: downstream gene variant	gene11337: downstream gene variant	gene11337: downstream gene variant
LG1	4381694	T	T	C	C	gene11335: upstream gene variant	gene11338: upstream gene variant	gene11334: downstream gene variant	gene11337: downstream gene variant	gene11336: intron variant
LG1	4382947	C	C	T	T	gene11335: upstream gene variant	gene11338: upstream gene variant	gene11336: upstream gene variant	gene11337: downstream gene variant
LG1	4383061	A	A	G	G	gene11337: synonymous variant: Pro232Pro	gene11335: upstream gene variant	gene11338: upstream gene variant	gene11336: upstream gene variant
LG1	4386407	A	A	G	G	gene11338: missense variant: Ile214Val	gene11336: upstream gene variant	gene11337: upstream gene variant
LG1	4386829	C	C	T	T	gene11338: splice region variant	gene11338: synonymous variant: Val327Val	gene11336: upstream gene variant	gene11337: upstream gene variant
LG1	4387344	C	C	A	A	gene11338: synonymous variant: Ser461Ser	gene11337: upstream gene variant	gene11339: upstream gene variant
LG1	4387374	T	T	G	G	gene11338: missense variant: Phe471Leu	gene11337: upstream gene variant	gene11339: upstream gene variant
LG1	4387386	A	A	C	C	gene11338: missense variant: Lys475Asn	gene11337: upstream gene variant	gene11339: upstream gene variant
LG1	4387569	A	A	T	T	gene11337: upstream gene variant	gene11339: upstream gene variant	gene11338: downstream gene variant
LG1	4387571	G	G	A	A	gene11337: upstream gene variant	gene11339: upstream gene variant	gene11338: downstream gene variant
LG1	4387924	T	T	C	C	gene11337: upstream gene variant	gene11339: upstream gene variant	gene11338: downstream gene variant
LG1	4388428	T	T	C	C	gene11337: upstream gene variant	gene11339: upstream gene variant	gene11338: downstream gene variant
LG1	4388590	T	T	C	C	gene11337: upstream gene variant	gene11339: upstream gene variant	gene11338: downstream gene variant
LG1	4388726	C	C	A	A	gene11337: upstream gene variant	gene11339: upstream gene variant	gene11338: downstream gene variant
LG1	4388773	C	C	A	A	gene11337: upstream gene variant	gene11339: upstream gene variant	gene11338: downstream gene variant
LG1	4389293	C	C	T	T	gene11337: upstream gene variant	gene11339: upstream gene variant	gene11338: downstream gene variant
LG1	4389621	C	C	T	T	gene11337: upstream gene variant	gene11339: upstream gene variant	gene11338: downstream gene variant
LG1	4389631	T	T	C	C	gene11337: upstream gene variant	gene11339: upstream gene variant	gene11338: downstream gene variant
LG1	4389664	CA	CA	C	C	gene11337: upstream gene variant	gene11339: upstream gene variant	gene11338: downstream gene variant
LG1	4389711	T	T	A	A	gene11337: upstream gene variant	gene11339: upstream gene variant	gene11338: downstream gene variant
LG1	4389724	CT	C	CT	CT	gene11337: upstream gene variant	gene11339: upstream gene variant	gene11338: downstream gene variant
LG1	4389725	T	T	C	C	gene11337: upstream gene variant	gene11339: upstream gene variant	gene11338: downstream gene variant
LG1	4389841	T	T	C	C	gene11337: upstream gene variant	gene11339: upstream gene variant	gene11338: downstream gene variant
LG1	4389915	A	A	G	G	gene11337: upstream gene variant	gene11339: upstream gene variant	gene11338: downstream gene variant
LG1	4389927	A	A	G	G	gene11337: upstream gene variant	gene11339: upstream gene variant	gene11338: downstream gene variant
LG1	4389940	A	A	T	T	gene11337: upstream gene variant	gene11339: upstream gene variant	gene11338: downstream gene variant
LG1	4389970	A	A	G	G	gene11337: upstream gene variant	gene11339: upstream gene variant	gene11338: downstream gene variant
LG1	4390033	G	G	A	A	gene11337: upstream gene variant	gene11339: upstream gene variant	gene11338: downstream gene variant
LG1	4390034	C	C	G	G	gene11337: upstream gene variant	gene11339: upstream gene variant	gene11338: downstream gene variant
LG1	4390114	T	T	C	C	gene11337: upstream gene variant	gene11339: upstream gene variant	gene11338: downstream gene variant
LG1	4390145	A	A	G	G	gene11337: upstream gene variant	gene11339: upstream gene variant	gene11338: downstream gene variant
LG1	4390468	G	G	A	A	gene11339: upstream gene variant	gene11340: upstream gene variant	gene11338: downstream gene variant
LG1	4390546	C	C	T	T	gene11339: upstream gene variant	gene11340: upstream gene variant	gene11338: downstream gene variant
LG1	4390559	T	T	C	C	gene11339: upstream gene variant	gene11340: upstream gene variant	gene11338: downstream gene variant
LG1	4390570	T	T	C	C	gene11339: upstream gene variant	gene11340: upstream gene variant	gene11338: downstream gene variant
LG1	4390685	A	A	T	T	gene11339: upstream gene variant	gene11340: upstream gene variant	gene11338: downstream gene variant
LG1	4390721	C	C	A	A	gene11339: upstream gene variant	gene11340: upstream gene variant	gene11338: downstream gene variant
LG1	4394788	C	C	T	T	gene11340: upstream gene variant	gene11341: downstream gene variant	gene11339: downstream gene variant
LG1	4394993	A	A	T	T	gene11340: upstream gene variant	gene11341: downstream gene variant	gene11339: downstream gene variant
LG1	4397074	A	A	C	C	gene11341: downstream gene variant	gene11339: downstream gene variant	gene11342: downstream gene variant	gene11340: downstream gene variant
LG1	4400349	A	A	G	G	gene11342: missense variant: Leu17Pro	gene11343: upstream gene variant	gene11341: upstream gene variant	gene11340: downstream gene variant
LG1	4406558	A	A	C	C	gene11344: downstream gene variant	gene11343: downstream gene variant
LG1	4414629	C	C	A	A	gene11344: upstream gene variant	gene11345: downstream gene variant
LG1	4421514	C	C	T	T	gene11346: upstream gene variant	gene11347: upstream gene variant	gene11345: upstream gene variant
LG1	4427485	T	T	C	C	gene11348: upstream gene variant	gene11346: downstream gene variant	gene11347: intron variant
LG1	4432232	C	C	T	T	gene11349: upstream gene variant	gene11347: downstream gene variant	gene11348: downstream gene variant
LG1	4432402	T	T	A	A	gene11349: upstream gene variant	gene11347: downstream gene variant	gene11348: downstream gene variant
LG1	4432406	T	T	A	A	gene11349: upstream gene variant	gene11347: downstream gene variant	gene11348: downstream gene variant
LG1	4432457	T	T	A	A	gene11349: upstream gene variant	gene11347: downstream gene variant	gene11348: downstream gene variant
LG1	4432657	A	A	T	T	gene11349: upstream gene variant	gene11347: downstream gene variant	gene11348: downstream gene variant
LG1	4432658	A	A	T	T	gene11349: upstream gene variant	gene11347: downstream gene variant	gene11348: downstream gene variant
LG1	4432694	C	C	T	T	gene11349: upstream gene variant	gene11347: downstream gene variant	gene11348: downstream gene variant
LG1	4433744	T	T	A	A	gene11349: upstream gene variant	gene11348: downstream gene variant
LG1	4434163	CT	CT	C	C	gene11348: downstream gene variant	gene11349: intron variant
LG1	4434459	T	T	C	C	gene11348: downstream gene variant	gene11349: intron variant
LG1	4435802	T	T	C	C	gene11350: upstream gene variant	gene11348: downstream gene variant	gene11349: intron variant
LG1	4435820	ATT	ATT	A	A	gene11350: upstream gene variant	gene11348: downstream gene variant	gene11349: intron variant
LG1	4435881	C	C	T	T	gene11350: upstream gene variant	gene11348: downstream gene variant	gene11349: intron variant
LG1	4435889	A	A	G	G	gene11350: upstream gene variant	gene11348: downstream gene variant	gene11349: intron variant
LG1	4435948	A	A	AGT	AGT	gene11350: upstream gene variant	gene11348: downstream gene variant	gene11349: intron variant
LG1	4436362	T	T	A	A	gene11350: upstream gene variant	gene11351: upstream gene variant	gene11348: downstream gene variant	gene11349: intron variant
LG1	4437249	G	G	T	T	gene11350: upstream gene variant	gene11351: upstream gene variant	gene11349: intron variant
LG1	4437328	T	T	A	A	gene11350: upstream gene variant	gene11351: upstream gene variant	gene11352: downstream gene variant	gene11349: intron variant
LG1	4437457	A	A	G	G	gene11350: upstream gene variant	gene11351: upstream gene variant	gene11352: downstream gene variant	gene11349: intron variant
LG1	4438310	A	A	G	G	gene11350: upstream gene variant	gene11351: upstream gene variant	gene11352: downstream gene variant	gene11349: intron variant
LG1	4438519	T	T	C	C	gene11350: upstream gene variant	gene11351: upstream gene variant	gene11352: downstream gene variant	gene11349: intron variant
LG1	4438733	G	G	A	A	gene11350: upstream gene variant	gene11351: upstream gene variant	gene11352: downstream gene variant	gene11349: intron variant
LG1	4438751	T	T	C	C	gene11350: upstream gene variant	gene11351: upstream gene variant	gene11352: downstream gene variant	gene11349: intron variant
LG1	4438775	T	T	C	C	gene11350: upstream gene variant	gene11351: upstream gene variant	gene11352: downstream gene variant	gene11349: intron variant
LG1	4438776	G	G	A	A	gene11350: upstream gene variant	gene11351: upstream gene variant	gene11352: downstream gene variant	gene11349: intron variant
LG1	4439028	G	G	GGA	GGA	gene11350: upstream gene variant	gene11351: upstream gene variant	gene11352: downstream gene variant	gene11349: downstream gene variant
LG1	4439576	AC	AC	A	A	gene11350: upstream gene variant	gene11351: upstream gene variant	gene11352: downstream gene variant	gene11349: downstream gene variant
LG1	4440802	C	C	T	T	gene11351: upstream gene variant	gene11352: downstream gene variant	gene11349: downstream gene variant	gene11350: downstream gene variant
LG1	4440806	A	A	G	G	gene11351: upstream gene variant	gene11352: downstream gene variant	gene11349: downstream gene variant	gene11350: downstream gene variant
LG1	4441241	T	T	A	A	gene11351: upstream gene variant	gene11352: downstream gene variant	gene11349: downstream gene variant	gene11350: downstream gene variant
LG1	4441705	ATT	ATT	A	A	gene11352: downstream gene variant	gene11349: downstream gene variant	gene11350: downstream gene variant	gene11351: intron variant
LG1	4441924	A	A	G	G	gene11352: downstream gene variant	gene11349: downstream gene variant	gene11350: downstream gene variant	gene11351: downstream gene variant
LG1	4442624	T	T	A	A	gene11349: downstream gene variant	gene11350: downstream gene variant	gene11351: downstream gene variant	gene11352: intron variant
LG1	4444493	C	C	G	G	gene11352: missense variant: Glu1589Gln	gene11350: downstream gene variant	gene11351: downstream gene variant
LG1	4445645	ACT	ACT	A	A	gene11351: downstream gene variant	gene11352: intron variant
LG1	4446023	C	C	CTG	CTG	gene11352: frameshift variant	gene11351: downstream gene variant
LG1	4456732	T	T	A	A	gene11352: upstream gene variant	gene11353: downstream gene variant
LG1	4456732	T	TA	T	T	gene11352: upstream gene variant	gene11353: downstream gene variant
LG1	4456742	G	G	A	A	gene11352: upstream gene variant	gene11353: downstream gene variant
LG1	4460678	A	A	T	T	gene11353: upstream gene variant
LG1	4460869	G	G	C	C	gene11353: upstream gene variant
LG1	4460991	AG	AG	A	A	gene11353: upstream gene variant
LG1	4460999	T	T	C	C	gene11353: upstream gene variant
LG1	4461025	C	C	T	T	gene11353: upstream gene variant
LG1	4461359	A	A	G	G	gene11353: upstream gene variant
LG1	4461413	C	C	T	T	gene11353: upstream gene variant
LG1	4461474	T	T	C	C	gene11353: upstream gene variant
LG1	4461480	A	A	G	G	gene11353: upstream gene variant
LG1	4462021	G	G	T	T	gene11353: upstream gene variant
LG1	4462126	G	G	A	A	gene11353: upstream gene variant
LG1	4462295	T	T	C	C	gene11353: upstream gene variant
LG1	4462440	TATC	TATC	T	T	gene11353: upstream gene variant
LG1	4462535	T	T	C	C	gene11353: upstream gene variant
LG1	4462536	G	G	A	A	gene11353: upstream gene variant
LG1	4462575	T	T	TA	TA	gene11353: upstream gene variant
LG1	4462589	G	G	A	A	gene11353: upstream gene variant
LG1	4462723	C	C	T	T	gene11353: upstream gene variant
LG1	4463273	G	G	A	A	gene11353: upstream gene variant
LG1	4463635	A	A	G	G	gene11353: upstream gene variant
LG1	4463646	A	A	G	G	gene11353: upstream gene variant
LG1	4465869	T	T	C	C
LG1	4465892	A	A	G	G
LG1	4465927	T	T	C	C
LG1	4466227	T	T	A	A
LG1	4466265	C	C	T	T
LG1	4466371	A	A	G	G
LG1	4467112	T	T	G	G
LG1	4467262	A	A	T	T
LG1	4467501	C	C	T	T
LG1	4467540	T	T	C	C
LG1	4467705	T	T	A	A
LG1	4467751	G	G	A	A
LG1	4467806	A	A	G	G
LG1	4467873	T	T	C	C
LG1	4467879	A	A	G	G
LG1	4467899	T	T	TA	TA
LG1	4467931	GA	GA	G	G
LG1	4468581	T	T	C	C
LG1	4468732	C	C	A	A
LG1	4468860	A	A	T	T
LG1	4469381	T	T	G	G
LG1	4469488	T	T	C	C
LG1	4469523	C	C	T	T
LG1	4469531	G	G	A	A
LG1	4469723	C	C	T	T
LG1	4470336	AC	AC	A	A	gene11354: upstream gene variant
LG1	4470584	T	T	C	C	gene11354: upstream gene variant
LG1	4470596	G	G	A	A	gene11354: upstream gene variant
LG1	4470772	G	G	A	A	gene11354: upstream gene variant
LG1	4470821	G	G	A	A	gene11354: upstream gene variant
LG1	4470860	T	T	C	C	gene11354: upstream gene variant
LG1	4470931	T	T	C	C	gene11354: upstream gene variant
LG1	4470963	G	G	A	A	gene11354: upstream gene variant
LG1	4470994	G	G	A	A	gene11354: upstream gene variant
LG1	4471017	C	C	T	T	gene11354: upstream gene variant
LG1	4471584	C	C	G	G	gene11354: upstream gene variant
LG1	4471590	C	C	T	T	gene11354: upstream gene variant
LG1	4471717	G	G	T	T	gene11354: upstream gene variant
LG1	4471757	G	G	A	A	gene11354: upstream gene variant
LG1	4471778	C	C	T	T	gene11354: upstream gene variant
LG1	4471780	T	T	C	C	gene11354: upstream gene variant
LG1	4471827	T	T	C	C	gene11354: upstream gene variant
LG1	4471828	C	C	T	T	gene11354: upstream gene variant
LG1	4471846	C	C	G	G	gene11354: upstream gene variant
LG1	4471848	T	T	C	C	gene11354: upstream gene variant
LG1	4471902	C	C	T	T	gene11354: upstream gene variant
LG1	4471927	T	T	C	C	gene11354: upstream gene variant
LG1	4471981	G	G	A	A	gene11354: upstream gene variant
LG1	4471982	T	T	C	C	gene11354: upstream gene variant
LG1	4472018	A	A	G	G	gene11354: upstream gene variant
LG1	4472076	C	C	T	T	gene11354: upstream gene variant
LG1	4472079	G	G	A	A	gene11354: upstream gene variant
LG1	4472388	G	G	C	C	gene11354: upstream gene variant
LG1	4472433	T	T	C	C	gene11354: upstream gene variant
LG1	4472434	G	G	A	A	gene11354: upstream gene variant
LG1	4472444	G	G	C	C	gene11354: upstream gene variant
LG1	4472494	T	T	C	C	gene11354: upstream gene variant
LG1	4472540	T	T	C	C	gene11354: upstream gene variant
LG1	4472707	A	A	G	G	gene11354: upstream gene variant
LG1	4472743	T	T	C	C	gene11354: upstream gene variant
LG1	4472792	A	A	G	G	gene11354: upstream gene variant
LG1	4472831	T	T	C	C	gene11354: upstream gene variant
LG1	4472870	C	C	T	T	gene11354: upstream gene variant
LG1	4472898	A	A	G	G	gene11354: upstream gene variant
LG1	4472900	G	G	A	A	gene11354: upstream gene variant
LG1	4472912	G	G	A	A	gene11354: upstream gene variant
LG1	4473092	C	C	G	G	gene11354: upstream gene variant
LG1	4473097	C	C	A	A	gene11354: upstream gene variant
LG1	4478059	T	T	G	G	gene11355: upstream gene variant	gene11354: downstream gene variant
LG1	4478925	A	A	C	C	gene11355: upstream gene variant	gene11354: downstream gene variant
LG1	4479845	T	T	A	A	gene11355: upstream gene variant	gene11356: upstream gene variant	gene11354: downstream gene variant
LG1	4481723	G	G	T	T	gene11355: upstream gene variant	gene11356: upstream gene variant
LG1	4482393	T	T	G	G	gene11355: missense variant: Asn13Lys	gene11356: upstream gene variant	gene11357: downstream gene variant
LG1	4482424	G	G	A	A	gene11355: missense variant: Gly24Ser	gene11356: upstream gene variant	gene11357: downstream gene variant
LG1	4483423	T	T	C	C	gene11356: upstream gene variant	gene11357: downstream gene variant	gene11355: downstream gene variant
LG1	4484740	G	G	C	C	gene11356: missense variant: Ala185Pro	gene11357: downstream gene variant	gene11355: downstream gene variant
LG1	4485094	T	T	C	C	gene11357: downstream gene variant	gene11355: downstream gene variant	gene11356: downstream gene variant
LG1	4486349	C	CAA	C	C	gene11357: downstream gene variant	gene11355: downstream gene variant	gene11356: downstream gene variant
LG1	4497755	AT	A	AT	AT	gene11358: upstream gene variant	gene11361: upstream gene variant	gene11359: downstream gene variant	gene11360: downstream gene variant
LG1	4497758	C	C	T	T	gene11358: upstream gene variant	gene11361: upstream gene variant	gene11359: downstream gene variant	gene11360: downstream gene variant
LG1	4498577	CT	C	CT	CT	gene11358: upstream gene variant	gene11361: upstream gene variant	gene11360: downstream gene variant	gene11359: intron variant
LG1	4499141	A	T	A	A	gene11358: upstream gene variant	gene11361: upstream gene variant	gene11359: upstream gene variant	gene11360: downstream gene variant
LG1	4499469	G	G	A	A	gene11358: upstream gene variant	gene11361: upstream gene variant	gene11359: upstream gene variant	gene11360: downstream gene variant
LG1	4499876	A	A	C	C	gene11358: upstream gene variant	gene11361: upstream gene variant	gene11359: upstream gene variant	gene11360: downstream gene variant
LG1	4499961	A	A	G	G	gene11360: missense variant: Ser184Pro	gene11358: upstream gene variant	gene11361: upstream gene variant	gene11359: upstream gene variant
LG1	4500342	G	G	A	A	gene11358: upstream gene variant	gene11361: upstream gene variant	gene11359: upstream gene variant	gene11360: intron variant
LG1	4500412	T	T	G	G	gene11358: upstream gene variant	gene11361: upstream gene variant	gene11359: upstream gene variant	gene11360: intron variant
LG1	4500556	T	T	G	G	gene11360: missense variant: Gln32Pro	gene11358: upstream gene variant	gene11361: upstream gene variant	gene11359: upstream gene variant
LG1	4500579	T	T	C	C	gene11360: synonymous variant: Leu24Leu	gene11358: upstream gene variant	gene11361: upstream gene variant	gene11359: upstream gene variant
LG1	4500684	G	G	GC	GC	gene11358: upstream gene variant	gene11361: upstream gene variant	gene11359: upstream gene variant	gene11360: upstream gene variant
LG1	4500885	T	T	G	G	gene11358: upstream gene variant	gene11361: upstream gene variant	gene11359: upstream gene variant	gene11360: upstream gene variant
LG1	4500986	A	A	G	G	gene11358: upstream gene variant	gene11361: upstream gene variant	gene11359: upstream gene variant	gene11360: upstream gene variant
LG1	4501192	A	A	C	C	gene11358: upstream gene variant	gene11361: upstream gene variant	gene11359: upstream gene variant	gene11360: upstream gene variant
LG1	4502099	G	G	A	A	gene11359: upstream gene variant	gene11360: upstream gene variant	gene11362: upstream gene variant	gene11361: intron variant
LG1	4503268	T	T	C	C	gene11359: upstream gene variant	gene11360: upstream gene variant	gene11362: upstream gene variant	gene11363: downstream gene variant	gene11361: intron variant
LG1	4503544	A	A	AC	AC	gene11359: upstream gene variant	gene11360: upstream gene variant	gene11362: upstream gene variant	gene11363: downstream gene variant	gene11361: intron variant
LG1	4505968	C	C	G	G	gene11362: upstream gene variant	gene11363: downstream gene variant	gene11361: downstream gene variant
LG1	4506170	TTG	TTG	T	T	gene11362: upstream gene variant	gene11363: downstream gene variant	gene11361: downstream gene variant
LG1	4506215	C	C	G	G	gene11362: upstream gene variant	gene11363: downstream gene variant	gene11361: downstream gene variant
LG1	4506230	A	A	AT	AT	gene11362: upstream gene variant	gene11363: downstream gene variant	gene11361: downstream gene variant
LG1	4506473	G	G	A	A	gene11362: upstream gene variant	gene11363: downstream gene variant	gene11361: downstream gene variant
LG1	4506802	C	C	G	G	gene11364: upstream gene variant	gene11363: downstream gene variant	gene11361: downstream gene variant	gene11362: intron variant
LG1	4507308	A	A	T	T	gene11364: upstream gene variant	gene11363: downstream gene variant	gene11361: downstream gene variant	gene11362: downstream gene variant
LG1	4509558	G	G	GA	GA	gene11364: upstream gene variant	gene11361: downstream gene variant	gene11362: downstream gene variant	gene11363: intron variant
LG1	4509637	A	A	G	G	gene11364: upstream gene variant	gene11361: downstream gene variant	gene11362: downstream gene variant	gene11363: intron variant
LG1	4510004	A	A	G	G	gene11364: upstream gene variant	gene11365: upstream gene variant	gene11361: downstream gene variant	gene11362: downstream gene variant	gene11363: intron variant
LG1	4510456	G	G	T	T	gene11364: upstream gene variant	gene11365: upstream gene variant	gene11363: upstream gene variant	gene11361: downstream gene variant	gene11362: downstream gene variant
LG1	4510617	C	C	T	T	gene11364: upstream gene variant	gene11365: upstream gene variant	gene11363: upstream gene variant	gene11361: downstream gene variant	gene11362: downstream gene variant
LG1	4510778	T	T	A	A	gene11364: upstream gene variant	gene11365: upstream gene variant	gene11363: upstream gene variant	gene11361: downstream gene variant	gene11362: downstream gene variant
LG1	4510779	T	T	A	A	gene11364: upstream gene variant	gene11365: upstream gene variant	gene11363: upstream gene variant	gene11361: downstream gene variant	gene11362: downstream gene variant
LG1	4510786	G	G	C	C	gene11364: upstream gene variant	gene11365: upstream gene variant	gene11363: upstream gene variant	gene11361: downstream gene variant	gene11362: downstream gene variant
LG1	4510940	T	T	C	C	gene11364: upstream gene variant	gene11365: upstream gene variant	gene11363: upstream gene variant	gene11362: downstream gene variant
LG1	4510996	T	T	C	C	gene11364: upstream gene variant	gene11365: upstream gene variant	gene11363: upstream gene variant	gene11362: downstream gene variant
LG1	4511214	C	C	A	A	gene11364: upstream gene variant	gene11365: upstream gene variant	gene11363: upstream gene variant	gene11362: downstream gene variant
LG1	4511257	C	C	A	A	gene11364: upstream gene variant	gene11365: upstream gene variant	gene11363: upstream gene variant	gene11362: downstream gene variant
LG1	4511280	T	T	C	C	gene11364: upstream gene variant	gene11365: upstream gene variant	gene11363: upstream gene variant	gene11362: downstream gene variant
LG1	4511304	G	G	A	A	gene11364: upstream gene variant	gene11365: upstream gene variant	gene11363: upstream gene variant	gene11362: downstream gene variant
LG1	4511323	G	G	A	A	gene11364: upstream gene variant	gene11365: upstream gene variant	gene11363: upstream gene variant	gene11362: downstream gene variant
LG1	4511353	C	C	T	T	gene11364: upstream gene variant	gene11365: upstream gene variant	gene11363: upstream gene variant	gene11362: downstream gene variant
LG1	4511356	G	G	T	T	gene11364: upstream gene variant	gene11365: upstream gene variant	gene11363: upstream gene variant	gene11362: downstream gene variant
LG1	4511376	A	A	G	G	gene11364: upstream gene variant	gene11365: upstream gene variant	gene11363: upstream gene variant	gene11362: downstream gene variant
LG1	4511405	G	G	T	T	gene11364: upstream gene variant	gene11365: upstream gene variant	gene11363: upstream gene variant	gene11362: downstream gene variant
LG1	4511443	C	C	T	T	gene11364: upstream gene variant	gene11365: upstream gene variant	gene11363: upstream gene variant	gene11362: downstream gene variant
LG1	4511612	C	C	T	T	gene11364: upstream gene variant	gene11365: upstream gene variant	gene11363: upstream gene variant	gene11362: downstream gene variant
LG1	4511671	T	T	C	C	gene11364: upstream gene variant	gene11365: upstream gene variant	gene11363: upstream gene variant	gene11362: downstream gene variant
LG1	4512340	G	G	A	A	gene11364: missense variant: Val161Ile	gene11365: upstream gene variant	gene11363: upstream gene variant
LG1	4512923	G	G	T	T	gene11365: upstream gene variant	gene11363: upstream gene variant	gene11364: intron variant
LG1	4513326	C	C	G	G	gene11365: upstream gene variant	gene11363: upstream gene variant	gene11364: intron variant
LG1	4513907	C	C	T	T	gene11365: upstream gene variant	gene11363: upstream gene variant	gene11366: downstream gene variant	gene11364: intron variant
LG1	4514886	A	A	G	G	gene11365: upstream gene variant	gene11363: upstream gene variant	gene11367: upstream gene variant	gene11366: downstream gene variant	gene11364: downstream gene variant
LG1	4515039	A	A	T	T	gene11365: synonymous variant: Ser15Ser	gene11363: upstream gene variant	gene11367: upstream gene variant	gene11366: downstream gene variant	gene11364: downstream gene variant
LG1	4515249	C	C	G	G	gene11365: synonymous variant: Gly85Gly	gene11367: upstream gene variant	gene11366: downstream gene variant	gene11364: downstream gene variant
LG1	4515813	T	T	C	C	gene11367: upstream gene variant	gene11366: downstream gene variant	gene11364: downstream gene variant	gene11365: intron variant
LG1	4519062	T	T	A	A	gene11366: synonymous variant: Ala147Ala	gene11367: upstream gene variant	gene11368: upstream gene variant	gene11364: downstream gene variant	gene11365: downstream gene variant
LG1	4520193	A	A	G	G	gene11367: synonymous variant: Lys141Lys	gene11368: upstream gene variant	gene11366: upstream gene variant	gene11365: downstream gene variant
LG1	4520882	A	A	G	G	gene11368: upstream gene variant	gene11366: upstream gene variant	gene11369: upstream gene variant	gene11365: downstream gene variant	gene11367: downstream gene variant
LG1	4521194	T	T	TA	TA	gene11368: upstream gene variant	gene11366: upstream gene variant	gene11369: upstream gene variant	gene11365: downstream gene variant	gene11367: downstream gene variant
LG1	4521327	T	T	A	A	gene11368: upstream gene variant	gene11366: upstream gene variant	gene11369: upstream gene variant	gene11365: downstream gene variant	gene11367: downstream gene variant
LG1	4521684	T	T	C	C	gene11368: upstream gene variant	gene11366: upstream gene variant	gene11369: upstream gene variant	gene11365: downstream gene variant	gene11367: downstream gene variant
LG1	4521806	G	G	T	T	gene11368: missense variant: Lys14Asn	gene11366: upstream gene variant	gene11369: upstream gene variant	gene11365: downstream gene variant	gene11367: downstream gene variant
LG1	4528595	G	G	T	T	gene11370: synonymous variant: Thr226Thr	gene11371: upstream gene variant	gene11368: downstream gene variant	gene11369: downstream gene variant
LG1	4529137	G	G	T	T	gene11370: missense variant: Arg407Ile	gene11371: upstream gene variant	gene11368: downstream gene variant	gene11369: downstream gene variant
LG1	4532951	C	C	A	A	gene11372: upstream gene variant	gene11370: downstream gene variant	gene11371: downstream gene variant
LG1	4533962	C	C	T	T	gene11372: upstream gene variant	gene11370: downstream gene variant	gene11371: downstream gene variant
LG1	4534018	A	A	T	T	gene11372: upstream gene variant	gene11370: downstream gene variant	gene11371: downstream gene variant
LG1	4534037	C	C	T	T	gene11372: upstream gene variant	gene11370: downstream gene variant	gene11371: downstream gene variant
LG1	4534060	C	C	T	T	gene11372: upstream gene variant	gene11370: downstream gene variant	gene11371: downstream gene variant	gene11373: downstream gene variant
LG1	4534066	G	G	A	A	gene11372: upstream gene variant	gene11370: downstream gene variant	gene11371: downstream gene variant	gene11373: downstream gene variant
LG1	4534094	A	A	G	G	gene11372: upstream gene variant	gene11370: downstream gene variant	gene11371: downstream gene variant	gene11373: downstream gene variant
LG1	4534117	C	C	T	T	gene11372: upstream gene variant	gene11370: downstream gene variant	gene11371: downstream gene variant	gene11373: downstream gene variant
LG1	4534133	T	T	C	C	gene11372: upstream gene variant	gene11370: downstream gene variant	gene11371: downstream gene variant	gene11373: downstream gene variant
LG1	4534157	T	TA	T	T	gene11372: upstream gene variant	gene11370: downstream gene variant	gene11371: downstream gene variant	gene11373: downstream gene variant
LG1	4534179	T	T	C	C	gene11372: upstream gene variant	gene11370: downstream gene variant	gene11371: downstream gene variant	gene11373: downstream gene variant
LG1	4534211	G	G	A	A	gene11372: upstream gene variant	gene11370: downstream gene variant	gene11371: downstream gene variant	gene11373: downstream gene variant
LG1	4535008	G	G	T	T	gene11372: missense variant: Gln124His	gene11371: downstream gene variant	gene11373: downstream gene variant
LG1	4535052	T	T	A	A	gene11372: missense variant: Ile139Lys	gene11371: downstream gene variant	gene11373: downstream gene variant
LG1	4535388	A	A	T	T	gene11372: missense variant: Lys251Met	gene11371: downstream gene variant	gene11373: downstream gene variant
LG1	4535445	C	C	T	T	gene11372: missense variant: Ala270Val	gene11371: downstream gene variant	gene11373: downstream gene variant
LG1	4536227	C	C	T	T	gene11372: synonymous variant: Leu531Leu	gene11371: downstream gene variant	gene11373: downstream gene variant
LG1	4537689	C	C	A	A	gene11373: downstream gene variant	gene11372: downstream gene variant
LG1	4537794	G	G	T	T	gene11373: downstream gene variant	gene11372: downstream gene variant
LG1	4537920	T	T	C	C	gene11373: downstream gene variant	gene11372: downstream gene variant
LG1	4538121	G	G	A	A	gene11373: downstream gene variant	gene11372: downstream gene variant
LG1	4538313	A	A	G	G	gene11373: downstream gene variant	gene11372: downstream gene variant
LG1	4538604	G	G	A	A	gene11373: downstream gene variant	gene11372: downstream gene variant
LG1	4538975	C	C	T	T	gene11373: downstream gene variant	gene11372: downstream gene variant
LG1	4539412	C	C	T	T	gene11372: downstream gene variant	gene11373: intron variant
LG1	4539848	CCA	CCA	C	C	gene11372: downstream gene variant	gene11373: intron variant
LG1	4540325	T	T	A	A	gene11372: downstream gene variant	gene11373: intron variant
LG1	4540336	A	A	G	G	gene11372: downstream gene variant	gene11373: intron variant
LG1	4540492	C	CT	C	C	gene11372: downstream gene variant	gene11373: intron variant
LG1	4540541	A	A	T	T	gene11372: downstream gene variant	gene11373: intron variant
LG1	4540633	T	T	G	G	gene11372: downstream gene variant	gene11373: intron variant
LG1	4540671	G	G	T	T	gene11372: downstream gene variant	gene11373: intron variant
LG1	4540735	C	C	T	T	gene11372: downstream gene variant	gene11373: intron variant
LG1	4540748	G	G	A	A	gene11372: downstream gene variant	gene11373: intron variant
LG1	4544738	C	C	A	A	gene11374: upstream gene variant	gene11373: intron variant
LG1	4546726	GA	GA	G	G	gene11374: upstream gene variant	gene11375: downstream gene variant	gene11373: intron variant
LG1	4548756	T	T	C	C	gene11373: upstream gene variant	gene11375: downstream gene variant	gene11374: intron variant
LG1	4551775	C	C	T	T	gene11373: upstream gene variant	gene11376: upstream gene variant	gene11374: downstream gene variant	gene11375: intron variant
LG1	4552224	A	A	G	G	gene11373: upstream gene variant	gene11376: upstream gene variant	gene11374: downstream gene variant	gene11375: intron variant
LG1	4554482	G	G	A	A	gene11375: upstream gene variant	gene11374: downstream gene variant	gene11377: downstream gene variant	gene11376: intron variant
LG1	4554927	A	A	G	G	gene11375: upstream gene variant	gene11374: downstream gene variant	gene11377: downstream gene variant	gene11376: intron variant
LG1	4555239	T	T	C	C	gene11375: upstream gene variant	gene11377: downstream gene variant	gene11376: intron variant
LG1	4555444	A	A	G	G	gene11375: upstream gene variant	gene11377: downstream gene variant	gene11376: intron variant
LG1	4555476	A	A	G	G	gene11375: upstream gene variant	gene11377: downstream gene variant	gene11376: intron variant
LG1	4555836	G	G	A	A	gene11375: upstream gene variant	gene11377: downstream gene variant	gene11376: intron variant
LG1	4555936	A	A	G	G	gene11375: upstream gene variant	gene11377: downstream gene variant	gene11376: intron variant
LG1	4556058	C	C	T	T	gene11375: upstream gene variant	gene11377: downstream gene variant	gene11376: intron variant
LG1	4556373	G	G	A	A	gene11375: upstream gene variant	gene11377: downstream gene variant	gene11376: intron variant
LG1	4557213	A	A	G	G	gene11376: missense variant: Arg171Gly	gene11375: upstream gene variant	gene11377: downstream gene variant
LG1	4557225	C	C	T	T	gene11376: missense variant: Leu175Phe	gene11375: upstream gene variant	gene11377: downstream gene variant
LG1	4558136	T	T	C	C	gene11375: upstream gene variant	gene11377: upstream gene variant	gene11376: downstream gene variant
LG1	4558492	G	G	C	C	gene11375: upstream gene variant	gene11377: upstream gene variant	gene11376: downstream gene variant
LG1	4558535	C	C	T	T	gene11375: upstream gene variant	gene11377: upstream gene variant	gene11376: downstream gene variant
LG1	4558641	C	C	A	A	gene11375: upstream gene variant	gene11377: upstream gene variant	gene11376: downstream gene variant
LG1	4558959	A	A	G	G	gene11377: upstream gene variant	gene11376: downstream gene variant
LG1	4559032	G	G	A	A	gene11377: upstream gene variant	gene11376: downstream gene variant
LG1	4560703	C	C	T	T	gene11377: upstream gene variant	gene11376: downstream gene variant
LG1	4560813	G	G	A	A	gene11377: upstream gene variant	gene11376: downstream gene variant
LG1	4561148	A	A	G	G	gene11377: upstream gene variant	gene11376: downstream gene variant
LG1	4561225	C	C	T	T	gene11377: upstream gene variant	gene11376: downstream gene variant
LG1	4561575	G	G	A	A	gene11377: upstream gene variant	gene11376: downstream gene variant
LG1	4561828	C	C	T	T	gene11377: upstream gene variant	gene11376: downstream gene variant
LG1	4561836	C	C	T	T	gene11377: upstream gene variant	gene11376: downstream gene variant
LG1	4562050	A	A	G	G	gene11377: upstream gene variant	gene11376: downstream gene variant
LG1	4562357	G	G	A	A	gene11377: upstream gene variant
LG1	4562719	A	A	G	G
LG1	4562743	A	A	G	G
LG1	4562954	G	G	A	A
LG1	4563014	A	A	G	G
LG1	4563038	T	T	C	C
LG1	4563068	T	T	C	C
LG1	4563155	T	T	C	C
LG1	4563394	G	G	A	A
LG1	4564097	A	A	G	G
LG1	4564214	G	G	T	T
LG1	4564296	C	C	T	T
LG1	4564306	T	T	C	C
LG1	4564788	A	A	G	G
LG1	4564796	C	C	T	T
LG1	4565052	C	C	T	T
LG1	4565445	C	C	T	T	gene11378: downstream gene variant
LG1	4565458	T	T	C	C	gene11378: downstream gene variant
LG1	4565974	A	A	C	C	gene11378: downstream gene variant
LG1	4566088	A	A	G	G	gene11378: downstream gene variant
LG1	4566258	C	C	T	T	gene11378: downstream gene variant
LG1	4566261	A	A	G	G	gene11378: downstream gene variant
LG1	4566684	C	C	T	T	gene11378: downstream gene variant
LG1	4566754	G	G	A	A	gene11378: downstream gene variant
LG1	4566756	A	A	C	C	gene11378: downstream gene variant
LG1	4567003	A	A	G	G	gene11378: downstream gene variant
LG1	4567214	T	T	C	C	gene11378: downstream gene variant
LG1	4567425	C	C	T	T	gene11378: downstream gene variant
LG1	4567687	T	T	C	C	gene11378: downstream gene variant
LG1	4567831	T	T	C	C	gene11378: downstream gene variant
LG1	4568084	C	C	A	A	gene11378: downstream gene variant	gene11379: downstream gene variant
LG1	4568606	A	A	G	G | T	gene11378: downstream gene variant	gene11378: downstream gene variant	gene11379: downstream gene variant	gene11379: downstream gene variant
LG1	4569607	A	A	G	G	gene11378: downstream gene variant	gene11379: downstream gene variant
LG1	4569879	G	G	A	A	gene11378: downstream gene variant	gene11379: downstream gene variant
LG1	4570461	A	A	G	G	gene11379: downstream gene variant	gene11378: intron variant
LG1	4571371	C	C	G	G	gene11379: downstream gene variant	gene11378: intron variant
LG1	4571542	G	G	C	C	gene11378: missense variant: His66Gln	gene11379: downstream gene variant
LG1	4571941	C	C	G	G	gene11378: upstream gene variant	gene11379: downstream gene variant
LG1	4572101	G	G	A	A	gene11378: upstream gene variant	gene11379: downstream gene variant
LG1	4572219	A	A	G	G	gene11378: upstream gene variant	gene11379: downstream gene variant
LG1	4572372	G	G	C	C	gene11378: upstream gene variant	gene11380: upstream gene variant	gene11379: downstream gene variant
LG1	4572409	G	G	A	A	gene11378: upstream gene variant	gene11380: upstream gene variant	gene11379: downstream gene variant
LG1	4572898	C	C	A	A	gene11378: upstream gene variant	gene11380: upstream gene variant	gene11379: downstream gene variant
LG1	4573026	A	A	G	G	gene11379: synonymous variant: Asn76Asn	gene11378: upstream gene variant	gene11380: upstream gene variant
LG1	4573216	C	C	A	A	gene11379: synonymous variant: Thr46Thr	gene11378: upstream gene variant	gene11380: upstream gene variant
LG1	4573284	C	C	T	T	gene11378: upstream gene variant	gene11380: upstream gene variant	gene11379: intron variant
LG1	4573379	T	T	TA	TA	gene11378: upstream gene variant	gene11380: upstream gene variant	gene11379: intron variant
LG1	4573401	A	A	T	T	gene11378: upstream gene variant	gene11380: upstream gene variant	gene11379: intron variant
LG1	4573621	AT	AT	A	A	gene11378: upstream gene variant	gene11380: upstream gene variant	gene11379: intron variant
LG1	4573741	G	G	A	A	gene11378: upstream gene variant	gene11380: upstream gene variant	gene11379: intron variant
LG1	4573754	G	G	A	A	gene11378: upstream gene variant	gene11380: upstream gene variant	gene11379: intron variant
LG1	4574061	C	C	A	A	gene11378: upstream gene variant	gene11380: upstream gene variant	gene11379: upstream gene variant
LG1	4574089	A	A	G	G	gene11378: upstream gene variant	gene11380: upstream gene variant	gene11379: upstream gene variant
LG1	4574115	G	G	A	A	gene11378: upstream gene variant	gene11380: upstream gene variant	gene11379: upstream gene variant
LG1	4574134	G	G	T	T	gene11378: upstream gene variant	gene11380: upstream gene variant	gene11379: upstream gene variant
LG1	4574138	A	A	G	G	gene11378: upstream gene variant	gene11380: upstream gene variant	gene11379: upstream gene variant
LG1	4574291	A	A	G	G	gene11378: upstream gene variant	gene11380: upstream gene variant	gene11379: upstream gene variant
LG1	4574355	G	G	A	A	gene11378: upstream gene variant	gene11380: upstream gene variant	gene11379: upstream gene variant
LG1	4574528	G	G	A	A	gene11378: upstream gene variant	gene11380: upstream gene variant	gene11379: upstream gene variant	gene11381: downstream gene variant
LG1	4574663	T	T	A	A	gene11378: upstream gene variant	gene11380: upstream gene variant	gene11379: upstream gene variant	gene11381: downstream gene variant
LG1	4574716	G	G	A	A	gene11378: upstream gene variant	gene11380: upstream gene variant	gene11379: upstream gene variant	gene11381: downstream gene variant
LG1	4574841	C	C	T	T	gene11378: upstream gene variant	gene11380: upstream gene variant	gene11379: upstream gene variant	gene11381: downstream gene variant
LG1	4575046	T	T	C	C	gene11378: upstream gene variant	gene11380: upstream gene variant	gene11379: upstream gene variant	gene11381: downstream gene variant
LG1	4575116	G	G	A	A	gene11378: upstream gene variant	gene11380: upstream gene variant	gene11379: upstream gene variant	gene11381: downstream gene variant
LG1	4575380	G	G	A	A	gene11378: upstream gene variant	gene11380: upstream gene variant	gene11379: upstream gene variant	gene11381: downstream gene variant
LG1	4575404	C	C	T	T	gene11378: upstream gene variant	gene11380: upstream gene variant	gene11379: upstream gene variant	gene11381: downstream gene variant
LG1	4575448	G	G	T	T	gene11378: upstream gene variant	gene11380: upstream gene variant	gene11379: upstream gene variant	gene11381: downstream gene variant
LG1	4575625	G	G	A	A	gene11378: upstream gene variant	gene11380: upstream gene variant	gene11379: upstream gene variant	gene11381: downstream gene variant
LG1	4575650	A	A	T	T	gene11378: upstream gene variant	gene11380: upstream gene variant	gene11379: upstream gene variant	gene11381: downstream gene variant
LG1	4575684	T	T	C	C	gene11378: upstream gene variant	gene11380: upstream gene variant	gene11379: upstream gene variant	gene11381: downstream gene variant
LG1	4575757	G	G	A	A	gene11378: upstream gene variant	gene11380: upstream gene variant	gene11379: upstream gene variant	gene11381: downstream gene variant
LG1	4575844	A	A	G	G	gene11378: upstream gene variant	gene11380: upstream gene variant	gene11379: upstream gene variant	gene11381: downstream gene variant
LG1	4576016	A	A	G	G	gene11378: upstream gene variant	gene11380: upstream gene variant	gene11379: upstream gene variant	gene11381: downstream gene variant
LG1	4576133	T	T	C	C	gene11378: upstream gene variant	gene11380: upstream gene variant	gene11379: upstream gene variant	gene11381: downstream gene variant
LG1	4576188	A	AT	ATT	ATT	gene11378: upstream gene variant	gene11378: upstream gene variant	gene11380: upstream gene variant	gene11380: upstream gene variant	gene11379: upstream gene variant	gene11379: upstream gene variant	gene11381: downstream gene variant	gene11381: downstream gene variant
LG1	4576241	A	A	G	G	gene11378: upstream gene variant	gene11380: upstream gene variant	gene11379: upstream gene variant	gene11381: downstream gene variant
LG1	4576952	A	A	G	G	gene11380: upstream gene variant	gene11379: upstream gene variant	gene11381: downstream gene variant	gene11382: downstream gene variant
LG1	4577026	A	A	G	G	gene11380: upstream gene variant	gene11379: upstream gene variant	gene11381: downstream gene variant	gene11382: downstream gene variant
LG1	4577074	T	T	A	A	gene11380: upstream gene variant	gene11379: upstream gene variant	gene11381: downstream gene variant	gene11382: downstream gene variant
LG1	4577899	T	T	G	G	gene11380: synonymous variant: Pro170Pro	gene11379: upstream gene variant	gene11381: downstream gene variant	gene11382: downstream gene variant
LG1	4579421	T	T	C	C	gene11381: synonymous variant: Ser221Ser	gene11382: downstream gene variant	gene11383: downstream gene variant	gene11380: downstream gene variant
LG1	4581077	T	T	C	C	gene11381: upstream gene variant	gene11382: downstream gene variant	gene11383: downstream gene variant	gene11380: downstream gene variant
LG1	4581507	C	C	T	T	gene11381: upstream gene variant	gene11382: downstream gene variant	gene11383: downstream gene variant	gene11380: downstream gene variant
LG1	4581863	A	A	C	C	gene11382: missense variant: Ser150Ala	gene11381: upstream gene variant	gene11383: downstream gene variant	gene11380: downstream gene variant
LG1	4582907	AT	AT	A	A	gene11381: upstream gene variant	gene11382: upstream gene variant	gene11383: downstream gene variant	gene11380: downstream gene variant
LG1	4583395	A	A	G	G	gene11381: upstream gene variant	gene11382: upstream gene variant	gene11383: downstream gene variant	gene11380: downstream gene variant
LG1	4583764	C	C	T	T	gene11381: upstream gene variant	gene11382: upstream gene variant	gene11383: downstream gene variant	gene11380: downstream gene variant
LG1	4586334	G	G	A	A	gene11383: synonymous variant: Ser446Ser	gene11382: upstream gene variant
LG1	4587030	A	A	G	G	gene11383: synonymous variant: Ile214Ile	gene11382: upstream gene variant
LG1	4587980	T	T	C	C	gene11383: upstream gene variant	gene11384: downstream gene variant
LG1	4589335	G	G	T	T	gene11383: upstream gene variant	gene11384: downstream gene variant
LG1	4589720	T	T	G	G	gene11383: upstream gene variant	gene11384: downstream gene variant	gene11385: downstream gene variant
LG1	4589721	T	T	A	A	gene11383: upstream gene variant	gene11384: downstream gene variant	gene11385: downstream gene variant
LG1	4589822	G	G	A	A	gene11383: upstream gene variant	gene11384: downstream gene variant	gene11385: downstream gene variant
LG1	4589883	T	T	C	C	gene11383: upstream gene variant	gene11384: downstream gene variant	gene11385: downstream gene variant
LG1	4589936	C	C	T	T	gene11383: upstream gene variant	gene11384: downstream gene variant	gene11385: downstream gene variant
LG1	4589948	G	G	A	A	gene11383: upstream gene variant	gene11384: downstream gene variant	gene11385: downstream gene variant
LG1	4590027	T	T	G	G	gene11383: upstream gene variant	gene11384: downstream gene variant	gene11385: downstream gene variant
LG1	4590534	T	T	G	G	gene11383: upstream gene variant	gene11384: downstream gene variant	gene11385: downstream gene variant
LG1	4591715	T	T	C	C	gene11383: upstream gene variant	gene11384: downstream gene variant	gene11385: downstream gene variant
LG1	4591746	T	T	C	C	gene11383: upstream gene variant	gene11384: downstream gene variant	gene11385: downstream gene variant
LG1	4591870	TA	TA	T	T	gene11383: upstream gene variant	gene11384: downstream gene variant	gene11385: downstream gene variant
LG1	4591950	C	CA	C	C	gene11383: upstream gene variant	gene11384: downstream gene variant	gene11385: downstream gene variant
LG1	4591957	A	A	AG	AG	gene11383: upstream gene variant	gene11384: downstream gene variant	gene11385: downstream gene variant
LG1	4592053	C	C	T	T	gene11383: upstream gene variant	gene11384: downstream gene variant	gene11385: downstream gene variant
LG1	4592313	G	G	A	A	gene11384: missense variant: Ser287Leu	gene11383: upstream gene variant	gene11385: downstream gene variant
LG1	4592446	G	G	A	A	gene11384: missense variant: Arg243Trp	gene11383: upstream gene variant	gene11385: downstream gene variant
LG1	4592820	T	T	C	C	gene11384: missense variant: Thr197Ala	gene11385: downstream gene variant
LG1	4593177	A	A	G	G	gene11384: synonymous variant: Leu145Leu	gene11385: downstream gene variant
LG1	4593281	A	A	C	C	gene11384: missense variant: Tyr111Asp	gene11385: downstream gene variant
LG1	4594394	T	T	C	C	gene11384: upstream gene variant	gene11385: downstream gene variant
LG1	4594460	C	C	T	T	gene11384: upstream gene variant	gene11385: downstream gene variant
LG1	4594855	C	C	T	T	gene11385: synonymous variant: Leu1448Leu	gene11384: upstream gene variant
LG1	4595148	G	G	A	A	gene11384: upstream gene variant	gene11385: intron variant
LG1	4595156	T	T	G	G	gene11384: upstream gene variant	gene11385: intron variant
LG1	4595634	A	A	G	G	gene11384: upstream gene variant	gene11385: intron variant
LG1	4596910	T	T	C	C	gene11384: upstream gene variant	gene11385: intron variant
LG1	4597261	A	A	T	T	gene11384: upstream gene variant	gene11385: intron variant
LG1	4597344	C	C	T	T	gene11384: upstream gene variant	gene11385: intron variant
LG1	4598639	C	C	A	A	gene11384: upstream gene variant	gene11385: intron variant
LG1	4599146	T	T	C	C	gene11385: synonymous variant: Ser830Ser
LG1	4600226	C	C	A	A	gene11385: intron variant
LG1	4601397	A	A	T	T	gene11385: synonymous variant: Thr522Thr
LG1	4601616	T	T	C	C	gene11385: synonymous variant: Gln449Gln
LG1	4603074	G	G	A	A	gene11385: synonymous variant: His146His
LG1	4604824	A	A	G	G	gene11385: upstream gene variant	gene11386: downstream gene variant
LG1	4604829	T	T	C	C	gene11385: upstream gene variant	gene11386: downstream gene variant
LG1	4605163	A	A	G	G	gene11385: upstream gene variant	gene11386: downstream gene variant
LG1	4605383	C	C	T	T	gene11385: upstream gene variant	gene11386: downstream gene variant
LG1	4605411	A	A	G	G	gene11385: upstream gene variant	gene11386: downstream gene variant
LG1	4605430	T	T	C	C	gene11385: upstream gene variant	gene11386: downstream gene variant
LG1	4605472	A	A	G	G	gene11385: upstream gene variant	gene11386: downstream gene variant
LG1	4605474	A	A	G	G	gene11385: upstream gene variant	gene11386: downstream gene variant
LG1	4605484	T	T	C	C	gene11385: upstream gene variant	gene11386: downstream gene variant
LG1	4605524	T	T	A	A	gene11385: upstream gene variant	gene11386: downstream gene variant
LG1	4605572	A	A	C	C	gene11385: upstream gene variant	gene11386: downstream gene variant
LG1	4605598	T	T	C	C	gene11385: upstream gene variant	gene11386: downstream gene variant
LG1	4605599	G	G	A	A	gene11385: upstream gene variant	gene11386: downstream gene variant
LG1	4605645	C	C	T	T	gene11385: upstream gene variant	gene11386: downstream gene variant
LG1	4605664	A	A	T	T	gene11385: upstream gene variant	gene11386: downstream gene variant
[truncated: 63,536 more rows]
[truncated: 2 more columns]

## Sheet: B. H4 Uniq_High-Impact
Chromosome	Location	Ref(H4x4)	H4	Rü	YW
LG1	2011449	TC	TC	T	T	gene30982: frameshift variant	gene30981: upstream gene variant	gene30984: upstream gene variant	gene30983: downstream gene variant
LG1	2633756	TGC	TGC	T	T	gene31120: frameshift variant	gene31119: upstream gene variant	gene31121: downstream gene variant
LG1	3281265	GGC	G	GGC	GGC	gene34418: frameshift variant	gene34419: upstream gene variant	gene34420: upstream gene variant
LG1	4155095	T	T	C	C	gene11283: splice donor variant	gene11284: upstream gene variant	gene11282: downstream gene variant	gene11283: intron variant
LG1	4155556	A	A	AT	AT	gene11283: frameshift variant	gene11284: upstream gene variant	gene11282: downstream gene variant
LG1	4190860	T	T	TC	TC	gene11291: frameshift variant	gene11289: upstream gene variant	gene11290: upstream gene variant
LG1	4300977	CG	CG	C	C	gene11317: frameshift variant	gene11318: downstream gene variant	gene11316: downstream gene variant
LG1	4323086	C	C	T	T	gene11322: stop gained: Arg82*	gene11321: downstream gene variant
LG1	4446023	C	C	CTG	CTG	gene11352: frameshift variant	gene11351: downstream gene variant
LG1	4611173	CTA	CTA	C	C	gene11386: splice acceptor variant	gene11386: splice region variant	gene11386: intron variant
LG1	4617035	C	C	A	A	gene11386: stop gained: Glu602*
LG1	4697903	C	C	CAA	CAA	gene11403: frameshift variant	gene11404: upstream gene variant	gene11402: downstream gene variant	gene11405: downstream gene variant
LG1	5168428	C	C	T	T	gene02064: splice acceptor variant	gene02063: downstream gene variant	gene02065: downstream gene variant	gene02064: intron variant
LG1	5168682	CGA	CGA	C	C	gene02064: frameshift variant	gene02063: downstream gene variant	gene02065: downstream gene variant
LG1	5168732	TC	TC	T	T	gene02064: frameshift variant	gene02063: downstream gene variant	gene02065: downstream gene variant
LG1	5511260	G	G	A	A	gene12636: stop gained: Arg757*	gene12637: downstream gene variant
LG1	5526273	C	C	T	T	gene12639: splice donor variant	gene12638: upstream gene variant	gene12640: upstream gene variant	gene12639: intron variant
LG1	5562960	T	T	TA	TA	gene12646: frameshift variant+stop lost: c.640_641insT	gene12647: upstream gene variant	gene12645: downstream gene variant
LG1	5651279	A	A	C	C	gene12665: stop lost: Ter676Glu	gene12664: upstream gene variant
LG1	5673154	T	T	A	A	gene12670: splice donor variant	gene12668: upstream gene variant	gene12669: upstream gene variant	gene12667: downstream gene variant	gene12670: intron variant
LG1	5698414	CA	CA	C	C	gene12675: frameshift variant	gene12677: upstream gene variant	gene12674: downstream gene variant	gene12676: downstream gene variant	gene12678: downstream gene variant
LG1	5745388	T	T	C	C	gene12688: splice donor variant	gene12689: downstream gene variant	gene12688: intron variant
LG1	5749216	A	A	C	C	gene12689: stop gained: Leu55*	gene12690: upstream gene variant	gene12688: downstream gene variant
LG1	5811873	C	C	T	T	gene12701: stop gained: Gln363*	gene12702: upstream gene variant
LG1	6121768	GT	GT	G	G	gene12501: frameshift variant	gene12500: downstream gene variant
LG1	6258315	A	A	T	T	gene12525: stop lost: Ter471Cys	gene12524: upstream gene variant	gene12526: downstream gene variant
LG1	6476473	A	A	C	C	gene12929: splice acceptor variant	gene12929: intron variant
LG1	6600596	G	G	A	A	gene12955: stop gained: Trp382*	gene12956: upstream gene variant	gene12957: upstream gene variant	gene12954: downstream gene variant
LG1	6727680	T	T	A	A	gene35184: stop gained: Lys2388*	gene35183: upstream gene variant	gene12977: downstream gene variant	gene12978: downstream gene variant
LG1	6758778	A	AG	A	A	gene35186: frameshift variant	gene35185: upstream gene variant	gene35187: downstream gene variant	gene35188: downstream gene variant
LG1	6758983	G	G	A	A	gene35186: stop gained: Arg30*	gene35185: upstream gene variant	gene35187: downstream gene variant	gene35188: downstream gene variant
LG1	6778617	GAC	GAC	G	G	gene35190: frameshift variant	gene12980: downstream gene variant
LG1	6782848	C	C	T	T	gene35190: stop gained: Trp173*
LG1	7143233	A	A	AAG	AAG	gene13043: frameshift variant	gene13041: upstream gene variant	gene13044: upstream gene variant	gene13042: upstream gene variant
LG1	7143292	T	T	TTG	TTG	gene13043: frameshift variant	gene13041: upstream gene variant	gene13044: upstream gene variant	gene13042: upstream gene variant
LG1	7156926	T	T	TA	TA	gene13046: frameshift variant	gene13045: upstream gene variant
LG1	7158361	C	C	A	A	gene13046: stop gained: Ser287*	gene13045: upstream gene variant	gene35191: downstream gene variant
LG1	7189821	G	G	T	T	gene13050: stop gained: Cys324*	gene13051: downstream gene variant
LG1	7190257	T	T	TG	TG	gene13050: frameshift variant	gene13051: downstream gene variant
LG1	7376406	C	C	T	T	gene13085: stop gained: Gln232*	gene13086: upstream gene variant	gene13084: downstream gene variant
LG1	7451863	TGA	T	TGA	TGA	gene14519: frameshift variant	gene14520: downstream gene variant	gene14518: downstream gene variant	gene14521: downstream gene variant
LG1	7529901	A	A	AT	AT	gene14540: frameshift variant	gene14538: upstream gene variant	gene14541: downstream gene variant	gene14539: downstream gene variant
LG1	7574986	GA	GA	G	G	gene14547: frameshift variant	gene14546: downstream gene variant
LG1	7663706	A	A	AC	AC	gene14563: frameshift variant	gene14562: upstream gene variant	gene14564: downstream gene variant
LG1	8595060	A	A	T	T	gene14724: stop gained: Lys186*	gene14725: upstream gene variant	gene14726: downstream gene variant
LG1	8595860	G	G	C	C	gene14724: stop lost: Ter452Tyr	gene14725: upstream gene variant	gene14726: downstream gene variant
LG1	8602346	T	T	G	G	gene14727: stop lost: Ter358Tyr	gene14726: upstream gene variant	gene14728: downstream gene variant	gene14725: downstream gene variant	gene14729: downstream gene variant	gene14730: downstream gene variant
LG1	8603836	AT	AT	A	A	gene14728: frameshift variant	gene14726: upstream gene variant	gene14727: upstream gene variant	gene14725: downstream gene variant	gene14729: downstream gene variant	gene14730: downstream gene variant	gene14731: downstream gene variant
LG1	8604201	A	A	C	C	gene14728: splice donor variant	gene14726: upstream gene variant	gene14727: upstream gene variant	gene14729: downstream gene variant	gene14730: downstream gene variant	gene14731: downstream gene variant	gene14732: downstream gene variant	gene14728: intron variant
LG1	9982510	CA	C	CA	CA	gene34343: frameshift variant	gene31651: upstream gene variant
LG1	10271930	A	AG	A	A	gene31630: splice acceptor variant	gene31628: upstream gene variant	gene31629: upstream gene variant	gene31631: upstream gene variant	gene31630: intron variant
LG1	12801368	TC	TC	T	T	gene17863: frameshift variant	gene17862: downstream gene variant
LG1	19269945	A	A	AT	AT	gene16432: frameshift variant	gene16431: upstream gene variant
LG1	19371454	C	C	T	T	gene16450: stop gained: Gln57*
LG1	19380776	AG	AG	A	A	gene16451: frameshift variant	gene16450: downstream gene variant
LG1	19406573	CGG	CGG	C	C	gene16456: frameshift variant	gene16457: upstream gene variant	gene16455: downstream gene variant
LG1	19406643	AT	AT	A	A	gene16456: frameshift variant	gene16457: upstream gene variant	gene16455: downstream gene variant
LG1	19413422	G	G	A	A	gene16458: stop gained: Trp126*	gene16459: upstream gene variant	gene16457: downstream gene variant
LG1	19423742	G	G	A	A	gene16461: stop gained: Trp86*	gene16462: upstream gene variant	gene16460: downstream gene variant
LG1	19423766	T	T	C	C	gene16461: splice donor variant	gene16462: upstream gene variant	gene16460: downstream gene variant	gene16461: intron variant
LG1	19487133	C	C	CT	CT	gene16478: frameshift variant
LG1	19560155	CCT	CCT	C	C	gene16497: frameshift variant	gene16498: upstream gene variant	gene16496: upstream gene variant	gene16499: downstream gene variant	gene16500: downstream gene variant
LG1	19575862	C	C	T	A | T	gene16503: stop gained: Glu319*	gene16503: missense variant: Glu319Lys	gene16501: upstream gene variant	gene16501: upstream gene variant	gene16502: downstream gene variant	gene16502: downstream gene variant	gene16504: downstream gene variant	gene16504: downstream gene variant
LG1	19593921	TG	TG	T	T	gene16507: frameshift variant	gene16509: upstream gene variant	gene16508: downstream gene variant	gene16506: downstream gene variant
LG1	19594025	T	T	A	A	gene16507: stop lost: Ter376Arg	gene16509: upstream gene variant	gene16508: downstream gene variant	gene16506: downstream gene variant
LG1	19595005	C	C	A	A	gene16508: splice donor variant	gene16509: upstream gene variant	gene16506: downstream gene variant	gene16507: downstream gene variant	gene16508: intron variant
LG1	19603335	T	T	TC	TC	gene16511: frameshift variant	gene16512: upstream gene variant	gene16510: downstream gene variant
LG1	19658639	C	C	T	T	gene34979: start lost	gene16522: downstream gene variant	gene16523: intron variant
LG1	19665924	TA	TA	T	T	gene16524: frameshift variant	gene16525: downstream gene variant	gene16523: downstream gene variant
LG1	19724277	T	T	G	G	gene16538: stop gained: Leu10*	gene16535: upstream gene variant	gene16537: upstream gene variant	gene16536: downstream gene variant
LG1	19837563	A	A	AT	AT	gene16556: frameshift variant	gene16555: upstream gene variant	gene16554: downstream gene variant
LG1	19922759	C	C	T	T	gene16576: start lost	gene16575: upstream gene variant
LG2	6362	G	G	A	A	gene27120: stop gained: Arg95*	gene27121: downstream gene variant
LG2	6731	C	C	A	A	gene27120: start lost	gene27121: downstream gene variant
LG2	13164	TG	TG	T	T	gene27122: frameshift variant	gene27121: upstream gene variant
LG2	44814	GTT	GTT	G	G	gene27124: frameshift variant
LG2	78086	TGA	TGA	T	T	gene27129: frameshift variant	gene27128: downstream gene variant	gene27130: downstream gene variant
LG2	92804	C	C	T	T	gene27132: stop gained: Arg178*	gene27133: upstream gene variant	gene34575: upstream gene variant
LG2	93842	A	A	G	G	gene27133: splice acceptor variant	gene34575: upstream gene variant	gene27132: downstream gene variant	gene27133: intron variant
LG2	95638	T	T	TCC	TCC	gene27133: frameshift variant	gene27132: downstream gene variant
LG2	128819	T	T	A	A	gene27118: stop gained: Leu174*
LG2	128887	AC	AC	A	A	gene27118: frameshift variant
LG2	215533	G	G	GT	GT	gene27414: frameshift variant	gene27413: upstream gene variant	gene27415: downstream gene variant
LG2	245470	C	C	T	T	gene34576: splice donor variant	gene27417: downstream gene variant	gene27418: intron variant	gene34576: intron variant
LG2	273174	CGA	CGA	C	C	gene27422: frameshift variant	gene27421: downstream gene variant	gene27423: downstream gene variant
LG2	280671	C	C	T	T	gene27423: start lost	gene27424: upstream gene variant
LG2	319581	C	C	A	A	gene27424: stop gained: Tyr2873*
LG2	332515	GGT	GGT	G	G	gene27426: frameshift variant	gene27427: upstream gene variant	gene27425: downstream gene variant
LG2	369915	G	G	A	A	gene27433: stop gained: Arg20*	gene27432: upstream gene variant
LG2	407586	C	A	C	C	gene27436: splice donor variant	gene27437: upstream gene variant	gene27435: upstream gene variant	gene27436: intron variant
LG2	537108	C	C	CG	CG	gene27458: frameshift variant	gene27457: downstream gene variant
LG2	679422	C	C	T	T	gene27470: splice donor variant	gene27470: intron variant
LG2	972097	G	G	A	A	gene34579: stop gained: Gln108*	gene27507: upstream gene variant	gene27508: downstream gene variant
LG2	1041728	AG	AG	A	A	gene27516: frameshift variant	gene27517: upstream gene variant	gene27515: downstream gene variant
LG2	1055609	C	C	A	A	gene27518: stop gained: Ser23*
LG2	1105661	C	C	T	T	gene27524: stop gained: Trp181*	gene34581: upstream gene variant	gene27525: downstream gene variant	gene27523: downstream gene variant
LG2	1107644	T	T	C	C	gene27524: splice acceptor variant	gene27525: downstream gene variant	gene27523: downstream gene variant	gene27524: intron variant
LG2	1140928	T	T	C	C	gene27530: splice acceptor variant	gene27529: upstream gene variant	gene27531: upstream gene variant	gene27530: intron variant
LG2	1147585	G	G	A	A	gene27532: stop gained: Gln201*	gene27530: upstream gene variant	gene27533: downstream gene variant	gene27531: downstream gene variant
LG2	1149507	A	A	G	G	gene27532: start lost	gene27533: downstream gene variant	gene27531: downstream gene variant
LG2	1149745	A	A	G	G	gene27533: stop lost: Ter144Gln	gene27532: upstream gene variant	gene27531: downstream gene variant
LG2	1158349	G	G	A	A	gene27534: splice donor variant	gene27535: upstream gene variant	gene27534: intron variant
LG2	1222863	G	G	GC	GC	gene27542: frameshift variant	gene27543: upstream gene variant	gene27541: downstream gene variant
LG2	1255165	C	C	CAG	CAG	gene27549: frameshift variant	gene27548: upstream gene variant	gene27547: downstream gene variant
LG2	1357126	G	G	GTC	GTC	gene27564: frameshift variant	gene27563: downstream gene variant
LG2	1454554	G	G	A	A	gene27580: stop gained: Arg224*	gene27579: upstream gene variant	gene27581: upstream gene variant
LG2	1490191	G	G	A	A	gene27586: splice acceptor variant	gene27585: upstream gene variant	gene27586: intron variant
LG2	1652383	C	C	A	A	gene27612: stop gained: Gly53*	gene27613: upstream gene variant	gene27611: upstream gene variant	gene27614: downstream gene variant
LG2	1656028	A	A	C	C	gene27614: stop lost: Ter397Glu	gene27612: upstream gene variant	gene27615: upstream gene variant	gene27613: downstream gene variant
LG2	1670632	G	GA	G	GAA	gene27617: frameshift variant	gene27617: frameshift variant	gene27616: upstream gene variant	gene27616: upstream gene variant
LG2	1677058	T	T	C	C	gene34583: splice acceptor variant	gene27618: upstream gene variant	gene34583: intron variant
LG2	1739255	T	T	G	G	gene08118: stop lost: Ter116Gly	gene08119: upstream gene variant	gene08117: downstream gene variant
LG2	1878538	TTC	TTC	T	T	gene08143: frameshift variant	gene08144: upstream gene variant	gene08140: upstream gene variant	gene08145: upstream gene variant	gene08142: upstream gene variant	gene08141: downstream gene variant
LG2	1880426	TC	TC	T	T	gene08144: frameshift variant	gene08145: upstream gene variant	gene08142: upstream gene variant	gene08141: downstream gene variant	gene08143: downstream gene variant
LG2	1880741	A	A	G	G	gene08144: stop lost: Ter536Trp	gene08145: upstream gene variant	gene08142: upstream gene variant	gene08141: downstream gene variant	gene08143: downstream gene variant
LG2	1881586	C	C	A	A	gene08145: stop gained: Ser43*	gene08142: upstream gene variant	gene08143: downstream gene variant	gene08144: downstream gene variant
LG2	1979756	G	G	GT	GT	gene08159: frameshift variant	gene08158: upstream gene variant	gene08160: downstream gene variant
LG2	2014911	GT	GT	G	G	gene08161: frameshift variant	gene08162: downstream gene variant
LG2	2014914	T	T	A	A	gene08161: stop gained: Arg88*	gene08162: downstream gene variant
LG2	2129064	G	G	A	A	gene34584: stop gained: Trp33*
LG2	2340955	C	C	T	T	gene01040: stop gained: Trp76*	gene01041: upstream gene variant
LG2	3239803	CA	CA	C	C	gene23729: frameshift variant	gene23728: upstream gene variant	gene23727: downstream gene variant
LG2	3257132	C	C	A	A	gene23731: splice donor variant	gene23732: upstream gene variant	gene23730: downstream gene variant	gene23731: intron variant
LG2	3321560	G	G	A	A	gene23742: splice acceptor variant	gene23741: upstream gene variant	gene23743: downstream gene variant	gene23744: downstream gene variant	gene23742: intron variant
LG2	5363636	G	G	A	A	gene32523: stop gained: Trp112*	gene32524: downstream gene variant
LG2	5475011	TG	TG	T	T	gene32682: frameshift variant	gene32681: downstream gene variant	gene34377: downstream gene variant
LG2	5485884	TG	TG	T	T	gene32683: frameshift variant	gene32684: upstream gene variant	gene32682: upstream gene variant
LG2	5495251	G	G	GT	GT	gene32686: frameshift variant	gene32685: upstream gene variant
LG2	5522362	TC	TC	T	T	gene32689: frameshift variant
LG2	5522482	C	C	T	T	gene32689: stop gained: Gln230*
LG2	5534379	C	C	T	T	gene32690: stop gained: Gln179*	gene32691: downstream gene variant
LG2	5554671	T	T	A	A	gene32693: stop gained: Leu23*	gene32692: upstream gene variant	gene32694: upstream gene variant
LG2	5570114	A	AT	A	A	gene32696: frameshift variant	gene32697: upstream gene variant	gene32695: downstream gene variant
LG2	5587197	A	A	AT	AT	gene32698: frameshift variant
LG2	5588747	C	C	T	T	gene32698: stop gained: Arg1151*
LG2	5588818	T	T	A	A	gene32698: stop gained: Tyr1174*
LG2	5615487	G	G	A	A	gene32702: splice acceptor variant	gene32703: downstream gene variant	gene32702: intron variant
LG2	5618761	TA	TA	T	T	gene32703: frameshift variant	gene32702: downstream gene variant
LG2	5625115	C	C	T	T	gene32704: splice acceptor variant	gene32703: upstream gene variant	gene34378: upstream gene variant	gene32704: intron variant
LG2	5639169	TAC	TAC	T	T	gene30061: frameshift variant	gene30062: downstream gene variant
LG2	6192218	G	G	A	A	gene01019: stop gained: Arg960*
LG2	6274656	C	C	T	T	gene00922: splice acceptor variant	gene00923: upstream gene variant	gene00922: intron variant
LG2	6344527	AC	AC	A	A	gene00937: frameshift variant	gene00936: upstream gene variant	gene00938: downstream gene variant
LG2	6541901	C	C	T	T	gene01625: stop gained: Trp32*	gene01626: upstream gene variant	gene01624: downstream gene variant
LG2	7256866	C	C	T	T	gene01714: stop gained: Gln91*	gene01715: upstream gene variant	gene01713: upstream gene variant
LG2	7267431	G	G	A	A	gene01717: stop gained: Trp321*	gene01716: upstream gene variant
LG2	7765527	CA	C	CA	CA	gene31229: frameshift variant	gene31228: upstream gene variant	gene31230: downstream gene variant
LG2	7868272	T	T	TG	TG	gene31158: frameshift variant	gene31159: upstream gene variant	gene34428: downstream gene variant
LG2	7896537	C	C	T	T	gene31161: splice acceptor variant	gene31162: downstream gene variant	gene31161: intron variant
LG2	7897642	GC	GC	G	G	gene31162: frameshift variant	gene31161: upstream gene variant
LG2	8923023	A	A	G	G	gene21820: stop lost: Ter750Gln	gene21819: downstream gene variant
LG2	9869603	T	T	G	G	gene17092: stop lost: Ter720Ser	gene17090: upstream gene variant	gene17091: downstream gene variant
LG2	10717655	A	A	ACC	ACC	gene17391: frameshift variant
LG2	10740509	C	C	T	T	gene17396: splice donor variant	gene17397: downstream gene variant	gene17396: intron variant
LG2	11061804	G	G	A	A	gene34938: stop gained: Arg1190*	gene17436: upstream gene variant
LG2	11064894	C	C	T	T	gene34938: splice donor variant	gene34938: intron variant
LG2	11118748	GC	GC	G	G	gene17446: frameshift variant	gene17447: upstream gene variant	gene17445: downstream gene variant
LG2	11152655	C	C	A	A	gene17399: stop gained: Glu81*
LG2	11224711	C	C	CG	CG	gene17411: frameshift variant	gene17409: downstream gene variant	gene17410: downstream gene variant	gene17412: downstream gene variant
LG2	11243916	C	C	G	G	gene17414: splice acceptor variant	gene17415: upstream gene variant	gene17414: intron variant
LG2	11294276	T	T	C	C	gene17377: splice donor variant	gene17375: downstream gene variant	gene17378: downstream gene variant	gene17376: downstream gene variant	gene17377: intron variant
LG2	11346982	C	C	T	T	gene34939: stop gained: Trp176*	gene17567: upstream gene variant
LG2	11351583	T	T	C	C	gene17567: start lost	gene34939: upstream gene variant	gene17568: upstream gene variant
LG2	11399024	T	T	TA	TA	gene17576: frameshift variant	gene17577: upstream gene variant	gene17575: upstream gene variant
LG2	11479748	C	C	T	T	gene17599: stop gained: Gln77*	gene17598: upstream gene variant	gene17600: upstream gene variant
LG2	11479908	G	G	A	A	gene17599: splice donor variant	gene17598: upstream gene variant	gene17600: upstream gene variant	gene17599: intron variant
LG2	11484529	T	T	TG	TG	gene17600: frameshift variant	gene17601: downstream gene variant	gene17599: downstream gene variant
LG2	11562282	T	T	C	C	gene17610: splice donor variant	gene17608: downstream gene variant	gene17609: downstream gene variant	gene17610: intron variant
LG2	11565241	TCAG	TCAG	T	T	gene17610: splice acceptor variant	gene17610: splice region variant	gene17611: upstream gene variant	gene17609: downstream gene variant	gene17610: intron variant
LG2	11618917	TGA	TGA	T	T	gene17621: frameshift variant	gene17622: downstream gene variant
LG2	11653309	C	C	T	T	gene17627: splice acceptor variant	gene17628: upstream gene variant	gene17627: intron variant
LG2	11696644	C	C	T	T	gene17631: splice donor variant	gene17632: upstream gene variant	gene17631: intron variant
LG2	11754155	A	A	G	G	gene17507: splice donor variant	gene17507: intron variant
LG2	11778631	T	T	C	C	gene17512: start lost	gene17510: upstream gene variant	gene17511: downstream gene variant	gene17513: downstream gene variant	gene17514: downstream gene variant
LG2	12267706	C	C	T	T	gene08193: stop gained: Trp50*
LG2	12267750	C	C	T	T	gene08193: splice acceptor variant	gene08193: intron variant
LG2	12312033	AT	AT	A	A	gene08198: frameshift variant	gene08199: downstream gene variant	gene08197: downstream gene variant
LG2	12334597	TC	TC	T	T	gene08200: frameshift variant	gene08201: upstream gene variant
LG2	12336913	A	A	G	G	gene08201: splice acceptor variant	gene08200: downstream gene variant	gene08201: intron variant
LG2	12396037	G	G	C	C	gene08211: splice acceptor variant	gene08210: upstream gene variant	gene08212: upstream gene variant	gene08211: intron variant
LG2	12477862	G	GC	G	G	gene08226: frameshift variant	gene08227: upstream gene variant
LG2	12516088	G	G	C	C	gene08234: stop gained: Ser143*	gene08235: upstream gene variant	gene08232: downstream gene variant	gene08233: downstream gene variant
LG2	12531211	A	A	G	G	gene08237: stop lost: Ter548Gln
LG2	12582261	A	AG	A	A	gene08247: frameshift variant	gene08245: upstream gene variant	gene08248: upstream gene variant	gene08249: upstream gene variant	gene08246: downstream gene variant
LG2	12761514	C	C	T	T	gene08065: splice acceptor variant	gene08065: intron variant
LG2	12775703	GTA	GTA	G	G	gene08067: splice donor variant	gene08067: splice region variant	gene08068: upstream gene variant	gene08067: intron variant
LG2	12820051	C	C	T	T	gene08078: splice acceptor variant	gene08077: downstream gene variant	gene08078: intron variant
LG2	13076173	GC	GC	G	G	gene08261: frameshift variant	gene08262: upstream gene variant	gene08264: upstream gene variant	gene08263: downstream gene variant
LG2	13155047	C	C	A	A	gene08279: stop lost: Ter465Tyr	gene08278: downstream gene variant
LG2	13180174	AC	AC	A	A	gene08284: frameshift variant	gene08283: upstream gene variant
LG2	14172317	T	T	TA	TA	gene20215: frameshift variant	gene20215: splice region variant
LG2	14172580	C	C	T	T	gene20215: stop gained: Gln91*
LG2	14204412	C	C	T	T	gene20294: stop gained: Gln196*	gene20293: downstream gene variant
LG2	14322223	CT	CT	C	C	gene20315: frameshift variant	gene20313: upstream gene variant	gene20314: upstream gene variant	gene20316: upstream gene variant	gene20317: downstream gene variant
LG2	14362994	AG	AG	A	A	gene20324: frameshift variant
LG2	14440021	T	T	TC	TC	gene20338: frameshift variant	gene20336: upstream gene variant	gene20340: upstream gene variant	gene20337: upstream gene variant	gene20341: upstream gene variant	gene20339: downstream gene variant
LG2	14450429	C	C	CT	CT	gene20342: frameshift variant	gene20344: upstream gene variant	gene20343: downstream gene variant
LG2	14519231	AT	AT	A	A	gene20265: frameshift variant	gene20264: downstream gene variant
LG2	14680265	T	T	TG	TG	gene20288: frameshift variant	gene20287: downstream gene variant	gene20289: downstream gene variant
LG2	14683652	T	T	C	C	gene20288: stop lost: Ter580Gln	gene20289: downstream gene variant
LG2	14893589	CAG	CAG	C	C	gene27822: frameshift variant	gene27821: upstream gene variant
LG2	18204522	G	G	C	C	gene33891: stop gained: Ser111*	gene33889: upstream gene variant	gene33890: upstream gene variant	gene33892: downstream gene variant
LG2	18213498	G	GC	G	G	gene33893: frameshift variant	gene02666: upstream gene variant	gene33892: upstream gene variant	gene02667: downstream gene variant
LG2	18214465	C	C	T	T	gene33893: stop gained: Trp35*	gene02666: upstream gene variant	gene33892: upstream gene variant	gene02667: downstream gene variant
LG2	18415674	T	T	C	C	gene02704: splice acceptor variant	gene02703: downstream gene variant	gene02704: intron variant
LG2	18672445	G	G	GTC	GTC	gene08472: frameshift variant	gene08472: splice region variant	gene08473: downstream gene variant
LG2	19046463	G	G	GT	GT	gene08547: frameshift variant
LG2	19132043	ATC	ATC	A	A	gene08563: frameshift variant	gene08564: downstream gene variant	gene08562: downstream gene variant
LG2	19341419	C	C	A	A	gene34602: stop gained: Glu121*	gene08613: upstream gene variant	gene08615: upstream gene variant	gene08614: downstream gene variant
LG2	19438375	CA	CA	C	C	gene08637: frameshift variant	gene08638: upstream gene variant	gene08639: upstream gene variant	gene08636: downstream gene variant
LG2	19492282	G	G	A	A	gene34605: stop gained: Trp208*	gene34605: splice region variant	gene34603: upstream gene variant	gene34606: upstream gene variant	gene34607: upstream gene variant	gene34604: downstream gene variant
LG2	19499521	C	C	T	T	gene34607: stop gained: Gln306*	gene34608: upstream gene variant	gene34609: upstream gene variant	gene34605: downstream gene variant	gene34606: downstream gene variant
LG2	19503760	G	GC	G	G	gene34608: frameshift variant	gene34609: upstream gene variant	gene08650: upstream gene variant	gene34607: downstream gene variant	gene34610: downstream gene variant
LG2	19505627	C	C	T	T	gene34610: splice acceptor variant	gene08650: upstream gene variant	gene34608: downstream gene variant	gene34609: downstream gene variant	gene34610: intron variant
LG2	19506791	C	C	T	T	gene34610: stop gained: Trp93*	gene08650: upstream gene variant	gene34608: downstream gene variant	gene34609: downstream gene variant
LG2	19666022	C	C	T	T	gene08677: stop gained: Gln11*	gene08678: upstream gene variant
LG2	19777789	GA	GA	G	G	gene08699: frameshift variant	gene08700: upstream gene variant	gene08698: downstream gene variant
LG2	19836339	AT	AT	A	A	gene08711: frameshift variant	gene08709: upstream gene variant	gene08710: upstream gene variant	gene08712: downstream gene variant
LG2	20065770	AG	AG	A	A	gene08758: frameshift variant	gene08759: downstream gene variant	gene08757: downstream gene variant	gene08760: downstream gene variant
LG2	20208642	A	A	ACT	ACT	gene08785: frameshift variant	gene08786: upstream gene variant	gene08787: downstream gene variant
LG2	20232704	GA	GA	G	G	gene08790: frameshift variant	gene34613: upstream gene variant	gene34614: upstream gene variant	gene08791: downstream gene variant
LG2	20233314	GCA	GCA	G	G	gene08790: frameshift variant	gene34613: upstream gene variant	gene34614: upstream gene variant	gene08791: downstream gene variant
LG2	20238110	C	C	T	T	gene08791: stop gained: Trp229*	gene08792: upstream gene variant	gene08790: downstream gene variant
LG2	20238472	C	C	T	T	gene08791: stop gained: Trp108*	gene08792: upstream gene variant	gene08790: downstream gene variant
LG2	20407258	A	A	C	C	gene08831: stop lost: Ter239Glu	gene08829: upstream gene variant	gene08830: upstream gene variant	gene08828: downstream gene variant	gene08832: downstream gene variant
LG2	20430411	G	G	GA	GA	gene08835: frameshift variant	gene08837: upstream gene variant	gene08836: downstream gene variant
LG2	20431635	ACT	ACT	A	A	gene08835: frameshift variant	gene08837: upstream gene variant	gene08836: downstream gene variant
LG2	20528681	C	CTG	C	C	gene34618: frameshift variant	gene34617: upstream gene variant	gene34619: downstream gene variant	gene34620: downstream gene variant
LG2	20528972	T	TG	T	T	gene34618: frameshift variant	gene34617: upstream gene variant	gene34619: downstream gene variant	gene34620: downstream gene variant
LG2	20709515	T	T	G	G	gene09013: stop gained: Tyr50*	gene34621: upstream gene variant	gene09012: upstream gene variant	gene09014: downstream gene variant
LG2	20709660	T	T	A	A	gene09013: stop lost: Ter99Lys	gene34621: upstream gene variant	gene09012: upstream gene variant	gene09014: downstream gene variant
LG2	20711535	A	A	G	G	gene34621: stop lost: Ter333Trp	gene09012: upstream gene variant	gene09014: downstream gene variant	gene09013: downstream gene variant	gene09015: downstream gene variant
LG2	20718304	TG	TG	T	T	gene09016: frameshift variant	gene09014: upstream gene variant	gene09017: upstream gene variant	gene09015: upstream gene variant
LG2	21561512	G	G	A	A	gene14994: stop gained: Trp117*	gene14993: downstream gene variant
LG2	21801420	A	A	G	G	gene15037: stop lost: Ter149Trp	gene15036: upstream gene variant	gene15039: upstream gene variant	gene15038: downstream gene variant
LG2	21926944	A	A	C	C	gene15061: stop lost: Ter105Tyr	gene15059: upstream gene variant	gene15060: downstream gene variant
LG2	21960918	T	T	TG	TG	gene35200: frameshift variant	gene35201: downstream gene variant
LG2	21960936	T	TTG	T	T	gene35200: frameshift variant	gene35201: downstream gene variant
LG2	21966163	GT	GT	G	G	gene35201: frameshift variant	gene35200: upstream gene variant	gene35202: downstream gene variant
LG2	22099894	C	C	A	A	gene15097: stop gained: Glu112*	gene15101: upstream gene variant	gene15098: downstream gene variant	gene15099: downstream gene variant	gene15096: downstream gene variant	gene15100: downstream gene variant
LG2	22099941	G	G	T	T	gene15097: stop gained: Ser96*	gene15101: upstream gene variant	gene15098: downstream gene variant	gene15099: downstream gene variant	gene15096: downstream gene variant	gene15100: downstream gene variant
LG2	22103000	GC	GC	G	G	gene15099: frameshift variant	gene15101: upstream gene variant	gene15097: upstream gene variant	gene15098: upstream gene variant	gene15096: downstream gene variant	gene15100: downstream gene variant
LG2	22105404	C	C	A	A	gene15101: stop gained: Tyr52*	gene15098: upstream gene variant	gene15099: upstream gene variant	gene15100: upstream gene variant
LG2	22172689	A	A	G	G	gene15118: splice donor variant	gene15119: downstream gene variant	gene15118: intron variant
LG2	22196424	GTC	GTC	G	G	gene15122: splice donor variant	gene15122: splice region variant	gene15121: downstream gene variant	gene15123: downstream gene variant	gene15122: intron variant
LG2	22232985	C	C	T	T	gene35203: stop gained: Gln299*	gene15129: intron variant
LG2	22244204	G	G	GC	GC	gene35204: frameshift variant	gene35205: upstream gene variant
LG2	22249114	A	A	G	G	gene35205: splice acceptor variant	gene35204: downstream gene variant	gene35205: intron variant
LG2	22250666	A	AG	A	A	gene35205: frameshift variant	gene35204: downstream gene variant
LG2	24375503	G	GA	G	G	gene15362: frameshift variant
LG3	53644	CTA	CTA	C	C	gene19526: frameshift variant	gene19525: upstream gene variant
LG3	68752	C	C	CA	CA	gene19529: frameshift variant	gene19528: upstream gene variant	gene19530: downstream gene variant
LG3	109762	AT	A	AT	AT	gene35038: frameshift variant	gene19538: upstream gene variant
LG3	114021	C	C	T	T	gene19538: stop gained: Gln14*	gene35038: upstream gene variant
LG3	115095	A	A	G	G	gene19538: stop lost: Ter114Trp	gene35038: upstream gene variant
LG3	139023	C	C	T	T	gene19543: splice donor variant	gene19541: upstream gene variant	gene19544: downstream gene variant	gene19542: downstream gene variant	gene19543: intron variant
LG3	229562	C	C	A	A	gene19565: stop gained: Ser374*	gene19564: upstream gene variant	gene19566: downstream gene variant
LG3	231955	G	G	A	A	gene19566: stop gained: Gln11*	gene19564: upstream gene variant	gene19567: downstream gene variant	gene19565: downstream gene variant
LG3	302490	C	C	CT	CT	gene19584: frameshift variant	gene19585: upstream gene variant	gene19582: upstream gene variant	gene19583: downstream gene variant
LG3	315691	C	C	CT	CT	gene19587: frameshift variant	gene19588: downstream gene variant	gene19586: downstream gene variant
LG3	734948	A	A	AT	AT	gene19493: frameshift variant	gene19494: downstream gene variant
LG3	776715	G	G	T	T	gene19503: stop gained: Ser14*	gene19504: downstream gene variant	gene19502: downstream gene variant
LG3	816561	T	T	TC	TC	gene19509: frameshift variant	gene19510: downstream gene variant
LG3	854427	C	C	T	T	gene35039: stop gained: Trp116*	gene19519: downstream gene variant	gene35040: downstream gene variant	gene35041: downstream gene variant
LG3	856405	G	G	C	C	gene35041: stop gained: Tyr358*	gene35039: upstream gene variant	gene35040: upstream gene variant
LG3	857747	CG	CG	C	C	gene35041: frameshift variant	gene35039: upstream gene variant	gene35040: upstream gene variant	gene19520: upstream gene variant	gene35042: downstream gene variant
LG3	862546	C	C	T	T	gene35042: stop gained: Trp16*	gene35041: upstream gene variant	gene35043: downstream gene variant	gene19520: downstream gene variant
LG3	864793	GC	GC	G	G	gene35043: frameshift variant	gene35042: upstream gene variant	gene19520: downstream gene variant
LG3	865378	AG	AG	A	A	gene35043: frameshift variant	gene35042: upstream gene variant	gene19520: downstream gene variant
LG3	873356	T	T	G	G	gene35043: splice acceptor variant	gene35043: intron variant
LG3	909774	A	A	G	G	gene19738: splice acceptor variant	gene19737: upstream gene variant	gene19739: downstream gene variant	gene19738: intron variant
LG3	1022538	AC	AC	A	A	gene19768: frameshift variant	gene19767: upstream gene variant	gene19769: downstream gene variant	gene19770: downstream gene variant
LG3	1167586	G	GGC	G	G	gene35045: frameshift variant	gene19797: upstream gene variant	gene19798: upstream gene variant
LG3	1167614	GT	G	GT	GT	gene35045: frameshift variant	gene19797: upstream gene variant	gene19798: upstream gene variant
LG3	1203997	C	C	CA	CA	gene19806: frameshift variant	gene19804: upstream gene variant	gene19807: downstream gene variant	gene19805: downstream gene variant
LG3	1287001	TG	TG	T	T	gene19830: frameshift variant	gene19831: upstream gene variant
LG3	1554719	G	G	GA	GA	gene30555: frameshift variant	gene30557: upstream gene variant	gene30554: upstream gene variant	gene30558: upstream gene variant	gene30556: downstream gene variant	gene30553: downstream gene variant
LG3	1658777	GC	GC	G	G	gene34393: frameshift variant	gene30578: upstream gene variant	gene30577: downstream gene variant
LG3	1682843	T	T	C	C	gene30583: splice acceptor variant	gene30584: downstream gene variant	gene30585: downstream gene variant	gene30582: downstream gene variant	gene30583: intron variant
LG3	1709078	C	C	A	A	gene30589: start lost	gene30590: downstream gene variant	gene30588: downstream gene variant
LG3	1854952	T	T	TA	TA	gene30614: frameshift variant	gene30613: upstream gene variant	gene30615: downstream gene variant
LG3	1977184	A	A	G	G	gene34396: splice donor variant	gene30364: upstream gene variant	gene34396: intron variant
LG3	1977226	C	C	T	T	gene34396: splice acceptor variant	gene30364: upstream gene variant	gene34396: intron variant
LG3	1977809	A	A	G	G	gene34396: splice donor variant	gene30364: upstream gene variant	gene34396: intron variant
LG3	1977892	T	T	TA	TA	gene34396: frameshift variant	gene30364: upstream gene variant
LG3	1978467	G	G	A	A	gene34396: stop gained: Gln60*	gene30364: upstream gene variant
LG3	1988940	G	G	GAC	GAC	gene30365: frameshift variant	gene30367: upstream gene variant	gene30366: downstream gene variant
LG3	2370121	C	C	T	T	gene30437: stop gained: Trp32*	gene30436: upstream gene variant	gene30438: upstream gene variant
LG3	2498568	G	G	GTA	GTA	gene30461: frameshift variant	gene30460: upstream gene variant	gene30462: upstream gene variant
LG3	2510973	CA	CA	C	C	gene30462: frameshift variant
LG3	2536046	G	G	A	A	gene30468: splice donor variant	gene30469: upstream gene variant	gene30470: downstream gene variant	gene30467: downstream gene variant	gene30468: intron variant
LG3	2610780	A	A	G	G	gene34402: splice acceptor variant	gene30481: upstream gene variant	gene34401: downstream gene variant	gene34402: intron variant
LG3	2840540	T	T	G	G	gene30710: stop gained: Tyr111*	gene30711: downstream gene variant
LG3	2891290	C	C	T	T	gene30720: stop gained: Trp7*	gene30721: upstream gene variant
LG3	4143345	AG	AG	A	A	gene24887: frameshift variant	gene24886: downstream gene variant	gene24888: downstream gene variant
LG3	4387455	G	G	GTT	GTT	gene23801: frameshift variant	gene23802: upstream gene variant	gene23800: upstream gene variant	gene23799: downstream gene variant
LG3	4455906	C	C	T	T	gene29733: splice acceptor variant	gene29734: upstream gene variant	gene29733: intron variant
LG3	4608629	T	T	G	G	gene29760: stop lost: Ter477Glu	gene29759: upstream gene variant	gene29761: downstream gene variant
LG3	4693144	A	A	AC	AC	gene34254: splice donor variant	gene29777: upstream gene variant	gene29775: upstream gene variant	gene29776: upstream gene variant	gene29778: upstream gene variant	gene34254: intron variant
LG3	4823162	C	C	A	A	gene34256: splice acceptor variant	gene29806: upstream gene variant	gene29805: upstream gene variant	gene29807: downstream gene variant	gene34256: intron variant
LG3	4823200	C	C	T	T	gene34256: splice donor variant	gene29806: upstream gene variant	gene29805: upstream gene variant	gene29807: downstream gene variant	gene34256: intron variant
LG3	4859069	T	T	C	C	gene29814: splice acceptor variant	gene29812: upstream gene variant	gene29815: upstream gene variant	gene29813: downstream gene variant	gene29814: intron variant
LG3	4862602	G	G	T	T	gene29815: stop gained: Glu537*	gene29816: upstream gene variant	gene29814: upstream gene variant
LG3	4954957	G	G	T	T	gene29834: stop gained: Tyr135*	gene29833: upstream gene variant
LG3	4967915	G	G	GT	GT	gene29652: frameshift variant	gene29653: upstream gene variant
LG3	5038469	T	T	G	G	gene29667: stop gained: Tyr18*	gene29666: upstream gene variant
LG3	5063282	TA	TA	T	T	gene29673: frameshift variant	gene29675: upstream gene variant	gene29674: downstream gene variant	gene29672: downstream gene variant
LG3	5115920	A	A	AT	AT	gene29684: frameshift variant	gene29683: downstream gene variant
LG3	5543019	T	T	C	C	gene02398: stop lost: Ter459Trp	gene02397: upstream gene variant
LG3	5544191	C	C	T	T	gene02398: stop gained: Trp377*	gene02397: upstream gene variant
LG3	5573323	CTG	CTG	C	C	gene02403: splice acceptor variant	gene02403: splice region variant	gene02404: downstream gene variant	gene02402: downstream gene variant	gene02403: intron variant
LG3	5706632	CT	CT	C	C	gene00104: frameshift variant	gene00106: upstream gene variant	gene00107: upstream gene variant	gene00105: downstream gene variant	gene00103: downstream gene variant
LG3	5725324	T	T	C	C	gene00112: start lost	gene00110: upstream gene variant	gene00111: upstream gene variant	gene00113: upstream gene variant
LG3	5812051	TG	TG	T	T	gene00123: frameshift variant	gene00124: downstream gene variant
LG3	5884447	C	C	CA	CA	gene28857: frameshift variant	gene28858: downstream gene variant
LG3	6160023	G	G	GT	GT	gene28950: frameshift variant	gene28948: upstream gene variant	gene28951: downstream gene variant	gene28949: downstream gene variant
LG3	6160024	C	CT	C	C	gene28950: frameshift variant	gene28948: upstream gene variant	gene28951: downstream gene variant	gene28949: downstream gene variant
LG3	7694869	CAG	CAG	C	C	gene20035: frameshift variant	gene20034: downstream gene variant
LG3	7702426	C	C	A	A	gene20035: splice acceptor variant	gene20036: upstream gene variant	gene20035: intron variant
LG3	7818587	C	C	A	A	gene20057: stop gained: Glu155*	gene20058: downstream gene variant	gene20056: downstream gene variant
LG3	7820603	A	A	G	G	gene20058: stop lost: Ter508Gln	gene20057: upstream gene variant	gene20056: downstream gene variant
LG3	7820614	G	G	GTC	GTC	gene20058: frameshift variant	gene20057: upstream gene variant	gene20056: downstream gene variant
LG3	7869622	C	C	T	T	gene20063: splice acceptor variant	gene20064: upstream gene variant	gene20063: intron variant
LG3	7886097	T	T	C	C	gene20066: stop lost: Ter662Trp
LG3	7886126	G	G	A	A	gene20066: stop gained: Gln653*
LG3	7890032	A	A	AT	AT	gene20066: frameshift variant
LG3	8464749	T	T	TAC	TAC	gene20162: frameshift variant	gene20163: upstream gene variant	gene20161: downstream gene variant	gene20164: downstream gene variant
LG3	8468563	CT	CT	C	C	gene20164: frameshift variant	gene20166: upstream gene variant	gene20162: downstream gene variant	gene20165: downstream gene variant	gene20163: downstream gene variant
LG3	8518787	AG	AG	A	A	gene20174: frameshift variant	gene20173: downstream gene variant	gene20175: downstream gene variant
LG3	8563155	G	G	A	A	gene20182: stop gained: Gln164*
LG3	8637220	GA	GA	G	G	gene20200: frameshift variant	gene20201: upstream gene variant	gene20199: downstream gene variant
LG3	8638405	C	C	A	A	gene20200: stop gained: Tyr464*	gene20201: upstream gene variant	gene20199: downstream gene variant
LG3	8733633	C	C	T	T	gene02342: splice donor variant	gene02343: downstream gene variant	gene02342: intron variant
LG3	8798367	T	TA	T	T	gene02350: frameshift variant+stop lost: c.790_791insT	gene02349: downstream gene variant
LG3	10008313	C	C	T	T	gene03033: stop gained: Gln31*	gene03034: downstream gene variant	gene03032: downstream gene variant
LG3	10043965	T	T	A	A	gene03042: stop lost: Ter115Leu	gene03043: upstream gene variant	gene03040: downstream gene variant	gene03041: downstream gene variant
LG3	10105472	A	A	C	C	gene03050: stop gained: Leu90*
LG3	10189042	G	G	A	A	gene03062: stop gained: Trp53*	gene03061: upstream gene variant	gene03063: downstream gene variant
LG3	10278497	C	C	CA	CA	gene03079: frameshift variant	gene03080: downstream gene variant	gene03081: downstream gene variant	gene03078: downstream gene variant	gene03082: downstream gene variant
LG3	11208869	GT	GT	G	G	gene25033: frameshift variant	gene25032: upstream gene variant	gene25035: upstream gene variant	gene25034: downstream gene variant
LG3	12270967	A	A	T	T	gene03309: stop gained: Lys386*	gene03308: downstream gene variant	gene03310: downstream gene variant
LG3	12312204	A	A	G	G	gene03164: splice acceptor variant	gene03166: upstream gene variant	gene03165: downstream gene variant	gene03164: intron variant
LG3	12312234	G	G	A	A	gene03164: stop gained: Trp25*	gene03166: upstream gene variant	gene03165: downstream gene variant
LG3	12349255	GC	GC	G	G	gene03169: frameshift variant
LG3	12386037	AC	AC	A	A	gene03177: frameshift variant	gene03178: upstream gene variant	gene03175: downstream gene variant	gene03176: downstream gene variant
LG3	12548083	A	A	AT	AT	gene03197: frameshift variant
LG3	13274994	GTA	G	GTA	GTA	gene03315: frameshift variant	gene03316: upstream gene variant	gene03317: upstream gene variant
LG3	13698207	C	C	T	T	gene03415: stop gained: Arg166*	gene03416: upstream gene variant
LG3	13915560	G	G	T	T	gene03452: stop gained: Glu158*	gene03453: downstream gene variant	gene03451: downstream gene variant
LG3	14011522	C	C	T	T	gene03477: stop gained: Arg185*
LG3	14111054	G	G	A	A	gene03492: stop gained: Gln649*	gene03491: upstream gene variant
LG3	14212884	C	C	T	T	gene03506: stop gained: Arg120*	gene03505: upstream gene variant	gene03508: upstream gene variant	gene03507: downstream gene variant
LG3	14319922	G	G	GC	GC	gene03523: frameshift variant
LG3	14347945	T	TG	T	T	gene03526: splice acceptor variant	gene03525: upstream gene variant	gene03527: upstream gene variant	gene03528: downstream gene variant	gene03526: intron variant
LG3	14425747	G	G	A	A	gene03540: stop gained: Gln308*	gene03538: downstream gene variant	gene03539: downstream gene variant	gene03541: downstream gene variant
LG3	14531893	C	C	CA	CA	gene03557: frameshift variant	gene34809: upstream gene variant	gene03556: downstream gene variant
LG3	15893892	G	G	A	A	gene22876: stop gained: Trp29*
LG3	17908901	GC	G	GC	GC	gene21086: frameshift variant	gene21085: upstream gene variant	gene21084: downstream gene variant
LG3	20841525	T	T	C	C	gene28229: splice acceptor variant	gene28230: upstream gene variant	gene28228: downstream gene variant	gene28229: intron variant
LG3	20855825	C	C	T	T	gene28231: stop gained: Arg259*	gene28233: upstream gene variant	gene28230: downstream gene variant	gene28232: downstream gene variant
LG3	21192270	TC	TC	T	T	gene28584: frameshift variant
LG3	21254876	T	T	TAG	TAG	gene28592: frameshift variant	gene28593: upstream gene variant	gene28591: downstream gene variant
LG3	22281535	T	TA	T	T	gene07995: frameshift variant	gene07996: upstream gene variant	gene07994: downstream gene variant
LG3	22406210	A	A	T	T	gene07873: stop lost: Ter945Tyr	gene07875: upstream gene variant	gene07874: downstream gene variant
LG3	22941599	C	C	T	T	gene07947: splice acceptor variant	gene07947: intron variant
LG3	22946946	TC	T	TC	TC	gene07948: frameshift variant	gene07947: upstream gene variant
LG3	23011544	A	A	T	T	gene07843: stop gained: Lys128*
LG3	23370891	T	T	C	C	gene30216: splice acceptor variant	gene30217: upstream gene variant	gene30218: upstream gene variant	gene30216: intron variant
LG3	24450621	AC	AC	A	A	gene27337: frameshift variant	gene27338: upstream gene variant	gene27336: downstream gene variant
LG3	26453536	A	A	C	C	gene14056: splice acceptor variant	gene14055: upstream gene variant	gene14057: upstream gene variant	gene14056: intron variant
LG3	27620395	CT	C	CT	CT	gene14009: frameshift variant	gene14008: upstream gene variant	gene14010: upstream gene variant
LG3	27925529	A	A	AC	AC	gene24727: frameshift variant	gene24726: upstream gene variant	gene24728: upstream gene variant	gene24725: downstream gene variant
LG3	27936257	A	A	C	C	gene24730: splice donor variant	gene24731: upstream gene variant	gene24729: downstream gene variant	gene24730: intron variant
LG3	28180420	C	C	T	T	gene24760: stop gained: Gln51*
LG3	28281978	A	A	AC	AC	gene24773: frameshift variant	gene24775: upstream gene variant	gene34055: upstream gene variant	gene24774: downstream gene variant
LG3	28282061	GC	GC	G	G	gene24773: frameshift variant	gene24775: upstream gene variant	gene34055: upstream gene variant	gene24774: downstream gene variant
LG3	28291549	T	T	A	A	gene24777: stop gained: Lys84*	gene24778: upstream gene variant	gene24775: downstream gene variant	gene24776: downstream gene variant
LG3	28292912	C	C	CA	CA	gene24778: frameshift variant	gene24777: upstream gene variant	gene24776: downstream gene variant	gene24779: downstream gene variant
LG3	28314243	G	G	C	C	gene24781: splice donor variant	gene24782: downstream gene variant	gene24781: intron variant
LG3	28908697	CG	CG	C	C	gene01426: frameshift variant	gene01427: upstream gene variant	gene01428: upstream gene variant	gene01425: downstream gene variant
LG3	29077523	C	CTT	C	C	gene01454: frameshift variant	gene01455: upstream gene variant	gene01453: upstream gene variant	gene01452: downstream gene variant
LG3	29119471	C	C	T	T	gene01464: stop gained: Arg330*	gene01463: upstream gene variant	gene01465: upstream gene variant	gene01466: downstream gene variant
LG3	29241466	G	G	T	T	gene33910: stop gained: Glu142*	gene01483: upstream gene variant	gene01485: upstream gene variant	gene01484: downstream gene variant	gene01486: downstream gene variant
LG3	29241622	T	T	A	A	gene33910: stop lost: Ter194Lys	gene01483: upstream gene variant	gene01485: upstream gene variant	gene01484: downstream gene variant	gene01486: downstream gene variant
LG3	29275627	TG	TG	T	T	gene01490: frameshift variant	gene01489: downstream gene variant
LG3	29362494	A	A	G	G	gene01506: splice acceptor variant	gene01505: downstream gene variant	gene01507: downstream gene variant	gene01506: intron variant
LG3	30180096	T	T	TTG	TTG	gene20641: frameshift variant	gene20641: splice region variant	gene20642: upstream gene variant	gene20640: downstream gene variant
LG3	30262373	A	A	G	G	gene20651: splice acceptor variant	gene34169: upstream gene variant	gene20651: intron variant
LG3	31032936	GT	GT	G	G	gene24406: splice donor variant	gene24405: upstream gene variant	gene24406: intron variant
LG3	31180846	A	A	AT	AT	gene24426: frameshift variant	gene24425: upstream gene variant	gene24427: upstream gene variant
LG3	31208192	A	A	T	T	gene24431: stop lost: Ter157Tyr	gene24432: downstream gene variant	gene24430: downstream gene variant	gene24433: downstream gene variant
LG3	31208712	T	T	A	A	gene24432: stop lost: Ter337Cys	gene24430: downstream gene variant	gene24433: downstream gene variant	gene24431: downstream gene variant
LG3	31215455	G	GA	G	G	gene24433: frameshift variant	gene24434: upstream gene variant	gene24432: upstream gene variant	gene34083: downstream gene variant
LG4	6227618	GT	G	GT	GT	gene17247: frameshift variant	gene17246: upstream gene variant	gene17248: downstream gene variant
LG4	9943495	G	GC	G	G	gene28306: frameshift variant	gene28307: upstream gene variant
LG4	10163840	AC	AC	A	A	gene28348: splice donor variant	gene28347: upstream gene variant	gene28348: intron variant
LG4	13119952	TAC	T	TAC	TAC	gene09869: frameshift variant	gene09868: upstream gene variant
LG4	14270582	G	GA	G	G	gene00807: frameshift variant	gene00808: upstream gene variant	gene00806: downstream gene variant
LG4	14974579	C	C	T	T	gene00624: stop gained: Gln161*	gene00625: upstream gene variant	gene33833: upstream gene variant	gene33834: downstream gene variant
LG4	14976844	T	T	TAC	TAC	gene00625: frameshift variant	gene33833: upstream gene variant	gene00626: upstream gene variant	gene33834: downstream gene variant	gene00624: downstream gene variant
LG4	15008644	GTA	GTA	G	G	gene33839: frameshift variant	gene33840: downstream gene variant	gene33838: downstream gene variant
LG4	19058390	CT	C	CT	CT	gene06773: frameshift variant	gene06774: upstream gene variant
LG4	20751725	CTG	CTG	C	C	gene22811: splice acceptor variant	gene22809: downstream gene variant	gene22810: downstream gene variant	gene22811: intron variant
LG4	20823842	G	G	T	T	gene22821: start lost	gene22819: downstream gene variant	gene22820: downstream gene variant
LG4	21751060	GT	G	GT	GT	gene05011: frameshift variant	gene34770: upstream gene variant
LG4	24243191	GGA	GGA	G	G	gene22183: frameshift variant	gene22182: downstream gene variant
LG4	24270251	A	A	G	G	gene22187: start lost	gene22188: downstream gene variant	gene22186: downstream gene variant	gene22189: downstream gene variant
LG4	24557232	C	CA	C	C	gene03617: frameshift variant	gene03615: downstream gene variant	gene03616: downstream gene variant
LG4	24579300	G	G	T	T	gene03620: start lost	gene03621: downstream gene variant
LG4	24594542	G	G	A	A	gene03624: splice acceptor variant	gene03623: upstream gene variant	gene03622: downstream gene variant	gene03624: intron variant
LG4	24594715	G	G	T	T	gene03624: splice acceptor variant	gene03623: upstream gene variant	gene03622: downstream gene variant	gene03624: intron variant
LG4	24610400	C	C	CAT	CAT	gene03628: frameshift variant	gene03627: upstream gene variant	gene03629: downstream gene variant
LG4	24614848	A	A	AG	AG	gene03629: frameshift variant	gene03628: upstream gene variant	gene03630: downstream gene variant
LG4	24618570	CA	CA	C	C	gene03630: frameshift variant	gene03631: upstream gene variant	gene03629: upstream gene variant	gene03632: downstream gene variant
LG4	24790596	TA	TA	T	T	gene03660: frameshift variant	gene03658: upstream gene variant	gene03659: downstream gene variant
LG4	24805424	A	A	G	G	gene03661: stop lost: Ter102Gln	gene03662: downstream gene variant	gene03663: downstream gene variant
LG4	25199160	G	G	GC	GC	gene03730: frameshift variant
LG4	25231915	G	G	A	A	gene03737: stop gained: Gln285*	gene03736: upstream gene variant	gene03738: upstream gene variant	gene03735: downstream gene variant
LG4	25234676	G	G	A	A	gene03738: splice donor variant	gene03737: upstream gene variant	gene03738: intron variant
LG4	25247932	T	T	C	C	gene03740: splice acceptor variant	gene03739: downstream gene variant	gene03740: intron variant
LG4	25310133	A	A	T	T	gene03750: splice donor variant	gene03750: intron variant
LG4	25322337	C	C	A	A	gene03752: stop gained: Glu5*	gene03753: upstream gene variant	gene03751: upstream gene variant	gene03754: downstream gene variant
LG4	25467773	G	G	A	A	gene03782: stop gained: Gln109*	gene03781: downstream gene variant
LG4	25483767	C	C	T	T	gene03784: stop gained: Trp500*	gene34812: upstream gene variant
LG4	25502503	C	C	A	A	gene03786: splice donor variant	gene03786: intron variant
LG4	25557523	C	C	T	T	gene03458: splice donor variant	gene03457: downstream gene variant	gene03458: intron variant
LG4	25598329	T	T	TA	TA	gene03859: frameshift variant	gene03858: upstream gene variant	gene03860: downstream gene variant
LG4	25608335	G	G	T	T	gene03862: stop gained: Ser668*	gene03860: upstream gene variant	gene03861: downstream gene variant
LG4	25638779	TG	TG	T	T	gene03868: frameshift variant	gene03869: downstream gene variant	gene03867: downstream gene variant	gene03870: downstream gene variant
LG4	26021948	T	T	G	G	gene04489: stop lost: Ter227Ser	gene04488: downstream gene variant
LG4	26231315	C	C	A	A	gene04521: stop gained: Gly9*	gene04522: downstream gene variant
LG4	26377470	TG	TG	T	T	gene04545: frameshift variant	gene04546: upstream gene variant	gene04544: downstream gene variant	gene04547: downstream gene variant
LG4	26378559	TG	TG	T	T	gene04545: frameshift variant	gene04546: upstream gene variant	gene04544: downstream gene variant	gene04547: downstream gene variant
LG4	26621521	A	A	G	G	gene00645: stop lost: Ter109Arg	gene00644: downstream gene variant
LG4	26683884	C	C	A	A	gene00658: splice donor variant	gene00659: upstream gene variant	gene00660: downstream gene variant	gene00658: intron variant
LG4	26808404	T	T	TA	TA	gene00685: frameshift variant	gene00686: upstream gene variant	gene00684: upstream gene variant
LG4	26932118	AGG	AGG	A	A	gene00716: frameshift variant	gene00714: upstream gene variant	gene00715: upstream gene variant
LG4	26958687	G	G	T	T	gene00720: stop gained: Tyr206*	gene00721: upstream gene variant	gene00719: upstream gene variant
LG4	26960072	C	C	T	T	gene00721: stop gained: Gln43*	gene00719: upstream gene variant	gene00720: upstream gene variant	gene00722: downstream gene variant
LG4	26962644	T	T	A	A	gene00721: stop gained: Leu142*	gene00720: upstream gene variant	gene00723: upstream gene variant	gene00722: downstream gene variant
LG4	26967871	TG	TG	T	T	gene00723: frameshift variant	gene00722: upstream gene variant	gene00721: downstream gene variant	gene00724: downstream gene variant
LG4	26970143	C	C	G	G	gene00724: splice donor variant	gene00722: upstream gene variant	gene00723: downstream gene variant	gene00724: intron variant
LG4	27073890	C	C	T	T	gene00741: stop gained: Trp21*	gene00740: downstream gene variant	gene33820: downstream gene variant
LG4	27081309	C	C	T	T	gene33821: splice acceptor variant	gene33820: upstream gene variant	gene33822: downstream gene variant	gene33821: intron variant
LG4	27082192	G	G	C	C	gene33821: stop gained: Ser494*	gene33820: upstream gene variant	gene33822: downstream gene variant
LG4	27082803	AG	AG	A	A	gene33821: frameshift variant	gene33820: upstream gene variant	gene33822: downstream gene variant
LG4	27084872	G	G	T	T	gene33822: stop gained: Ser424*	gene33820: upstream gene variant	gene33821: upstream gene variant
LG5	20155	T	T	A	A	gene24651: stop lost: Ter424Cys	gene24649: downstream gene variant	gene24652: downstream gene variant	gene24650: downstream gene variant
LG5	1141762	CG	C	CG	CG	gene32400: frameshift variant	gene32399: upstream gene variant	gene32401: downstream gene variant
LG5	2889532	T	TTG	T	T	gene34359: frameshift variant	gene34358: upstream gene variant	gene32123: intron variant
LG5	12549038	A	AC	A	A	gene10771: frameshift variant	gene10770: downstream gene variant
LG5	14111439	T	T	C	C	gene31291: stop lost: Ter226Trp	gene31292: upstream gene variant
LG5	20829870	G	GAA	G	G	gene10881: frameshift variant	gene10880: downstream gene variant	gene10882: downstream gene variant
LG5	21741495	A	A	T	T	gene11857: stop lost: Ter171Arg	gene11858: upstream gene variant	gene11854: upstream gene variant	gene11856: upstream gene variant	gene11855: downstream gene variant
LG5	21753567	G	G	A	A	gene11859: stop gained: Arg126*	gene11860: downstream gene variant
LG5	21772894	T	T	G	G	gene11861: stop lost: Ter450Gly	gene11862: upstream gene variant	gene11863: downstream gene variant
LG5	21860384	C	C	T	T	gene34709: splice acceptor variant	gene11880: upstream gene variant	gene34709: intron variant
LG5	21862072	G	G	A	A	gene34709: stop gained: Gln186*	gene11880: upstream gene variant
LG5	23062558	GT	G	GT	GT	gene27090: frameshift variant	gene27089: upstream gene variant	gene27091: downstream gene variant
LG5	23399385	GA	GA	G	G	gene25660: frameshift variant
LG5	25816623	G	GA	G	G	gene12279: frameshift variant	gene12278: downstream gene variant
LG5	27371245	A	A	AG	AG	gene29990: frameshift variant	gene29991: upstream gene variant	gene29992: downstream gene variant
LG5	27374568	AC	AC	A	A	gene29992: frameshift variant	gene29993: upstream gene variant	gene29994: upstream gene variant	gene29990: downstream gene variant	gene29991: downstream gene variant
LG5	27386398	A	A	G	G	gene34278: start lost	gene34279: upstream gene variant	gene34280: upstream gene variant	gene29994: downstream gene variant
LG5	27387487	A	A	T	T	gene34279: stop gained: Lys56*	gene34280: upstream gene variant	gene29994: downstream gene variant	gene34278: downstream gene variant
LG5	27400988	A	A	G	G	gene34282: stop lost: Ter199Trp	gene34280: downstream gene variant	gene34281: downstream gene variant	gene29995: intron variant
LG5	27401257	A	A	C	C	gene34282: stop lost: Ter265Ser	gene34281: downstream gene variant	gene29995: intron variant
LG5	27413346	T	T	C	C	gene34283: splice donor variant	gene29995: downstream gene variant	gene29996: downstream gene variant	gene34283: intron variant
LG5	27415085	T	T	C	C	gene34283: splice donor variant	gene29996: downstream gene variant	gene29997: downstream gene variant	gene34283: intron variant
LG5	27864414	T	TG	T	T	gene28668: frameshift variant	gene28667: downstream gene variant
LG5	28188903	C	C	CCT	CCT	gene02220: frameshift variant	gene02218: upstream gene variant	gene02219: downstream gene variant
LG5	28228709	C	C	G	G	gene02224: splice acceptor variant	gene02224: intron variant
LG6	16920	T	T	A	A	gene34131: stop lost: Ter269Lys	gene34132: upstream gene variant	gene21516: intron variant
LG6	24853	G	G	A	A	gene34133: splice acceptor variant	gene34134: upstream gene variant	gene21516: upstream gene variant	gene34133: intron variant
LG6	41159	G	G	T	T	gene21518: splice donor variant	gene21517: upstream gene variant	gene21519: downstream gene variant	gene21518: intron variant
LG6	87604	GA	GA	G	G	gene21528: frameshift variant	gene21530: upstream gene variant	gene21529: downstream gene variant	gene21527: downstream gene variant
LG6	112625	A	A	ATC	ATC	gene21533: frameshift variant+start lost	gene21534: upstream gene variant
LG6	231973	C	C	T	T	gene16579: stop gained: Trp29*	gene16580: upstream gene variant	gene16578: downstream gene variant
LG6	381736	T	T	TC	TC	gene16604: frameshift variant	gene16603: upstream gene variant	gene16605: upstream gene variant
LG6	454505	A	A	T	T	gene16620: stop lost: Ter123Arg	gene16619: downstream gene variant
LG6	560539	C	C	T	T	gene16636: splice acceptor variant	gene16635: downstream gene variant	gene16636: intron variant
LG6	572647	T	T	C	C	gene16638: splice acceptor variant	gene16636: upstream gene variant	gene16639: upstream gene variant	gene16637: downstream gene variant	gene16640: downstream gene variant	gene16638: intron variant
LG6	691097	T	T	C	C	gene34988: start lost	gene16660: upstream gene variant	gene16661: downstream gene variant
LG6	843206	C	C	CG	CG	gene16686: frameshift variant	gene16685: upstream gene variant
LG6	875671	C	C	CT	CT	gene16689: frameshift variant+stop gained: Lys143_Arg144fs	gene16688: upstream gene variant	gene16690: upstream gene variant
LG6	1074317	C	C	T	T	gene16723: splice donor variant	gene16724: upstream gene variant	gene16725: upstream gene variant	gene34992: downstream gene variant	gene16723: intron variant
LG6	1075000	G	G	T	T	gene16724: stop gained: Glu108*	gene16725: upstream gene variant	gene16723: upstream gene variant	gene16726: upstream gene variant	gene34992: downstream gene variant
LG6	1104211	A	A	G	G	gene16731: stop lost: Ter727Gln	gene16730: downstream gene variant
LG6	1105232	A	A	AC	AC	gene16731: splice donor variant	gene16730: downstream gene variant	gene16731: intron variant
LG6	1123710	T	T	A	A	gene16735: stop gained: Leu141*	gene16734: upstream gene variant
LG6	1130295	G	G	A	A	gene16736: splice donor variant	gene16737: upstream gene variant	gene16736: intron variant
LG6	1135157	G	G	A	A	gene16737: splice donor variant	gene16738: upstream gene variant	gene16736: downstream gene variant	gene16737: intron variant
LG6	1158102	A	A	AC	AC	gene16742: frameshift variant	gene16741: upstream gene variant
LG6	1159440	C	C	T	T	gene16742: stop gained: Gln646*	gene16743: upstream gene variant
LG6	1276572	C	C	A	A	gene16773: stop gained: Ser51*	gene16772: upstream gene variant	gene16774: upstream gene variant	gene16771: downstream gene variant
LG6	1387348	G	G	T	T	gene16793: splice acceptor variant	gene16792: downstream gene variant	gene16793: intron variant
LG6	1520330	T	T	C	C	gene34999: splice donor variant	gene35000: upstream gene variant	gene35001: upstream gene variant	gene16823: downstream gene variant	gene34999: intron variant
LG6	3583037	G	G	A	A	gene00248: stop gained: Gln19*	gene00249: upstream gene variant	gene00247: upstream gene variant
LG6	7213178	C	C	A	A	gene13789: splice donor variant	gene13789: intron variant
LG6	7213180	CA	C	CA	CA	gene13789: frameshift variant	gene13789: splice region variant
LG6	8361088	CT	C	CT	CT	gene09578: frameshift variant	gene09579: upstream gene variant
LG6	9387427	G	GC	G	G	gene09681: frameshift variant	gene09682: upstream gene variant
LG6	9538685	GT	GT	G	G	gene09791: frameshift variant	gene09792: downstream gene variant
LG6	10958995	AC	A	AC	AC	gene21987: frameshift variant	gene21988: upstream gene variant
LG6	13687111	G	G	A	A	gene15400: splice acceptor variant	gene15401: upstream gene variant	gene15400: intron variant
LG6	13728361	C	C	A	A	gene15408: splice donor variant	gene15410: upstream gene variant	gene15409: downstream gene variant	gene15408: intron variant
LG6	23283407	T	TG	T	T	gene15744: splice acceptor variant	gene15743: upstream gene variant	gene15745: downstream gene variant	gene34959: downstream gene variant	gene15744: intron variant
LG6	31464532	GT	G	GT	GT	gene01223: frameshift variant	gene01224: upstream gene variant
LG6	32479190	T	A	T	T	gene04188: splice acceptor variant	gene04189: downstream gene variant	gene04188: intron variant
LG6	32780816	T	T	A	A	gene04242: stop gained: Lys46*	gene04241: upstream gene variant
LG6	32802201	C	C	CG	CG	gene04245: frameshift variant	gene04246: upstream gene variant
LG6	32809712	G	G	T	T	gene04247: stop gained: Glu298*	gene04248: downstream gene variant	gene04246: downstream gene variant
LG6	32818684	T	T	TC	TC	gene04249: frameshift variant	gene04250: downstream gene variant
LG6	32825181	GT	GT	G	G	gene04250: frameshift variant	gene04249: upstream gene variant	gene04251: downstream gene variant
LG6	32874635	C	C	T	T	gene04260: stop gained: Gln26*	gene04261: upstream gene variant	gene04262: upstream gene variant	gene04258: downstream gene variant	gene04259: downstream gene variant
LG6	32896155	C	C	T	T	gene04266: stop gained: Arg146*	gene04264: downstream gene variant	gene04265: downstream gene variant	gene04267: downstream gene variant
LG6	32904362	T	T	C	C	gene04267: splice acceptor variant	gene04268: upstream gene variant	gene04269: upstream gene variant	gene04267: intron variant
LG6	32912042	A	A	G	G	gene04270: stop lost: Ter235Trp	gene04271: upstream gene variant	gene04268: downstream gene variant	gene04269: downstream gene variant
LG6	32946452	TC	TC	T	T	gene04278: frameshift variant
LG6	32999495	G	G	A	A	gene04287: stop gained: Trp66*	gene04286: downstream gene variant
LG6	33119040	GC	GC	G	G	gene34746: frameshift variant	gene34747: upstream gene variant	gene04314: upstream gene variant	gene34748: upstream gene variant
LG6	33119172	GC	GC	G	G	gene34746: frameshift variant	gene34747: upstream gene variant	gene04314: upstream gene variant	gene34748: upstream gene variant
LG6	33166373	G	G	T	T	gene04321: stop gained: Cys374*	gene04319: upstream gene variant	gene04320: downstream gene variant	gene04322: downstream gene variant
LG6	33373173	AG	AG	A	A	gene04369: frameshift variant	gene04368: upstream gene variant	gene04370: downstream gene variant	gene04367: downstream gene variant
LG6	33394791	GC	GC	G	G	gene04375: frameshift variant	gene04373: upstream gene variant	gene04376: downstream gene variant	gene04374: downstream gene variant
LG6	33607924	AG	AG	A	A	gene04428: frameshift variant	gene04429: upstream gene variant	gene04427: upstream gene variant
LG6	33912353	A	AC	A	A	gene03828: frameshift variant	gene03829: upstream gene variant	gene03825: downstream gene variant	gene03826: downstream gene variant	gene03827: downstream gene variant
LG6	36591261	T	T	C	C	gene28399: splice acceptor variant	gene28397: upstream gene variant	gene28400: downstream gene variant	gene28398: downstream gene variant	gene28399: intron variant
LG6	36600152	C	C	T	T	gene28401: stop gained: Gln145*	gene28401: splice region variant	gene28400: upstream gene variant
LG6	36608374	A	A	T	T	gene28403: stop gained: Tyr263*	gene28401: downstream gene variant	gene28404: downstream gene variant	gene28402: downstream gene variant
LG6	36609160	C	C	G	G	gene28403: start lost	gene28405: upstream gene variant	gene28401: downstream gene variant	gene28404: downstream gene variant	gene28402: downstream gene variant
LG6	36620298	GA	GA	G	G	gene28405: frameshift variant	gene28406: upstream gene variant
LG6	36631497	T	T	C	C	gene28407: start lost	gene28406: downstream gene variant
LG6	36647315	AG	AG	A	A	gene28410: frameshift variant	gene28411: upstream gene variant	gene28409: downstream gene variant
LG6	36685011	TG	TG	T	T	gene28418: frameshift variant	gene28419: downstream gene variant
LG6	36702029	A	A	AAG	AAG	gene28420: frameshift variant	gene28419: upstream gene variant	gene28421: downstream gene variant
LG6	36865252	A	A	G	G	gene28454: splice acceptor variant	gene28455: downstream gene variant	gene28453: downstream gene variant	gene28456: downstream gene variant	gene28454: intron variant
LG6	37134038	C	C	CT	CT	gene28504: frameshift variant	gene28505: upstream gene variant	gene28503: downstream gene variant
LG6	37266926	G	G	GA	GA	gene27948: frameshift variant	gene27948: splice region variant	gene27949: downstream gene variant
LG6	37268835	A	A	AC	AC	gene27948: frameshift variant	gene27949: downstream gene variant
LG6	37283258	GGA	GGA	G	G	gene27952: frameshift variant	gene27951: upstream gene variant
LG6	37292964	A	A	G	G	gene27954: splice acceptor variant	gene27953: upstream gene variant	gene27955: downstream gene variant	gene27954: intron variant
LG6	37346633	C	C	G	G	gene27963: stop gained: Ser481*	gene27962: upstream gene variant	gene27961: downstream gene variant	gene27964: downstream gene variant	gene27965: downstream gene variant
LG6	37523852	CT	CT	C	C	gene28012: frameshift variant	gene28009: downstream gene variant	gene28010: downstream gene variant	gene28013: downstream gene variant	gene28011: downstream gene variant
LG6	37543030	C	C	T	T	gene28015: stop gained: Trp327*
LG6	37977139	A	AG	A	A	gene33921: frameshift variant	gene33922: downstream gene variant	gene01383: downstream gene variant
LG6	38852385	CG	C	CG	CG	gene34448: frameshift variant
LG7	841810	T	T	C	C	gene35011: start lost	gene18590: downstream gene variant	gene18591: downstream gene variant
LG7	852281	T	T	TA	TA	gene35013: frameshift variant	gene18591: upstream gene variant	gene35012: downstream gene variant
LG7	862292	G	G	A	A	gene18592: splice acceptor variant	gene35014: upstream gene variant	gene18592: intron variant
LG7	862293	T	T	C	C	gene18592: splice acceptor variant	gene35014: upstream gene variant	gene18592: intron variant
LG7	893058	CT	C	CT	CT	gene18596: frameshift variant	gene18597: upstream gene variant
LG7	936397	G	G	GA	GA	gene18603: frameshift variant	gene18604: upstream gene variant	gene18602: upstream gene variant	gene18605: upstream gene variant
LG7	949784	T	T	TC	TC	gene18607: frameshift variant	gene18606: downstream gene variant
LG7	977726	C	C	T	T	gene18611: stop gained: Trp65*	gene18610: upstream gene variant	gene18612: upstream gene variant
LG7	978353	G	G	T	T	gene18612: stop lost: Ter13Leu	gene18611: upstream gene variant
LG7	978394	TC	TC	T	T	gene18612: splice donor variant	gene18611: upstream gene variant	gene18612: intron variant
LG7	992610	C	CA	C	C	gene18615: frameshift variant	gene18614: downstream gene variant
LG7	1018504	A	A	G	G	gene18618: splice acceptor variant	gene18619: upstream gene variant	gene18621: upstream gene variant	gene18617: downstream gene variant	gene18620: downstream gene variant	gene18618: intron variant
LG7	1019348	A	A	G	G	gene18619: stop lost: Ter36Trp	gene18621: upstream gene variant	gene18618: upstream gene variant	gene18617: downstream gene variant	gene18620: downstream gene variant	gene18622: downstream gene variant
LG7	1024898	T	T	TTA	TTA	gene18622: frameshift variant	gene18623: upstream gene variant	gene18620: upstream gene variant	gene18619: downstream gene variant	gene18621: downstream gene variant
LG7	1041591	C	C	G	G	gene18626: stop lost: Ter1090Tyr	gene18625: downstream gene variant
LG7	1042241	T	T	TTA	TTA	gene18626: frameshift variant	gene18627: upstream gene variant
LG7	1046365	C	C	CG	CG	gene18626: frameshift variant	gene18627: upstream gene variant
LG7	1050159	G	G	GT	GT	gene18627: frameshift variant	gene18626: upstream gene variant	gene35015: upstream gene variant	gene18628: downstream gene variant
LG7	1050342	C	C	T	T	gene18627: stop gained: Arg392*	gene18626: upstream gene variant	gene35015: upstream gene variant	gene18628: downstream gene variant
LG7	1114569	G	G	C	C	gene18637: stop lost: Ter346Ser	gene35016: upstream gene variant	gene18638: upstream gene variant
LG7	1118403	G	G	A	A	gene18638: stop gained: Trp292*	gene18639: upstream gene variant	gene18637: downstream gene variant
LG7	1119555	A	A	G	G	gene18638: stop lost: Ter576Trp	gene18639: upstream gene variant	gene18637: downstream gene variant	gene18640: downstream gene variant
LG7	1121306	CG	CG	C	C	gene18639: frameshift variant	gene18640: downstream gene variant	gene18638: downstream gene variant
LG7	1121933	G	G	A	A	gene18639: stop gained: Trp247*	gene18640: downstream gene variant	gene18638: downstream gene variant
LG7	1129060	C	C	CTT	CTT	gene18641: frameshift variant	gene18640: upstream gene variant	gene18642: downstream gene variant
LG7	1139331	TA	TA	T	T	gene18644: frameshift variant	gene18643: upstream gene variant	gene18645: downstream gene variant
LG7	1140288	T	T	C	C	gene18645: stop lost: Ter526Trp	gene18643: upstream gene variant	gene18644: downstream gene variant
LG7	1141383	G	G	GT	GT	gene18645: frameshift variant	gene18643: upstream gene variant	gene18644: downstream gene variant
LG7	1148903	T	TA	T	T	gene18646: splice donor variant	gene18646: intron variant
LG7	1149127	AT	A	AT	AT	gene18646: frameshift variant	gene18647: upstream gene variant
LG7	1153959	C	C	T	T	gene18647: stop gained: Gln7*	gene18646: upstream gene variant	gene18648: downstream gene variant
LG7	1166790	C	C	T	T	gene18650: stop gained: Gln237*	gene18651: downstream gene variant	gene18649: downstream gene variant
LG7	1184619	A	A	AG	AG	gene18652: frameshift variant	gene18653: downstream gene variant
LG7	1262478	C	CT	CTT	CTT	gene18662: frameshift variant	gene18662: frameshift variant	gene18663: downstream gene variant	gene18663: downstream gene variant
LG7	1265096	GA	G	GA	GA	gene18663: frameshift variant	gene35017: upstream gene variant	gene18662: downstream gene variant
LG7	1274836	T	T	TC	TC	gene18664: frameshift variant
LG7	1275175	G	G	T	T	gene18664: stop gained: Tyr40*
LG7	1282022	T	T	TA	TA	gene18665: frameshift variant	gene18666: downstream gene variant
LG7	1320555	C	C	CA	CA	gene18674: frameshift variant	gene18675: upstream gene variant
LG7	1338834	C	C	CT	CT	gene18678: frameshift variant	gene18677: downstream gene variant
LG7	1432957	TC	TC	T	T	gene18697: frameshift variant	gene18695: upstream gene variant	gene18698: upstream gene variant	gene18696: downstream gene variant
LG7	1435228	G	G	A	A	gene18697: stop gained: Arg58*	gene18698: upstream gene variant	gene18696: downstream gene variant
LG7	1449761	G	G	A	A	gene18699: splice acceptor variant	gene18699: intron variant
LG7	1478605	A	A	T	T	gene18701: stop gained: Cys54*	gene18701: splice region variant	gene18702: upstream gene variant	gene18700: downstream gene variant
LG7	1523607	TA	TA	T	T	gene18706: frameshift variant	gene18707: upstream gene variant	gene18705: downstream gene variant
LG7	1555490	G	GT	G	G	gene19138: frameshift variant
LG7	1556974	GT	G	GT	GT	gene19138: frameshift variant
LG7	1557514	T	T	C	C	gene19138: stop lost: Ter125Trp
LG7	1557772	G	G	A	A	gene19138: stop gained: Gln101*
LG7	1558477	TG	TG	T	T	gene19138: frameshift variant
LG7	1575508	C	C	CA	CA	gene19139: frameshift variant	gene19140: upstream gene variant
LG7	1611467	CT	CT	C	C	gene19143: frameshift variant	gene19144: upstream gene variant
LG7	1649685	T	A	T	T	gene19149: stop lost: Ter840Lys	gene19150: upstream gene variant	gene19152: upstream gene variant	gene19151: downstream gene variant
LG7	1680762	C	CCT	C	C	gene19154: frameshift variant	gene19155: upstream gene variant	gene19153: downstream gene variant
LG7	1681357	A	ATT	A	A	gene19154: frameshift variant	gene19155: upstream gene variant	gene19153: downstream gene variant
LG7	1681571	ATT	ATT	A	A	gene19154: frameshift variant+stop lost: Tyr216fs	gene19155: upstream gene variant	gene19153: downstream gene variant
LG7	1700942	A	A	T	T	gene19158: stop lost: Ter46Cys	gene19159: upstream gene variant	gene19157: upstream gene variant	gene19156: downstream gene variant
LG7	1701149	C	C	CT	CT	gene19158: frameshift variant	gene19159: upstream gene variant	gene19157: upstream gene variant	gene19156: downstream gene variant
LG7	1716168	T	T	TG	TG	gene19161: frameshift variant+stop gained: Tyr242_Leu243fs	gene19160: upstream gene variant	gene19162: upstream gene variant
LG7	1726722	A	A	G	G	gene19164: splice acceptor variant	gene19165: downstream gene variant	gene19163: downstream gene variant	gene19164: intron variant
LG7	1730287	A	A	G	G	gene19165: stop lost: Ter436Gln	gene19164: upstream gene variant
LG7	1770711	G	G	A	A	gene19178: splice donor variant	gene19175: upstream gene variant	gene19179: downstream gene variant	gene19176: downstream gene variant	gene19177: downstream gene variant	gene19178: intron variant
LG7	1772734	T	T	A	A	gene19178: stop gained: Tyr263*	gene19179: downstream gene variant	gene19176: downstream gene variant	gene19177: downstream gene variant
LG7	1783974	T	T	A	A	gene19180: stop lost: Ter44Leu	gene19181: upstream gene variant
LG7	1813208	G	G	GA	GA	gene19183: frameshift variant	gene35020: downstream gene variant
LG7	1814490	TA	TA	T	T	gene19183: frameshift variant	gene35020: downstream gene variant
LG7	1823594	T	TA	T	T	gene19184: frameshift variant
LG7	1830565	A	A	G	G	gene19185: stop lost: Ter661Gln
LG7	1854544	A	A	G	G	gene19189: splice donor variant	gene19187: upstream gene variant	gene19188: upstream gene variant	gene19189: intron variant
LG7	1854796	G	GT	GTT	GTT	gene19189: frameshift variant	gene19189: frameshift variant	gene19189: splice region variant	gene19189: splice region variant	gene19188: upstream gene variant	gene19188: upstream gene variant
LG7	1858036	C	C	A	A	gene19189: stop gained: Ser353*	gene19189: splice region variant
LG7	1866132	C	C	CA	CA	gene19190: frameshift variant	gene19191: downstream gene variant
LG7	1868352	A	A	C	C	gene19191: stop gained: Leu1641*	gene19190: downstream gene variant
LG7	1871402	T	T	TG	TG	gene19191: frameshift variant
LG7	1875385	A	A	G	G	gene19191: stop lost: Ter459Gln
LG7	1884592	C	C	CTT	CTT	gene19192: frameshift variant	gene19193: upstream gene variant
LG7	2506804	AT	AT	A	A	gene19004: frameshift variant	gene19003: downstream gene variant	gene19005: downstream gene variant
LG7	2543612	CT	CT	C	C	gene19014: frameshift variant	gene19013: upstream gene variant	gene19015: downstream gene variant
LG7	2714025	GA	G	GA	GA	gene19224: frameshift variant	gene19223: upstream gene variant	gene19225: downstream gene variant
LG7	2832116	C	C	CT	CT	gene19244: frameshift variant	gene19243: upstream gene variant	gene19245: downstream gene variant
LG7	2865948	G	G	GA	GA	gene19251: frameshift variant	gene19250: upstream gene variant	gene19253: upstream gene variant	gene19252: downstream gene variant
LG7	2973729	T	T	TC	TC	gene19273: frameshift variant	gene19272: downstream gene variant
LG7	2973746	AC	A	AC	AC	gene19273: frameshift variant	gene19272: downstream gene variant
LG7	3094539	TA	TCA	T	TA	gene19294: frameshift variant	gene19294: frameshift variant	gene19295: upstream gene variant	gene19295: upstream gene variant
LG7	3249336	GT	G	GT	GT	gene19312: frameshift variant	gene19313: upstream gene variant
LG7	3297476	TC	TC	T	T	gene19317: frameshift variant
LG7	3689788	G	GTT	G	G	gene19091: frameshift variant	gene19092: downstream gene variant	gene19093: downstream gene variant
LG7	3900942	TA	T	TA	TA	gene19131: frameshift variant	gene19132: downstream gene variant
LG7	4013011	A	T	A	A	gene18887: splice donor variant	gene18886: upstream gene variant	gene18888: downstream gene variant	gene18887: intron variant
LG7	4662044	T	T	TA	TA	gene19341: frameshift variant	gene19340: upstream gene variant
LG7	4998609	A	ATT	A	A	gene19396: frameshift variant	gene19397: downstream gene variant
LG7	6504274	TC	T	TC	TC	gene14192: frameshift variant
LG7	8361001	T	TTC	T	T	gene21507: splice acceptor variant	gene21508: upstream gene variant	gene21507: intron variant
LG7	8786350	A	A	G	G	gene09193: start lost	gene09192: upstream gene variant
LG7	8907759	T	T	TAC	TAC	gene09208: frameshift variant	gene09209: downstream gene variant
LG7	8934916	CT	CT	C	C	gene09211: frameshift variant	gene09210: upstream gene variant
LG7	9040637	TC	TC	T	T	gene09164: frameshift variant	gene09165: upstream gene variant	gene09166: downstream gene variant
LG7	9212680	GCA	GCA	G	G	gene09239: frameshift variant	gene09240: downstream gene variant
LG7	9213374	G	G	GA	GA	gene09239: frameshift variant	gene09240: downstream gene variant
LG7	9220995	C	C	A	A	gene34638: splice acceptor variant	gene34638: intron variant
LG7	9236499	G	G	A	A	gene09241: stop gained: Gln83*	gene34639: downstream gene variant	gene34640: downstream gene variant
LG7	9247726	A	A	T	T	gene34641: stop gained: Lys83*	gene09242: upstream gene variant
LG7	9264246	T	T	C	C	gene09244: start lost
LG7	9301533	A	A	T	T	gene09250: stop lost: Ter167Arg	gene09248: upstream gene variant	gene09251: upstream gene variant	gene09249: downstream gene variant
LG7	9310569	G	G	A	A	gene34642: splice acceptor variant	gene09251: downstream gene variant	gene09252: intron variant	gene34642: intron variant
LG7	9333463	A	A	G	G	gene09257: start lost	gene09256: downstream gene variant
LG7	9458273	C	C	T	T	gene09277: stop gained: Gln131*	gene09276: downstream gene variant
LG7	9462162	G	G	A	A	gene09277: stop gained: Trp275*	gene09278: downstream gene variant
LG7	9523498	A	A	G	G	gene34644: stop lost: Ter154Gln
LG7	9565901	TC	TC	T	T	gene07446: frameshift variant	gene07447: upstream gene variant	gene07445: upstream gene variant	gene07448: upstream gene variant
LG7	9758643	G	G	A	A	gene07475: stop gained: Trp852*	gene07476: upstream gene variant
LG7	9762551	A	A	AG	AG	gene07476: frameshift variant	gene07475: downstream gene variant
LG7	9764010	GT	GT	G	G	gene07476: frameshift variant	gene07477: upstream gene variant
LG7	10651256	A	A	T	T	gene04874: stop gained: Lys183*	gene04875: upstream gene variant	gene04873: upstream gene variant	gene04876: downstream gene variant
LG7	10660418	A	A	C	C	gene04876: splice donor variant	gene04876: intron variant
LG7	10879267	CGA	CGA	C	C	gene04903: frameshift variant
LG7	10885681	T	T	C	C	gene04903: stop lost: Ter623Gln
LG7	10935278	AT	AT	A	A	gene04910: frameshift variant	gene04909: upstream gene variant	gene04911: downstream gene variant
LG7	10941037	T	T	C	C	gene04912: start lost	gene04911: upstream gene variant	gene04913: downstream gene variant	gene04914: downstream gene variant
LG7	10941249	C	C	T	T	gene04912: stop gained: Gln72*	gene04911: upstream gene variant	gene04913: downstream gene variant	gene04914: downstream gene variant
LG7	11055201	G	G	A	A	gene04936: splice acceptor variant	gene04937: downstream gene variant	gene04936: intron variant
LG7	11055201	GA	G	GA	GA	gene04936: frameshift variant	gene04936: splice region variant	gene04937: downstream gene variant
LG7	11186460	C	C	T	T	gene04803: stop gained: Arg88*	gene04802: upstream gene variant	gene04804: downstream gene variant
LG7	11219014	C	C	T	T	gene04807: stop gained: Trp114*	gene34762: downstream gene variant
LG7	11239388	G	G	GA	GA	gene04808: frameshift variant
LG7	11282991	G	G	A	A	gene34763: stop gained: Gln101*
LG7	11292312	T	T	TG	TG	gene04831: frameshift variant
LG7	11335347	G	G	A	A	gene04835: stop gained: Trp33*	gene04834: upstream gene variant
LG7	11640682	ATC	ATC	A	A	gene23576: frameshift variant+start lost	gene23578: upstream gene variant	gene23576: upstream gene variant	gene23577: downstream gene variant
LG7	11714638	G	G	GAT	GAT	gene23589: frameshift variant	gene23590: upstream gene variant
LG7	11714647	C	C	G	G	gene23589: stop gained: Tyr86*	gene23590: upstream gene variant
LG7	11734314	CG	CG	C	C	gene23593: frameshift variant	gene23593: splice region variant
LG7	11743846	G	G	A	A	gene23593: stop gained: Arg107*	gene23594: downstream gene variant
LG7	11744297	AAG	AAG	A	A	gene23593: frameshift variant	gene23594: downstream gene variant
LG7	11748413	A	A	G	G	gene23594: splice donor variant	gene23593: upstream gene variant	gene23594: intron variant
LG7	12550212	AG	AG	A	A	gene33852: frameshift variant
LG7	13463443	T	T	C	C	gene23392: start lost
LG7	13476837	TA	TA	T	T	gene23394: frameshift variant
LG7	13476975	A	A	AT	AT	gene23394: frameshift variant
LG7	13542911	GGTT	GGTT	G	G	gene23408: splice donor variant	gene23407: upstream gene variant	gene23408: intron variant
LG7	13578796	T	T	G	G	gene23410: stop gained: Tyr654*	gene23411: upstream gene variant
LG7	13688718	A	A	T	T	gene23432: stop gained: Tyr79*	gene23433: upstream gene variant	gene23431: upstream gene variant
LG7	13833710	TCA	TCA	T	T	gene23460: frameshift variant	gene23461: downstream gene variant
LG7	14285954	G	G	A	A	gene23287: splice donor variant	gene23286: upstream gene variant	gene23288: upstream gene variant	gene23287: intron variant
LG7	14286189	GAT	GAT	G	G	gene23287: frameshift variant	gene23288: upstream gene variant
LG7	14448802	G	G	A	A	gene23315: stop gained: Arg92*	gene23314: downstream gene variant
LG7	14590854	TC	TC	T	T	gene23206: frameshift variant	gene23207: upstream gene variant	gene23208: downstream gene variant
LG7	14633359	A	A	T	T	gene23216: stop gained: Leu106*	gene34016: downstream gene variant	gene23215: downstream gene variant
LG7	14635524	T	T	A	A	gene34016: stop gained: Lys210*	gene34017: upstream gene variant	gene23216: upstream gene variant	gene23215: downstream gene variant
LG7	14661222	T	T	G	G	gene23220: stop gained: Leu538*
LG7	14681980	CG	C	CG	CG	gene23225: frameshift variant	gene23223: upstream gene variant	gene23226: downstream gene variant	gene23224: downstream gene variant
LG7	14701697	A	A	T	T	gene23231: stop lost: Ter373Lys	gene23229: upstream gene variant	gene23230: downstream gene variant	gene23232: downstream gene variant
LG7	14706409	G	G	T	T	gene23232: stop gained: Ser640*	gene23231: upstream gene variant
LG7	14737523	A	A	C	C	gene23234: stop gained: Tyr208*	gene23235: downstream gene variant
LG7	14787576	T	T	TAA	TAA	gene34020: frameshift variant	gene23242: upstream gene variant	gene23243: upstream gene variant	gene23241: downstream gene variant
LG7	14955940	T	T	TC	TC	gene23337: frameshift variant	gene23336: downstream gene variant
LG7	15336710	GAC	GAC	G	G	gene26320: frameshift variant	gene26321: upstream gene variant	gene26319: downstream gene variant
LG7	15384412	A	A	T	T	gene26331: stop gained: Lys216*	gene26332: upstream gene variant	gene26333: upstream gene variant
LG7	15498601	T	T	C	C	gene26487: stop lost: Ter57Trp	gene26488: upstream gene variant	gene26486: upstream gene variant	gene26485: downstream gene variant	gene26489: downstream gene variant
LG7	15503776	CT	CT	C	C	gene26489: frameshift variant	gene26487: upstream gene variant	gene26490: upstream gene variant	gene26488: downstream gene variant
LG7	15504963	C	C	T	T	gene26489: start lost	gene26490: upstream gene variant	gene26488: downstream gene variant	gene26491: downstream gene variant
LG7	15553419	A	A	AG	AG	gene26497: frameshift variant	gene34453: upstream gene variant	gene34454: downstream gene variant
LG7	15592922	A	A	C	C	gene26504: stop lost: Ter1381Gly	gene26503: upstream gene variant
LG7	15617689	C	C	T	T	gene26505: splice acceptor variant	gene26505: intron variant
LG7	15621092	TTG	TTG	T	T	gene26505: frameshift variant
LG7	15639214	A	A	G	G	gene26593: splice donor variant	gene26593: intron variant
LG7	15639230	C	C	CT	CT	gene26593: frameshift variant
LG7	15707652	T	T	A	A	gene26610: splice donor variant	gene26611: upstream gene variant	gene26612: downstream gene variant	gene26609: downstream gene variant	gene26610: intron variant
LG7	15773870	C	C	A	A	gene26620: stop gained: Glu873*	gene34458: upstream gene variant	gene26619: upstream gene variant
LG7	17022430	C	CA	C	C	gene20903: frameshift variant	gene20902: upstream gene variant	gene20901: downstream gene variant	gene20904: downstream gene variant
LG7	17275275	C	C	A	A	gene20954: stop gained: Tyr646*	gene20955: upstream gene variant	gene20956: downstream gene variant
LG7	17355135	G	G	GCT	GCT	gene20970: frameshift variant	gene20971: upstream gene variant
LG7	17551112	G	G	A	A	gene21004: stop gained: Trp16*	gene21003: upstream gene variant	gene21005: downstream gene variant
LG7	17604471	T	TG	T	T	gene21016: frameshift variant	gene21015: upstream gene variant	gene21017: downstream gene variant
LG7	17810608	A	A	T	T	gene34107: splice donor variant	gene34106: upstream gene variant	gene34107: intron variant
LG7	17822695	G	G	A	A	gene34109: stop gained: Gln179*	gene34108: upstream gene variant	gene21277: upstream gene variant
LG7	18003161	TC	T	TC	TC	gene34111: frameshift variant	gene34110: upstream gene variant	gene21315: downstream gene variant
LG7	18475713	AAG	AAG	A	A	gene21417: frameshift variant	gene21416: upstream gene variant	gene21418: upstream gene variant
LG7	18755741	T	T	A	A	gene21174: stop gained: Lys1010*	gene21174: splice region variant
LG7	18965500	G	G	T	T	gene21208: splice acceptor variant	gene21209: downstream gene variant	gene21210: downstream gene variant	gene21207: downstream gene variant	gene21208: intron variant
LG7	18966251	C	C	T	T	gene21208: stop gained: Gln282*	gene21208: splice region variant	gene21209: downstream gene variant	gene21210: downstream gene variant	gene21207: downstream gene variant
LG7	18969395	CCT	CCT	C	C	gene21210: frameshift variant	gene21210: splice region variant	gene21209: upstream gene variant	gene21208: downstream gene variant	gene21211: downstream gene variant
LG7	19225155	TG	TG	T	T	gene21265: frameshift variant	gene21264: downstream gene variant
LG7	19574570	C	C	G	G	gene12601: splice donor variant	gene12602: upstream gene variant	gene12603: upstream gene variant	gene12600: downstream gene variant	gene12601: intron variant
LG7	19594726	G	G	A	A	gene12608: splice acceptor variant	gene12607: upstream gene variant	gene12609: downstream gene variant	gene12608: intron variant
LG7	19615492	G	G	A	A	gene12612: splice acceptor variant	gene12613: upstream gene variant	gene12612: intron variant
LG7	19838457	G	G	GCT	GCT	gene12440: frameshift variant	gene12441: upstream gene variant	gene12439: upstream gene variant
LG7	19887963	GC	GC	G	G	gene12448: frameshift variant	gene12450: upstream gene variant	gene12447: downstream gene variant	gene12449: downstream gene variant
LG7	19941124	T	T	A	A	gene12463: stop gained: Leu53*	gene12464: downstream gene variant	gene12465: downstream gene variant
LG7	19977331	ATCT	ATCT	A	A	gene12741: frameshift variant+start lost	gene12741: upstream gene variant	gene12740: downstream gene variant	gene12742: downstream gene variant
LG7	20033213	A	A	C	C	gene12753: start lost	gene12754: upstream gene variant	gene12755: downstream gene variant	gene12752: downstream gene variant
LG7	20160074	C	C	T	T	gene12786: splice donor variant	gene12788: upstream gene variant	gene12787: downstream gene variant	gene12786: intron variant
LG7	20160110	C	C	A	A	gene12786: stop gained: Gly315*	gene12788: upstream gene variant	gene12787: downstream gene variant
LG7	20565207	G	G	A	A	gene12863: stop gained: Gln179*	gene12864: upstream gene variant
LG7	20565926	C	CTT	C	C	gene12863: splice acceptor variant	gene12864: upstream gene variant	gene12863: intron variant
LG7	20566588	TC	TC	T	T	gene12863: frameshift variant	gene12864: upstream gene variant
LG7	21015797	T	T	TTG	TTG	gene13120: frameshift variant	gene13119: upstream gene variant	gene13121: downstream gene variant
LG7	21062768	T	T	A	A	gene13132: stop gained: Arg302*	gene13131: downstream gene variant	gene13133: downstream gene variant
LG7	21210010	C	C	T	T	gene35172: stop gained: Trp35*	gene35173: downstream gene variant
LG7	21215197	G	G	A	A	gene35173: stop gained: Gln9*	gene35173: splice region variant
LG7	21364278	A	A	G	G	gene13201: start lost	gene13202: upstream gene variant	gene13200: upstream gene variant	gene13203: upstream gene variant
LG7	21606891	ATC	ATC	A	A	gene13252: frameshift variant	gene13251: upstream gene variant
LG7	21658232	G	G	GA	GA	gene13259: frameshift variant
LG7	21735870	A	A	T	T	gene13276: stop gained: Leu182*	gene13277: downstream gene variant	gene13275: downstream gene variant
LG7	21767631	G	G	T	T	gene13284: stop gained: Ser585*	gene13283: downstream gene variant
LG7	21812878	C	C	A	A	gene13291: splice acceptor variant	gene13292: upstream gene variant	gene13290: downstream gene variant	gene13291: intron variant
LG7	22175709	TC	T	TC	TC	gene13360: frameshift variant
unanchored	1154641	G	GA	G	G	gene24135: frameshift variant	gene24136: upstream gene variant
unanchored	2558168	AG	A	AG	AG	gene20820: frameshift variant	gene20821: upstream gene variant	gene20822: upstream gene variant
unanchored	3810442	G	G	C	C	gene21795: splice donor variant	gene21794: upstream gene variant	gene21796: downstream gene variant	gene21795: intron variant
unanchored	3811516	GGA	GGA	G	G	gene21795: frameshift variant	gene21794: upstream gene variant	gene21796: downstream gene variant
unanchored	4039803	G	G	A	A	gene22051: stop gained: Arg732*
unanchored	4043783	A	A	AG	AG	gene22051: frameshift variant	gene22052: upstream gene variant
unanchored	4315303	G	G	A	A	gene22008: stop gained: Trp24*
unanchored	4321719	G	G	A	A	gene22009: splice donor variant	gene22008: downstream gene variant	gene22009: intron variant
unanchored	6676184	C	C	T	T	gene25594: start lost	gene25593: downstream gene variant
unanchored	6761360	CT	CT	C	C	gene25605: frameshift variant	gene34488: upstream gene variant
unanchored	6836198	C	C	A	A	gene25619: stop gained: Ser121*
unanchored	7231749	C	CT	C	C	gene08471: frameshift variant
unanchored	8724583	A	AAG	A	A	gene07680: frameshift variant	gene07681: upstream gene variant
unanchored	9211019	G	G	C	C	gene11613: splice donor variant	gene11612: upstream gene variant	gene11614: downstream gene variant	gene11611: downstream gene variant	gene11613: intron variant
unanchored	9694787	G	G	A	A	gene11701: stop gained: Arg50*	gene11698: upstream gene variant	gene11702: upstream gene variant	gene11699: upstream gene variant	gene11700: downstream gene variant	gene11703: downstream gene variant
unanchored	9696273	G	G	T	T	gene11702: splice donor variant	gene11699: upstream gene variant	gene11701: upstream gene variant	gene11700: downstream gene variant	gene11703: downstream gene variant	gene11702: intron variant
unanchored	9696547	G	G	A	A	gene11702: splice acceptor variant	gene11699: upstream gene variant	gene11701: upstream gene variant	gene11700: downstream gene variant	gene11703: downstream gene variant	gene11702: intron variant
unanchored	9696949	A	A	T	T	gene11702: stop lost: Ter115Leu	gene11699: upstream gene variant	gene11701: upstream gene variant	gene11700: downstream gene variant	gene11703: downstream gene variant

## Sheet: C. Rü Unique
Chromosome	Location	Ref(H4x4)	H4	Rü	YW
LG1	16255	A	A	C	A	gene10024: upstream gene variant	gene10023: downstream gene variant
LG1	43856	T	T	A	T	gene10029: upstream gene variant	gene34732: upstream gene variant
LG1	43861	T	T	A	T	gene10029: upstream gene variant	gene34732: upstream gene variant
LG1	54145	C	CA	C	CA	gene10030: upstream gene variant	gene10032: upstream gene variant	gene10031: downstream gene variant
LG1	78081	A	A	G	A	gene10037: upstream gene variant	gene10038: intron variant
LG1	78107	A	G	A	G	gene10037: upstream gene variant	gene10038: intron variant
LG1	88744	T	C	T	C	gene10039: upstream gene variant	gene10038: upstream gene variant
LG1	217226	C	CTTT	C	CTTT	gene10068: upstream gene variant	gene10069: downstream gene variant
LG1	256614	T	A	T	A	gene10074: upstream gene variant	gene10073: downstream gene variant
LG1	318240	T	T	C	T	gene10088: upstream gene variant	gene10087: downstream gene variant
LG1	326739	A	A	AT	A	gene10089: upstream gene variant	gene10088: downstream gene variant	gene10090: downstream gene variant	gene10091: downstream gene variant
LG1	415739	G	G	C	G	gene10112: upstream gene variant	gene10111: intron variant
LG1	529795	AT	A	AT	A	gene10136: upstream gene variant	gene10134: downstream gene variant	gene10135: downstream gene variant
LG1	601723	T	T	A	T	gene10145: intron variant
LG1	650569	TA	T	TA	T	gene10154: downstream gene variant	gene10155: intron variant
LG1	697774	A	A	AT	A	gene10165: downstream gene variant	gene10166: intron variant
LG1	713611	A	A	AT	A	gene10168: upstream gene variant	gene10167: downstream gene variant
LG1	728988	G	G	A	G	gene10171: upstream gene variant	gene10170: upstream gene variant
LG1	749648	T	T	C	T	gene10172: upstream gene variant	gene10173: downstream gene variant	gene10174: downstream gene variant
LG1	750907	A	G	A	G	gene10172: upstream gene variant	gene10175: upstream gene variant	gene10174: downstream gene variant	gene10173: intron variant
LG1	751563	G	G	T	G	gene10172: upstream gene variant	gene10175: upstream gene variant	gene10174: downstream gene variant	gene10173: intron variant
LG1	752704	G	GA	G	GA	gene10172: upstream gene variant	gene10175: upstream gene variant	gene10173: upstream gene variant	gene10174: downstream gene variant
LG1	758004	A	G	A	G	gene10174: upstream gene variant	gene10175: intron variant
LG1	758005	G	C	G	C	gene10174: upstream gene variant	gene10175: intron variant
LG1	761050	C	C	T	C	gene10175: intron variant
LG1	768559	A	A	G	A	gene10175: downstream gene variant
LG1	780751	GA	GA	G	GA
LG1	806017	G	G	A	G	gene10217: upstream gene variant	gene10218: upstream gene variant
LG1	822227	G	G	A	G	gene10219: upstream gene variant
LG1	822489	G	G	A	G	gene10219: upstream gene variant	gene10220: upstream gene variant
LG1	822589	A	A	C	A	gene10219: upstream gene variant	gene10220: upstream gene variant
LG1	822678	A	A	G	A	gene10219: upstream gene variant	gene10220: upstream gene variant
LG1	822700	C	C	G	C	gene10219: upstream gene variant	gene10220: upstream gene variant
LG1	822869	C	C	T	C	gene10219: upstream gene variant	gene10220: upstream gene variant
LG1	822872	C	C	T	C	gene10219: upstream gene variant	gene10220: upstream gene variant
LG1	828826	G	G	A	G	gene10221: downstream gene variant	gene10220: downstream gene variant
LG1	831175	AAG	AAG	A	AAG	gene10221: upstream gene variant	gene10220: downstream gene variant
LG1	844244	T	T	A	T	gene10222: downstream gene variant
LG1	851320	G	A	G	A
LG1	855936	T	TA	T	TA
LG1	855965	A	AT	A	AT
LG1	856846	C	C	T	C	gene10223: downstream gene variant
LG1	857294	G	G	A	G	gene10223: downstream gene variant
LG1	859458	C	C	T	C	gene10223: downstream gene variant
LG1	874141	C	C	T	C	gene10224: upstream gene variant	gene10225: upstream gene variant
LG1	878745	G	T	G	T	gene10225: upstream gene variant	gene10226: downstream gene variant	gene10224: downstream gene variant
LG1	878746	GT	GT	G	GT	gene10225: upstream gene variant	gene10226: downstream gene variant	gene10224: downstream gene variant
LG1	878747	T	G	T	G	gene10225: upstream gene variant	gene10226: downstream gene variant	gene10224: downstream gene variant
LG1	881947	C	C	T	C	gene10226: downstream gene variant	gene10224: downstream gene variant	gene10225: downstream gene variant
LG1	885647	C	C	CTTT	C	gene10225: downstream gene variant	gene10226: intron variant
LG1	899353	A	A	G	A
LG1	910013	C	C	T	C
LG1	915523	C	C	T	C	gene10227: downstream gene variant
LG1	917788	T	T	G	T	gene10227: upstream gene variant
LG1	926225	G	G	A	G
LG1	926725	C	C	T	C
LG1	936503	T	T	C	T	gene10228: upstream gene variant
LG1	936528	T	T	C	T	gene10228: upstream gene variant
LG1	936545	A	A	T	A	gene10228: upstream gene variant
LG1	944119	A	A	T	A	gene10229: upstream gene variant	gene10228: downstream gene variant
LG1	944534	A	AT	A	AT	gene10229: upstream gene variant	gene10228: downstream gene variant
LG1	947448	C	C	T	C	gene10229: downstream gene variant
LG1	948023	C	C	T	C	gene10229: downstream gene variant
LG1	948741	T	T	C	T	gene10229: downstream gene variant
LG1	950608	T	T	C	T	gene10229: downstream gene variant
LG1	969291	A	A	T	A	gene10232: downstream gene variant
LG1	974189	T	T	C	T	gene10233: upstream gene variant
LG1	976561	C	C	T	C	gene10234: downstream gene variant	gene10233: intron variant
LG1	980305	A	G	A	G	gene10234: downstream gene variant	gene10235: downstream gene variant	gene10233: downstream gene variant
LG1	983711	C	C	A	C	gene10234: upstream gene variant	gene10235: downstream gene variant	gene10233: downstream gene variant
LG1	992164	T	T	A	T	gene10236: downstream gene variant
LG1	995222	A	C	A	C	gene10236: upstream gene variant
LG1	996066	A	A	C	A	gene10236: upstream gene variant
LG1	997218	A	A	AT	A	gene10236: upstream gene variant
LG1	1002688	A	A	T	A
LG1	1004157	T	T	G	T	gene34736: downstream gene variant
LG1	1005024	G	G	A	G	gene34736: downstream gene variant
LG1	1017586	A	A	G	A	gene10237: upstream gene variant
LG1	1017611	TA	T	TA	T	gene10237: upstream gene variant
LG1	1019637	C	C	CTT	C	gene10238: upstream gene variant	gene10237: intron variant
LG1	1029170	G	GTT	G	GTT	gene10238: intron variant
LG1	1042955	G	G	A	G	gene10238: intron variant
LG1	1045490	T	T	G	T	gene10239: upstream gene variant	gene10238: intron variant
LG1	1069245	G	A	G	A	gene10241: downstream gene variant	gene10240: downstream gene variant
LG1	1081498	C	C	T	C	gene10242: upstream gene variant
LG1	1081855	T	T	C	T	gene10242: upstream gene variant
LG1	1094835	A	A	G	A
LG1	1100126	G	G	A	G	gene10243: downstream gene variant	gene10244: downstream gene variant
LG1	1100735	G	G	A	G	gene10243: missense variant: Pro82Leu	gene10244: downstream gene variant
LG1	1114171	G	G	T	G	gene10177: downstream gene variant
LG1	1116106	A	A	G	A	gene10177: upstream gene variant
LG1	1117825	G	G	T	G	gene10177: upstream gene variant	gene10178: upstream gene variant
LG1	1119317	C	C	T	C	gene10177: upstream gene variant	gene10178: upstream gene variant
LG1	1119526	A	A	G	A	gene10177: upstream gene variant	gene10178: upstream gene variant
LG1	1123473	C	C	T	C	gene10178: downstream gene variant
LG1	1126910	A	A	G	A	gene10178: downstream gene variant
LG1	1135525	G	G	A	G	gene10179: upstream gene variant
LG1	1137411	T	T	C	T	gene10179: upstream gene variant	gene10180: upstream gene variant
LG1	1144066	T	T	C	T	gene10180: intron variant
LG1	1160455	C	C	T	C	gene10182: upstream gene variant
LG1	1163606	G	G	A	G
LG1	1179080	A	A	T	A	gene34737: downstream gene variant
LG1	1179957	G	G	C	G	gene34737: downstream gene variant
LG1	1184139	C	C	G	C	gene34737: intron variant
LG1	1194262	A	A	T	A	gene34737: intron variant
LG1	1207433	A	A	G	A	gene10183: downstream gene variant	gene10184: intron variant
LG1	1208057	A	A	G	A	gene10183: downstream gene variant	gene10184: intron variant
LG1	1209792	C	C	A	C	gene10183: downstream gene variant	gene10184: intron variant
LG1	1210090	TA	TCA	T	TA	gene10183: downstream gene variant	gene10183: downstream gene variant	gene10184: intron variant	gene10184: intron variant
LG1	1210092	C	A	C	A	gene10183: downstream gene variant	gene10184: intron variant
LG1	1232684	C	C	T	C	gene10185: upstream gene variant
LG1	1235832	C	C	G	C
LG1	1255202	A	A	AT	A	gene10186: upstream gene variant
LG1	1270025	TA	TA	T	TA	gene10186: downstream gene variant
LG1	1286664	A	A	G	A
LG1	1310077	A	A	C	A	gene10200: upstream gene variant	gene10199: downstream gene variant	gene10201: intron variant
LG1	1323975	A	A	G	A	gene34738: downstream gene variant
LG1	1330700	A	A	G	A	gene10202: upstream gene variant	gene34738: upstream gene variant
LG1	1332078	G	G	A	G	gene34738: upstream gene variant	gene10202: downstream gene variant
LG1	1332118	G	A	G	A	gene34738: upstream gene variant	gene10202: downstream gene variant
LG1	1332118	GA	GA	G	GA	gene34738: upstream gene variant	gene10202: downstream gene variant
LG1	1340413	A	A	T	A
LG1	1340667	G	G	C	G
LG1	1348401	C	C	T	C	gene10203: upstream gene variant
LG1	1354828	A	T	A	T
LG1	1354867	C	C	T	C
LG1	1357770	C	C	T	C
LG1	1358437	C	C	T	C
LG1	1362658	C	A	C	A
LG1	1362659	T	C	T	C
LG1	1379435	T	T	C	T	gene10204: downstream gene variant
LG1	1392051	G	G	T	G	gene10207: synonymous variant: Gly87Gly	gene10205: upstream gene variant	gene10206: downstream gene variant
LG1	1396446	G	G	A	G	gene10206: downstream gene variant	gene10207: downstream gene variant
LG1	1396514	G	G	A	G	gene10206: downstream gene variant	gene10207: downstream gene variant
LG1	1397069	A	A	T	A	gene10207: downstream gene variant
LG1	1397180	C	C	T	C	gene10207: downstream gene variant
LG1	1407038	T	T	G	T	gene10209: upstream gene variant	gene10208: downstream gene variant
LG1	1413742	A	A	T	A	gene10210: upstream gene variant	gene10211: upstream gene variant
LG1	1419757	C	C	T	C	gene10212: synonymous variant: Ser122Ser	gene10210: downstream gene variant	gene10211: downstream gene variant
LG1	1419807	A	A	G	A	gene10212: missense variant: His139Arg	gene10210: downstream gene variant	gene10211: downstream gene variant
LG1	1435753	A	A	G	A	gene10214: upstream gene variant	gene10215: downstream gene variant
LG1	1442063	GT	G	GT	G	gene10216: upstream gene variant	gene10215: upstream gene variant
LG1	1442068	T	T	G	T	gene10216: upstream gene variant	gene10215: upstream gene variant
LG1	1497756	A	AT	A	AT	gene30878: upstream gene variant	gene34407: downstream gene variant	gene30879: downstream gene variant	gene30877: intron variant
LG1	1551867	A	AG	A	AG	gene30886: upstream gene variant	gene34408: downstream gene variant	gene30887: intron variant
LG1	1552008	T	TA	T	TA	gene30886: upstream gene variant	gene34408: downstream gene variant	gene30887: intron variant
LG1	1580559	GT	GT	G	GT	gene30893: upstream gene variant	gene30892: downstream gene variant	gene30894: downstream gene variant
LG1	1613357	C	C	G	C	gene30898: upstream gene variant	gene30897: upstream gene variant	gene30899: upstream gene variant
LG1	1613358	G	G	A	G	gene30898: upstream gene variant	gene30897: upstream gene variant	gene30899: upstream gene variant
LG1	1614522	A	ATT	A	ATT	gene30898: upstream gene variant	gene30897: upstream gene variant	gene30899: upstream gene variant
LG1	1637982	TA	T	TA	T	gene30904: upstream gene variant	gene30906: upstream gene variant	gene30907: downstream gene variant	gene30905: downstream gene variant
LG1	1657691	C	A	C	A	gene30911: upstream gene variant	gene30910: upstream gene variant	gene30912: downstream gene variant
LG1	1657692	A	C	A	C	gene30911: upstream gene variant	gene30910: upstream gene variant	gene30912: downstream gene variant
LG1	1657835	C	C	A	C	gene30911: upstream gene variant	gene30910: upstream gene variant	gene30912: downstream gene variant
LG1	1685383	A	T	A	T	gene30921: upstream gene variant	gene30920: upstream gene variant	gene30922: upstream gene variant
LG1	1685384	AT	AT	A	AT	gene30921: upstream gene variant	gene30920: upstream gene variant	gene30922: upstream gene variant
LG1	1685385	T	A	T	A	gene30921: upstream gene variant	gene30920: upstream gene variant	gene30922: upstream gene variant
LG1	1717514	T	A	T	A	gene30927: upstream gene variant	gene30928: downstream gene variant
LG1	1761034	A	G	A	G	gene30937: upstream gene variant	gene30935: downstream gene variant	gene30936: intron variant
LG1	1819729	A	A	C	A	gene30947: downstream gene variant	gene30946: intron variant
LG1	1883004	T	C	T	C	gene30958: upstream gene variant	gene30959: upstream gene variant
LG1	1941051	C	C	CGAT	C
LG1	1963672	A	A	T	A	gene30974: upstream gene variant
LG1	1965806	T	C	T	C	gene30974: intron variant
LG1	1966176	T	C	T	G	gene30974: intron variant	gene30974: intron variant
LG1	1971941	C	C	A	C	gene30974: downstream gene variant	gene30975: downstream gene variant
LG1	2011605	G	G	T	G	gene30982: missense variant: Leu91Ile	gene30981: upstream gene variant	gene30984: upstream gene variant	gene30983: downstream gene variant
LG1	2050317	GA	GA	G	GA	gene30990: upstream gene variant	gene30992: upstream gene variant	gene30993: downstream gene variant	gene30991: downstream gene variant
LG1	2060940	T	T	A	T	gene30997: upstream gene variant	gene30995: upstream gene variant	gene30994: downstream gene variant	gene30996: downstream gene variant
LG1	2060941	T	T	A	T	gene30997: upstream gene variant	gene30995: upstream gene variant	gene30994: downstream gene variant	gene30996: downstream gene variant
LG1	2066990	A	A	AT	AAT	gene30998: upstream gene variant	gene30998: upstream gene variant	gene30999: upstream gene variant	gene30999: upstream gene variant	gene30997: downstream gene variant	gene30997: downstream gene variant
LG1	2109509	A	A	AT	A	gene31008: upstream gene variant	gene31007: upstream gene variant	gene31006: downstream gene variant
LG1	2112081	T	T	A	T	gene31008: synonymous variant: Leu186Leu	gene31007: upstream gene variant	gene31009: upstream gene variant
LG1	2113120	A	G	A	G	gene31007: upstream gene variant	gene31009: upstream gene variant	gene31008: intron variant
LG1	2135861	G	G	T	G	gene31015: upstream gene variant	gene31014: downstream gene variant	gene31017: downstream gene variant	gene31016: intron variant
LG1	2231433	C	C	CTTT	C	gene31033: upstream gene variant	gene31036: downstream gene variant	gene31034: downstream gene variant	gene34411: downstream gene variant	gene31035: downstream gene variant
LG1	2234995	C	CT	C	CT	gene31036: upstream gene variant	gene34411: downstream gene variant	gene31035: downstream gene variant	gene31037: downstream gene variant
LG1	2259961	T	T	TAAA	T	gene31044: upstream gene variant	gene31042: downstream gene variant	gene31043: downstream gene variant
LG1	2280392	C	CAA	C	CAA	gene31047: upstream gene variant	gene31046: downstream gene variant	gene31045: downstream gene variant
LG1	2284124	G	G	A	G	gene31046: upstream gene variant	gene31048: upstream gene variant	gene31047: downstream gene variant	gene31049: downstream gene variant
LG1	2365483	T	T	C	T	gene31070: upstream gene variant	gene31068: upstream gene variant	gene31069: upstream gene variant	gene31067: downstream gene variant
LG1	2367605	G	G	A	G	gene31068: upstream gene variant	gene31069: upstream gene variant	gene31070: intron variant
LG1	2412612	C	CT	C	CT	gene31080: upstream gene variant	gene34412: downstream gene variant	gene31079: intron variant
LG1	2417476	C	C	CTG	C	gene31081: upstream gene variant	gene31079: upstream gene variant	gene31082: upstream gene variant	gene31080: downstream gene variant
LG1	2423992	GT	GT	G	GT	gene31081: downstream gene variant	gene31083: downstream gene variant	gene31082: intron variant
LG1	2442507	TA	T	TA	T	gene31087: upstream gene variant	gene31085: upstream gene variant	gene31086: downstream gene variant	gene31084: downstream gene variant	gene31088: downstream gene variant
LG1	2476511	T	TA	T	TA	gene31093: upstream gene variant
LG1	2539653	G	G	GT	G	gene31104: upstream gene variant	gene31103: upstream gene variant	gene31102: downstream gene variant
LG1	2566335	G	G	GT	G	gene31107: upstream gene variant	gene31106: downstream gene variant	gene31108: downstream gene variant
LG1	2806475	A	T	A	T	gene30758: downstream gene variant	gene34415: downstream gene variant
LG1	2872638	C	CT	C	CT	gene30773: upstream gene variant
LG1	2874045	A	A	G	A	gene30773: upstream gene variant
LG1	2874955	T	C	T	C	gene30774: downstream gene variant
LG1	2874999	G	G	T	G	gene30774: downstream gene variant
LG1	2875009	G	T	G	T	gene30774: downstream gene variant
LG1	2875009	GT	GT	G	GT	gene30774: downstream gene variant
LG1	2875010	T	G	T	G	gene30774: downstream gene variant
LG1	2912705	T	T	G	T	gene30780: upstream gene variant	gene30783: upstream gene variant	gene30781: upstream gene variant	gene30782: upstream gene variant
LG1	2915682	GT	GT	G	GT	gene30782: upstream gene variant	gene30784: downstream gene variant	gene30783: intron variant
LG1	2944360	C	C	T	C	gene30788: downstream gene variant	gene30790: downstream gene variant	gene30789: intron variant
LG1	2947818	TA	TA	T	TA	gene30793: upstream gene variant	gene30789: upstream gene variant	gene30790: downstream gene variant	gene30791: downstream gene variant	gene30792: downstream gene variant
LG1	2962775	T	C	T	C	gene30795: upstream gene variant	gene30796: intron variant
LG1	2969145	G	G	GTT	G	gene30797: upstream gene variant	gene30796: downstream gene variant
LG1	3002998	A	T	A	T	gene30806: upstream gene variant	gene30804: upstream gene variant	gene30803: downstream gene variant	gene30807: downstream gene variant	gene30805: downstream gene variant
LG1	3051220	T	T	A	T	gene30813: upstream gene variant	gene30814: upstream gene variant	gene30815: downstream gene variant
LG1	3051221	A	A	T	A	gene30813: upstream gene variant	gene30814: upstream gene variant	gene30815: downstream gene variant
LG1	3088155	G	GAAA	G	GAAA	gene30824: upstream gene variant	gene30822: downstream gene variant	gene30825: downstream gene variant	gene30823: downstream gene variant
LG1	3095338	T	T	TC	T	gene30825: frameshift variant	gene30826: upstream gene variant	gene30827: upstream gene variant	gene30824: downstream gene variant
LG1	3188057	C	CA	C	CA	gene30853: upstream gene variant	gene30854: upstream gene variant	gene30851: downstream gene variant	gene30852: intron variant
LG1	3432232	G	G	GA	G	gene26517: intron variant
LG1	3445716	A	AT	A	AT	gene26520: upstream gene variant	gene26519: upstream gene variant	gene26518: downstream gene variant
LG1	3493120	AT	A	AT	A	gene26524: downstream gene variant	gene26523: downstream gene variant
LG1	3517378	T	C	T	C
LG1	3517379	C	T	C	T
LG1	3543768	CT	CT	C	CT	gene26528: upstream gene variant	gene26529: downstream gene variant
LG1	3575957	GT	GAT	G	GT	gene26534: intron variant	gene26534: intron variant
LG1	3575959	A	T	A	T	gene26534: intron variant
LG1	3592458	C	C	G	C	gene26534: intron variant
LG1	3635660	T	T	C	T	gene26540: upstream gene variant	gene26539: downstream gene variant	gene26538: intron variant
LG1	3652185	G	G	GT	G	gene26542: upstream gene variant	gene26543: downstream gene variant
LG1	3656579	A	ATT	A	ATT	gene34468: upstream gene variant	gene26543: intron variant
LG1	3700666	G	GAA	G	GAA	gene26547: splice region variant	gene26547: intron variant
LG1	3712742	C	CAT	CA	CAT	gene26548: downstream gene variant	gene26548: downstream gene variant	gene26549: intron variant	gene26549: intron variant
LG1	3751553	C	CTT	C	CTT	gene26552: downstream gene variant	gene26551: intron variant
LG1	3751851	G	G	C	G	gene26551: missense variant: Val1098Leu	gene26553: upstream gene variant	gene26552: downstream gene variant
LG1	3770379	G	T	G	T	gene26558: upstream gene variant	gene26556: upstream gene variant	gene26557: downstream gene variant
LG1	3777957	G	A	G	A	gene26560: upstream gene variant	gene26558: downstream gene variant	gene26559: downstream gene variant
LG1	3813398	T	T	TA	T	gene26564: downstream gene variant	gene26565: downstream gene variant
LG1	3843208	A	A	C	A	gene26570: upstream gene variant	gene26568: upstream gene variant	gene26569: downstream gene variant
LG1	3878397	A	A	AT	A	gene26573: upstream gene variant	gene26575: downstream gene variant	gene26574: intron variant
LG1	3898518	T	T	A	T	gene26576: upstream gene variant	gene26577: intron variant
LG1	3899124	A	A	G	A	gene26576: upstream gene variant	gene26577: intron variant
LG1	3899125	G	G	T	G	gene26576: upstream gene variant	gene26577: intron variant
LG1	3924033	C	CT	C	CT	gene26581: downstream gene variant	gene26580: intron variant
LG1	3927469	A	C	A	C	gene26580: upstream gene variant	gene26581: downstream gene variant
LG1	3927477	C	A	C	A	gene26580: upstream gene variant	gene26581: downstream gene variant
LG1	3937903	TAA	T	TAA	T	gene26581: intron variant
LG1	3977422	C	CT	C	CT	gene26588: upstream gene variant	gene26589: downstream gene variant
LG1	4002772	A	T	A	T
LG1	4002774	A	T	A	T
LG1	4038299	C	C	T	C	gene26430: upstream gene variant	gene26431: downstream gene variant	gene26429: downstream gene variant
LG1	4040938	C	CA	C	CA	gene26430: upstream gene variant	gene26432: upstream gene variant	gene26431: upstream gene variant
LG1	4059835	AT	AT	A	AT	gene26434: upstream gene variant	gene26433: intron variant
LG1	4093754	A	AC	A	AC	gene26441: upstream gene variant	gene26440: intron variant
LG1	4151694	A	A	C	A	gene11283: upstream gene variant	gene11282: downstream gene variant
LG1	4152955	G	G	A	G	gene11283: upstream gene variant	gene11282: downstream gene variant
LG1	4158730	CG	C	CG	C	gene11283: downstream gene variant	gene11284: intron variant
LG1	4170307	T	T	TG	T	gene11286: upstream gene variant	gene11285: intron variant
LG1	4174286	G	G	A	G	gene11286: upstream gene variant	gene11285: downstream gene variant
LG1	4204901	G	G	C	G	gene11293: upstream gene variant	gene11294: downstream gene variant
LG1	4217457	G	T	G	T	gene11296: splice region variant	gene11295: upstream gene variant	gene11297: downstream gene variant	gene11296: intron variant
LG1	4224041	G	GA	G	GA	gene11298: upstream gene variant	gene11297: upstream gene variant	gene11296: downstream gene variant
LG1	4224076	G	GA	G	GA	gene11298: upstream gene variant	gene11297: upstream gene variant	gene11296: downstream gene variant
LG1	4229240	G	GA	G	GA	gene11300: upstream gene variant	gene11299: downstream gene variant	gene11298: downstream gene variant
LG1	4243585	A	A	T	A	gene11303: synonymous variant: Ile228Ile	gene11304: upstream gene variant	gene11302: downstream gene variant
LG1	4245993	T	T	G	C	gene11304: upstream gene variant	gene11304: upstream gene variant	gene11305: upstream gene variant	gene11305: upstream gene variant	gene11303: upstream gene variant	gene11303: upstream gene variant	gene11302: downstream gene variant	gene11302: downstream gene variant
LG1	4246273	G	G	A	G	gene11304: upstream gene variant	gene11305: upstream gene variant	gene11303: upstream gene variant	gene11302: downstream gene variant
LG1	4246312	G	G	A	G	gene11304: upstream gene variant	gene11305: upstream gene variant	gene11303: upstream gene variant	gene11302: downstream gene variant
LG1	4247792	T	T	A	T	gene11304: synonymous variant: Ser128Ser	gene11305: upstream gene variant	gene11303: upstream gene variant	gene11306: upstream gene variant
LG1	4247809	T	T	C	T	gene11304: missense variant: Leu134Pro	gene11305: upstream gene variant	gene11303: upstream gene variant	gene11306: upstream gene variant
LG1	4247817	G	G	A	G	gene11304: missense variant: Ala137Thr	gene11305: upstream gene variant	gene11303: upstream gene variant	gene11306: upstream gene variant
LG1	4248788	T	T	G	T	gene11305: upstream gene variant	gene11303: upstream gene variant	gene11306: upstream gene variant	gene11304: downstream gene variant
LG1	4249427	C	C	T	C	gene11303: upstream gene variant	gene11306: upstream gene variant	gene11304: downstream gene variant	gene11305: intron variant
LG1	4249768	TTG	TTG	T	TTG	gene11306: upstream gene variant	gene11304: downstream gene variant	gene11305: intron variant
LG1	4253866	C	C	A	C	gene11306: missense variant: Arg709Ser	gene11307: downstream gene variant	gene11305: downstream gene variant	gene11308: downstream gene variant
LG1	4255768	G	G	T	G	gene11308: downstream gene variant	gene11306: downstream gene variant	gene11307: intron variant
LG1	4261703	T	T	G	T	gene11309: missense variant: Lys12Thr	gene11307: upstream gene variant	gene11310: upstream gene variant	gene11311: upstream gene variant	gene11308: upstream gene variant
LG1	4281229	A	A	G	A	gene11315: upstream gene variant
LG1	4281310	T	T	C	T	gene11315: upstream gene variant
LG1	4289404	T	T	A	C	gene11315: downstream gene variant	gene11315: downstream gene variant
LG1	4304679	A	A	G	A	gene11317: upstream gene variant	gene11318: upstream gene variant	gene11319: downstream gene variant
LG1	4320333	A	A	G	A	gene11322: upstream gene variant	gene11321: downstream gene variant
LG1	4323652	T	T	C	T	gene11321: downstream gene variant	gene11322: intron variant
LG1	4326872	A	A	C	A	gene11322: downstream gene variant	gene11323: downstream gene variant
LG1	4327337	G	G	GTA	G	gene11322: downstream gene variant	gene11323: downstream gene variant
LG1	4328627	A	A	C	A	gene11322: downstream gene variant	gene11323: downstream gene variant
LG1	4328632	A	A	G	A	gene11322: downstream gene variant	gene11323: downstream gene variant
LG1	4328634	G	G	C	G	gene11322: downstream gene variant	gene11323: downstream gene variant
LG1	4329529	A	A	G	A	gene11323: downstream gene variant
LG1	4330097	A	A	T	A	gene11324: upstream gene variant	gene11323: intron variant
LG1	4338729	T	T	TC	T	gene11326: upstream gene variant	gene11325: downstream gene variant	gene11324: intron variant
LG1	4342714	TG	TG	T	TG	gene11326: upstream gene variant	gene11325: upstream gene variant	gene11324: downstream gene variant
LG1	4342960	TTA	TTA	T	TTA	gene11326: upstream gene variant	gene11325: upstream gene variant	gene11324: downstream gene variant	gene11327: downstream gene variant
LG1	4347193	G	T	G	T	gene11328: upstream gene variant	gene11327: downstream gene variant	gene11326: downstream gene variant
LG1	4347209	G	A	G	A	gene11328: upstream gene variant	gene11327: downstream gene variant	gene11326: downstream gene variant
LG1	4374184	C	C	T	C	gene11334: upstream gene variant	gene11333: upstream gene variant	gene11332: downstream gene variant	gene11335: downstream gene variant
LG1	4380901	A	A	G	A	gene11335: upstream gene variant	gene11338: upstream gene variant	gene11336: downstream gene variant	gene11334: downstream gene variant	gene11337: downstream gene variant
LG1	4382689	A	AAT	A	AAT	gene11335: upstream gene variant	gene11338: upstream gene variant	gene11336: upstream gene variant	gene11337: downstream gene variant
LG1	4382690	T	T	TA	T	gene11335: upstream gene variant	gene11338: upstream gene variant	gene11336: upstream gene variant	gene11337: downstream gene variant
LG1	4389991	A	A	G	A	gene11337: upstream gene variant	gene11339: upstream gene variant	gene11338: downstream gene variant
LG1	4389995	A	A	G	A	gene11337: upstream gene variant	gene11339: upstream gene variant	gene11338: downstream gene variant
LG1	4395137	T	TA	T	TA	gene11340: upstream gene variant	gene11341: downstream gene variant	gene11339: downstream gene variant	gene11342: downstream gene variant
LG1	4432398	T	T	A	T	gene11349: upstream gene variant	gene11347: downstream gene variant	gene11348: downstream gene variant
LG1	4432715	GT	GT	G	GT	gene11349: upstream gene variant	gene11347: downstream gene variant	gene11348: downstream gene variant
LG1	4438549	T	TA	T	TA	gene11350: upstream gene variant	gene11351: upstream gene variant	gene11352: downstream gene variant	gene11349: intron variant
LG1	4452766	G	G	A	G	gene11352: intron variant
LG1	4452767	GA	G	GA	G	gene11352: intron variant
LG1	4452768	A	A	G	A	gene11352: intron variant
LG1	4460365	TAA	TAA	T	TAA	gene11352: upstream gene variant	gene11353: upstream gene variant
LG1	4479843	T	T	A	T	gene11355: upstream gene variant	gene11356: upstream gene variant	gene11354: downstream gene variant
LG1	4490648	A	ATT	A	ATT	gene11357: upstream gene variant	gene11358: downstream gene variant
LG1	4497756	T	T	TC	T	gene11358: upstream gene variant	gene11361: upstream gene variant	gene11359: downstream gene variant	gene11360: downstream gene variant
LG1	4498582	T	T	C	T	gene11358: upstream gene variant	gene11361: upstream gene variant	gene11360: downstream gene variant	gene11359: intron variant
LG1	4498583	C	C	T	C	gene11358: upstream gene variant	gene11361: upstream gene variant	gene11360: downstream gene variant	gene11359: intron variant
LG1	4502060	T	T	C	T	gene11359: upstream gene variant	gene11360: upstream gene variant	gene11362: upstream gene variant	gene11361: intron variant
LG1	4534145	C	C	T	C	gene11372: upstream gene variant	gene11370: downstream gene variant	gene11371: downstream gene variant	gene11373: downstream gene variant
LG1	4572912	T	A	T	A	gene11379: stop lost: Ter114Tyr	gene11378: upstream gene variant	gene11380: upstream gene variant
LG1	4572914	A	T	A	T	gene11379: stop lost: Ter114Lys	gene11378: upstream gene variant	gene11380: upstream gene variant
LG1	4588918	A	A	ACCT	A	gene11383: upstream gene variant	gene11384: downstream gene variant
LG1	4605260	G	G	C	G	gene11385: upstream gene variant	gene11386: downstream gene variant
LG1	4605531	G	G	A	G	gene11385: upstream gene variant	gene11386: downstream gene variant
LG1	4605540	G	G	T	G	gene11385: upstream gene variant	gene11386: downstream gene variant
LG1	4605625	G	G	A	G	gene11385: upstream gene variant	gene11386: downstream gene variant
LG1	4611939	A	A	T	A	gene11386: intron variant
LG1	4611941	T	T	A	T	gene11386: intron variant
LG1	4614273	G	G	T	G	gene11386: missense variant: Pro1235Thr
LG1	4614277	C	C	A	C	gene11386: synonymous variant: Thr1233Thr
LG1	4620932	C	C	CA	C	gene11387: upstream gene variant	gene11386: upstream gene variant
LG1	4649157	C	C	G	C	gene11393: upstream gene variant	gene11392: upstream gene variant	gene11394: downstream gene variant
LG1	4656960	T	A	T	A	gene11394: upstream gene variant	gene11393: downstream gene variant	gene11396: downstream gene variant	gene11395: intron variant
LG1	4714292	C	C	T	C	gene11407: upstream gene variant	gene11410: upstream gene variant	gene11408: downstream gene variant	gene11409: intron variant
LG1	4714322	C	T	C	T	gene11407: upstream gene variant	gene11410: upstream gene variant	gene11408: downstream gene variant	gene11409: intron variant
LG1	4714322	CT	CT	C	CT	gene11407: upstream gene variant	gene11410: upstream gene variant	gene11408: downstream gene variant	gene11409: intron variant
LG1	4716965	A	A	C	A	gene11411: upstream gene variant	gene11409: upstream gene variant	gene11410: intron variant
LG1	4716966	G	G	C	G	gene11411: upstream gene variant	gene11409: upstream gene variant	gene11410: intron variant
LG1	4746536	G	G	A	G	gene11415: upstream gene variant	gene11417: upstream gene variant	gene11416: upstream gene variant
LG1	4758473	GTA	GA	G	GA	gene11418: upstream gene variant	gene11418: upstream gene variant	gene11419: intron variant	gene11419: intron variant
LG1	4758476	T	T	A	T	gene11418: upstream gene variant	gene11419: intron variant
LG1	4772281	A	A	T	A	gene11420: upstream gene variant	gene11424: upstream gene variant	gene11422: downstream gene variant	gene11423: downstream gene variant	gene11421: downstream gene variant
LG1	4775406	T	T	C	T	gene11424: upstream gene variant	gene11422: upstream gene variant	gene11425: upstream gene variant	gene11421: downstream gene variant	gene11423: intron variant
LG1	4775408	T	T	A	T	gene11424: upstream gene variant	gene11422: upstream gene variant	gene11425: upstream gene variant	gene11421: downstream gene variant	gene11423: intron variant
LG1	4780808	G	G	A	G	gene11426: downstream gene variant	gene11424: downstream gene variant	gene11425: downstream gene variant
LG1	4819860	A	AAC	A	AAC	gene11433: upstream gene variant
LG1	4852357	T	TAA	T	TAA	gene01929: downstream gene variant
LG1	4887298	G	GT	G	GT	gene02016: upstream gene variant	gene02018: upstream gene variant	gene02017: downstream gene variant
LG1	4888467	T	T	G	T	gene02016: upstream gene variant	gene02018: upstream gene variant	gene02017: downstream gene variant
LG1	4913820	C	C	CTTT	C	gene02021: upstream gene variant
LG1	4914751	T	T	TA	T	gene02021: upstream gene variant
LG1	4938013	C	T	C	T	gene02023: downstream gene variant
LG1	4943476	T	T	C	T	gene02024: upstream gene variant	gene02023: upstream gene variant
LG1	4946006	A	G	A	G	gene02024: upstream gene variant	gene02023: upstream gene variant
LG1	4946006	A	A	AG	A	gene02024: upstream gene variant	gene02023: upstream gene variant
LG1	4951610	T	TTG	T	TTG	gene02026: upstream gene variant	gene02024: downstream gene variant	gene02025: intron variant
LG1	4966406	G	A	G	A	gene02027: upstream gene variant	gene02026: downstream gene variant	gene02028: downstream gene variant
LG1	4966408	GA	GA	G	GA	gene02027: upstream gene variant	gene02026: downstream gene variant	gene02028: downstream gene variant
LG1	4966409	A	G	A	G	gene02027: upstream gene variant	gene02026: downstream gene variant	gene02028: downstream gene variant
LG1	4969155	A	C	A	C	gene02027: upstream gene variant	gene02029: downstream gene variant	gene02028: intron variant
LG1	4999049	T	TTC	T	TTC	gene02033: upstream gene variant	gene02034: downstream gene variant
LG1	5016031	TA	T	TA	T	gene02035: downstream gene variant
LG1	5016122	A	C	A	C	gene02035: downstream gene variant
LG1	5018081	T	TA	T	TA	gene02035: downstream gene variant
LG1	5052197	GTT	GTT	G	GTT	gene02041: upstream gene variant	gene02040: downstream gene variant	gene02039: downstream gene variant
LG1	5081399	A	C	A	C	gene02047: upstream gene variant	gene02048: intron variant
LG1	5081400	C	A	C	A	gene02047: upstream gene variant	gene02048: intron variant
LG1	5091468	C	CT	C	CT	gene02051: upstream gene variant	gene02050: downstream gene variant	gene02049: downstream gene variant
LG1	5091495	T	T	TA	T	gene02051: upstream gene variant	gene02050: downstream gene variant	gene02049: downstream gene variant
LG1	5099495	TA	TA	T	TA	gene02050: upstream gene variant	gene02051: downstream gene variant
LG1	5099497	G	A	G	A	gene02050: upstream gene variant	gene02051: downstream gene variant
LG1	5123656	A	T	A	T	gene02055: upstream gene variant	gene02054: downstream gene variant	gene02056: intron variant
LG1	5132653	AT	AT	A	AT
LG1	5153821	G	G	A	G	gene02057: downstream gene variant	gene02058: downstream gene variant	gene02060: downstream gene variant	gene02061: downstream gene variant	gene02059: downstream gene variant
LG1	5171372	C	C	A	C	gene02064: upstream gene variant	gene02063: downstream gene variant	gene02065: downstream gene variant
LG1	5180893	C	C	A	C	gene02066: upstream gene variant	gene02068: downstream gene variant	gene02067: intron variant
LG1	5180897	C	C	T	C	gene02066: upstream gene variant	gene02068: downstream gene variant	gene02067: intron variant
LG1	5181510	C	C	G	C	gene02066: upstream gene variant	gene02068: downstream gene variant	gene02067: intron variant
LG1	5181770	T	T	C	T	gene02066: upstream gene variant	gene02068: downstream gene variant	gene02067: intron variant
LG1	5197893	G	GTT	G	GTT	gene02070: upstream gene variant	gene02073: downstream gene variant	gene02071: downstream gene variant	gene02072: intron variant
LG1	5206718	TA	T	TA	T	gene02074: intron variant
LG1	5216565	A	A	C	A	gene02074: upstream gene variant	gene02076: upstream gene variant	gene02075: upstream gene variant
LG1	5223294	G	G	C	G	gene02077: downstream gene variant	gene02076: downstream gene variant
LG1	5229878	G	G | GA	GAA	G	gene02077: upstream gene variant	gene02077: upstream gene variant	gene02078: upstream gene variant	gene02078: upstream gene variant
LG1	5304474	C	C	T	C	gene02095: upstream gene variant	gene02093: upstream gene variant	gene02096: downstream gene variant	gene02094: intron variant
LG1	5355273	A	AT	A	AT	gene02105: upstream gene variant	gene33871: upstream gene variant	gene02104: downstream gene variant	gene02106: downstream gene variant
LG1	5432905	A	A	G	A	gene12621: intron variant
LG1	5454704	T	T	C	T	gene12624: upstream gene variant	gene12625: downstream gene variant
LG1	5455547	G	G	A	G	gene12625: downstream gene variant
LG1	5486784	G	G	T	G	gene12632: upstream gene variant	gene12631: upstream gene variant	gene12630: downstream gene variant	gene12633: downstream gene variant
LG1	5497102	C	C	T	C	gene12633: upstream gene variant	gene12634: intron variant
LG1	5510961	T	T	G	T	gene12637: downstream gene variant	gene12636: intron variant
LG1	5515917	C	CT	C	CT	gene12636: upstream gene variant	gene12638: downstream gene variant	gene12637: intron variant
LG1	5523577	C	CAA	C	CAA	gene12637: upstream gene variant	gene12639: downstream gene variant	gene12638: intron variant
LG1	5526967	C	C	CT	C	gene12638: upstream gene variant	gene12640: upstream gene variant	gene12639: upstream gene variant
LG1	5554440	G	G	T	G	gene12642: upstream gene variant	gene12645: upstream gene variant	gene12644: downstream gene variant	gene12643: downstream gene variant
LG1	5554441	G	G	A	G	gene12642: upstream gene variant	gene12645: upstream gene variant	gene12644: downstream gene variant	gene12643: downstream gene variant
LG1	5554986	A	A	C	A	gene12642: upstream gene variant	gene12645: upstream gene variant	gene12644: downstream gene variant	gene12643: downstream gene variant
LG1	5555749	T	T	G	T	gene12642: upstream gene variant	gene12645: upstream gene variant	gene12644: downstream gene variant	gene12643: downstream gene variant
LG1	5557342	C	C	T	C	gene12645: upstream gene variant	gene12644: upstream gene variant	gene12643: downstream gene variant
LG1	5563154	C	CT	CTTT	C	gene12647: upstream gene variant	gene12647: upstream gene variant	gene12645: downstream gene variant	gene12645: downstream gene variant	gene12646: intron variant	gene12646: intron variant
LG1	5582574	C	CAA	C	CAA	gene12649: upstream gene variant
LG1	5592235	C	CT	C	CT	gene12651: upstream gene variant	gene12650: intron variant
LG1	5602945	G	G	A	G	gene12654: upstream gene variant	gene12652: upstream gene variant	gene12655: downstream gene variant	gene12653: downstream gene variant
LG1	5602959	A	A	T	A	gene12654: upstream gene variant	gene12652: upstream gene variant	gene12655: downstream gene variant	gene12653: downstream gene variant
LG1	5632297	T	T	TAA	T	gene12659: upstream gene variant	gene12661: downstream gene variant	gene12660: intron variant
LG1	5638689	GA	G	GA	G	gene12663: upstream gene variant	gene12662: downstream gene variant	gene12661: intron variant
LG1	5638708	CT	C	CT	C	gene12663: upstream gene variant	gene12662: downstream gene variant	gene12661: intron variant
LG1	5687197	GA	G	GA	G	gene12673: upstream gene variant	gene12671: downstream gene variant	gene12672: downstream gene variant
LG1	5694538	A	A	T	A	gene12675: upstream gene variant	gene12673: downstream gene variant	gene12674: downstream gene variant
LG1	5694555	GA	GA	G	GA	gene12675: upstream gene variant	gene12673: downstream gene variant	gene12674: downstream gene variant
LG1	5711274	G	G	T	G	gene12678: upstream gene variant	gene12679: upstream gene variant	gene12680: downstream gene variant
LG1	5727842	A	A	G	A	gene12684: missense variant: Asn184Asp	gene12682: upstream gene variant	gene12685: upstream gene variant	gene12683: downstream gene variant
LG1	5760599	A	T	A	T	gene12691: upstream gene variant	gene12690: downstream gene variant
LG1	5787370	C	C	CT	C	gene12699: upstream gene variant	gene12698: upstream gene variant	gene12697: downstream gene variant
LG1	5807237	T	T	TC	T	gene12700: upstream gene variant	gene12701: upstream gene variant
LG1	5849976	G	G	GAA	G	gene12709: upstream gene variant	gene12712: upstream gene variant	gene12711: upstream gene variant	gene12710: downstream gene variant	gene12713: downstream gene variant
LG1	5857413	T	G	T	G	gene12714: upstream gene variant	gene12713: intron variant
LG1	5857426	A	AT	A	AT	gene12714: upstream gene variant	gene12713: intron variant
LG1	5897078	C	C	CA	C	gene12724: upstream gene variant	gene12725: upstream gene variant	gene12723: upstream gene variant	gene12726: upstream gene variant	gene12722: downstream gene variant
LG1	5900204	G	GA	G	GA	gene12723: upstream gene variant	gene12726: upstream gene variant	gene12727: upstream gene variant	gene12724: downstream gene variant	gene12725: downstream gene variant
LG1	5900205	C	C	A	C	gene12723: upstream gene variant	gene12726: upstream gene variant	gene12727: upstream gene variant	gene12724: downstream gene variant	gene12725: downstream gene variant
LG1	5900207	A	A	C	A	gene12723: upstream gene variant	gene12726: upstream gene variant	gene12727: upstream gene variant	gene12724: downstream gene variant	gene12725: downstream gene variant
LG1	5900879	T	T	C	T	gene12726: upstream gene variant	gene12727: upstream gene variant	gene12724: downstream gene variant	gene12725: downstream gene variant
LG1	5904752	T	T	C	T	gene12727: upstream gene variant	gene12728: downstream gene variant	gene12726: downstream gene variant
LG1	5905801	A	A	AAAC	A	gene12729: upstream gene variant	gene12728: downstream gene variant	gene12726: downstream gene variant	gene12727: downstream gene variant
LG1	5909284	T	T	A	T	gene12729: upstream gene variant	gene12730: upstream gene variant	gene12728: upstream gene variant	gene12727: downstream gene variant
LG1	5909291	TA	TA	T	TA	gene12729: upstream gene variant	gene12730: upstream gene variant	gene12728: upstream gene variant	gene12727: downstream gene variant
LG1	5917789	T	T	C	T	gene12732: downstream gene variant	gene12730: downstream gene variant	gene12731: intron variant
LG1	5921139	G	G	A	G	gene12732: splice region variant	gene12731: upstream gene variant	gene12732: intron variant
LG1	5921401	C	C	G	C	gene12731: upstream gene variant	gene12732: upstream gene variant
LG1	5921521	C	C	T	C	gene12731: upstream gene variant	gene12732: upstream gene variant
LG1	5921646	A	A	C	A	gene12731: upstream gene variant	gene12732: upstream gene variant
LG1	5921741	G	G	A	G	gene12731: upstream gene variant	gene12732: upstream gene variant
LG1	5921943	G	G	A	G	gene12731: upstream gene variant	gene12732: upstream gene variant
LG1	5922065	T	T	G	T	gene12731: upstream gene variant	gene12732: upstream gene variant
LG1	5922362	C	C	G	C	gene12731: upstream gene variant	gene12732: upstream gene variant
LG1	5922443	G	G	A	G	gene12731: upstream gene variant	gene12732: upstream gene variant
LG1	5922516	T	T	C	T	gene12731: upstream gene variant	gene12732: upstream gene variant
LG1	5922616	G	G	A	G	gene12731: upstream gene variant	gene12732: upstream gene variant
LG1	5922915	A	A	C	A	gene12731: upstream gene variant	gene12732: upstream gene variant
LG1	5926721	C	CG	C	CG	gene12733: downstream gene variant
LG1	5927474	C	C	A	C	gene12733: downstream gene variant
LG1	5953920	T	T	C	T	gene12738: upstream gene variant
LG1	5985398	T	T	A	T	gene12473: upstream gene variant	gene12471: upstream gene variant	gene12472: upstream gene variant
LG1	5990310	C	C	T	C	gene12474: downstream gene variant	gene12473: intron variant
LG1	6011590	G	G	T	G	gene12475: upstream gene variant	gene12477: upstream gene variant	gene12476: intron variant
LG1	6011798	G	G	T	G	gene12475: upstream gene variant	gene12477: upstream gene variant	gene12476: intron variant
LG1	6012169	C	C	T	C	gene12475: upstream gene variant	gene12477: upstream gene variant	gene12476: intron variant
LG1	6013338	C	C	G	C	gene12476: splice region variant	gene12477: upstream gene variant	gene12476: intron variant
LG1	6013634	A	A	G	A	gene12476: missense variant: Thr424Ala	gene12477: upstream gene variant
LG1	6013707	C	C	T	C	gene12476: missense variant: Thr448Ile	gene12477: upstream gene variant
LG1	6013782	A	A	T	A	gene12477: upstream gene variant	gene12476: intron variant
LG1	6013789	A	A	T	A	gene12477: upstream gene variant	gene12476: intron variant
LG1	6013917	A	A	G	A	gene12477: upstream gene variant	gene12476: intron variant
LG1	6013935	G	G	A	G	gene12477: upstream gene variant	gene12476: intron variant
LG1	6014355	G	G	A	G	gene12476: synonymous variant: Leu500Leu	gene12477: upstream gene variant	gene12478: upstream gene variant
LG1	6014416	A	A	C	A	gene12476: synonymous variant: Arg521Arg	gene12477: upstream gene variant	gene12478: upstream gene variant
LG1	6014496	T	T	C	T	gene12477: upstream gene variant	gene12478: upstream gene variant	gene12476: intron variant
LG1	6014536	A	A	G	A	gene12476: missense variant: Asp541Gly	gene12477: upstream gene variant	gene12478: upstream gene variant
LG1	6014541	T	T	G	T	gene12476: missense variant: Cys543Gly	gene12477: upstream gene variant	gene12478: upstream gene variant
LG1	6014606	G	G	A	G	gene12476: synonymous variant: Ala564Ala	gene12477: upstream gene variant	gene12478: upstream gene variant
LG1	6014662	G	G	C	G	gene12477: upstream gene variant	gene12478: upstream gene variant	gene12476: downstream gene variant
LG1	6014817	C	C	T	C	gene12477: upstream gene variant	gene12478: upstream gene variant	gene12476: downstream gene variant
LG1	6014902	T	T	A	T	gene12477: upstream gene variant	gene12478: upstream gene variant	gene12476: downstream gene variant
LG1	6014980	T	T	C	T	gene12477: upstream gene variant	gene12478: upstream gene variant	gene12476: downstream gene variant
LG1	6015027	G	G	A	G	gene12477: upstream gene variant	gene12478: upstream gene variant	gene12476: downstream gene variant
LG1	6015099	C	CA	C	CA	gene12477: upstream gene variant	gene12478: upstream gene variant	gene12476: downstream gene variant
LG1	6015111	C	C	A	C	gene12477: upstream gene variant	gene12478: upstream gene variant	gene12476: downstream gene variant
LG1	6015261	AG	A	AG	A	gene12477: upstream gene variant	gene12478: upstream gene variant	gene12476: downstream gene variant
LG1	6015397	T	T	C	T	gene12477: upstream gene variant	gene12478: upstream gene variant	gene12476: downstream gene variant
LG1	6015450	A	A	G	A	gene12477: upstream gene variant	gene12478: upstream gene variant	gene12476: downstream gene variant
LG1	6015482	C	C	T	C	gene12477: upstream gene variant	gene12478: upstream gene variant	gene12476: downstream gene variant
LG1	6015497	A	A	T	A	gene12477: upstream gene variant	gene12478: upstream gene variant	gene12476: downstream gene variant
LG1	6015662	A	A	C	A	gene12477: upstream gene variant	gene12478: upstream gene variant	gene12476: downstream gene variant
LG1	6015669	T	T	C	T	gene12477: upstream gene variant	gene12478: upstream gene variant	gene12476: downstream gene variant
LG1	6016541	C	T	C	T	gene12478: upstream gene variant	gene12476: downstream gene variant	gene12477: intron variant
LG1	6016696	G	G	A	G	gene12478: upstream gene variant	gene12476: downstream gene variant	gene12477: intron variant
LG1	6016724	G	G	T	G	gene12478: upstream gene variant	gene12476: downstream gene variant	gene12477: intron variant
LG1	6016939	C	C	A	C	gene12477: synonymous variant: Ile102Ile	gene12478: upstream gene variant	gene12476: downstream gene variant
LG1	6017726	T	T	C	T	gene12477: synonymous variant: Pro278Pro	gene12478: upstream gene variant	gene12476: downstream gene variant
LG1	6018324	T	T	C	T	gene12478: upstream gene variant	gene12476: downstream gene variant	gene12477: downstream gene variant
LG1	6019352	C	C	T	C	gene12478: synonymous variant: Asp69Asp	gene12476: downstream gene variant	gene12477: downstream gene variant
LG1	6019410	G	G	A	G	gene12476: downstream gene variant	gene12477: downstream gene variant	gene12478: intron variant
LG1	6019537	C	C	A	C	gene12476: downstream gene variant	gene12477: downstream gene variant	gene12478: intron variant
LG1	6019548	C	C	T	C	gene12476: downstream gene variant	gene12477: downstream gene variant	gene12478: intron variant
LG1	6019588	C	C	T	C	gene12476: downstream gene variant	gene12477: downstream gene variant	gene12478: intron variant
LG1	6019589	T	T	A	T	gene12476: downstream gene variant	gene12477: downstream gene variant	gene12478: intron variant
LG1	6019691	C	C	T	C	gene12478: missense variant: Ala93Val	gene12477: downstream gene variant
LG1	6019900	A	A	G	A	gene12478: missense variant: Arg123Gly	gene12477: downstream gene variant
LG1	6021551	T	T	A	T	gene12479: upstream gene variant	gene12477: downstream gene variant	gene12478: downstream gene variant
LG1	6022030	T	T	C	T	gene12479: upstream gene variant	gene12477: downstream gene variant	gene12478: downstream gene variant
LG1	6022074	C	C	T	C	gene12479: upstream gene variant	gene12477: downstream gene variant	gene12478: downstream gene variant
LG1	6022108	T	T	C	T	gene12479: upstream gene variant	gene12477: downstream gene variant	gene12478: downstream gene variant
LG1	6022111	C	C	T	C	gene12479: upstream gene variant	gene12477: downstream gene variant	gene12478: downstream gene variant
LG1	6022179	A	A	G	A	gene12479: upstream gene variant	gene12477: downstream gene variant	gene12478: downstream gene variant
LG1	6022354	C	C	A	C	gene12479: upstream gene variant	gene12477: downstream gene variant	gene12478: downstream gene variant
LG1	6022435	T	T	C	T	gene12479: upstream gene variant	gene12477: downstream gene variant	gene12478: downstream gene variant
LG1	6022698	C	C	A	C	gene12479: upstream gene variant	gene12477: downstream gene variant	gene12478: downstream gene variant
LG1	6022840	AT	AT	A	AT	gene12479: upstream gene variant	gene12477: downstream gene variant	gene12478: downstream gene variant
LG1	6022862	T	T	C	T	gene12479: upstream gene variant	gene12477: downstream gene variant	gene12478: downstream gene variant
LG1	6022885	G	G	A	G	gene12479: upstream gene variant	gene12477: downstream gene variant	gene12478: downstream gene variant
LG1	6022916	A	A	G	A	gene12479: upstream gene variant	gene12477: downstream gene variant	gene12478: downstream gene variant
LG1	6022918	T	T	C	T	gene12479: upstream gene variant	gene12477: downstream gene variant	gene12478: downstream gene variant
LG1	6022930	G	G	A	G	gene12479: upstream gene variant	gene12477: downstream gene variant	gene12478: downstream gene variant
LG1	6023371	A	A	T	A	gene12479: upstream gene variant	gene12478: downstream gene variant
LG1	6023603	A	A	C	A	gene12479: upstream gene variant	gene12478: downstream gene variant
LG1	6023810	C	C	T	C	gene12479: upstream gene variant	gene12478: downstream gene variant
LG1	6023830	C	C	T	C	gene12479: upstream gene variant	gene12478: downstream gene variant
LG1	6023911	G	G	T	G	gene12479: upstream gene variant	gene12478: downstream gene variant
LG1	6024008	A	A	G	A	gene12479: upstream gene variant	gene12478: downstream gene variant
LG1	6024114	C	C	T	C	gene12479: upstream gene variant	gene12478: downstream gene variant
LG1	6024117	C	C	T	C	gene12479: upstream gene variant	gene12478: downstream gene variant
LG1	6024447	C	C	T	C	gene12479: upstream gene variant	gene12478: downstream gene variant
LG1	6024473	C	C	T	C	gene12479: upstream gene variant	gene12478: downstream gene variant
LG1	6024686	G	G	A	G	gene12479: upstream gene variant	gene12478: downstream gene variant
LG1	6024827	G	G	T	G	gene12479: upstream gene variant	gene12478: downstream gene variant
LG1	6025045	C	C	T	C	gene12479: upstream gene variant	gene12478: downstream gene variant
LG1	6025066	A	A	G	A	gene12479: upstream gene variant	gene12478: downstream gene variant
LG1	6025292	A	A	G	A	gene12479: upstream gene variant	gene12478: downstream gene variant
LG1	6025297	T	T	C	T	gene12479: upstream gene variant	gene12478: downstream gene variant
LG1	6025492	C	C	T	C	gene12479: upstream gene variant	gene12478: downstream gene variant
LG1	6025686	A	A	G	A	gene12479: upstream gene variant	gene12478: downstream gene variant
LG1	6025818	C	C	T	C	gene12479: upstream gene variant	gene12478: downstream gene variant
LG1	6025834	A	A	G	A	gene12479: upstream gene variant	gene12478: downstream gene variant
LG1	6025902	T	TC	T	TC	gene12479: upstream gene variant
LG1	6025913	C	C	T	C	gene12479: upstream gene variant
LG1	6025915	C	C	T	C	gene12479: upstream gene variant
LG1	6025970	T	T	C	T	gene12479: upstream gene variant
LG1	6026287	T	T	C	T	gene12479: intron variant
LG1	6026457	C	C	A	C	gene12479: missense variant: Arg39Ser
LG1	6027528	A	A	G	A	gene12479: missense variant: Lys396Glu
LG1	6027614	C	C	T	C	gene12479: synonymous variant: Asn424Asn
LG1	6027615	A	A	G	A	gene12479: missense variant: Lys425Glu
LG1	6027648	A	A	T	A	gene12479: missense variant: Ser436Cys
LG1	6027829	A	A	G	A	gene12479: missense variant: Gln496Arg
LG1	6027877	A	A	G	A	gene12479: missense variant: Asp512Gly	gene12480: upstream gene variant
LG1	6027903	T	T	C	T	gene12479: missense variant: Tyr521His	gene12480: upstream gene variant
LG1	6028042	A	A	G	A	gene12479: missense variant: Glu567Gly	gene12480: upstream gene variant
LG1	6028346	T	T	G	T	gene12479: synonymous variant: Val668Val	gene12480: upstream gene variant
LG1	6028354	A	A	C	A	gene12479: missense variant: Tyr671Ser	gene12480: upstream gene variant
LG1	6028476	A	A	G	A	gene12480: upstream gene variant	gene12479: intron variant
LG1	6029319	A	A	T	A	gene12480: upstream gene variant	gene12479: intron variant
LG1	6029423	C	C	T	C	gene12480: upstream gene variant	gene12479: intron variant
LG1	6029633	T	T	C	T	gene12480: upstream gene variant	gene12479: intron variant
LG1	6029664	C	C	T	C	gene12480: upstream gene variant	gene12479: intron variant
LG1	6029820	A	A	G	A	gene12479: synonymous variant: Gln724Gln	gene12480: upstream gene variant
LG1	6029824	G	G	A	G	gene12479: missense variant: Ala726Thr	gene12480: upstream gene variant
LG1	6029936	C	C	G	C	gene12480: upstream gene variant	gene12479: intron variant
LG1	6029980	C	C	T	C	gene12480: upstream gene variant	gene12479: intron variant
LG1	6030037	G	G	A	G	gene12480: upstream gene variant	gene12479: intron variant
LG1	6030056	T	T	TG	T	gene12480: upstream gene variant	gene12479: intron variant
LG1	6030382	C	C	T	C	gene12480: upstream gene variant	gene12479: intron variant
LG1	6030395	G	G	T	G	gene12479: splice acceptor variant	gene12480: upstream gene variant	gene12479: intron variant
LG1	6030930	A	A	AT	A	gene12479: frameshift variant	gene12480: upstream gene variant
LG1	6031745	C	C	T	C	gene12480: upstream gene variant	gene12479: downstream gene variant
LG1	6031746	C	C	T	C	gene12480: upstream gene variant	gene12479: downstream gene variant
LG1	6031810	G	G	A	G	gene12480: upstream gene variant	gene12479: downstream gene variant
LG1	6031946	A	A	T	A	gene12480: upstream gene variant	gene12479: downstream gene variant
LG1	6032010	T	T	C	T	gene12480: upstream gene variant	gene12479: downstream gene variant
LG1	6032078	G	G	A	G	gene12480: upstream gene variant	gene12479: downstream gene variant
LG1	6032109	C	C	T	C	gene12480: upstream gene variant	gene12479: downstream gene variant
LG1	6032118	A	A	G	A	gene12480: upstream gene variant	gene12479: downstream gene variant
LG1	6032202	C	C	T	C	gene12480: upstream gene variant	gene12479: downstream gene variant
LG1	6032212	A	A	G	A	gene12480: upstream gene variant	gene12479: downstream gene variant
LG1	6032233	G	G	A	G	gene12480: upstream gene variant	gene12479: downstream gene variant
LG1	6032248	G	G	C	G	gene12480: upstream gene variant	gene12479: downstream gene variant
LG1	6032249	A	A	T	A	gene12480: upstream gene variant	gene12479: downstream gene variant
LG1	6032316	TC	TC	T	TC	gene12480: upstream gene variant	gene12479: downstream gene variant
LG1	6032770	C	C	T	C	gene12480: upstream gene variant	gene12479: downstream gene variant	gene12481: downstream gene variant
LG1	6033196	A	A	T	A	gene12479: downstream gene variant	gene12481: downstream gene variant	gene12480: intron variant
LG1	6033217	A	A	G	A	gene12479: downstream gene variant	gene12481: downstream gene variant	gene12480: intron variant
LG1	6033259	T	T	A	T	gene12479: downstream gene variant	gene12481: downstream gene variant	gene12480: intron variant
LG1	6033272	T	T	TA	T	gene12479: downstream gene variant	gene12481: downstream gene variant	gene12480: intron variant
LG1	6033522	T	T	A	T	gene12479: downstream gene variant	gene12481: downstream gene variant	gene12480: intron variant
LG1	6033719	A	A	G	A	gene12480: synonymous variant: Leu171Leu	gene12479: downstream gene variant	gene12481: downstream gene variant
LG1	6033730	G	G	A	G	gene12480: missense variant: Arg175Gln	gene12479: downstream gene variant	gene12481: downstream gene variant
LG1	6033754	T	T	C	T	gene12479: downstream gene variant	gene12481: downstream gene variant	gene12480: intron variant
LG1	6033865	A	A	C	A	gene12479: downstream gene variant	gene12481: downstream gene variant	gene12480: intron variant
LG1	6034151	C	C	T	C	gene12480: synonymous variant: Asp250Asp	gene12479: downstream gene variant	gene12481: downstream gene variant	gene12482: downstream gene variant
LG1	6034163	A	A	T	A	gene12480: synonymous variant: Leu254Leu	gene12479: downstream gene variant	gene12481: downstream gene variant	gene12482: downstream gene variant
LG1	6034187	T	T	C	T	gene12480: synonymous variant: Leu262Leu	gene12479: downstream gene variant	gene12481: downstream gene variant	gene12482: downstream gene variant
LG1	6034447	T	T	A	T	gene12480: missense variant: Phe349Tyr	gene12479: downstream gene variant	gene12481: downstream gene variant	gene12482: downstream gene variant
LG1	6035088	G	G	C	G	gene12479: downstream gene variant	gene12481: downstream gene variant	gene12482: downstream gene variant	gene12480: intron variant
LG1	6035127	C	C	T	C	gene12479: downstream gene variant	gene12481: downstream gene variant	gene12482: downstream gene variant	gene12480: intron variant
LG1	6035179	T	T	C	T	gene12479: downstream gene variant	gene12481: downstream gene variant	gene12482: downstream gene variant	gene12480: intron variant
LG1	6035267	T	T	C	T	gene12479: downstream gene variant	gene12481: downstream gene variant	gene12482: downstream gene variant	gene12480: intron variant
LG1	6035304	G	G	A	G	gene12479: downstream gene variant	gene12481: downstream gene variant	gene12482: downstream gene variant	gene12480: intron variant
LG1	6035855	G	G	A	G	gene12479: downstream gene variant	gene12481: downstream gene variant	gene12482: downstream gene variant	gene12480: intron variant
LG1	6036023	C	C	T	C	gene12480: synonymous variant: Leu411Leu	gene12479: downstream gene variant	gene12481: downstream gene variant	gene12482: downstream gene variant
LG1	6036108	C	C	G	C	gene12479: downstream gene variant	gene12481: downstream gene variant	gene12482: downstream gene variant	gene12480: intron variant
LG1	6036337	T	T	G	T	gene12479: downstream gene variant	gene12481: downstream gene variant	gene12482: downstream gene variant	gene12480: intron variant
LG1	6036342	T	T	A	T	gene12479: downstream gene variant	gene12481: downstream gene variant	gene12482: downstream gene variant	gene12480: intron variant
LG1	6036346	TC	TC	T	TC	gene12479: downstream gene variant	gene12481: downstream gene variant	gene12482: downstream gene variant	gene12480: intron variant
LG1	6036775	AG	AG	A	AG	gene12481: downstream gene variant	gene12482: downstream gene variant	gene12480: intron variant
LG1	6037836	C	C	A	C	gene12481: stop gained: Glu162*	gene12482: downstream gene variant	gene12480: downstream gene variant
LG1	6037969	C	C	T	C	gene12481: synonymous variant: Ser117Ser	gene12482: downstream gene variant	gene12480: downstream gene variant
LG1	6038689	A	A	G	A	gene12483: upstream gene variant	gene12481: upstream gene variant	gene12482: downstream gene variant	gene12480: downstream gene variant
LG1	6039058	T	T	C	T	gene12483: upstream gene variant	gene12481: upstream gene variant	gene12482: downstream gene variant	gene12480: downstream gene variant
LG1	6039063	A	A	G	A	gene12483: upstream gene variant	gene12481: upstream gene variant	gene12482: downstream gene variant	gene12480: downstream gene variant
LG1	6039303	G	G	T	G	gene12482: missense variant: Ser499Arg	gene12483: upstream gene variant	gene12481: upstream gene variant	gene12480: downstream gene variant
LG1	6039338	T	T	G	T	gene12482: missense variant: Ile488Leu	gene12482: splice region variant	gene12483: upstream gene variant	gene12481: upstream gene variant	gene12480: downstream gene variant
LG1	6039932	G	G	T	G	gene12483: upstream gene variant	gene12481: upstream gene variant	gene12480: downstream gene variant	gene12482: intron variant
LG1	6040023	T	T	C	T	gene12482: missense variant: Asn359Asp	gene12483: upstream gene variant	gene12481: upstream gene variant	gene12480: downstream gene variant
LG1	6041641	A	A	T	A	gene12483: upstream gene variant	gene12481: upstream gene variant	gene12484: upstream gene variant	gene12482: upstream gene variant	gene12480: downstream gene variant
LG1	6041773	T	T	G	T	gene12483: upstream gene variant	gene12481: upstream gene variant	gene12484: upstream gene variant	gene12482: upstream gene variant	gene12480: downstream gene variant
LG1	6042783	A	A	G	A	gene12483: upstream gene variant	gene12481: upstream gene variant	gene12484: upstream gene variant	gene12482: upstream gene variant
LG1	6043005	A	A	G	A	gene12483: upstream gene variant	gene12481: upstream gene variant	gene12484: upstream gene variant	gene12482: upstream gene variant
LG1	6043007	T	T	A	T	gene12483: upstream gene variant	gene12481: upstream gene variant	gene12484: upstream gene variant	gene12482: upstream gene variant
LG1	6043220	T	T	C	T	gene12483: synonymous variant: Asn17Asn	gene12481: upstream gene variant	gene12484: upstream gene variant	gene12482: upstream gene variant
LG1	6043526	A	A	C	A	gene12483: synonymous variant: Ala119Ala	gene12481: upstream gene variant	gene12484: upstream gene variant	gene12482: upstream gene variant	gene12485: upstream gene variant
LG1	6043827	T	T	C	T	gene12484: upstream gene variant	gene12482: upstream gene variant	gene12485: upstream gene variant	gene12483: downstream gene variant
LG1	6044050	A	A	C	A	gene12484: upstream gene variant	gene12482: upstream gene variant	gene12485: upstream gene variant	gene12483: downstream gene variant
LG1	6044499	C	C	T	C	gene12484: upstream gene variant	gene12482: upstream gene variant	gene12485: upstream gene variant	gene12483: downstream gene variant
LG1	6044747	C	C	T	C	gene12484: upstream gene variant	gene12482: upstream gene variant	gene12485: upstream gene variant	gene12483: downstream gene variant
LG1	6044755	G	G	T	G	gene12484: upstream gene variant	gene12482: upstream gene variant	gene12485: upstream gene variant	gene12483: downstream gene variant
LG1	6044799	C	C	T	C	gene12484: upstream gene variant	gene12482: upstream gene variant	gene12485: upstream gene variant	gene12483: downstream gene variant
LG1	6045063	T	T	C	T	gene12484: upstream gene variant	gene12482: upstream gene variant	gene12485: upstream gene variant	gene12483: downstream gene variant
LG1	6045171	G	G	A	G	gene12484: upstream gene variant	gene12482: upstream gene variant	gene12485: upstream gene variant	gene12483: downstream gene variant
LG1	6045449	C	C	T	C	gene12484: upstream gene variant	gene12482: upstream gene variant	gene12485: upstream gene variant	gene12483: downstream gene variant
LG1	6045495	T	T	C	T	gene12484: upstream gene variant	gene12482: upstream gene variant	gene12485: upstream gene variant	gene12483: downstream gene variant
LG1	6045507	C	C	T	C	gene12484: upstream gene variant	gene12482: upstream gene variant	gene12485: upstream gene variant	gene12483: downstream gene variant
LG1	6045556	G	G	A	G	gene12484: upstream gene variant	gene12482: upstream gene variant	gene12485: upstream gene variant	gene12483: downstream gene variant
LG1	6045894	G	G	C	G	gene12484: upstream gene variant	gene12482: upstream gene variant	gene12485: upstream gene variant	gene12483: downstream gene variant
LG1	6047065	T	T	A	T	gene12485: upstream gene variant	gene12486: upstream gene variant	gene12483: downstream gene variant	gene12484: downstream gene variant
LG1	6047199	T	T	G	T	gene12485: upstream gene variant	gene12486: upstream gene variant	gene12483: downstream gene variant	gene12484: downstream gene variant
LG1	6047419	CAT	CAT	C	CAT	gene12485: upstream gene variant	gene12486: upstream gene variant	gene12483: downstream gene variant	gene12484: downstream gene variant	gene12487: downstream gene variant
LG1	6047455	A	A	G	A	gene12485: upstream gene variant	gene12486: upstream gene variant	gene12483: downstream gene variant	gene12484: downstream gene variant	gene12487: downstream gene variant
LG1	6047561	C	C	CGT	C	gene12485: upstream gene variant	gene12486: upstream gene variant	gene12483: downstream gene variant	gene12484: downstream gene variant	gene12487: downstream gene variant
LG1	6047631	C	C	A	C	gene12485: upstream gene variant	gene12486: upstream gene variant	gene12483: downstream gene variant	gene12484: downstream gene variant	gene12487: downstream gene variant
LG1	6047734	T	T	G	T	gene12485: upstream gene variant	gene12486: upstream gene variant	gene12483: downstream gene variant	gene12484: downstream gene variant	gene12487: downstream gene variant
LG1	6047826	G	G	A	G	gene12485: upstream gene variant	gene12486: upstream gene variant	gene12483: downstream gene variant	gene12484: downstream gene variant	gene12487: downstream gene variant
LG1	6047910	A	A	G	A	gene12485: upstream gene variant	gene12486: upstream gene variant	gene12483: downstream gene variant	gene12484: downstream gene variant	gene12487: downstream gene variant
LG1	6048495	C	C	T	C	gene12485: upstream gene variant	gene12486: upstream gene variant	gene12483: downstream gene variant	gene12484: downstream gene variant	gene12487: downstream gene variant
LG1	6049141	T	T	C	T	gene12486: upstream gene variant	gene12484: downstream gene variant	gene12487: downstream gene variant	gene12488: downstream gene variant	gene12485: downstream gene variant
LG1	6049526	G	G	A	G	gene12486: upstream gene variant	gene12484: downstream gene variant	gene12487: downstream gene variant	gene12488: downstream gene variant	gene12485: downstream gene variant
LG1	6049542	T	T	TA	T	gene12486: upstream gene variant	gene12484: downstream gene variant	gene12487: downstream gene variant	gene12488: downstream gene variant	gene12485: downstream gene variant
LG1	6049548	G	G	A	G	gene12486: upstream gene variant	gene12484: downstream gene variant	gene12487: downstream gene variant	gene12488: downstream gene variant	gene12485: downstream gene variant
LG1	6049609	G	G	A	G	gene12486: upstream gene variant	gene12484: downstream gene variant	gene12487: downstream gene variant	gene12488: downstream gene variant	gene12485: downstream gene variant
LG1	6049663	G	G	A	G	gene12486: upstream gene variant	gene12484: downstream gene variant	gene12487: downstream gene variant	gene12488: downstream gene variant	gene12485: downstream gene variant
LG1	6049695	A	A	G	A	gene12486: upstream gene variant	gene12484: downstream gene variant	gene12487: downstream gene variant	gene12488: downstream gene variant	gene12485: downstream gene variant
LG1	6049710	T	T	C	T	gene12486: upstream gene variant	gene12484: downstream gene variant	gene12487: downstream gene variant	gene12488: downstream gene variant	gene12485: downstream gene variant
LG1	6049725	A	AT	A	AT	gene12486: upstream gene variant	gene12484: downstream gene variant	gene12487: downstream gene variant	gene12488: downstream gene variant	gene12485: downstream gene variant
LG1	6049731	T	T	A	T	gene12486: upstream gene variant	gene12484: downstream gene variant	gene12487: downstream gene variant	gene12488: downstream gene variant	gene12485: downstream gene variant
LG1	6049759	C	C	T	C	gene12486: upstream gene variant	gene12484: downstream gene variant	gene12487: downstream gene variant	gene12488: downstream gene variant	gene12485: downstream gene variant
LG1	6049790	T	T	C	T	gene12486: upstream gene variant	gene12484: downstream gene variant	gene12487: downstream gene variant	gene12488: downstream gene variant	gene12485: downstream gene variant
LG1	6049862	G	G	T	G	gene12486: upstream gene variant	gene12484: downstream gene variant	gene12487: downstream gene variant	gene12488: downstream gene variant	gene12485: downstream gene variant
LG1	6049882	G	G	A	G	gene12486: upstream gene variant	gene12484: downstream gene variant	gene12487: downstream gene variant	gene12488: downstream gene variant	gene12485: downstream gene variant
LG1	6049987	G	G	C	G	gene12486: upstream gene variant	gene12484: downstream gene variant	gene12487: downstream gene variant	gene12488: downstream gene variant	gene12485: downstream gene variant
LG1	6050039	G	G	A	G	gene12486: upstream gene variant	gene12484: downstream gene variant	gene12487: downstream gene variant	gene12488: downstream gene variant	gene12485: downstream gene variant
LG1	6050821	A	A	T	A	gene12486: upstream gene variant	gene12484: downstream gene variant	gene12487: downstream gene variant	gene12488: downstream gene variant	gene12485: downstream gene variant	gene12489: downstream gene variant
LG1	6051482	GAT	GAT	G	GAT	gene12486: frameshift variant	gene12484: downstream gene variant	gene12487: downstream gene variant	gene12488: downstream gene variant	gene12485: downstream gene variant	gene12489: downstream gene variant
LG1	6051532	T	T	G	T	gene12486: synonymous variant: Ala171Ala	gene12484: downstream gene variant	gene12487: downstream gene variant	gene12488: downstream gene variant	gene12485: downstream gene variant	gene12489: downstream gene variant
LG1	6051833	T	T	A	T	gene12484: downstream gene variant	gene12487: downstream gene variant	gene12488: downstream gene variant	gene12485: downstream gene variant	gene12489: downstream gene variant	gene12486: downstream gene variant
LG1	6052384	G	G	A	G	gene12487: synonymous variant: His90His	gene12488: downstream gene variant	gene12485: downstream gene variant	gene12489: downstream gene variant	gene12486: downstream gene variant
LG1	6052399	T	T	A	T	gene12488: downstream gene variant	gene12485: downstream gene variant	gene12489: downstream gene variant	gene12486: downstream gene variant	gene12487: intron variant
LG1	6052606	C	C	T	C	gene12487: missense variant: Ser64Asn	gene12488: downstream gene variant	gene12485: downstream gene variant	gene12489: downstream gene variant	gene12486: downstream gene variant
LG1	6053455	T	T	A	T	gene12487: upstream gene variant	gene12488: downstream gene variant	gene12485: downstream gene variant	gene12489: downstream gene variant	gene12486: downstream gene variant
LG1	6053736	G	G	T	G	gene12488: missense variant: Ala87Glu	gene12487: upstream gene variant	gene12485: downstream gene variant	gene12489: downstream gene variant	gene12486: downstream gene variant
LG1	6054210	C	C	T	C	gene12487: upstream gene variant	gene12488: upstream gene variant	gene12489: downstream gene variant	gene12486: downstream gene variant
LG1	6054615	G	G	A	G	gene12487: upstream gene variant	gene12488: upstream gene variant	gene12489: downstream gene variant	gene12486: downstream gene variant
LG1	6054628	T	T	C	T	gene12487: upstream gene variant	gene12488: upstream gene variant	gene12489: downstream gene variant	gene12486: downstream gene variant
LG1	6054676	A	A	G	A	gene12487: upstream gene variant	gene12488: upstream gene variant	gene12489: downstream gene variant	gene12486: downstream gene variant
LG1	6054700	T	T	C	T	gene12487: upstream gene variant	gene12488: upstream gene variant	gene12489: downstream gene variant	gene12486: downstream gene variant
LG1	6054726	A	A	T	A	gene12487: upstream gene variant	gene12488: upstream gene variant	gene12489: downstream gene variant	gene12486: downstream gene variant
LG1	6055027	C	C	T	C	gene12487: upstream gene variant	gene12488: upstream gene variant	gene12489: downstream gene variant	gene12486: downstream gene variant
LG1	6055441	A	A	G	A	gene12489: synonymous variant: Gly318Gly	gene12487: upstream gene variant	gene12488: upstream gene variant	gene12486: downstream gene variant
LG1	6055566	T	T	C	T	gene12489: missense variant: Ser277Gly	gene12487: upstream gene variant	gene12488: upstream gene variant	gene12486: downstream gene variant
LG1	6056100	GT	GT	G	GT	gene12487: upstream gene variant	gene12488: upstream gene variant	gene12486: downstream gene variant	gene12489: intron variant
LG1	6056393	A	A	C	A	gene12489: missense variant: Phe241Leu	gene12487: upstream gene variant	gene12488: upstream gene variant	gene12486: downstream gene variant
LG1	6056571	C	C	G	C	gene12487: upstream gene variant	gene12488: upstream gene variant	gene12489: intron variant
LG1	6056622	T	T	C	T	gene12487: upstream gene variant	gene12488: upstream gene variant	gene12489: intron variant
LG1	6056761	T	T	TA	T	gene12487: upstream gene variant	gene12488: upstream gene variant	gene12489: intron variant
LG1	6056843	TGAC	TGAC	T	TGAC	gene12489: inframe deletion	gene12487: upstream gene variant	gene12488: upstream gene variant
LG1	6057312	C	C	T	C	gene12487: upstream gene variant	gene12488: upstream gene variant	gene12489: intron variant
LG1	6057515	C	C	A	C	gene12489: missense variant: Asp151Tyr	gene12487: upstream gene variant	gene12488: upstream gene variant
LG1	6057631	G	G	T	G	gene12489: splice region variant	gene12487: upstream gene variant	gene12488: upstream gene variant	gene12489: intron variant
LG1	6057794	C	C	T	C	gene12487: upstream gene variant	gene12488: upstream gene variant	gene12489: intron variant
LG1	6057798	G	G	T	G	gene12488: upstream gene variant	gene12489: intron variant
LG1	6057868	C	C	A	C	gene12488: upstream gene variant	gene12489: intron variant
LG1	6058019	G	G	A	G	gene12488: upstream gene variant	gene12489: intron variant
LG1	6058203	A	A	G	A	gene12488: upstream gene variant	gene12489: intron variant
LG1	6058555	T	T	C	T	gene12488: upstream gene variant	gene12489: intron variant
LG1	6058643	C	C	T	C	gene12489: synonymous variant: Arg96Arg	gene12488: upstream gene variant
LG1	6058671	A	A	C	A	gene12489: missense variant: Val87Gly	gene12489: splice region variant	gene12488: upstream gene variant
LG1	6058695	C	C	T	C	gene12488: upstream gene variant	gene12489: intron variant
LG1	6058970	T	T	C	T	gene12488: upstream gene variant	gene12489: intron variant
LG1	6059202	A	A	G	A	gene12489: intron variant
LG1	6059423	A	A	G	A	gene12489: intron variant
LG1	6060391	C	C	T	C	gene12489: intron variant
LG1	6060393	C	C	T	C	gene12489: intron variant
LG1	6060402	G	G	A	G	gene12489: intron variant
LG1	6060459	A	A	C	A	gene12489: intron variant
LG1	6060461	A	A	G	A	gene12489: intron variant
LG1	6060512	T	T	C	T	gene12489: intron variant
LG1	6060792	A	A	G	A	gene12489: intron variant
LG1	6060797	G	G	A	G	gene12489: intron variant
LG1	6060864	C	C	T	C	gene12489: intron variant
LG1	6060899	C	C	T	C	gene12489: intron variant
LG1	6060916	T	T	C	T	gene12489: intron variant
LG1	6060917	G	G	A	G	gene12489: intron variant
LG1	6060995	T	T	G	T	gene12489: intron variant
LG1	6061029	G	G	T	G	gene12489: intron variant
LG1	6061596	C	C	G	C	gene12489: missense variant: Glu12Gln
LG1	6061634	AC	AC	A	AC	gene12489: upstream gene variant
LG1	6061681	C	C	T	C	gene12489: upstream gene variant
LG1	6062006	A	A	G	A	gene12489: upstream gene variant
LG1	6062158	G	G	A	G	gene12489: upstream gene variant	gene12490: downstream gene variant
LG1	6062215	C	C	A	C	gene12489: upstream gene variant	gene12490: downstream gene variant
LG1	6062543	T	T	G	T	gene12489: upstream gene variant	gene12490: downstream gene variant
LG1	6063140	T	T	A	T	gene12489: upstream gene variant	gene12490: downstream gene variant
LG1	6063237	C	C	T	C	gene12489: upstream gene variant	gene12490: downstream gene variant
LG1	6066061	A	A	C	A	gene12489: upstream gene variant	gene12490: downstream gene variant
LG1	6068301	G	G	T	G	gene12491: upstream gene variant	gene12490: upstream gene variant
LG1	6068737	G	G	C	G	gene12491: upstream gene variant	gene12490: upstream gene variant
LG1	6068868	G	GA	GAA	GA	gene12491: upstream gene variant	gene12491: upstream gene variant	gene12490: upstream gene variant	gene12490: upstream gene variant	gene12492: downstream gene variant	gene12492: downstream gene variant
LG1	6069166	T	T	C	T	gene12491: upstream gene variant	gene12490: upstream gene variant	gene12492: downstream gene variant
LG1	6069232	G	G	A	G	gene12491: upstream gene variant	gene12490: upstream gene variant	gene12492: downstream gene variant
LG1	6069233	C	C	A	C	gene12491: upstream gene variant	gene12490: upstream gene variant	gene12492: downstream gene variant
LG1	6069408	C	C	T	C	gene12491: upstream gene variant	gene12490: upstream gene variant	gene12492: downstream gene variant
LG1	6069543	G	G	C	G	gene12491: upstream gene variant	gene12490: upstream gene variant	gene12492: downstream gene variant
LG1	6069686	A	A	G	A	gene12491: upstream gene variant	gene12490: upstream gene variant	gene12492: downstream gene variant
LG1	6069977	G	G	C	G	gene12491: upstream gene variant	gene12490: upstream gene variant	gene12492: downstream gene variant
LG1	6070621	A	A	G	A	gene12491: upstream gene variant	gene12490: upstream gene variant	gene12492: downstream gene variant
LG1	6070912	A	A	G	A	gene12491: upstream gene variant	gene12490: upstream gene variant	gene12492: downstream gene variant
LG1	6070927	C	C	T	C	gene12491: upstream gene variant	gene12490: upstream gene variant	gene12492: downstream gene variant
LG1	6070936	T	T	C	T	gene12491: upstream gene variant	gene12490: upstream gene variant	gene12492: downstream gene variant
LG1	6070968	G	G	C	G	gene12491: upstream gene variant	gene12490: upstream gene variant	gene12492: downstream gene variant
LG1	6070972	G	G	A	G	gene12491: upstream gene variant	gene12490: upstream gene variant	gene12492: downstream gene variant
LG1	6070994	G	G	A	G	gene12491: upstream gene variant	gene12490: upstream gene variant	gene12492: downstream gene variant
LG1	6071262	G	G	A	G	gene12491: upstream gene variant	gene12490: upstream gene variant	gene12492: downstream gene variant
LG1	6071339	A	A	T	A	gene12491: upstream gene variant	gene12490: upstream gene variant	gene12492: downstream gene variant
LG1	6072417	T	T	G	T	gene12490: upstream gene variant	gene12492: downstream gene variant	gene12491: intron variant
LG1	6074926	C	C	A	C	gene12491: downstream gene variant	gene12492: intron variant
LG1	6075011	A	A	G	A	gene12491: downstream gene variant	gene12492: intron variant
LG1	6075324	G	G	A	G	gene12491: downstream gene variant	gene12492: intron variant
LG1	6076939	T	T	A	T	gene12493: upstream gene variant	gene12491: downstream gene variant	gene12492: intron variant
LG1	6077699	G	G	T	G	gene12493: upstream gene variant	gene12492: upstream gene variant	gene12491: downstream gene variant
LG1	6077824	G	GT	G	GT	gene12493: upstream gene variant	gene12492: upstream gene variant	gene12491: downstream gene variant
LG1	6077829	T	T	TTG	T	gene12493: upstream gene variant	gene12492: upstream gene variant	gene12491: downstream gene variant
LG1	6077956	C	C	G	C	gene12493: upstream gene variant	gene12492: upstream gene variant	gene12491: downstream gene variant
LG1	6078275	G	G	A	G	gene12493: upstream gene variant	gene12492: upstream gene variant
LG1	6078289	C	C	G	C	gene12493: upstream gene variant	gene12492: upstream gene variant
LG1	6078354	A	A	G	A	gene12493: upstream gene variant	gene12492: upstream gene variant
LG1	6078790	G	G	C	G	gene12493: upstream gene variant	gene12492: upstream gene variant
LG1	6079646	T	T	G	T	gene12493: upstream gene variant	gene12492: upstream gene variant
LG1	6079661	T	T	G	T	gene12493: upstream gene variant	gene12492: upstream gene variant
LG1	6080074	A	A	G	A	gene12493: upstream gene variant	gene12492: upstream gene variant
LG1	6080451	G	G	A	G	gene12493: upstream gene variant	gene12492: upstream gene variant
LG1	6080464	C	C	T	C	gene12493: upstream gene variant	gene12492: upstream gene variant
LG1	6080490	T	T	C	T	gene12493: upstream gene variant	gene12492: upstream gene variant
LG1	6080507	A	A	G	A	gene12493: upstream gene variant	gene12492: upstream gene variant
LG1	6080517	A	A	G	A	gene12493: upstream gene variant	gene12492: upstream gene variant
LG1	6080720	A	A	T	A	gene12493: upstream gene variant	gene12492: upstream gene variant
LG1	6080802	T	T	C	T	gene12493: upstream gene variant	gene12492: upstream gene variant
LG1	6081752	G	G	A	G	gene12493: synonymous variant: Glu278Glu	gene12492: upstream gene variant
LG1	6081892	C	C	T	C	gene12493: missense variant: Pro325Leu	gene12492: upstream gene variant
LG1	6082080	C	C	G	C	gene12493: missense variant: Gln388Glu	gene12492: upstream gene variant
LG1	6083786	T	T	A	T	gene12493: intron variant
LG1	6084698	C	C	CT	C	gene12493: intron variant
LG1	6090733	T	T	G	T	gene12494: intron variant
LG1	6090740	C	C	T	C	gene12494: intron variant
LG1	6092170	G	G	A	G	gene12494: missense variant: Gly267Ser	gene12495: downstream gene variant
LG1	6093357	T	T	C	T	gene12494: missense variant: Ile438Thr	gene12495: downstream gene variant
LG1	6093388	A	A	C	A	gene12494: synonymous variant: Ala448Ala	gene12495: downstream gene variant
LG1	6093995	G	G	A	G	gene12494: missense variant: Gly618Ser	gene12495: downstream gene variant
LG1	6094877	G	G	T	G	gene12495: downstream gene variant	gene12494: downstream gene variant
LG1	6095443	G	G	A	G	gene12495: downstream gene variant	gene12494: downstream gene variant
LG1	6095480	A	A	G	A	gene12496: upstream gene variant	gene12495: downstream gene variant	gene12494: downstream gene variant
LG1	6095490	C	C	A	C	gene12496: upstream gene variant	gene12495: downstream gene variant	gene12494: downstream gene variant
LG1	6095500	A	A	G	A	gene12496: upstream gene variant	gene12495: downstream gene variant	gene12494: downstream gene variant
LG1	6095534	T	T	C	T	gene12496: upstream gene variant	gene12495: downstream gene variant	gene12494: downstream gene variant
LG1	6095548	G	G	A	G	gene12496: upstream gene variant	gene12495: downstream gene variant	gene12494: downstream gene variant
LG1	6095636	C	C	T	C	gene12496: upstream gene variant	gene12495: downstream gene variant	gene12494: downstream gene variant
LG1	6095657	G	G	A	G	gene12496: upstream gene variant	gene12495: downstream gene variant	gene12494: downstream gene variant
LG1	6096123	C	C	T	C	gene12496: upstream gene variant	gene12494: downstream gene variant	gene12495: intron variant
LG1	6096193	C	C	T	C	gene12496: upstream gene variant	gene12494: downstream gene variant	gene12495: intron variant
LG1	6096592	G	G	A	G	gene12496: upstream gene variant	gene12494: downstream gene variant	gene12495: intron variant
LG1	6096882	T	T	G	T	gene12496: upstream gene variant	gene12494: downstream gene variant	gene12497: downstream gene variant	gene12495: intron variant
LG1	6097544	A	A	C	A	gene12496: upstream gene variant	gene12494: downstream gene variant	gene12497: downstream gene variant	gene12495: intron variant
LG1	6098799	TA	TA	T	TA	gene12496: upstream gene variant	gene12494: downstream gene variant	gene12497: downstream gene variant	gene12495: intron variant
LG1	6098948	C	C	T	C	gene12495: synonymous variant: Ser29Ser	gene12496: upstream gene variant	gene12494: downstream gene variant	gene12497: downstream gene variant
LG1	6099418	C	C	T	C	gene12496: upstream gene variant	gene12495: upstream gene variant	gene12497: downstream gene variant
LG1	6099999	G	G	C	G	gene12496: upstream gene variant	gene12495: upstream gene variant	gene12497: downstream gene variant
LG1	6100029	T	T	A	T	gene12496: upstream gene variant	gene12495: upstream gene variant	gene12497: downstream gene variant
LG1	6100450	T	T	C	T	gene12496: upstream gene variant	gene12495: upstream gene variant	gene12497: downstream gene variant
LG1	6101055	C	CT	CTT	CT	gene12495: upstream gene variant	gene12495: upstream gene variant	gene12497: downstream gene variant	gene12497: downstream gene variant	gene12496: downstream gene variant	gene12496: downstream gene variant
LG1	6101090	T	T	G	T	gene12495: upstream gene variant	gene12497: downstream gene variant	gene12496: downstream gene variant
LG1	6101275	A	A	G	A	gene12495: upstream gene variant	gene12497: downstream gene variant	gene12496: downstream gene variant
LG1	6101288	T	T	C	T	gene12495: upstream gene variant	gene12497: downstream gene variant	gene12496: downstream gene variant
LG1	6101445	TG	TG	T	TG	gene12495: upstream gene variant	gene12497: downstream gene variant	gene12496: downstream gene variant
LG1	6101573	G	G	GA	G	gene12495: upstream gene variant	gene12497: downstream gene variant	gene12496: downstream gene variant
LG1	6102307	T	T	G	T	gene12497: synonymous variant: Ile239Ile	gene12495: upstream gene variant	gene12496: downstream gene variant	gene12498: downstream gene variant
LG1	6102880	G	G	GA	G	gene12495: upstream gene variant	gene12496: downstream gene variant	gene12498: downstream gene variant	gene12497: intron variant
LG1	6103138	T	T	A	T	gene12497: missense variant: Glu171Val	gene12495: upstream gene variant	gene12496: downstream gene variant	gene12498: downstream gene variant
LG1	6103627	C	C	A	C	gene12497: splice region variant	gene12495: upstream gene variant	gene12496: downstream gene variant	gene12498: downstream gene variant	gene12497: intron variant
LG1	6103869	G	G	T	G	gene12495: upstream gene variant	gene12496: downstream gene variant	gene12498: downstream gene variant	gene12499: downstream gene variant	gene12497: intron variant
LG1	6104164	A	A	G	A	gene12497: synonymous variant: Tyr53Tyr	gene12496: downstream gene variant	gene12498: downstream gene variant	gene12499: downstream gene variant
LG1	6104544	A	A	G	A	gene12496: downstream gene variant	gene12498: downstream gene variant	gene12499: downstream gene variant	gene12497: intron variant
LG1	6104566	T	T	C	T	gene12496: downstream gene variant	gene12498: downstream gene variant	gene12499: downstream gene variant	gene12497: intron variant
LG1	6104570	G	G	A	G	gene12496: downstream gene variant	gene12498: downstream gene variant	gene12499: downstream gene variant	gene12497: intron variant
LG1	6104571	C	C	T	C	gene12496: downstream gene variant	gene12498: downstream gene variant	gene12499: downstream gene variant	gene12497: intron variant
LG1	6105029	T	T	G	T	gene12497: upstream gene variant	gene12496: downstream gene variant	gene12498: downstream gene variant	gene12499: downstream gene variant
LG1	6105328	C	C	G	C	gene12497: upstream gene variant	gene12496: downstream gene variant	gene12498: downstream gene variant	gene12499: downstream gene variant
LG1	6105660	G	G	A	G	gene12497: upstream gene variant	gene12496: downstream gene variant	gene12498: downstream gene variant	gene12499: downstream gene variant
LG1	6105929	C	C	T	C	gene12497: upstream gene variant	gene12498: downstream gene variant	gene12499: downstream gene variant
LG1	6105977	T	T	A	T	gene12497: upstream gene variant	gene12498: downstream gene variant	gene12499: downstream gene variant
LG1	6105992	G	G	C	G	gene12497: upstream gene variant	gene12498: downstream gene variant	gene12499: downstream gene variant
LG1	6106131	T	T	C	T	gene12497: upstream gene variant	gene12498: downstream gene variant	gene12499: downstream gene variant
LG1	6106162	T	T	C	T	gene12497: upstream gene variant	gene12498: downstream gene variant	gene12499: downstream gene variant
LG1	6106174	A	A	G	A	gene12497: upstream gene variant	gene12498: downstream gene variant	gene12499: downstream gene variant
LG1	6106207	T	T	C	T	gene12497: upstream gene variant	gene12498: downstream gene variant	gene12499: downstream gene variant
LG1	6107616	T	T	C	T	gene12497: upstream gene variant	gene12498: upstream gene variant	gene12499: downstream gene variant
LG1	6108241	T	T	C	T	gene12497: upstream gene variant	gene12498: upstream gene variant	gene12499: downstream gene variant
LG1	6108396	C	C	G	C	gene12497: upstream gene variant	gene12498: upstream gene variant	gene12499: downstream gene variant
LG1	6108518	T	T	C	T	gene12497: upstream gene variant	gene12498: upstream gene variant	gene12499: downstream gene variant
LG1	6108860	G	G	A	G	gene12499: synonymous variant: Thr233Thr	gene12497: upstream gene variant	gene12498: upstream gene variant
LG1	6109599	GT	GT	G	GT	gene12497: upstream gene variant	gene12498: upstream gene variant	gene12499: intron variant
LG1	6112279	T	T	C	T	gene12498: upstream gene variant	gene12500: upstream gene variant	gene12499: upstream gene variant
LG1	6112295	A	A	G	A	gene12498: upstream gene variant	gene12500: upstream gene variant	gene12499: upstream gene variant
LG1	6112296	G	G	A	G	gene12498: upstream gene variant	gene12500: upstream gene variant	gene12499: upstream gene variant
LG1	6112621	T	T	A	T	gene12500: upstream gene variant	gene12499: upstream gene variant
LG1	6113207	A	A	G	A	gene12500: upstream gene variant	gene12499: upstream gene variant
LG1	6113325	CCT	CCT	C	CCT	gene12500: upstream gene variant	gene12499: upstream gene variant
LG1	6113393	G	G	T	G	gene12500: upstream gene variant	gene12499: upstream gene variant
LG1	6114057	C	C	T	C	gene12500: upstream gene variant	gene12499: upstream gene variant
LG1	6114061	T	T	C	T	gene12500: upstream gene variant	gene12499: upstream gene variant
LG1	6114107	T	T	C	T	gene12500: upstream gene variant	gene12499: upstream gene variant
LG1	6114126	G	G	A	G	gene12500: upstream gene variant	gene12499: upstream gene variant
LG1	6114159	T	T	C	T	gene12500: upstream gene variant	gene12499: upstream gene variant
LG1	6114284	T	T	G	T	gene12500: upstream gene variant	gene12499: upstream gene variant
LG1	6114301	C	C	T	C	gene12500: upstream gene variant	gene12499: upstream gene variant
LG1	6114346	C	C	T	C	gene12500: upstream gene variant	gene12499: upstream gene variant
LG1	6114454	C	C	G	C	gene12500: upstream gene variant	gene12499: upstream gene variant
LG1	6114619	A	A	G	A	gene12500: upstream gene variant	gene12499: upstream gene variant
LG1	6117830	G	G	T	G	gene12500: missense variant: Lys548Asn	gene12501: upstream gene variant
LG1	6121036	G	G	A	G	gene12501: synonymous variant: Pro119Pro	gene12500: downstream gene variant
LG1	6125286	C	C	A	C	gene12502: upstream gene variant	gene12501: downstream gene variant
LG1	6125296	C	C	T	C	gene12502: upstream gene variant	gene12501: downstream gene variant
LG1	6128447	G	G	A	G	gene12502: upstream gene variant	gene12501: downstream gene variant
LG1	6130284	A	A	G	A	gene12502: intron variant
LG1	6131858	G	G	T	G	gene12502: splice region variant	gene12502: intron variant
LG1	6133356	T	T	C	T	gene12502: synonymous variant: Thr545Thr	gene12503: downstream gene variant
LG1	6137321	A	A	G	A	gene12503: downstream gene variant	gene12502: downstream gene variant	gene12504: downstream gene variant
LG1	6137886	A	A	G	A	gene12503: synonymous variant: Thr100Thr	gene12502: downstream gene variant	gene12504: downstream gene variant
LG1	6139096	TTA	TTA	T	TTA	gene12503: upstream gene variant	gene12502: downstream gene variant	gene12504: downstream gene variant
LG1	6143766	G	G	A	G	gene12504: intron variant
LG1	6148331	GT	G	GT	G	gene12504: upstream gene variant	gene12505: downstream gene variant
LG1	6148363	A	A	G	A	gene12504: upstream gene variant	gene12505: downstream gene variant
LG1	6148371	G	G	A	G	gene12504: upstream gene variant	gene12505: downstream gene variant
LG1	6148383	G	G	A	G	gene12504: upstream gene variant	gene12505: downstream gene variant
LG1	6148424	AT	A	AT	A	gene12504: upstream gene variant	gene12505: downstream gene variant
LG1	6148507	GGA	GGA	G	GGA	gene12504: upstream gene variant	gene12505: downstream gene variant
LG1	6148641	G	G	A	G	gene12504: upstream gene variant	gene12505: downstream gene variant
LG1	6148906	T	T	A	T	gene12504: upstream gene variant	gene12505: downstream gene variant
LG1	6149323	T	T	C	T	gene12504: upstream gene variant	gene12506: upstream gene variant	gene12505: intron variant
LG1	6150777	G	G	A	G	gene12504: upstream gene variant	gene12506: upstream gene variant	gene12505: intron variant
LG1	6152429	C	C	CA	CAA	gene12504: upstream gene variant	gene12504: upstream gene variant	gene12506: upstream gene variant	gene12506: upstream gene variant	gene12505: upstream gene variant	gene12505: upstream gene variant
LG1	6152695	G	G	A	G	gene12504: upstream gene variant	gene12506: upstream gene variant	gene12505: upstream gene variant
LG1	6154471	A	AT	A	AT	gene12505: upstream gene variant	gene12506: intron variant
LG1	6155248	G	G	A	G	gene12506: missense variant: Arg185Gln	gene12505: upstream gene variant
LG1	6155296	C	C	T	C	gene12506: missense variant: Pro201Leu	gene12505: upstream gene variant
LG1	6156007	G	G	A	G	gene12505: upstream gene variant	gene12506: intron variant
LG1	6156498	G	G	A	G	gene12505: upstream gene variant	gene12506: intron variant
LG1	6157240	G	G	A	G	gene12506: intron variant
LG1	6158345	C	CA	CAA	C	gene12506: intron variant	gene12506: intron variant
[truncated: 37,551 more rows]
[truncated: 7 more columns]

## Sheet: D. Rü Uniq_High-Impact
Chromosome	Location	Ref(H4x4)	H4	Rü	YW
[truncated: 330 more rows]

[truncated: 5 more sheets: E. YW Unique, F. YW Unique_High-Impact, G. Unique to All, H. Unique to All & High-Impact, Notes]
