# Supplementary material for: Genome-scale DNA variant analysis and functional validation of a SNP underlying yellow fruit color in wild strawberry
Source: Sci Rep. 2016 Jul 5;6:29017. doi: 10.1038/srep29017 (PMC4932534; doi:10.1038/srep29017)
Supplement: Supplementary Dataset S3 [file srep29017-s4.xls]

## Sheet: A. H4 Heteroyzgous
Chromosome	Location	Ref (H4x4)*	H4	Rü	YW	Impact of the variant on genes**
LG1	61	G	G | A	G | A	G	gene10021: upstream gene variant
LG1	220	A	A | ATT	A | ATT	A | ATT	gene10021: upstream gene variant
LG1	1017	C	C | T	C | T	C | T	gene10021: upstream gene variant
LG1	1182	G	G | T	G | T	G | T	gene10021: upstream gene variant
LG1	1356	T	T | A	T | A	T | A	gene10021: upstream gene variant
LG1	1530	C	C | T	C | T	C | T	gene10021: upstream gene variant
LG1	1568	T	T | A	T | A	T | A	gene10021: upstream gene variant
LG1	1699	A	A | T	A | T	A | T	gene10021: upstream gene variant
LG1	1808	C	C | T	C | T	C | T	gene10021: upstream gene variant
LG1	2246	T	T | C	T | C	T | C	gene10021: upstream gene variant	gene10022: upstream gene variant
LG1	4247	T	T | C	T | C	T | C	gene10022: upstream gene variant	gene10021: downstream gene variant
LG1	4350	G	G | A	G | A	G | A	gene10022: upstream gene variant	gene10021: downstream gene variant
LG1	4430	A	A | G	A | G	A | G	gene10022: upstream gene variant	gene10021: downstream gene variant
LG1	9243	C	C | T	C | T	C	gene10023: upstream gene variant	gene10022: downstream gene variant
LG1	9244	T	T | C	T	T | C	gene10023: upstream gene variant	gene10022: downstream gene variant
LG1	15637	T	T | G	T | G	T | G	gene10024: upstream gene variant	gene10023: downstream gene variant
LG1	16256	C	C | A	A	C | A	gene10024: upstream gene variant	gene10023: downstream gene variant
LG1	20099	C	C | A	C | A	C | A	gene10025: upstream gene variant	gene10024: downstream gene variant
LG1	20133	G	G | T	G | T	G	gene10025: upstream gene variant	gene10024: downstream gene variant
LG1	20518	G	G | A	A	G | A	gene10025: upstream gene variant	gene10026: upstream gene variant	gene10024: downstream gene variant
LG1	20541	C	C | T	C | T	C | T	gene10025: upstream gene variant	gene10026: upstream gene variant	gene10024: downstream gene variant
LG1	22658	A	A | C	A	A	gene10025: upstream gene variant	gene10026: upstream gene variant	gene10024: downstream gene variant
LG1	22722	G	G | A	G | A	G | A	gene10025: upstream gene variant	gene10026: upstream gene variant	gene10024: downstream gene variant
LG1	22746	C	C | G	C | G	C | G	gene10025: upstream gene variant	gene10026: upstream gene variant	gene10024: downstream gene variant
LG1	22800	T	T | A	T | A	T | A	gene10025: upstream gene variant	gene10026: upstream gene variant	gene10024: downstream gene variant
LG1	22923	T	T | A	T | A	T | A	gene10026: upstream gene variant	gene10024: downstream gene variant	gene10025: intron variant
LG1	22930	A	A | G	A | G	A | G	gene10026: upstream gene variant	gene10024: downstream gene variant	gene10025: intron variant
LG1	22994	G	G | A	G | A	G | A	gene10026: upstream gene variant	gene10024: downstream gene variant	gene10025: intron variant
LG1	23017	C	C | T	C | T	C | T	gene10025: synonymous variant: Ser23Ser	gene10026: upstream gene variant	gene10024: downstream gene variant
LG1	23733	T	T | C	T | C	T | C	gene10026: upstream gene variant	gene10025: downstream gene variant	gene10027: downstream gene variant
LG1	23752	C	C | T	C | T	C | T	gene10026: upstream gene variant	gene10025: downstream gene variant	gene10027: downstream gene variant
LG1	23770	G	G | A	G | A	G | A	gene10026: upstream gene variant	gene10025: downstream gene variant	gene10027: downstream gene variant
LG1	23799	G	G | A	G	G	gene10026: upstream gene variant	gene10025: downstream gene variant	gene10027: downstream gene variant
LG1	27991	A	A | C	A	A | C	gene10025: downstream gene variant	gene10027: downstream gene variant	gene10026: downstream gene variant
LG1	28749	G	G | A	G	G | A	gene10027: missense variant: Thr38Ile	gene10026: downstream gene variant
LG1	28833	T	T | C	T	T | C	gene10027: missense variant: Gln10Arg	gene10026: downstream gene variant
LG1	31211	A	A | T	A	A	gene10027: upstream gene variant	gene10026: downstream gene variant
LG1	31223	A	A | T	A	A	gene10027: upstream gene variant	gene10026: downstream gene variant
LG1	38590	G	G | A	G | A	G	gene10028: missense variant: Arg70Gln	gene34732: downstream gene variant
LG1	38748	C	C | T	C | T	C | T	gene34732: downstream gene variant	gene10028: downstream gene variant
LG1	44248	C	C | T	C | T	C | T	gene10029: upstream gene variant	gene34732: upstream gene variant	gene10030: downstream gene variant
LG1	50290	G	G | T	G | T	G	gene10031: upstream gene variant	gene10030: upstream gene variant	gene10032: downstream gene variant	gene10029: downstream gene variant
LG1	52081	G	G | GT	GT	GT	gene10030: upstream gene variant	gene10032: downstream gene variant	gene10029: downstream gene variant	gene10031: downstream gene variant
LG1	52358	T	T | A	T | A	T | A	gene10030: upstream gene variant	gene10032: downstream gene variant	gene10029: downstream gene variant	gene10031: downstream gene variant
LG1	52377	A	A | G	A | G	A | G	gene10030: upstream gene variant	gene10032: downstream gene variant	gene10029: downstream gene variant	gene10031: downstream gene variant
LG1	52395	T	T | A	T | A	T | A	gene10030: upstream gene variant	gene10032: downstream gene variant	gene10029: downstream gene variant	gene10031: downstream gene variant
LG1	52402	T	T | C	T	T | C	gene10030: upstream gene variant	gene10032: downstream gene variant	gene10029: downstream gene variant	gene10031: downstream gene variant
LG1	52414	C	C | T	C | T	C | T	gene10030: upstream gene variant	gene10032: downstream gene variant	gene10029: downstream gene variant	gene10031: downstream gene variant
LG1	53176	C	C | T	C | T	T	gene10030: upstream gene variant	gene10029: downstream gene variant	gene10031: downstream gene variant	gene10032: intron variant
LG1	53809	G	G | T	G	G | T	gene10030: upstream gene variant	gene10032: upstream gene variant	gene10029: downstream gene variant	gene10031: downstream gene variant
LG1	54116	T	T | A	T | A	T	gene10030: upstream gene variant	gene10032: upstream gene variant	gene10031: downstream gene variant
LG1	54156	A	A | T	A | T | G	A	gene10030: upstream gene variant	gene10030: upstream gene variant	gene10032: upstream gene variant	gene10032: upstream gene variant	gene10031: downstream gene variant	gene10031: downstream gene variant
LG1	59521	G	G | C	G | C	G | C	gene10034: upstream gene variant	gene10033: downstream gene variant
LG1	59547	G	G | T	G	G	gene10034: upstream gene variant	gene10033: downstream gene variant
LG1	60020	C	C | T	C	C | T	gene10034: upstream gene variant	gene10033: downstream gene variant
LG1	60025	G	G | A	G	G | A	gene10034: upstream gene variant	gene10033: downstream gene variant
LG1	69725	C	C | T	C	C | T	gene10035: upstream gene variant	gene10036: upstream gene variant	gene10037: downstream gene variant	gene10034: downstream gene variant
LG1	81331	A	A | C	A	A	gene10038: missense variant: Met694Arg
LG1	81340	C	C | A	C	C	gene10038: splice region variant	gene10038: intron variant
LG1	81359	T	T | A	T	T	gene10038: intron variant
LG1	81714	A	A | G	A | G	A | G	gene10038: intron variant
LG1	81788	G	G | C	G | C	G | C	gene10038: intron variant
LG1	81816	G	G | A	G | A	G | A	gene10038: intron variant
LG1	82000	C	C | T	C	C	gene10038: intron variant
LG1	82031	G	G | A	G | A	G	gene10038: intron variant
LG1	83789	G	G | GA	G | GA	G | GA	gene10038: intron variant
LG1	89840	A	A | G	A	A | G	gene10038: upstream gene variant	gene10039: intron variant
LG1	89886	T	T | C	T | C	T | C	gene10038: upstream gene variant	gene10039: intron variant
LG1	89889	T	T | G	T | G	T | G	gene10038: upstream gene variant	gene10039: intron variant
LG1	89893	T	T | C	T | C	T | C	gene10038: upstream gene variant	gene10039: intron variant
LG1	90408	A	A | C	A | C	A | C	gene10038: upstream gene variant	gene10039: intron variant
LG1	90415	G	G | A	G | A	G | A	gene10038: upstream gene variant	gene10039: intron variant
LG1	90750	G	G | A	G | A	G | A	gene10038: upstream gene variant	gene10040: upstream gene variant	gene10039: intron variant
LG1	91617	G	G | A	G | A	G | A	gene10038: upstream gene variant	gene10040: upstream gene variant	gene10039: intron variant
LG1	91675	T	T | C	T | C	T | C	gene10038: upstream gene variant	gene10040: upstream gene variant	gene10039: intron variant
LG1	92024	G	G | A	G | A	G | A	gene10038: upstream gene variant	gene10040: upstream gene variant	gene10039: intron variant
LG1	92045	C	C | T	C | T	C | T	gene10038: upstream gene variant	gene10040: upstream gene variant	gene10039: intron variant
LG1	92047	G	G | A	G | A	G	gene10038: upstream gene variant	gene10040: upstream gene variant	gene10039: intron variant
LG1	95023	A	A | T	A	T	gene10040: upstream gene variant	gene10039: downstream gene variant
LG1	119345	G	G | A	G | A	G	gene10044: upstream gene variant	gene10045: upstream gene variant	gene10046: downstream gene variant
LG1	119367	C	C | A	C | A	C	gene10044: upstream gene variant	gene10045: upstream gene variant	gene10046: downstream gene variant
LG1	119375	G	G | C	G | C	G	gene10044: upstream gene variant	gene10045: upstream gene variant	gene10046: downstream gene variant
LG1	131304	G	G | A	G | A	G | A	gene10048: upstream gene variant	gene10049: upstream gene variant	gene10047: downstream gene variant
LG1	131529	C	C | T	C | T	C | T	gene10048: upstream gene variant	gene10049: upstream gene variant	gene10047: downstream gene variant
LG1	131580	T	T | A	T | A	T | A	gene10048: upstream gene variant	gene10049: upstream gene variant	gene10047: downstream gene variant
LG1	143030	A	A | ACT	A | ACT	ACT	gene10050: upstream gene variant	gene10051: upstream gene variant	gene10053: downstream gene variant	gene10052: intron variant
LG1	178956	T	T | TA	TA	TA	gene10060: downstream gene variant	gene10061: intron variant
LG1	181825	A	A | T	A	A	gene10062: upstream gene variant	gene10060: downstream gene variant	gene10061: downstream gene variant
LG1	181827	C	C | A	C	C	gene10062: upstream gene variant	gene10060: downstream gene variant	gene10061: downstream gene variant
LG1	181828	T	T | C	T	T	gene10062: upstream gene variant	gene10060: downstream gene variant	gene10061: downstream gene variant
LG1	219772	A	A | G	A | G	A | G	gene10068: upstream gene variant	gene10069: intron variant
LG1	219774	A	A | T	A | T	A | T	gene10068: upstream gene variant	gene10069: intron variant
LG1	219800	T	T | A	T | A	T | A	gene10068: upstream gene variant	gene10069: intron variant
LG1	223269	T	T | C	T | C	C	gene10069: upstream gene variant
LG1	256615	A	A | T	A | T	A | T	gene10074: upstream gene variant	gene10073: downstream gene variant
LG1	261199	C	C | CT	C	C | CT	gene10075: upstream gene variant	gene10076: downstream gene variant	gene10074: downstream gene variant
LG1	284273	C	C | CTT	C	CTT	gene10078: upstream gene variant	gene10080: downstream gene variant	gene10079: downstream gene variant
LG1	285190	C	C | CT	CT	CT	gene10080: frameshift variant	gene10078: upstream gene variant	gene10079: downstream gene variant
LG1	288711	A	A | G	A	A	gene10080: upstream gene variant	gene10079: downstream gene variant	gene10081: downstream gene variant
LG1	288713	G	G | A	G	G	gene10080: upstream gene variant	gene10079: downstream gene variant	gene10081: downstream gene variant
LG1	297321	T	T | C	T	T	gene10083: upstream gene variant	gene10085: upstream gene variant	gene10084: downstream gene variant	gene10082: downstream gene variant
LG1	297323	C	C | T	C | T	C | T	gene10083: upstream gene variant	gene10085: upstream gene variant	gene10084: downstream gene variant	gene10082: downstream gene variant
LG1	302568	A	A | C	A	A	gene10084: upstream gene variant	gene10083: downstream gene variant	gene10085: intron variant
LG1	302968	C	C | T	C	C	gene10084: upstream gene variant	gene10083: downstream gene variant	gene10085: intron variant
LG1	330301	G	G | GA	GA	G | GA	gene10089: upstream gene variant	gene10090: upstream gene variant	gene10091: downstream gene variant	gene10092: downstream gene variant	gene10093: downstream gene variant
LG1	368609	T	T | C	T	T	gene10102: downstream gene variant
LG1	402652	G	G | A	G	G	gene10110: synonymous variant: Asp609Asp	gene10109: downstream gene variant
LG1	417297	A	A | T	A | T	T	gene10112: upstream gene variant	gene10111: intron variant
LG1	429713	G	G | A	G	G	gene10114: upstream gene variant	gene10117: upstream gene variant	gene10115: downstream gene variant	gene10116: downstream gene variant
LG1	432910	G	G | A	G | A	G | A	gene10114: upstream gene variant	gene10117: upstream gene variant	gene10115: upstream gene variant	gene10116: upstream gene variant
LG1	432926	C	C | A	C | A	C | A	gene10114: upstream gene variant	gene10117: upstream gene variant	gene10115: upstream gene variant	gene10116: upstream gene variant
LG1	461638	G	G | T	G	G	gene10122: upstream gene variant	gene10123: intron variant
LG1	461639	A	A | T	A	A	gene10122: upstream gene variant	gene10123: intron variant
LG1	474232	C	C | CA	CA	C	gene10126: upstream gene variant	gene10124: upstream gene variant	gene10125: downstream gene variant
LG1	476038	C	C | T	C | T	C	gene10125: downstream gene variant	gene10126: downstream gene variant
LG1	476063	G	G | A	G	G	gene10125: downstream gene variant	gene10126: downstream gene variant
LG1	476066	G	G | A	G | A	G	gene10125: downstream gene variant	gene10126: downstream gene variant
LG1	478704	C	C | A	C	C	gene10125: downstream gene variant	gene10126: downstream gene variant	gene34733: downstream gene variant
LG1	483335	G	G | GC	G | GC	G	gene34733: frameshift variant	gene10127: upstream gene variant	gene34734: downstream gene variant
LG1	484234	G	G | A	G | A	G	gene10127: upstream gene variant	gene34733: upstream gene variant	gene34734: downstream gene variant
LG1	499225	A	A | C	A	A | C	gene10130: upstream gene variant	gene10129: upstream gene variant	gene10128: downstream gene variant
LG1	499226	T	T | A	T	T | A	gene10130: upstream gene variant	gene10129: upstream gene variant	gene10128: downstream gene variant
LG1	507967	G	G | GA	G | GA	GA	gene10132: upstream gene variant	gene10131: upstream gene variant	gene10130: downstream gene variant	gene10133: downstream gene variant
LG1	509372	G	G | A	G	G | A	gene10132: missense variant: Ala87Thr	gene10131: upstream gene variant	gene10130: downstream gene variant	gene10133: downstream gene variant
LG1	509377	C	C | A	C | A	C | A	gene10132: synonymous variant: Val88Val	gene10131: upstream gene variant	gene10130: downstream gene variant	gene10133: downstream gene variant
LG1	512954	C	C | CA	CA	CA	gene10134: upstream gene variant	gene10133: upstream gene variant	gene10132: downstream gene variant
LG1	518584	C	C | A	C	C | A	gene10134: intron variant
LG1	519643	A	A | G	A | G	A	gene10134: splice acceptor variant	gene10134: intron variant
LG1	520420	C	C | A	C | A	C | A	gene10134: missense variant: Pro186His
LG1	520484	G	G | T	G | T	G | T	gene10134: missense variant: Glu207Asp
LG1	520489	A	A | C	A | C	A | C	gene10134: missense variant: Asp209Ala
LG1	520535	T	T | C	T | C	T | C	gene10134: synonymous variant: Cys224Cys
LG1	520557	C	C | A	C | A	C | A	gene10134: missense variant: Leu232Ile
LG1	521447	G	G | A	G | A	G | A	gene10134: missense variant: Arg452Lys
LG1	521528	A	A | G	A | G	A | G	gene10134: missense variant: Asn479Ser
LG1	521538	C	C | T	C | T	C | T	gene10134: synonymous variant: Gly482Gly
LG1	521552	C	C | A	C | A	C | A	gene10134: missense variant: Thr487Asn
LG1	521709	A	A | G	A | G	A | G	gene10134: intron variant
LG1	521767	G	G | T	G | T	G | T	gene10134: intron variant
LG1	521775	A	A | G	A | G	A | G	gene10134: intron variant
LG1	522413	G	G | T	G	G	gene10134: intron variant
LG1	522414	A	A | T	A	A	gene10134: intron variant
LG1	522520	T	T | A	T | A	T | A	gene10134: intron variant
LG1	522532	T	T | A	T | A	T | A	gene10134: intron variant
LG1	522647	G	G | A	G | A	G | A	gene10135: upstream gene variant	gene10134: intron variant
LG1	522671	C	C | T	C | T	C | T	gene10135: upstream gene variant	gene10134: intron variant
LG1	522738	T	T | C	T | C	T | C	gene10135: upstream gene variant	gene10134: intron variant
LG1	522739	T	T | A	T | A	T | A	gene10135: upstream gene variant	gene10134: intron variant
LG1	522795	G	G | C	G | C	G | C	gene10135: upstream gene variant	gene10134: intron variant
LG1	522818	G	G | A	G | A	G | A	gene10135: upstream gene variant	gene10134: intron variant
LG1	523156	T	T | C	T | C	T | C	gene10135: upstream gene variant	gene10134: intron variant
LG1	525106	A	A | T	A | T	A | T	gene10134: missense variant: Tyr597Phe	gene10135: upstream gene variant
LG1	525202	A	A | T	A | T	A | T	gene10135: upstream gene variant	gene10134: intron variant
LG1	525284	C	C | A	C | A	C | A	gene10135: upstream gene variant	gene10134: intron variant
LG1	525294	G	G | T	G | T	G | T	gene10135: upstream gene variant	gene10134: intron variant
LG1	525312	T	T | C	T | C	T	gene10135: upstream gene variant	gene10134: intron variant
LG1	525327	A	A | G	A | G	A | G	gene10135: upstream gene variant	gene10134: intron variant
LG1	525392	C	C | T	C | T	C | T	gene10135: upstream gene variant	gene10134: intron variant
LG1	525429	G	G | C	G | C	G | C	gene10135: upstream gene variant	gene10134: intron variant
LG1	525497	C	C | A	C | A	C | A	gene10134: synonymous variant: Val637Val	gene10135: upstream gene variant
LG1	525567	C	C | T	C | T	C | T	gene10134: missense variant: Leu661Phe	gene10135: upstream gene variant
LG1	525977	C	C | A	C | A	C | A	gene10134: missense variant: Asn797Lys	gene10135: upstream gene variant
LG1	526002	A	A | G	A | G	A | G	gene10134: missense variant: Lys806Glu	gene10135: upstream gene variant
LG1	526007	T	T | G	T | G	T | G	gene10134: missense variant: Asn807Lys	gene10135: upstream gene variant
LG1	526074	A	A | G	A | G	A | G	gene10134: missense variant: Lys830Glu	gene10135: upstream gene variant
LG1	526099	T	T | G	T | G	T | G	gene10134: missense variant: Leu838Trp	gene10135: upstream gene variant
LG1	526151	C	C | T	C | T	C | T	gene10134: synonymous variant: Asn855Asn	gene10135: upstream gene variant
LG1	526173	C	C | A	C | A	C | A	gene10134: missense variant: Leu863Ile	gene10135: upstream gene variant
LG1	529929	T	T | A	T	T | A	gene10136: upstream gene variant	gene10134: downstream gene variant	gene10135: downstream gene variant
LG1	559600	A	A | C	A	C	gene10140: upstream gene variant	gene10141: intron variant
LG1	568660	A	A | G	A | G	A | G	gene10141: intron variant
LG1	569021	T	T | C	T | C	T	gene10141: missense variant: Arg730Gly
LG1	582345	TA	TAA | T	TAA | T	TA | TAA	gene10142: upstream gene variant	gene10142: upstream gene variant	gene10143: upstream gene variant	gene10143: upstream gene variant
LG1	582356	C	C | T	C	C	gene10142: upstream gene variant	gene10143: upstream gene variant
LG1	582360	A	A | G	A | G	A | G	gene10142: upstream gene variant	gene10143: upstream gene variant
LG1	582407	C	C | T	C | T	C	gene10142: upstream gene variant	gene10143: upstream gene variant
LG1	589908	C	C | T	C | T	C | T	gene34735: stop gained: Gln120*	gene10144: downstream gene variant
LG1	590550	G	G | A	G | A	G | A	gene10144: downstream gene variant	gene34735: downstream gene variant
LG1	590952	T	T | C	T	T | C	gene10144: downstream gene variant	gene34735: downstream gene variant
LG1	590959	C	C | T	C	C | T	gene10144: downstream gene variant	gene34735: downstream gene variant
LG1	646234	G	G | T	G | T	G | T	gene10154: upstream gene variant	gene10155: upstream gene variant	gene10153: downstream gene variant
LG1	646257	A	A | G	A | G	A | G	gene10154: upstream gene variant	gene10155: upstream gene variant	gene10153: downstream gene variant
LG1	646763	G	G | A	G | A	G | A	gene10154: missense variant: Glu24Lys	gene10155: upstream gene variant	gene10153: downstream gene variant
LG1	646832	A	A | G	A	A | G	gene10154: missense variant: Lys47Glu	gene10155: upstream gene variant	gene10153: downstream gene variant
LG1	649356	G	G | A	G | A	G	gene10155: synonymous variant: Val28Val	gene10154: downstream gene variant
LG1	649387	G	G | C	G | C | A	G | C	gene10155: missense variant: Val39Leu	gene10155: missense variant: Val39Met	gene10154: downstream gene variant	gene10154: downstream gene variant
LG1	649422	A	A | T	A | T	A | T	gene10155: synonymous variant: Ala50Ala	gene10154: downstream gene variant
LG1	649583	C	C | T	C | T	C | T	gene10155: missense variant: Thr104Met	gene10154: downstream gene variant
LG1	649663	G	G | T	G | T	G | T	gene10155: stop gained: Glu131*	gene10154: downstream gene variant
LG1	649665	A	A | G	A | G	A | G	gene10155: synonymous variant: Glu131Glu	gene10154: downstream gene variant
LG1	649691	C	C | A	C | A	C | A	gene10155: missense variant: Thr140Asn	gene10154: downstream gene variant
LG1	649711	A	A | G	A	A	gene10155: missense variant: Met147Val	gene10154: downstream gene variant
LG1	650569	T	T | A	T | A	T	gene10154: downstream gene variant	gene10155: intron variant
LG1	669980	C	C | T	C	C	gene10159: upstream gene variant	gene10160: upstream gene variant	gene10162: upstream gene variant	gene10161: intron variant
LG1	686057	C	C | T	C | T	C | T	gene10165: upstream gene variant	gene10164: downstream gene variant	gene10163: downstream gene variant
LG1	686099	A	A | G	A | G	A | G	gene10165: upstream gene variant	gene10164: downstream gene variant	gene10163: downstream gene variant
LG1	686101	A	A | G	A | G	A | G	gene10165: upstream gene variant	gene10164: downstream gene variant	gene10163: downstream gene variant
LG1	700248	C	C | T	C | T	C | T	gene10166: splice region variant	gene10165: downstream gene variant	gene10166: intron variant
LG1	700422	G	G | A	G | A	G	gene10165: downstream gene variant	gene10166: intron variant
LG1	700429	C	C | T	C | T	C	gene10165: downstream gene variant	gene10166: intron variant
LG1	702236	G	G | T	G	G | T	gene10166: synonymous variant: Val250Val
LG1	712538	C	C | T	C	C	gene10166: upstream gene variant	gene10168: upstream gene variant	gene10167: downstream gene variant
LG1	712570	C	C | G	C	C	gene10166: upstream gene variant	gene10168: upstream gene variant	gene10167: downstream gene variant
LG1	712581	C	C | A	C	C	gene10166: upstream gene variant	gene10168: upstream gene variant	gene10167: downstream gene variant
LG1	722886	A	A | T	A | T	A | T	gene10169: upstream gene variant	gene10168: downstream gene variant	gene10170: downstream gene variant
LG1	722916	G	G | A	G | A	G | A	gene10169: upstream gene variant	gene10168: downstream gene variant	gene10170: downstream gene variant
LG1	723155	C	C | G	C	C	gene10169: upstream gene variant	gene10168: downstream gene variant	gene10170: downstream gene variant
LG1	723162	A	A | G	A	A	gene10169: upstream gene variant	gene10168: downstream gene variant	gene10170: downstream gene variant
LG1	723169	G	G | A	G	G	gene10169: upstream gene variant	gene10168: downstream gene variant	gene10170: downstream gene variant
LG1	723449	G	G | T	G | T	G | T	gene10169: upstream gene variant	gene10168: downstream gene variant	gene10170: downstream gene variant
LG1	723470	G	G | A	G | A	G | A	gene10169: upstream gene variant	gene10168: downstream gene variant	gene10170: downstream gene variant
LG1	739387	G	G | A	G | A	G | A
LG1	739410	A	A | G	A | G	A | G
LG1	739421	C	C | A	C | A	C | A
LG1	739544	C	C | G	C | G	C | G
LG1	739552	T	T | C	T | C	T | C
LG1	739588	C	C | T	C | T	C | T
LG1	739597	T	T | A	T | A	T | A
LG1	739604	A	A | T	A | T	A | T
LG1	739675	C	C | A	C | A	C | A | T
LG1	739695	T	T | C	T | C	T | C
LG1	739725	A	A | G	A | G	A | G
LG1	739728	A	A | T	A | C	A | T | C
LG1	739767	A	A | G	A | G	A | G
LG1	739779	A	A | G	A | G | C	A | G | C
LG1	739861	C	C | T	C | T	C | T
LG1	739867	A	A | C	A	A
LG1	739884	C	C | T	C | T	C | T
LG1	739898	T	T | TA	T	T | TA
LG1	739934	C	C | T	C	C
LG1	740213	A	A | C	A | C	A | C
LG1	740241	A	A | T	A | T	A | T
LG1	740249	A	A | T	A | T	A | T
LG1	740250	AC	AC | A	AC | A	AC | A
LG1	740274	C	C | T	C	C
LG1	740489	C	C | G	C | G	C | G
LG1	740500	G	G | A	G | A	G | A
LG1	740534	T	T | A	T | A	T | A
LG1	743646	G	G | A	G | A	G	gene10172: downstream gene variant
LG1	743657	C	C | T	C | T | A	C | T	gene10172: downstream gene variant	gene10172: downstream gene variant
LG1	743691	A	A | G	A | G	A | G	gene10172: downstream gene variant
LG1	743697	C	C | T	C | T	C | T	gene10172: downstream gene variant
LG1	743711	C	C | T	C | T	C | T	gene10172: downstream gene variant
LG1	743713	T	T | A	T | A	T | A	gene10172: downstream gene variant
LG1	745154	C	C | T	C | T	C	gene10172: downstream gene variant	gene10173: downstream gene variant
LG1	749397	C	C | A	C | A	C | A	gene10172: upstream gene variant	gene10173: downstream gene variant	gene10174: downstream gene variant
LG1	749857	C	C | CT	C | CT	CT	gene10172: upstream gene variant	gene10173: downstream gene variant	gene10174: downstream gene variant
LG1	750909	G	G | A	G	A	gene10172: upstream gene variant	gene10175: upstream gene variant	gene10174: downstream gene variant	gene10173: intron variant
LG1	754196	T	T | C	T	T	gene10175: upstream gene variant	gene10173: upstream gene variant	gene10174: upstream gene variant
LG1	754216	A	A | G	A	A	gene10175: upstream gene variant	gene10173: upstream gene variant	gene10174: upstream gene variant
LG1	754221	A	A | G	A | G	A	gene10175: upstream gene variant	gene10173: upstream gene variant	gene10174: upstream gene variant
LG1	754244	A	A | T	A | T	A | T	gene10175: upstream gene variant	gene10173: upstream gene variant	gene10174: upstream gene variant
LG1	754258	G	G | A	G | A	G | A	gene10175: upstream gene variant	gene10173: upstream gene variant	gene10174: upstream gene variant
LG1	754263	G	G | A	G | A	G | A	gene10175: upstream gene variant	gene10173: upstream gene variant	gene10174: upstream gene variant
LG1	755654	A	A | C	A	A | C	gene10173: upstream gene variant	gene10174: upstream gene variant	gene10175: intron variant
LG1	755655	C	C | T	C	C | T	gene10173: upstream gene variant	gene10174: upstream gene variant	gene10175: intron variant
LG1	755656	T	T | A	T	T | A	gene10173: upstream gene variant	gene10174: upstream gene variant	gene10175: intron variant
LG1	764125	A	A | T	A	A | T	gene10175: downstream gene variant
LG1	764144	G	G | C	G	G | C	gene10175: downstream gene variant
LG1	764156	G	G | A	G	G | A	gene10175: downstream gene variant
LG1	792103	G	G | A	G | A	G | A
LG1	792117	C	C | A	C	C
LG1	792146	G	G | A	G | A	G | A
LG1	795702	G	G | A	G | A	G | A
LG1	795739	C	C | T	C | T	C | T
LG1	795750	G	G | A	G | A	G | A
LG1	795754	G	G | T	G | T	G | T
LG1	799450	A	A | T	A	A | T	gene10217: downstream gene variant
LG1	803083	A	A | AT	A | AT	AT	gene10217: downstream gene variant	gene10218: downstream gene variant
LG1	807386	A	A | G	A | G	A | G	gene10217: upstream gene variant	gene10218: upstream gene variant
LG1	811896	T	T | A	T | A	T
LG1	811899	G	G | A	G | A	G
LG1	811920	T	T | C	T | C	T
LG1	811943	G	G | A	G | A	G
LG1	816505	A	A | G	A	A | G	gene10219: downstream gene variant
LG1	816531	G	G | A	G | A	G | A	gene10219: downstream gene variant
LG1	816534	G	G | A	G | A	G | A	gene10219: downstream gene variant
LG1	827202	C	C | T	C | T	C | T	gene10220: upstream gene variant	gene10221: downstream gene variant
LG1	827215	C	C | T	C | T	C | T	gene10220: upstream gene variant	gene10221: downstream gene variant
LG1	827249	A	A | AT	A | AT	AT	gene10220: upstream gene variant	gene10221: downstream gene variant
LG1	831476	A	A | G	A	A | G	gene10221: upstream gene variant	gene10220: downstream gene variant
LG1	831503	C	C | A	C	C	gene10221: upstream gene variant	gene10220: downstream gene variant
LG1	831505	A	A | T	A	A	gene10221: upstream gene variant	gene10220: downstream gene variant
LG1	831546	C	C | T	C | T	C | T	gene10221: upstream gene variant	gene10220: downstream gene variant
LG1	831631	G	G | A	G | A	G	gene10221: upstream gene variant	gene10220: downstream gene variant
LG1	832128	T	T | G	T | G	T	gene10221: upstream gene variant	gene10220: downstream gene variant
LG1	832173	T	T | C	T | C	T	gene10221: upstream gene variant	gene10220: downstream gene variant
LG1	838278	G	G | A	G | A	G | A	gene10222: upstream gene variant
LG1	841434	T	T | C	T | C	T | C	gene10222: downstream gene variant
LG1	841449	T	T | C	T | C	T	gene10222: downstream gene variant
LG1	845335	T	T | C	C	T	gene10222: downstream gene variant
LG1	845742	T	T | C	T	T	gene10222: downstream gene variant
LG1	845791	C	C | T	C | T	C | T	gene10222: downstream gene variant
LG1	846356	A	A | G	A | G	A
LG1	846357	T	T | C	T | C	T
LG1	847538	A	A | G	A	A | G
LG1	847549	C	C | T	C | T	C | T
LG1	847569	A	A | G	A | G	A | G
LG1	847802	G	G | A	G	G
LG1	851282	C	C | T	C	C | T
LG1	851284	G	G | A	G	G | A
LG1	851545	G	G | T	G | T	G
LG1	851546	C	C | A	C | A	C
LG1	862424	T	T | TA	T | TA	T | TA	gene10223: intron variant
LG1	863912	C	C | T	T	T	gene10223: intron variant
LG1	866002	T	T | C	T	T | C	gene10223: upstream gene variant
LG1	866291	G	G | A	G	G | A	gene10223: upstream gene variant
LG1	866334	A	A | G	A | G	A | G	gene10223: upstream gene variant
LG1	866339	G	G | A	G | A	G | A	gene10223: upstream gene variant
LG1	866481	C	C | T	C | T	C | T	gene10223: upstream gene variant
LG1	866507	C	C | T	C | T	C | T	gene10223: upstream gene variant
LG1	866551	C	C | A	C | A	C | A	gene10223: upstream gene variant
LG1	866669	G	G | A	G | A	G	gene10223: upstream gene variant
LG1	866670	A	A | T	A | T	A	gene10223: upstream gene variant
LG1	866675	A	A | G	A | G	A	gene10223: upstream gene variant
LG1	866902	G	G | A	G	G	gene10223: upstream gene variant
LG1	866932	A	A | G	A | G	A | G	gene10223: upstream gene variant
LG1	867059	C	C | A	C | A	C | A	gene10223: upstream gene variant
LG1	867351	G	G | A	G | A	G | A	gene10223: upstream gene variant
LG1	867352	A	A | T	A | T	A | T	gene10223: upstream gene variant
LG1	867584	G	G | A	G | A	G | A	gene10223: upstream gene variant
LG1	885659	C	C | T	C | T	C	gene10225: downstream gene variant	gene10226: intron variant
LG1	887830	T	T | C	T | C	T | C	gene10226: upstream gene variant
LG1	887839	C	C | T	C | T	C | T	gene10226: upstream gene variant
LG1	887862	C	C | T	C | T	C | T	gene10226: upstream gene variant
LG1	896150	T	T | A	T	T
LG1	900990	CA	CA | CAA	CAA	CA | CAA | C
LG1	901749	C	C | T	C	C
LG1	908818	TG	TG | T	TG	TG
LG1	908869	A	A | T	A	A
LG1	910680	C	C | T	C | T	C | T
LG1	911001	C	C | A	C	C	gene10227: downstream gene variant
LG1	912916	C	C | G	C	C	gene10227: downstream gene variant
LG1	919079	T	T | C	T | C	T | C	gene10227: upstream gene variant
LG1	920025	C	C | G	C	C	gene10227: upstream gene variant
LG1	920028	G	G | GC	G	G	gene10227: upstream gene variant
LG1	920046	C	C | T	C	C	gene10227: upstream gene variant
LG1	921233	G	G | A	G | A	G | A
LG1	927236	C	C | A	C | A	C | A
LG1	932496	G	G | A	G | A	G | A
LG1	933195	A	A | C	A	A
LG1	933203	G	G | C	G	G
LG1	936391	G	G | GGA	G | GGA	G | GGA	gene10228: upstream gene variant
LG1	941779	T	T | C	T | C	T | C	gene10229: upstream gene variant	gene10228: downstream gene variant
LG1	941805	T	T | C	T | C	T | C	gene10229: upstream gene variant	gene10228: downstream gene variant
LG1	944427	G	G | GT	G | GT	G | GT	gene10229: upstream gene variant	gene10228: downstream gene variant
LG1	944437	A	A | AT	A | AT	A | AT	gene10229: upstream gene variant	gene10228: downstream gene variant
LG1	944438	G	G | T	G | T	G | T	gene10229: upstream gene variant	gene10228: downstream gene variant
LG1	944460	A	A | G	A | G	A | G	gene10229: upstream gene variant	gene10228: downstream gene variant
LG1	944541	T	T | TG | TA	T	T	gene10229: upstream gene variant	gene10229: upstream gene variant	gene10228: downstream gene variant	gene10228: downstream gene variant
LG1	944654	C	C | G	C | G	C | G	gene10229: upstream gene variant	gene10228: downstream gene variant
LG1	945295	A	A | T	A | T	A	gene10229: upstream gene variant	gene10228: downstream gene variant
LG1	945860	C	C | A | G	C | A | G	C | A | G	gene10229: upstream gene variant	gene10229: upstream gene variant	gene10228: downstream gene variant	gene10228: downstream gene variant
LG1	945958	C	C | T	C	C	gene10229: upstream gene variant	gene10228: downstream gene variant
LG1	946035	A	A | C	A | C	A | C	gene10229: missense variant: Glu14Ala	gene10228: downstream gene variant
LG1	946044	G	G | C	G | C	G | C	gene10229: missense variant: Arg17Pro	gene10228: downstream gene variant
LG1	946051	A	A | C	A | C	A	gene10229: synonymous variant: Ser19Ser	gene10228: downstream gene variant
LG1	946099	G	G | A	G | A	G | A	gene10229: synonymous variant: Ser35Ser	gene10228: downstream gene variant
LG1	946399	C	C | T	C | T	C | T	gene10229: synonymous variant: Asp135Asp
LG1	946591	C	C | T	C | T	C | T	gene10229: downstream gene variant
LG1	947001	A	A | C	A | C	A | C	gene10229: downstream gene variant
LG1	948878	C	C | G	C | G	C	gene10229: downstream gene variant
LG1	949137	A	A | AG	A | AG	A | AG	gene10229: downstream gene variant
LG1	949140	A	A | T	A | T	A | T	gene10229: downstream gene variant
LG1	949341	C	C | T	C	C	gene10229: downstream gene variant
LG1	949471	G	G | T	G	G	gene10229: downstream gene variant
LG1	949472	G	G | T	G | T	G	gene10229: downstream gene variant
LG1	949473	A	A | T	A | T	A	gene10229: downstream gene variant
LG1	954475	A	A | G	A | G	A | G	gene10230: downstream gene variant
LG1	957468	C	C | T	C | T	C | T	gene10230: missense variant: Ala113Thr
LG1	958536	C	C | A	C | A	C | A	gene10231: upstream gene variant	gene10230: intron variant
LG1	965920	C	C | T	C | T	C | T	gene10232: upstream gene variant	gene10231: downstream gene variant
LG1	965921	T	T | C	T | C	T | C	gene10232: upstream gene variant	gene10231: downstream gene variant
LG1	966731	T	T | A	T | A	T | A	gene10232: missense variant: Tyr49Asn	gene10231: downstream gene variant
LG1	966753	C	C | T	C | T	C | T	gene10232: missense variant: Ala56Val	gene10231: downstream gene variant
LG1	966755	A	A | G	A | G	A | G	gene10232: missense variant: Ile57Val	gene10231: downstream gene variant
LG1	966795	G	G | A	G	G	gene10232: missense variant: Arg70Lys	gene10231: downstream gene variant
LG1	966901	A	A | T	A | T	A | T	gene10232: missense variant: Asp75Val	gene10232: splice region variant	gene10231: downstream gene variant
LG1	966912	A	A | G	A | G	A | G	gene10232: missense variant: Thr79Ala	gene10231: downstream gene variant
LG1	966984	A	A | G	A | G	A | G	gene10232: missense variant: Thr103Ala	gene10231: downstream gene variant
LG1	966996	C	C | T	C | T	C | T	gene10232: stop gained: Gln107*	gene10231: downstream gene variant
LG1	967001	C	C | T	C | T	C	gene10232: synonymous variant: Cys108Cys	gene10231: downstream gene variant
LG1	973983	G	G | A	G | A	G | A	gene10233: upstream gene variant
LG1	973999	C	C | T	C | T	C | T	gene10233: upstream gene variant
LG1	974004	G	G | A	G | A	G | A	gene10233: upstream gene variant
LG1	978612	G	G | T	T	G | T	gene10234: downstream gene variant	gene10233: intron variant
LG1	978672	G	G | A	G | A	G | A	gene10233: missense variant: Ala51Thr	gene10233: splice region variant	gene10234: downstream gene variant
LG1	978702	C	C | A	C | A	C | A	gene10233: missense variant: Leu61Ile	gene10234: downstream gene variant
LG1	978855	A	A | G	A	A | G	gene10233: missense variant: Lys112Glu	gene10234: downstream gene variant
LG1	978879	T	T | A	T | A	T	gene10233: missense variant: Trp120Arg	gene10234: downstream gene variant
LG1	978880	G	G | T	G | T	G	gene10233: missense variant: Trp120Leu	gene10234: downstream gene variant
LG1	978928	G	G | A	G	G	gene10233: missense variant: Arg136Gln	gene10234: downstream gene variant	gene10235: downstream gene variant
LG1	978935	G	G | A	G	G	gene10233: synonymous variant: Arg138Arg	gene10234: downstream gene variant	gene10235: downstream gene variant
LG1	983184	G	G | T	T	T	gene10234: upstream gene variant	gene10235: downstream gene variant	gene10233: downstream gene variant
LG1	990532	C	C | T	C | T	C	gene10235: upstream gene variant	gene10236: downstream gene variant
LG1	990546	C	C | A	C | A	C	gene10235: upstream gene variant	gene10236: downstream gene variant
LG1	990603	G	G | A	G | A	G | A	gene10235: upstream gene variant	gene10236: downstream gene variant
LG1	990616	G	G | A	G | A	G | A	gene10235: upstream gene variant	gene10236: downstream gene variant
LG1	990619	C	C | T	C | T	C | T	gene10235: upstream gene variant	gene10236: downstream gene variant
LG1	990659	C	C | T	C | T	C | T	gene10235: upstream gene variant	gene10236: downstream gene variant
LG1	990673	G	G | A	G	G	gene10235: upstream gene variant	gene10236: downstream gene variant
LG1	990850	T	T | C	T	T | C	gene10235: upstream gene variant	gene10236: downstream gene variant
LG1	990862	G	G | A	G	G | A	gene10235: upstream gene variant	gene10236: downstream gene variant
LG1	991296	C	C | T	C | T	C | T	gene10236: downstream gene variant
LG1	991302	C	C | T	C | T	C | T	gene10236: downstream gene variant
LG1	991308	C	C | A	C | A	C | A	gene10236: downstream gene variant
LG1	992067	C	C | G	C | G	C | G	gene10236: downstream gene variant
LG1	992091	C	C | T	C | T	C | T	gene10236: downstream gene variant
LG1	992117	C	C | T	C | T	C | T	gene10236: downstream gene variant
LG1	992131	G	G | A	G | A	G | A	gene10236: downstream gene variant
LG1	996349	C	C | A	C	C	gene10236: upstream gene variant
LG1	996384	C	C | T	C	C	gene10236: upstream gene variant
LG1	996629	A	A | T	A	A | T	gene10236: upstream gene variant
LG1	996809	G	G | T	G | T	G	gene10236: upstream gene variant
LG1	996810	G	G | A	G | A	G	gene10236: upstream gene variant
LG1	997217	T	T | A	T	T | A	gene10236: upstream gene variant
LG1	997218	A	A | T	A	A	gene10236: upstream gene variant
LG1	1002683	G	G | T	T	G | T
LG1	1012786	A	A | G	A	A | G	gene34736: upstream gene variant
LG1	1012836	G	G | T	G | T	G | T	gene34736: upstream gene variant
LG1	1012843	A	A | T	A	A | T	gene34736: upstream gene variant
LG1	1012900	G	G | T	G | T	G	gene34736: upstream gene variant
LG1	1012910	A	A | G	A | G	A | G	gene34736: upstream gene variant
LG1	1012956	G	G | A	G | A	G | A	gene34736: upstream gene variant	gene10237: upstream gene variant
LG1	1012960	G	G | A	G | A	G | A	gene34736: upstream gene variant	gene10237: upstream gene variant
LG1	1014136	A	A | G	A | G	A | G	gene34736: upstream gene variant	gene10237: upstream gene variant
LG1	1017589	G	G | A	A	G | A	gene10237: upstream gene variant
LG1	1031984	T	T | A	T	T | A	gene10238: intron variant
LG1	1032015	G	G | T	G	G	gene10238: intron variant
LG1	1032101	C	C | A	C	C | A	gene10238: intron variant
LG1	1032125	GA	GA | G	GA	GA	gene10238: intron variant
LG1	1032171	T	T | A	T | A	T | A	gene10238: intron variant
LG1	1032183	C	C | A	C	C	gene10238: intron variant
LG1	1032195	G	G | T	G | T	G	gene10238: intron variant
LG1	1032217	A	A | G	A | G	A | G	gene10238: intron variant
LG1	1034506	G	G | GA	GA	GA	gene10238: intron variant
LG1	1044330	A	A | AG	AG	AG	gene10239: upstream gene variant	gene10238: intron variant
LG1	1047601	A	A | T	A	A	gene10239: upstream gene variant	gene10238: downstream gene variant
LG1	1047904	C	C | T	C | T	C | T	gene10239: upstream gene variant	gene10238: downstream gene variant
LG1	1047905	G	G | A	G | A	G | A	gene10239: upstream gene variant	gene10238: downstream gene variant
LG1	1050274	T	T | G	T	T | G	gene10238: downstream gene variant	gene10239: intron variant
LG1	1050604	T	T | C	T | C	C	gene10238: downstream gene variant	gene10239: intron variant
LG1	1053719	T	T | A	T | A	T | A	gene10239: intron variant
LG1	1053720	A	A | C	A | C	A | C	gene10239: intron variant
LG1	1059005	T	T | C	T	T | C	gene10239: downstream gene variant
LG1	1059038	C	C | T	C | T	C | T	gene10239: downstream gene variant
LG1	1059050	C	C | T	C | T	C | T	gene10239: downstream gene variant
LG1	1059062	C	C | G	C | G	C | G	gene10239: downstream gene variant
LG1	1062255	G	G | GT	G | GT	G | GT
LG1	1062272	T	T | C	T | C	T | C
LG1	1062285	G	G | A	G | A	G | A
LG1	1069244	A	A | G	A	A	gene10241: downstream gene variant	gene10240: downstream gene variant
LG1	1082188	G	G | T	G | T	G | T	gene10242: upstream gene variant
LG1	1082197	C	C | T	C | T	C | T	gene10242: upstream gene variant
LG1	1084843	A	A | G	A	A	gene10242: upstream gene variant
LG1	1084852	G	G | A	G	G	gene10242: upstream gene variant
LG1	1084871	A	A | G	A | G	A | G	gene10242: upstream gene variant
LG1	1090301	A	A | G	A	A | G
LG1	1090532	C	C | A	C | A	C | A
LG1	1095098	C	C | T	C	C
LG1	1095115	A	A | T	A	A
LG1	1095119	T	T | C	T	T
LG1	1095363	T	T | C	T | C	T | C
LG1	1095381	G	G | T	G | T	G | T
LG1	1098833	A	A | G	A | G	A | G	gene10243: downstream gene variant	gene10244: downstream gene variant
LG1	1098842	C	C | T	C | T	C | T	gene10243: downstream gene variant	gene10244: downstream gene variant
LG1	1100655	GC	GC | G	GC	GC	gene10243: frameshift variant	gene10244: downstream gene variant
LG1	1100659	G	G | T	G	G | T	gene10243: synonymous variant: Thr107Thr	gene10244: downstream gene variant
LG1	1100692	G	G | A	G	G	gene10243: synonymous variant: His96His	gene10244: downstream gene variant
LG1	1101083	C	C | T	C | T	C | T	gene10243: upstream gene variant	gene10244: downstream gene variant
LG1	1104072	C	C | CA	CA	CA	gene10243: upstream gene variant	gene10244: upstream gene variant
LG1	1104302	T	T | G	T	T	gene10243: upstream gene variant	gene10244: upstream gene variant
LG1	1104348	C	C | T	C | T	C	gene10243: upstream gene variant	gene10244: upstream gene variant
LG1	1122334	T	T | G	T	T	gene10178: downstream gene variant
LG1	1122702	G	G | T	G | T	G | T	gene10178: downstream gene variant
LG1	1122710	T	T | A	T | A	T	gene10178: downstream gene variant
LG1	1122954	T	T | G	T | G	T | G	gene10178: downstream gene variant
LG1	1123006	G	G | GT	GT	GT	gene10178: downstream gene variant
LG1	1124164	T	T | C	T | C	T | C	gene10178: downstream gene variant
LG1	1124173	G	G | A	G | A	G | A	gene10178: downstream gene variant
LG1	1125864	A	A | G	A | G	A	gene10178: downstream gene variant
LG1	1126593	G	G | GA	G | GA	G | GA	gene10178: downstream gene variant
LG1	1126635	C	C | A	C | A	C | A	gene10178: downstream gene variant
LG1	1131279	T	T | C	T | C	T | C	gene10179: downstream gene variant
LG1	1131302	A	A | C	A | C	A | C	gene10179: downstream gene variant
LG1	1138071	G	G | A	G | A	G | A	gene10179: upstream gene variant	gene10180: upstream gene variant
LG1	1138090	C	C | T	C | T	C | T	gene10179: upstream gene variant	gene10180: upstream gene variant
LG1	1138094	C	C | A	C | A	C | A	gene10179: upstream gene variant	gene10180: upstream gene variant
LG1	1138153	G	G | T	G | T	G | T	gene10179: upstream gene variant	gene10180: upstream gene variant
LG1	1138550	T	T | G	T | G	T	gene10179: upstream gene variant	gene10180: upstream gene variant
LG1	1138575	C	C | G	G	C	gene10179: upstream gene variant	gene10180: upstream gene variant
LG1	1144304	A	A | T	A | T	A | T	gene10180: intron variant
LG1	1144307	C	C | T	C | T	C | T	gene10180: intron variant
LG1	1149366	G	G | T	G	G | T	gene10181: upstream gene variant	gene10180: downstream gene variant	gene10182: downstream gene variant
LG1	1149380	G	G | A	G	G | A	gene10181: upstream gene variant	gene10180: downstream gene variant	gene10182: downstream gene variant
LG1	1150817	A	A | T	A	A	gene10181: upstream gene variant	gene10180: downstream gene variant	gene10182: downstream gene variant
LG1	1161774	C	C | T	C	C | T
LG1	1166272	A	A | C	A	A
LG1	1183223	C	C | T	C	C | T	gene34737: downstream gene variant
LG1	1183229	G	G | T	G	G | T	gene34737: downstream gene variant
LG1	1185998	T	T | C	T	T	gene34737: intron variant
LG1	1186008	G	G | C	G	G	gene34737: intron variant
LG1	1195699	G	G | A	G | A	G | A	gene34737: upstream gene variant
LG1	1195721	G	G | A	G | A	G | A	gene34737: upstream gene variant
LG1	1195731	T	T | C	T | C	T | C	gene34737: upstream gene variant
LG1	1196606	A	A | AT	A	A	gene34737: upstream gene variant
LG1	1204280	T	T | G	G	T	gene10184: downstream gene variant	gene10183: intron variant
LG1	1205906	G	G | T	G | T	G | T	gene10183: downstream gene variant	gene10184: intron variant
LG1	1206339	A	A | T	A	A | T	gene10183: downstream gene variant	gene10184: intron variant
LG1	1206349	A	A | T	A	A | T	gene10183: downstream gene variant	gene10184: intron variant
LG1	1206357	A	A | T	A	A | T	gene10183: downstream gene variant	gene10184: intron variant
LG1	1206388	G	G | A	G	G | A	gene10183: downstream gene variant	gene10184: intron variant
LG1	1206390	G	G | A	G	G | A	gene10183: downstream gene variant	gene10184: intron variant
LG1	1209790	A	A | C	A	A | C	gene10183: downstream gene variant	gene10184: intron variant
LG1	1219558	C	C | T	C | T	C | T
LG1	1219562	C	C | A	C | A	C | A
LG1	1220023	G	G | A	G | A	G | A
LG1	1220039	C	C | T	C | T	C | T
LG1	1220039	C	C | CT	C | CT	C | CT
LG1	1220066	C	C | T	C	C | T
LG1	1220242	G	G | A	G | A	G
LG1	1220979	C	C | T	C	C | T
LG1	1221046	G	G | A	G | A	G | A
LG1	1222472	A	A | T	A | T	A	gene10185: downstream gene variant
LG1	1222495	T	T | C	T | C	T | C	gene10185: downstream gene variant
LG1	1224165	T	T | A	A	A	gene10185: downstream gene variant
LG1	1224320	A	A | G	A | G	A | G	gene10185: downstream gene variant
LG1	1224698	G	G | T	G | T	G	gene10185: downstream gene variant
LG1	1224838	T	T | C	T | C	C	gene10185: downstream gene variant
LG1	1227045	A	A | G	A | G	A | G	gene10185: intron variant
LG1	1227048	T	T | A	T | A	T | A	gene10185: intron variant
LG1	1227065	G	G | T	G	G	gene10185: intron variant
LG1	1228090	A	A | C	A | C	A	gene10185: intron variant
LG1	1228176	T	T | C	T | C	T | C	gene10185: intron variant
LG1	1229609	T	T | C	T	T	gene10185: intron variant
LG1	1229610	T	T | C	T | C	T | C	gene10185: intron variant
LG1	1230671	T	T | C	T | C	T | C	gene10185: upstream gene variant
LG1	1230694	T	T | C	T | C	T | C	gene10185: upstream gene variant
LG1	1230934	A	A | G	A | G	A | G	gene10185: upstream gene variant
LG1	1230950	T	T | C	T | C	T | C	gene10185: upstream gene variant
LG1	1233311	A	A | T	A | T	A	gene10185: upstream gene variant
LG1	1233312	C	C | T	C | T	C	gene10185: upstream gene variant
LG1	1233336	A	A | G	A | G	A	gene10185: upstream gene variant
LG1	1238084	T	T | A	T | A	T | A
LG1	1238108	T	T | A	T | A	T | A
LG1	1238110	T	T | G	T | G	T | G
LG1	1238169	C	C | A	C | A	C | A
LG1	1238192	G	G | A	G | A	G | A
LG1	1238278	C	C | T	C | T	C | T
LG1	1238428	T	T | C	T | C	T
LG1	1238451	C	C | T	C | T	C | T
LG1	1246986	C	C | T	C	C | T
LG1	1247032	C	C | T	C | T	C
LG1	1250596	A	A | C	A	A | C
LG1	1251068	G	G | A	G	G
LG1	1251097	T	T | C	T | C	T | C
LG1	1259186	A	A | T	A | T	A | T	gene10186: intron variant
LG1	1259233	C	C | A	C | A	C | A	gene10186: intron variant
LG1	1259248	G	G | T	G | T	G	gene10186: intron variant
LG1	1259250	G	G | T	G | T	G | T	gene10186: intron variant
LG1	1261363	T	T | C	T | C	T | C	gene10186: intron variant
LG1	1261742	G	G | C	G | C	G	gene10186: intron variant
LG1	1261873	G	G | C	G | C	G | C	gene10186: intron variant
LG1	1262616	G	G | A	G | A	G | A	gene10186: intron variant
LG1	1263592	A	A | T	A | T	A	gene10186: intron variant
LG1	1263885	A	A | C	A | C	A | C	gene10186: intron variant
LG1	1264802	A	A | C	A | C	A | C	gene10186: intron variant
LG1	1264818	T	T | A	T | A	T | A	gene10186: intron variant
LG1	1264861	C	C | A	C	C	gene10186: intron variant
LG1	1265196	A	A | G	A	A	gene10186: missense variant: Asn164Asp
LG1	1265212	T	T | C	T	T	gene10186: missense variant: Val169Ala
LG1	1265225	T	T | C	T | C	T | C	gene10186: synonymous variant: Pro173Pro
LG1	1265235	A	A | G	A | G	A | G	gene10186: missense variant: Ser177Gly
LG1	1265237	C	C | T	C | T	C | T	gene10186: synonymous variant: Ser177Ser
LG1	1265305	A	A | G	A | G	A | G	gene10186: intron variant
LG1	1265307	T	T | C	T | C	T | C	gene10186: intron variant
LG1	1265514	A	A | C	A	A	gene10186: missense variant: Arg243Ser
LG1	1265522	A	A | G	A | G	A | G	gene10186: missense variant: His246Arg
LG1	1265903	A	A | G	A | G	A | G	gene10186: missense variant: Thr334Ala
LG1	1266319	G	G | A	G | A	G | A	gene10186: synonymous variant: Gln438Gln
LG1	1266358	C	C | T	C | T	C | T	gene10186: synonymous variant: Asp451Asp
LG1	1266362	T	T | G	T | G	T | G	gene10186: missense variant: Tyr453Asp
LG1	1266916	G	G | A	G | A	G | A	gene10186: intron variant
LG1	1268970	G	G | C	C	G	gene10186: downstream gene variant
LG1	1268998	G	G | A	G | A	G	gene10186: downstream gene variant
LG1	1280216	G	G | A	G	G | A
LG1	1280237	G	G | A	G	G | A
LG1	1280243	C	C | T	C	C | T
LG1	1285242	T	T | C	T | C	T | C
LG1	1288176	G	G | T	G | T	G | T
LG1	1288452	C	C | T	C | T	C | T
LG1	1288482	G	G | T	G | T	G
LG1	1289051	C	C | T	C | T	C
LG1	1289054	G	G | A	G | A	G
LG1	1296062	G	G | A	G | A	G | A	gene10198: downstream gene variant
LG1	1296089	A	A | T	T	A | T	gene10198: downstream gene variant
LG1	1296119	A	A | G	A | G	A | G	gene10198: downstream gene variant
LG1	1296525	C	C | T	C | T	C | T	gene10198: downstream gene variant
LG1	1296535	C	C | A	C | A	C | A	gene10198: downstream gene variant
LG1	1298539	G	G | A	G	G | A	gene10199: upstream gene variant	gene10198: downstream gene variant
LG1	1298887	G	G | A	G	G	gene10199: upstream gene variant	gene10198: downstream gene variant
LG1	1298908	C	C | T	C | T	C	gene10199: upstream gene variant	gene10198: downstream gene variant
LG1	1299212	C	C | T	C | T	C	gene10199: upstream gene variant	gene10198: downstream gene variant
LG1	1299223	A	A | C	A | C	A	gene10199: upstream gene variant	gene10198: downstream gene variant
LG1	1306411	C	C | T	C | T	C | T	gene10198: upstream gene variant	gene10201: downstream gene variant	gene10199: downstream gene variant	gene10200: intron variant
LG1	1306415	G	G | A	G | A	G | A	gene10198: upstream gene variant	gene10201: downstream gene variant	gene10199: downstream gene variant	gene10200: intron variant
LG1	1309237	G	G | A	G | A	G | A	gene10200: upstream gene variant	gene10199: downstream gene variant	gene10201: intron variant
LG1	1309284	G	G | A	G | A	G | A	gene10200: upstream gene variant	gene10199: downstream gene variant	gene10201: intron variant
LG1	1309918	G	G | A	G | A	G | A	gene10200: upstream gene variant	gene10199: downstream gene variant	gene10201: intron variant
LG1	1309921	G	G | A	G | A	G | A	gene10200: upstream gene variant	gene10199: downstream gene variant	gene10201: intron variant
LG1	1317462	C	C | T	C | T	C | T	gene10201: upstream gene variant
LG1	1317464	G	G | T	G | T	G | T	gene10201: upstream gene variant
LG1	1323357	T	T | G	T	T	gene34738: downstream gene variant
LG1	1326180	G	G | GT	G	G | GT	gene34738: downstream gene variant
LG1	1326712	G	G | T	G | T	G | T	gene10202: upstream gene variant	gene34738: downstream gene variant
LG1	1326723	T	T | A	T | A	T | A	gene10202: upstream gene variant	gene34738: downstream gene variant
LG1	1326744	C	C | A	C | A	C | A	gene10202: upstream gene variant	gene34738: downstream gene variant
LG1	1332119	A	A | G	A	G	gene34738: upstream gene variant	gene10202: downstream gene variant
LG1	1332438	G	G | GA	GA	G | GA	gene34738: upstream gene variant	gene10202: downstream gene variant
LG1	1341936	T	T | A	T | A	T | A	gene10203: downstream gene variant
LG1	1341951	C	C | T	C | T	C | T	gene10203: downstream gene variant
LG1	1349251	C	C | T	C | T	C | T	gene10203: upstream gene variant
LG1	1352328	T	T | C	T | C	T | C	gene10203: upstream gene variant
LG1	1352542	T	T | C	T | C	T	gene10203: upstream gene variant
LG1	1354922	G	G | A	G	G
LG1	1366717	T	T | C	T | C	T | C
LG1	1366730	C	C | A	C | A	C | A
LG1	1366738	T	T | C	T | C	T | C
LG1	1374729	G	G | T	G | T	G | T	gene10204: upstream gene variant
LG1	1382962	A	A | G	A | G	A | G	gene10204: downstream gene variant	gene10205: downstream gene variant
LG1	1386394	T	T | G	T | G	T | G	gene10206: upstream gene variant	gene10205: downstream gene variant
LG1	1390268	G	G | A	G	G | A	gene10207: upstream gene variant	gene10205: upstream gene variant	gene10206: intron variant
LG1	1390296	T	T | C	T	T | C	gene10207: upstream gene variant	gene10205: upstream gene variant	gene10206: intron variant
LG1	1397299	C	C | T	C | T	C | T	gene10207: downstream gene variant
LG1	1404627	T	T | A	T | A	T | A	gene10209: downstream gene variant	gene10208: downstream gene variant
LG1	1405953	C	C | T	C | T	C | T	gene10209: upstream gene variant	gene10208: downstream gene variant
LG1	1407210	A	A | T	A | T	T	gene10209: upstream gene variant	gene10208: downstream gene variant
LG1	1408560	G	G | GT	GT	GT	gene10209: upstream gene variant	gene10208: downstream gene variant
LG1	1424590	G	G | A	G | A	G | A	gene10212: downstream gene variant	gene10213: downstream gene variant
LG1	1424623	C	C | T	C | T	C | T	gene10212: downstream gene variant	gene10213: downstream gene variant
LG1	1424642	A	A | G	A | G	A | G	gene10212: downstream gene variant	gene10213: downstream gene variant
LG1	1442071	G	G | T	T	G	gene10216: upstream gene variant	gene10215: upstream gene variant
LG1	1442695	C	C | G	C	C | G	gene10215: upstream gene variant	gene10216: intron variant
LG1	1458184	G	G | A	G | A	G | A	gene30627: synonymous variant: Ser56Ser	gene34406: upstream gene variant
LG1	1458253	G	G | A	G | A	G | A	gene30627: synonymous variant: Ser79Ser	gene34406: upstream gene variant
LG1	1458285	G	G | A	G | A	G | A	gene34406: upstream gene variant	gene30627: downstream gene variant
LG1	1458310	A	A | G	A | G	A | G	gene34406: upstream gene variant	gene30627: downstream gene variant
LG1	1458320	T	T | C | G	T | C | G	T | C	gene34406: upstream gene variant	gene34406: upstream gene variant	gene30627: downstream gene variant	gene30627: downstream gene variant
LG1	1474468	T	T | C	T	T
LG1	1474469	C	C | T	C	C
LG1	1474477	A	A | C	A	A | C
LG1	1474516	G	G | A	G	G
LG1	1479425	A	A | G	A	A
LG1	1479427	G	G | T	G	G
LG1	1480593	A	A | G	A | G	A | G
LG1	1480625	C	C | T	C | T	C | T
LG1	1480773	C	C | T	C | T	C | T
LG1	1480877	A	A | G	A	A
LG1	1481352	T	T | G	T | G	T
LG1	1486320	A	A | T	A	A | T	gene30876: upstream gene variant	gene30877: downstream gene variant
LG1	1486329	C	C | T	C	C | T	gene30876: upstream gene variant	gene30877: downstream gene variant
LG1	1487189	C	C | G	C | G	C | G	gene30876: upstream gene variant	gene30877: downstream gene variant
LG1	1490642	C	C | A	C	C	gene34407: upstream gene variant	gene30877: downstream gene variant	gene30876: downstream gene variant
LG1	1490663	C	C | T	C | T	C | T	gene34407: upstream gene variant	gene30877: downstream gene variant	gene30876: downstream gene variant
LG1	1490683	C	C | T	C | T	C | T	gene34407: upstream gene variant	gene30877: downstream gene variant	gene30876: downstream gene variant
LG1	1490708	A	A | G	A | G	A | G	gene34407: upstream gene variant	gene30877: downstream gene variant	gene30876: downstream gene variant
LG1	1490714	G	G | A	G | A	G | A	gene34407: upstream gene variant	gene30877: downstream gene variant	gene30876: downstream gene variant
LG1	1490731	C	C | T	C | T	C | T	gene34407: upstream gene variant	gene30877: downstream gene variant	gene30876: downstream gene variant
LG1	1490752	G	G | A	G | A	G | A	gene34407: upstream gene variant	gene30877: downstream gene variant	gene30876: downstream gene variant
LG1	1490753	C	C | G	C | G	C | G	gene34407: upstream gene variant	gene30877: downstream gene variant	gene30876: downstream gene variant
LG1	1491793	A	A | G	A | G	A | G	gene30877: splice region variant	gene34407: upstream gene variant	gene30876: downstream gene variant	gene30877: intron variant
LG1	1493052	G	G | C	G | C	G | C	gene34407: upstream gene variant	gene30876: downstream gene variant	gene30877: intron variant
LG1	1494149	T	T | A	T	T | A	gene30876: downstream gene variant	gene30877: intron variant	gene34407: intron variant
LG1	1494178	A	A | G	A	A | G	gene30876: downstream gene variant	gene30877: intron variant	gene34407: intron variant
LG1	1494754	A	A | G	A | G	A | G	gene34407: synonymous variant: Ser56Ser	gene30878: upstream gene variant	gene30877: intron variant
LG1	1494766	C	C | T	C | T	C | T	gene34407: synonymous variant: Asn60Asn	gene30878: upstream gene variant	gene30877: intron variant
LG1	1494801	G	G | T	G | T	G | T	gene34407: missense variant: Arg72Ile	gene30878: upstream gene variant	gene30877: intron variant
LG1	1494805	C	C | G	C | G	C | G	gene34407: missense variant: Asp73Glu	gene30878: upstream gene variant	gene30877: intron variant
LG1	1495699	T	T | C	T | C	T | C	gene34407: synonymous variant: Asn301Asn	gene30878: upstream gene variant	gene30877: intron variant
LG1	1495709	A	A | C	A | C	A | C	gene34407: missense variant: Ile305Leu	gene30878: upstream gene variant	gene30877: intron variant
LG1	1504931	G	G | T	G	G	gene30880: upstream gene variant	gene30878: downstream gene variant	gene30879: intron variant
LG1	1504933	T	T | C	T	T	gene30880: upstream gene variant	gene30878: downstream gene variant	gene30879: intron variant
LG1	1504970	T	T | A	T | A	T | A	gene30880: upstream gene variant	gene30878: downstream gene variant	gene30879: intron variant
LG1	1504984	A	A | G	A | G	A | G	gene30879: missense variant: Val199Ala	gene30879: splice region variant	gene30880: upstream gene variant	gene30878: downstream gene variant
LG1	1504999	G	G | T	G | T	G | T	gene30879: missense variant: Pro194Gln	gene30880: upstream gene variant	gene30878: downstream gene variant
LG1	1505022	C	C | G	C | G	C | G	gene30879: synonymous variant: Thr186Thr	gene30880: upstream gene variant	gene30878: downstream gene variant
LG1	1505187	C	C | G	C	C	gene30879: missense variant: Gly160Ala	gene30880: upstream gene variant	gene30878: downstream gene variant
LG1	1505192	C	C | A	C | A	C | A	gene30879: missense variant: Gln158His	gene30880: upstream gene variant	gene30878: downstream gene variant
LG1	1505204	C	C | T	C | T	C | T	gene30879: synonymous variant: Glu154Glu	gene30880: upstream gene variant	gene30878: downstream gene variant
LG1	1505242	T	T | A	T | A	T | A	gene30879: stop gained: Arg142*	gene30880: upstream gene variant	gene30878: downstream gene variant
LG1	1505468	C	C | G	C | G	C | G	gene30879: splice acceptor variant	gene30880: upstream gene variant	gene30878: downstream gene variant	gene30879: intron variant
LG1	1505607	C	C | T	C	C | T	gene30879: missense variant: Gly88Ser	gene30880: upstream gene variant	gene30878: downstream gene variant
LG1	1505611	G	G | A	G	G | A	gene30879: synonymous variant: Asp86Asp	gene30880: upstream gene variant	gene30878: downstream gene variant
LG1	1505653	T	T | C	T | C	T | C	gene30879: synonymous variant: Pro72Pro	gene30880: upstream gene variant	gene30878: downstream gene variant
LG1	1506764	G	G | GT	GT	GT	gene30880: upstream gene variant	gene30879: upstream gene variant	gene30878: downstream gene variant
LG1	1519685	A	A | AT	A | AT	AT	gene30881: downstream gene variant
LG1	1531915	G	G | GT	GT	GT	gene30884: upstream gene variant	gene30882: downstream gene variant	gene30883: downstream gene variant
LG1	1546613	C	C | T	C | T	C | T	gene30887: downstream gene variant	gene30886: intron variant
LG1	1546626	C	C | T	C	C | T	gene30887: downstream gene variant	gene30886: intron variant
LG1	1546671	C	C | T	C | T	C | T	gene30887: downstream gene variant	gene30886: intron variant
LG1	1546672	T	T | C	T | C	T | C	gene30887: downstream gene variant	gene30886: intron variant
LG1	1555467	A	A | G	A | G	A | G	gene34408: downstream gene variant	gene30887: intron variant
LG1	1555469	C	C | T	C | T	C | T	gene34408: downstream gene variant	gene30887: intron variant
LG1	1555525	G	G | C	G | C	G | C	gene34408: downstream gene variant	gene30887: intron variant
LG1	1555590	T	T | G	T | G	T | G	gene34408: downstream gene variant	gene30887: intron variant
LG1	1567189	C	C | T	C | T	C	gene30889: missense variant: Gly61Glu	gene30888: upstream gene variant	gene30892: upstream gene variant	gene30890: downstream gene variant	gene30891: downstream gene variant
LG1	1567401	C	C | G	C | G	C | G	gene30888: upstream gene variant	gene30892: upstream gene variant	gene30889: upstream gene variant	gene30890: downstream gene variant	gene30891: downstream gene variant
LG1	1567407	C	C | G	C	C	gene30888: upstream gene variant	gene30892: upstream gene variant	gene30889: upstream gene variant	gene30890: downstream gene variant	gene30891: downstream gene variant
LG1	1571459	A	A | AT	AT	A | AT	gene30892: upstream gene variant	gene30889: upstream gene variant	gene30890: upstream gene variant	gene30891: upstream gene variant
LG1	1580559	G	G | T	G	G | T	gene30893: upstream gene variant	gene30892: downstream gene variant	gene30894: downstream gene variant
LG1	1590739	T	T | C	T	T	gene30895: upstream gene variant	gene30894: upstream gene variant
LG1	1590741	G	G | A	G	G	gene30895: upstream gene variant	gene30894: upstream gene variant
LG1	1596022	T	T | C	T	T	gene30895: synonymous variant: Ser238Ser	gene34409: upstream gene variant
LG1	1596080	T	T | C	T | C	T | C	gene30895: synonymous variant: Leu258Leu	gene34409: upstream gene variant
LG1	1596166	T	T | C	T | C	T | C	gene34409: upstream gene variant	gene30895: intron variant
LG1	1596483	C	C | T	C | T	C | T	gene34409: upstream gene variant	gene30895: intron variant
LG1	1597799	G	G | A	G | A	G | A	gene34409: upstream gene variant	gene30895: downstream gene variant
LG1	1599099	G	G | A	G | A	G | A	gene34409: upstream gene variant	gene30895: downstream gene variant
LG1	1600090	A	A | T	A | T	A | T	gene34409: upstream gene variant	gene30895: downstream gene variant	gene30896: downstream gene variant
LG1	1600280	G	G | C	G | C	G | C	gene34409: upstream gene variant	gene30895: downstream gene variant	gene30896: downstream gene variant
LG1	1603551	T	T | A	T	T	gene30896: downstream gene variant	gene34409: downstream gene variant
LG1	1603574	A	A | G	A	A	gene30896: downstream gene variant	gene34409: downstream gene variant
LG1	1603787	G	G | A	G | A	G | A	gene30896: downstream gene variant	gene34409: downstream gene variant
LG1	1603820	A	A | T	A | T	A | T	gene30896: downstream gene variant	gene34409: downstream gene variant
LG1	1603822	G	G | T	G | T	G | T	gene30896: downstream gene variant	gene34409: downstream gene variant
LG1	1607093	C	C | T	T	T	gene30896: upstream gene variant	gene30897: downstream gene variant
LG1	1613355	A	A | C	C	A	gene30898: upstream gene variant	gene30897: upstream gene variant	gene30899: upstream gene variant
LG1	1613358	G	G | GA	G	G	gene30898: upstream gene variant	gene30897: upstream gene variant	gene30899: upstream gene variant
LG1	1615779	C	C | T	C	C | T	gene30897: upstream gene variant	gene30899: upstream gene variant	gene30898: intron variant
LG1	1615791	C	C | T	C | T	C | T	gene30897: upstream gene variant	gene30899: upstream gene variant	gene30898: intron variant
LG1	1615823	G	G | T	G | T	G | T	gene30897: upstream gene variant	gene30899: upstream gene variant	gene30898: intron variant
LG1	1616065	G	G | T	G	G | T	gene30899: upstream gene variant	gene30898: intron variant
LG1	1616069	C	C | T	C	C | T	gene30899: upstream gene variant	gene30898: intron variant
LG1	1616099	T	T | A	T | A	T | A	gene30899: upstream gene variant	gene30898: intron variant
LG1	1616261	G	G | GA	GA	GA	gene30899: upstream gene variant	gene30898: intron variant
LG1	1616656	A	A | T	T	A | T	gene30899: upstream gene variant	gene30898: intron variant
LG1	1635117	A	A | T	A | T	A | T	gene30905: upstream gene variant	gene30904: upstream gene variant	gene30906: upstream gene variant	gene30903: downstream gene variant
LG1	1635118	G	G | T	G | T	G | T	gene30905: upstream gene variant	gene30904: upstream gene variant	gene30906: upstream gene variant	gene30903: downstream gene variant
LG1	1635164	T	T | C	T | C	T | C	gene30905: upstream gene variant	gene30904: upstream gene variant	gene30906: upstream gene variant	gene30903: downstream gene variant
LG1	1635181	A	A | T	A | T	A | T	gene30905: upstream gene variant	gene30904: upstream gene variant	gene30906: upstream gene variant	gene30903: downstream gene variant
LG1	1635188	G	G | T	G | T	G | T	gene30905: upstream gene variant	gene30904: upstream gene variant	gene30906: upstream gene variant	gene30903: downstream gene variant
LG1	1635207	A	A | C	A | C	A | C	gene30905: upstream gene variant	gene30904: upstream gene variant	gene30906: upstream gene variant	gene30903: downstream gene variant
LG1	1635208	G	G | A	G | A	G | A	gene30905: upstream gene variant	gene30904: upstream gene variant	gene30906: upstream gene variant	gene30903: downstream gene variant
LG1	1635288	G	G | A	G | A	G | A	gene30905: upstream gene variant	gene30904: upstream gene variant	gene30906: upstream gene variant	gene30903: downstream gene variant
LG1	1635289	A	A | AT	A | AT	A | AT	gene30905: upstream gene variant	gene30904: upstream gene variant	gene30906: upstream gene variant	gene30903: downstream gene variant
LG1	1635303	A	A | G	A | G	A | G	gene30905: upstream gene variant	gene30904: upstream gene variant	gene30906: upstream gene variant	gene30903: downstream gene variant
LG1	1635313	G	G | C	G | C	G	gene30905: upstream gene variant	gene30904: upstream gene variant	gene30906: upstream gene variant	gene30903: downstream gene variant
LG1	1635316	C	C | G	C | G	C | G	gene30905: upstream gene variant	gene30904: upstream gene variant	gene30906: upstream gene variant	gene30903: downstream gene variant
LG1	1635366	C	C | A	C | A	C | A	gene30905: upstream gene variant	gene30904: upstream gene variant	gene30906: upstream gene variant	gene30903: downstream gene variant
LG1	1635524	G	G | A	G	G | A	gene30905: upstream gene variant	gene30904: upstream gene variant	gene30906: upstream gene variant	gene30903: downstream gene variant
LG1	1635607	G	G | C	G | C	G | C	gene30905: upstream gene variant	gene30904: upstream gene variant	gene30906: upstream gene variant	gene30903: downstream gene variant
LG1	1637904	C	C | T	C | T	C | T	gene30904: upstream gene variant	gene30906: upstream gene variant	gene30907: downstream gene variant	gene30905: downstream gene variant
LG1	1637909	T	T | C	T | C	T	gene30904: upstream gene variant	gene30906: upstream gene variant	gene30907: downstream gene variant	gene30905: downstream gene variant
LG1	1637911	C	C | T	C | T	C | T	gene30904: upstream gene variant	gene30906: upstream gene variant	gene30907: downstream gene variant	gene30905: downstream gene variant
LG1	1638322	T	T | TA	T | TA	TA	gene30904: upstream gene variant	gene30906: upstream gene variant	gene30907: downstream gene variant	gene30905: downstream gene variant
LG1	1638650	G	G | A	G | A	G | A	gene30904: upstream gene variant	gene30906: upstream gene variant	gene30907: downstream gene variant	gene30905: downstream gene variant
LG1	1638940	C	C | CA	C | CA	C | CA	gene30904: upstream gene variant	gene30906: upstream gene variant	gene30908: upstream gene variant	gene30907: downstream gene variant	gene30905: downstream gene variant
LG1	1642194	C	C | T	C | T	C	gene30907: missense variant: Ser286Asn	gene30908: upstream gene variant	gene30905: downstream gene variant	gene30906: downstream gene variant	gene30909: downstream gene variant
LG1	1642214	A	A | G	A | G	A | G	gene30907: synonymous variant: Ser279Ser	gene30908: upstream gene variant	gene30905: downstream gene variant	gene30906: downstream gene variant	gene30909: downstream gene variant
LG1	1642243	G	G | A	G	G | A	gene30907: missense variant: His270Tyr	gene30908: upstream gene variant	gene30905: downstream gene variant	gene30906: downstream gene variant	gene30909: downstream gene variant
LG1	1657762	T	T | C	T	T	gene30911: upstream gene variant	gene30910: upstream gene variant	gene30912: downstream gene variant
LG1	1657845	C	C | T	C | T	C	gene30911: upstream gene variant	gene30910: upstream gene variant	gene30912: downstream gene variant
LG1	1657848	T	T | C	T | C	T	gene30911: upstream gene variant	gene30910: upstream gene variant	gene30912: downstream gene variant
LG1	1657897	G	G | T	G | T	G	gene30911: upstream gene variant	gene30910: upstream gene variant	gene30912: downstream gene variant
LG1	1658127	C	C | A	C	C | A	gene30911: upstream gene variant	gene30910: upstream gene variant	gene30912: downstream gene variant
LG1	1658151	A	A | G	A	A | G	gene30911: upstream gene variant	gene30910: upstream gene variant	gene30912: downstream gene variant
LG1	1658678	A	A | T	A | T	A	gene30911: upstream gene variant	gene30910: upstream gene variant	gene30912: downstream gene variant
LG1	1658685	G	G | A	G | A	G | A	gene30911: upstream gene variant	gene30910: upstream gene variant	gene30912: downstream gene variant
LG1	1658701	C	C | T	C | T	C	gene30911: upstream gene variant	gene30910: upstream gene variant	gene30912: downstream gene variant
LG1	1658723	G	G | T	G | T	G | T	gene30911: upstream gene variant	gene30910: upstream gene variant	gene30912: downstream gene variant
LG1	1659022	G	G | A	G | A	G | A	gene30911: upstream gene variant	gene30910: upstream gene variant	gene30912: downstream gene variant
LG1	1659285	T	T | C	T | C	T | C	gene30911: upstream gene variant	gene30910: upstream gene variant	gene30912: downstream gene variant
LG1	1659322	A	A | C	A | C	A | C	gene30911: upstream gene variant	gene30910: upstream gene variant	gene30912: downstream gene variant
LG1	1663784	C	C | G	C | G	C	gene30913: upstream gene variant	gene30912: upstream gene variant	gene30911: downstream gene variant	gene30914: downstream gene variant
LG1	1663808	C	C | T	C | T	C	gene30913: upstream gene variant	gene30912: upstream gene variant	gene30911: downstream gene variant	gene30914: downstream gene variant
LG1	1663820	G	G | A	G | A	G	gene30913: upstream gene variant	gene30912: upstream gene variant	gene30911: downstream gene variant	gene30914: downstream gene variant
LG1	1663905	A	A | G	A	A | G	gene30913: upstream gene variant	gene30912: upstream gene variant	gene30911: downstream gene variant	gene30914: downstream gene variant
LG1	1663931	A	A | AT	A	A | AT	gene30913: upstream gene variant	gene30912: upstream gene variant	gene30911: downstream gene variant	gene30914: downstream gene variant
LG1	1663932	C	C | T	C | T	C | T	gene30913: upstream gene variant	gene30912: upstream gene variant	gene30911: downstream gene variant	gene30914: downstream gene variant
LG1	1673392	C	C | T	C | T	C | T	gene30917: upstream gene variant	gene30914: upstream gene variant	gene30919: upstream gene variant	gene30918: downstream gene variant	gene30915: downstream gene variant	gene30916: intron variant
LG1	1673393	G	G | T	G | T	G | T	gene30917: upstream gene variant	gene30914: upstream gene variant	gene30919: upstream gene variant	gene30918: downstream gene variant	gene30915: downstream gene variant	gene30916: intron variant
LG1	1675299	G	G | T	G	G	gene30919: upstream gene variant	gene30918: downstream gene variant	gene30915: downstream gene variant	gene30916: downstream gene variant	gene30920: downstream gene variant	gene30917: intron variant
LG1	1717516	G	G | A	G	G | A	gene30927: upstream gene variant	gene30928: downstream gene variant
LG1	1717650	T	T | C	T | C	T	gene30927: upstream gene variant	gene30928: downstream gene variant	gene30929: downstream gene variant
LG1	1717664	C	C | T	C | T	C | T	gene30927: upstream gene variant	gene30928: downstream gene variant	gene30929: downstream gene variant
LG1	1717693	T	T | TA	T | TA	T | TA	gene30927: upstream gene variant	gene30928: downstream gene variant	gene30929: downstream gene variant
LG1	1720474	T	T | C	T	T	gene30927: upstream gene variant	gene30929: downstream gene variant	gene30928: intron variant
LG1	1724293	C	C | CA	CA	CA	gene30928: upstream gene variant	gene30931: upstream gene variant	gene30930: downstream gene variant	gene30929: intron variant
LG1	1727593	G	G | GAA	G	G	gene30931: upstream gene variant	gene30929: upstream gene variant	gene30930: upstream gene variant
LG1	1745689	A	A | AT	AT	AT	gene30933: upstream gene variant	gene30932: intron variant
LG1	1754525	A	A | T	A	A | T	gene30935: upstream gene variant	gene30934: upstream gene variant	gene30933: downstream gene variant	gene30936: downstream gene variant
LG1	1754528	C	C | T	C	C | T	gene30935: upstream gene variant	gene30934: upstream gene variant	gene30933: downstream gene variant	gene30936: downstream gene variant
LG1	1756630	C	C | T	C | T	C | T	gene30934: upstream gene variant	gene30936: downstream gene variant	gene30935: downstream gene variant
LG1	1756644	T	T | A	T | A	T | A	gene30934: upstream gene variant	gene30936: downstream gene variant	gene30935: downstream gene variant
LG1	1756666	A	A | G	A | G	A | G	gene30934: upstream gene variant	gene30936: downstream gene variant	gene30935: downstream gene variant
LG1	1758041	A	A | T	A | T	A | T	gene30934: upstream gene variant	gene30936: downstream gene variant	gene30935: downstream gene variant
LG1	1758065	A	A | G	A | G	A | G	gene30934: upstream gene variant	gene30936: downstream gene variant	gene30935: downstream gene variant
LG1	1758419	A	A | G	A | G	A | G	gene30934: upstream gene variant	gene30936: downstream gene variant	gene30935: downstream gene variant
LG1	1758430	T	T | G	T | G	T | G	gene30934: upstream gene variant	gene30936: downstream gene variant	gene30935: downstream gene variant
LG1	1758458	G	G | GT	G | GT	GT	gene30934: upstream gene variant	gene30936: downstream gene variant	gene30935: downstream gene variant
LG1	1758474	G	G | A	G | A	G | A	gene30934: upstream gene variant	gene30936: downstream gene variant	gene30935: downstream gene variant
LG1	1758484	C	C | A	C | A	C | A	gene30934: upstream gene variant	gene30936: downstream gene variant	gene30935: downstream gene variant
LG1	1758720	C	C | T	C | T	C | T	gene30934: upstream gene variant	gene30936: downstream gene variant	gene30935: downstream gene variant
LG1	1758731	C	C | T	C | T	C | T	gene30934: upstream gene variant	gene30936: downstream gene variant	gene30935: downstream gene variant
LG1	1758742	T	T | C	T	T	gene30934: upstream gene variant	gene30936: downstream gene variant	gene30935: downstream gene variant
LG1	1758989	G	G | A	G | A	G | A	gene30936: downstream gene variant	gene30935: downstream gene variant
LG1	1761033	G	G | A	G | A	A	gene30937: upstream gene variant	gene30935: downstream gene variant	gene30936: intron variant
LG1	1762386	A	A | T	A | T	A | T	gene30937: upstream gene variant	gene30936: upstream gene variant	gene30938: downstream gene variant
LG1	1762993	T	T | C	T | C	T | C	gene30937: upstream gene variant	gene30936: upstream gene variant	gene30938: downstream gene variant
LG1	1763038	G	G | A	G | A	G | A	gene30937: upstream gene variant	gene30936: upstream gene variant	gene30938: downstream gene variant
LG1	1763044	C	C | T	C	C | T	gene30937: upstream gene variant	gene30936: upstream gene variant	gene30938: downstream gene variant
LG1	1763231	C	C | T	C	C | T	gene30937: upstream gene variant	gene30936: upstream gene variant	gene30938: downstream gene variant
LG1	1763262	C	C | T	C	C | T	gene30937: upstream gene variant	gene30936: upstream gene variant	gene30938: downstream gene variant
LG1	1769514	G	G | A	G | A	G | A	gene30939: upstream gene variant	gene30938: upstream gene variant	gene30937: downstream gene variant
LG1	1769703	G	G | A	G | A	G | A	gene30939: upstream gene variant	gene30938: upstream gene variant
LG1	1773988	A	A | T	A	A	gene30939: intron variant
LG1	1776607	T	T | A	T | A	T	gene30939: downstream gene variant
LG1	1776612	A	A | T	A | T	A	gene30939: downstream gene variant
LG1	1807871	G	G | A	G | A	G	gene30944: missense variant: Arg32Cys	gene30945: upstream gene variant	gene30943: upstream gene variant
LG1	1820568	G	G | GT	GT	G | GT	gene30947: downstream gene variant	gene30946: downstream gene variant
LG1	1846358	C	C | T	C | T	C | T	gene30952: downstream gene variant	gene30951: downstream gene variant
LG1	1865801	A	A | AAG	A	A	gene30954: upstream gene variant	gene30955: intron variant
LG1	1865841	T	T | C	T | C	T | C	gene30954: upstream gene variant	gene30955: intron variant
LG1	1866033	A	A | C	A | C	A | C	gene30954: upstream gene variant	gene30955: intron variant
LG1	1866049	C	C | T	C | T	C | T	gene30954: upstream gene variant	gene30955: intron variant
LG1	1866056	T	T | G	T | G	T | G	gene30954: upstream gene variant	gene30955: intron variant
LG1	1866070	A	A | T	A | T	A | T	gene30954: upstream gene variant	gene30955: intron variant
LG1	1866121	G	G | A	G | A	G | A	gene30954: upstream gene variant	gene30955: intron variant
LG1	1866129	A	A | G	A | G	A | G	gene30954: upstream gene variant	gene30955: intron variant
LG1	1866159	T	T | C	T | C	T | C	gene30954: upstream gene variant	gene30955: intron variant
LG1	1866181	C	C | G	C | G	C | G	gene30954: upstream gene variant	gene30955: intron variant
LG1	1866208	A	A | T	A | T	A | T	gene30954: upstream gene variant	gene30955: intron variant
LG1	1866317	A	A | T	A	A	gene30954: upstream gene variant	gene30955: intron variant
LG1	1868044	A	A | G	A | G	A | G	gene30954: upstream gene variant	gene30956: downstream gene variant	gene30955: intron variant
LG1	1910521	G	G | A	G | A	G | A	gene30964: upstream gene variant	gene30963: downstream gene variant	gene30965: downstream gene variant
LG1	1910543	T	T | G	T | G	T | G	gene30964: upstream gene variant	gene30963: downstream gene variant	gene30965: downstream gene variant
LG1	1910555	C	C | T	C | T	C | T	gene30964: upstream gene variant	gene30963: downstream gene variant	gene30965: downstream gene variant
LG1	1910577	C	C | T	C | T	C | T	gene30964: upstream gene variant	gene30963: downstream gene variant	gene30965: downstream gene variant
LG1	1910582	G	G | T	G	G | T	gene30964: upstream gene variant	gene30963: downstream gene variant	gene30965: downstream gene variant
LG1	1910626	A	A | T	A | T	A | T	gene30964: upstream gene variant	gene30963: downstream gene variant	gene30965: downstream gene variant
LG1	1910632	C	C | G	C | G	C | G	gene30964: upstream gene variant	gene30963: downstream gene variant	gene30965: downstream gene variant
LG1	1910652	G	G | A	G | A	G | A	gene30964: upstream gene variant	gene30963: downstream gene variant	gene30965: downstream gene variant
LG1	1910667	C	C | A	C | A	C | A	gene30964: upstream gene variant	gene30963: downstream gene variant	gene30965: downstream gene variant
LG1	1910763	G	G | A	G | A	G | A	gene30964: upstream gene variant	gene30963: downstream gene variant	gene30965: downstream gene variant
LG1	1910764	C	C | T	C | T	C	gene30964: upstream gene variant	gene30963: downstream gene variant	gene30965: downstream gene variant
LG1	1937726	A	A | T	A	A	gene30970: upstream gene variant
LG1	1945795	T	T | A	T | A	T | A	gene30971: upstream gene variant	gene30973: upstream gene variant	gene30972: downstream gene variant
LG1	1945894	T	T | G	T | G	T | G	gene30971: upstream gene variant	gene30973: upstream gene variant	gene30972: downstream gene variant
LG1	1949794	A	A | T	A | T	A | T	gene30973: upstream gene variant	gene30972: upstream gene variant	gene30971: downstream gene variant
LG1	1984559	T	T | TA	T	TA	gene34410: upstream gene variant	gene30977: upstream gene variant	gene30976: intron variant
LG1	2000550	C	C | T	C | T	C	gene30978: upstream gene variant	gene30980: upstream gene variant	gene30979: upstream gene variant	gene30981: downstream gene variant
LG1	2000564	G	G | A	G | A	G	gene30978: upstream gene variant	gene30980: upstream gene variant	gene30979: upstream gene variant	gene30981: downstream gene variant
LG1	2033024	G	G | T	G | T	T	gene30987: downstream gene variant
LG1	2035728	T	T | C	T | C	T | C	gene30987: downstream gene variant	gene30988: downstream gene variant
LG1	2035760	C	C | A	C | A	C | A	gene30987: downstream gene variant	gene30988: downstream gene variant
LG1	2046366	G	G | A	G	G | A	gene30991: upstream gene variant	gene30988: upstream gene variant	gene30989: upstream gene variant	gene30990: upstream gene variant	gene30992: downstream gene variant
LG1	2046410	C	C | T	C	C | T	gene30991: upstream gene variant	gene30988: upstream gene variant	gene30989: upstream gene variant	gene30990: upstream gene variant	gene30992: downstream gene variant
LG1	2048419	C	C | T	C	C | T	gene30992: synonymous variant: Lys100Lys	gene30989: upstream gene variant	gene30990: upstream gene variant	gene30993: downstream gene variant	gene30991: downstream gene variant
LG1	2048481	T	T | C	T | C	T | C	gene30989: upstream gene variant	gene30990: upstream gene variant	gene30993: downstream gene variant	gene30991: downstream gene variant	gene30992: intron variant
LG1	2051226	A	A | G	A | G	A | G	gene30992: upstream gene variant	gene30994: upstream gene variant	gene30993: downstream gene variant	gene30991: downstream gene variant
LG1	2051230	G	G | A	G | A	G | A	gene30992: upstream gene variant	gene30994: upstream gene variant	gene30993: downstream gene variant	gene30991: downstream gene variant
LG1	2051306	C	C | T	C | T	C | T	gene30992: upstream gene variant	gene30994: upstream gene variant	gene30993: downstream gene variant	gene30991: downstream gene variant
LG1	2051335	G	G | T	G	G	gene30992: upstream gene variant	gene30994: upstream gene variant	gene30993: downstream gene variant	gene30991: downstream gene variant	gene30995: downstream gene variant
LG1	2051990	C	C | T	C	C | T	gene30992: upstream gene variant	gene30994: upstream gene variant	gene30993: downstream gene variant	gene30991: downstream gene variant	gene30995: downstream gene variant
LG1	2051993	T	T | C	T	T | C	gene30992: upstream gene variant	gene30994: upstream gene variant	gene30993: downstream gene variant	gene30991: downstream gene variant	gene30995: downstream gene variant
LG1	2052008	C	C | T	C	C	gene30992: upstream gene variant	gene30994: upstream gene variant	gene30993: downstream gene variant	gene30991: downstream gene variant	gene30995: downstream gene variant
LG1	2052730	C	C | T	C | T	C | T	gene30993: missense variant: Arg153His	gene30992: upstream gene variant	gene30994: upstream gene variant	gene30991: downstream gene variant	gene30995: downstream gene variant
LG1	2052754	G	G | A	G | A	G | A	gene30993: missense variant: Ala145Val	gene30992: upstream gene variant	gene30994: upstream gene variant	gene30991: downstream gene variant	gene30995: downstream gene variant
LG1	2066974	A	A | C	A	A	gene30998: upstream gene variant	gene30999: upstream gene variant	gene30997: downstream gene variant
LG1	2066975	C	C | T	C	C	gene30998: upstream gene variant	gene30999: upstream gene variant	gene30997: downstream gene variant
LG1	2066976	T	T | A	T	T	gene30998: upstream gene variant	gene30999: upstream gene variant	gene30997: downstream gene variant
LG1	2076685	G	G | A	G | A	G | A	gene31001: upstream gene variant	gene31000: upstream gene variant	gene30999: downstream gene variant
LG1	2110999	C	C | T	C	C	gene31008: upstream gene variant	gene31007: upstream gene variant	gene31009: upstream gene variant	gene31006: downstream gene variant
LG1	2111009	C	C | T	C | T	C | T	gene31008: upstream gene variant	gene31007: upstream gene variant	gene31009: upstream gene variant	gene31006: downstream gene variant
LG1	2111018	G	G | A	G	G	gene31008: upstream gene variant	gene31007: upstream gene variant	gene31009: upstream gene variant	gene31006: downstream gene variant
LG1	2113102	A	A | C	C	A	gene31007: upstream gene variant	gene31009: upstream gene variant	gene31008: intron variant
LG1	2113778	A	A | C | T	A | C	A	gene31008: synonymous variant: Ala190Ala	gene31008: synonymous variant: Ala190Ala	gene31007: upstream gene variant	gene31007: upstream gene variant	gene31009: upstream gene variant	gene31009: upstream gene variant
LG1	2114024	G	G | C	G | C	G | C	gene31008: synonymous variant: Ser272Ser	gene31007: upstream gene variant	gene31009: upstream gene variant	gene31010: downstream gene variant
LG1	2114072	G	G | T	G | T	G | T	gene31008: synonymous variant: Leu288Leu	gene31007: upstream gene variant	gene31009: upstream gene variant	gene31010: downstream gene variant
LG1	2114074	G	G | A	G | A	G | A	gene31008: stop retained variant: Ter289Ter	gene31007: upstream gene variant	gene31009: upstream gene variant	gene31010: downstream gene variant
LG1	2129728	G	G | C	G | C	G | C	gene31014: synonymous variant: Leu87Leu	gene31016: upstream gene variant	gene31012: downstream gene variant	gene31015: downstream gene variant	gene31013: downstream gene variant
LG1	2129747	C	C | T	C | T	C | T	gene31014: missense variant: Pro94Ser	gene31016: upstream gene variant	gene31012: downstream gene variant	gene31015: downstream gene variant	gene31013: downstream gene variant
LG1	2129752	T	T | C	T | C	T | C	gene31014: synonymous variant: Ala95Ala	gene31016: upstream gene variant	gene31012: downstream gene variant	gene31015: downstream gene variant	gene31013: downstream gene variant
LG1	2147271	A	A | G	A | G	A | G	gene31017: upstream gene variant	gene31020: upstream gene variant	gene31019: downstream gene variant	gene31018: downstream gene variant
LG1	2149157	T	T | G	T | G	T | G	gene31020: upstream gene variant	gene31019: upstream gene variant	gene31018: downstream gene variant
LG1	2150213	T	T | A	T | A	T | A	gene31019: upstream gene variant	gene31020: intron variant
LG1	2150223	C	C | A	C | A	C | A	gene31019: upstream gene variant	gene31020: intron variant
LG1	2150248	A	A | G	A | G	A | G	gene31019: upstream gene variant	gene31020: intron variant
LG1	2153876	A	A | T	A | T	A | T	gene31021: upstream gene variant	gene31020: downstream gene variant
LG1	2153895	G	G | A	G | A	G | A	gene31021: upstream gene variant	gene31020: downstream gene variant
LG1	2153911	A	A | G	A | G	A	gene31021: upstream gene variant	gene31020: downstream gene variant
LG1	2156050	C	C | T	C	C	gene31021: upstream gene variant	gene31020: downstream gene variant
LG1	2156052	A	A | G	A	A	gene31021: upstream gene variant	gene31020: downstream gene variant
LG1	2156074	C	C | T	C	C	gene31021: upstream gene variant	gene31020: downstream gene variant
LG1	2160630	G	G | A	G | A	G | A	gene31022: downstream gene variant	gene31021: downstream gene variant
LG1	2160635	C	C | A	C | A	C | A	gene31022: downstream gene variant	gene31021: downstream gene variant
LG1	2165566	G	G | GA	GA	G | GA	gene31023: upstream gene variant	gene31022: upstream gene variant
LG1	2191176	A	A | AT	AT	AT	gene31027: intron variant
LG1	2198760	G	G | GT	GT	GT	gene31027: intron variant
LG1	2220752	A	A | T	A	A | T	gene31032: upstream gene variant	gene31030: upstream gene variant	gene31031: downstream gene variant
LG1	2220761	A	A | G	A	A | G	gene31032: upstream gene variant	gene31030: upstream gene variant	gene31031: downstream gene variant
LG1	2231444	C	C | T	C	C | T	gene31033: upstream gene variant	gene31036: downstream gene variant	gene31034: downstream gene variant	gene34411: downstream gene variant	gene31035: downstream gene variant
LG1	2235006	G	G | T	G | T	G	gene31036: upstream gene variant	gene34411: downstream gene variant	gene31035: downstream gene variant	gene31037: downstream gene variant
LG1	2235007	T	T | G	T	T	gene31036: upstream gene variant	gene34411: downstream gene variant	gene31035: downstream gene variant	gene31037: downstream gene variant
LG1	2282636	T	T | A	A	A	gene31046: upstream gene variant	gene31047: intron variant
LG1	2282637	TA	TA | T	TA	TA	gene31046: upstream gene variant	gene31047: intron variant
LG1	2283242	T	T | C	T	T	gene31046: upstream gene variant	gene31048: upstream gene variant	gene31047: intron variant
LG1	2283242	T	T | TC	T	T	gene31046: upstream gene variant	gene31048: upstream gene variant	gene31047: intron variant
LG1	2283417	T	T | G	G	T	gene31046: upstream gene variant	gene31048: upstream gene variant	gene31047: intron variant
LG1	2283419	G	G | T	T	G | T	gene31046: upstream gene variant	gene31048: upstream gene variant	gene31047: intron variant
LG1	2283504	C	C | A	C | A	C | A	gene31046: upstream gene variant	gene31048: upstream gene variant	gene31047: intron variant
LG1	2283521	T	T | A	T | A	T | A	gene31046: upstream gene variant	gene31048: upstream gene variant	gene31047: intron variant
LG1	2283527	A	A | G	A | G	A | G	gene31046: upstream gene variant	gene31048: upstream gene variant	gene31047: intron variant
LG1	2283579	A	A | ATC	A | ATC	A	gene31047: frameshift variant	gene31046: upstream gene variant	gene31048: upstream gene variant
LG1	2284159	A	A | G	A | G	A | G	gene31046: upstream gene variant	gene31048: upstream gene variant	gene31047: downstream gene variant	gene31049: downstream gene variant
LG1	2319466	C	C | A	C | A	C | A	gene31056: downstream gene variant
LG1	2319492	T	T | A	T | A	T | A	gene31056: downstream gene variant
LG1	2319493	A	A | T	A | T	A | T	gene31056: downstream gene variant
LG1	2325539	C	C | T	C | T	C | T	gene31056: upstream gene variant	gene31057: downstream gene variant
LG1	2325561	C	C | T	C | T	C | T	gene31056: upstream gene variant	gene31057: downstream gene variant
LG1	2328528	T	T | A	T | A	T	gene31056: upstream gene variant	gene31058: upstream gene variant	gene31057: upstream gene variant
LG1	2328565	A	A | C	A | C	A	gene31056: upstream gene variant	gene31058: upstream gene variant	gene31057: upstream gene variant
LG1	2328569	A	A | G	A | G	A	gene31056: upstream gene variant	gene31058: upstream gene variant	gene31057: upstream gene variant
LG1	2345603	G	G | A	G | A	G | A	gene31063: upstream gene variant	gene31061: upstream gene variant	gene31064: upstream gene variant	gene31062: downstream gene variant
LG1	2345624	C	C | T	C | T	C | T	gene31063: upstream gene variant	gene31061: upstream gene variant	gene31064: upstream gene variant	gene31062: downstream gene variant
LG1	2348769	T	T | C	C	C	gene31062: downstream gene variant	gene31063: downstream gene variant	gene31064: intron variant
LG1	2348851	C	C | T	C	C	gene31062: downstream gene variant	gene31063: downstream gene variant	gene31064: intron variant
LG1	2349538	A	A | G	A | G	A | G	gene31062: downstream gene variant	gene31063: downstream gene variant	gene31064: intron variant
LG1	2365482	C	C | T	T	C | T	gene31070: upstream gene variant	gene31068: upstream gene variant	gene31069: upstream gene variant	gene31067: downstream gene variant
LG1	2376506	C	C | T	C | T	C | T	gene31071: upstream gene variant	gene31072: upstream gene variant	gene31070: downstream gene variant	gene31073: downstream gene variant
LG1	2381169	T	T | G	G	G	gene31075: upstream gene variant	gene31073: upstream gene variant	gene31074: downstream gene variant	gene31071: downstream gene variant	gene31072: downstream gene variant
LG1	2381171	G	G | T	T	T	gene31075: upstream gene variant	gene31073: upstream gene variant	gene31074: downstream gene variant	gene31071: downstream gene variant	gene31072: downstream gene variant
LG1	2385921	C	C | G	C | G	C | G	gene31073: upstream gene variant	gene31074: upstream gene variant	gene31076: upstream gene variant	gene31075: downstream gene variant
LG1	2385922	A	A | G	A | G	A | G	gene31073: upstream gene variant	gene31074: upstream gene variant	gene31076: upstream gene variant	gene31075: downstream gene variant
LG1	2385993	T	T | A	T | A	T | A	gene31073: upstream gene variant	gene31074: upstream gene variant	gene31076: upstream gene variant	gene31077: upstream gene variant	gene31075: downstream gene variant
LG1	2392466	C	C | G	C	C	gene31076: downstream gene variant	gene31077: intron variant
LG1	2392470	C	C | T	C	C	gene31076: downstream gene variant	gene31077: intron variant
LG1	2399101	C	C | T	C | T	C | T	gene31078: missense variant: Pro69Leu	gene31077: downstream gene variant	gene31079: downstream gene variant
LG1	2399127	G	G | A	G | A	G | A	gene31078: missense variant: Ala78Thr	gene31077: downstream gene variant	gene31079: downstream gene variant
LG1	2399135	T	T | A	T | A	T | A	gene31078: missense variant: Phe80Leu	gene31077: downstream gene variant	gene31079: downstream gene variant
LG1	2399149	A	A | T	A | T	A | T	gene31078: missense variant: Lys85Met	gene31077: downstream gene variant	gene31079: downstream gene variant
LG1	2399240	C	C | T	C | T	C | T	gene31078: synonymous variant: Asp115Asp	gene31077: downstream gene variant	gene31079: downstream gene variant
LG1	2399243	C	C | T	C | T	C | T	gene31078: synonymous variant: Asn116Asn	gene31077: downstream gene variant	gene31079: downstream gene variant
LG1	2399261	G	G | A	G | A	G | A	gene31078: synonymous variant: Gly122Gly	gene31077: downstream gene variant	gene31079: downstream gene variant
LG1	2399354	C	C | A	C | A	C	gene31078: synonymous variant: Leu153Leu	gene31077: downstream gene variant	gene31079: downstream gene variant
LG1	2410130	A	A | G	A	A | G	gene34412: upstream gene variant	gene31079: intron variant
LG1	2427097	A	A | G	A | G	A | G	gene31084: upstream gene variant	gene31082: downstream gene variant	gene31083: intron variant
LG1	2427145	A	A | G	A | G	A | G	gene31084: upstream gene variant	gene31082: downstream gene variant	gene31083: intron variant
LG1	2427149	G	G | A	G | A	G | A	gene31084: upstream gene variant	gene31082: downstream gene variant	gene31083: intron variant
LG1	2427179	C	C | T	C | T	C | T	gene31084: upstream gene variant	gene31082: downstream gene variant	gene31083: intron variant
LG1	2427285	A	A | T	A | T	A | T	gene31084: upstream gene variant	gene31082: downstream gene variant	gene31083: intron variant
LG1	2427306	T	T | A	T | A	T | A	gene31084: upstream gene variant	gene31082: downstream gene variant	gene31083: intron variant
LG1	2427368	G	G | A	G | A	G | A	gene31084: upstream gene variant	gene31082: downstream gene variant	gene31083: intron variant
LG1	2427531	C	C | A	C | A	C | A	gene31084: upstream gene variant	gene31082: downstream gene variant	gene31083: intron variant
LG1	2427546	G	G | GA	G | GA	G | GA	gene31084: upstream gene variant	gene31082: downstream gene variant	gene31083: intron variant
LG1	2427564	C	C | G	C | G	C | G	gene31084: upstream gene variant	gene31082: downstream gene variant	gene31083: intron variant
LG1	2428309	G	G | T	G	G | T	gene31084: upstream gene variant	gene31082: downstream gene variant	gene31083: intron variant
LG1	2428310	T	T | C	T	T	gene31084: upstream gene variant	gene31082: downstream gene variant	gene31083: intron variant
LG1	2429263	C	C | A	C	C	gene31084: upstream gene variant	gene31083: upstream gene variant	gene31082: downstream gene variant
LG1	2435603	A	A | C	A | C	A | C	gene31085: downstream gene variant	gene31084: intron variant
LG1	2436355	G	G | GT	GT	G | GT	gene31085: downstream gene variant	gene31084: intron variant
LG1	2442492	A	A | G	A | G	A | G	gene31087: upstream gene variant	gene31085: upstream gene variant	gene31086: downstream gene variant	gene31084: downstream gene variant	gene31088: downstream gene variant
LG1	2451390	T	T | G	T | G	T | G	gene31091: upstream gene variant	gene31088: upstream gene variant	gene31087: downstream gene variant	gene31089: downstream gene variant	gene31090: downstream gene variant
LG1	2451407	T	T | A	T | A	T | A	gene31091: upstream gene variant	gene31088: upstream gene variant	gene31087: downstream gene variant	gene31089: downstream gene variant	gene31090: downstream gene variant
LG1	2465084	T	T | C	T | C	T | C	gene31093: downstream gene variant	gene31092: intron variant
LG1	2465094	A	A | C	A | C	A | C	gene31093: downstream gene variant	gene31092: intron variant
LG1	2465139	A	A | C	A	A | C	gene31093: downstream gene variant	gene31092: intron variant
LG1	2465140	T	T | C	T	T | C	gene31093: downstream gene variant	gene31092: intron variant
LG1	2466122	G	G | A	G	G	gene31092: synonymous variant: Leu53Leu	gene31093: downstream gene variant
LG1	2466153	T	T | G	T	T	gene31092: synonymous variant: Thr42Thr	gene31093: downstream gene variant
LG1	2466154	G	G | T	G	G	gene31092: missense variant: Thr42Lys	gene31093: downstream gene variant
LG1	2466176	G	G | C	G	G	gene31092: missense variant: Gln35Glu	gene31093: downstream gene variant
LG1	2473205	C	C | CA	CA	CA	gene31093: intron variant
LG1	2475160	C	C | CT	C | CT	C	gene31093: intron variant
LG1	2477240	T	T | C	T | C	T | C	gene31093: upstream gene variant
LG1	2477290	T	T | C	T | C	T | C	gene31093: upstream gene variant
LG1	2483912	G	G | A	G | A	G | A	gene31094: upstream gene variant
LG1	2486043	G	G | A	G	G | A	gene31094: intron variant
LG1	2486277	A	A | G	A | G	A	gene31095: downstream gene variant	gene31094: intron variant
LG1	2486297	T	T | C	T | C	T | C	gene31095: downstream gene variant	gene31094: intron variant
LG1	2486327	G	G | A	G | A	G | A	gene31095: downstream gene variant	gene31094: intron variant
LG1	2486439	G	G | T	G | T	G | T	gene31095: downstream gene variant	gene31094: intron variant
LG1	2486460	C	C | T	C	C	gene31095: downstream gene variant	gene31094: intron variant
LG1	2491775	T	T | C	T	T	gene31095: missense variant: Ile156Val	gene31096: upstream gene variant	gene31097: downstream gene variant	gene31094: downstream gene variant
LG1	2500457	T	T | G	T | G	T | G	gene31098: upstream gene variant
LG1	2500518	G	G | A	G	G	gene31098: upstream gene variant
LG1	2501848	G	G | A	G	A	gene31098: upstream gene variant	gene31099: downstream gene variant
LG1	2512098	C	C | T	T	T	gene31099: intron variant
LG1	2528529	T	T | TA	TA	TA	gene31101: upstream gene variant
LG1	2539676	T	T | TA	T | TA	T | TA	gene31104: upstream gene variant	gene31103: upstream gene variant	gene31102: downstream gene variant
LG1	2562939	G	G | A	G | A	G | A	gene31107: upstream gene variant	gene31106: downstream gene variant
LG1	2562940	A	A | G	A	A | G	gene31107: upstream gene variant	gene31106: downstream gene variant
LG1	2562944	T	T | A	T | A	T | A	gene31107: upstream gene variant	gene31106: downstream gene variant
LG1	2562945	A	A | T	A	A | T	gene31107: upstream gene variant	gene31106: downstream gene variant
LG1	2564234	C	C | T	C	C | T	gene31107: upstream gene variant	gene31106: downstream gene variant
LG1	2564242	A	A | G	A	A | G	gene31107: upstream gene variant	gene31106: downstream gene variant
LG1	2564429	G	G | T	G | T	G	gene31107: upstream gene variant	gene31106: downstream gene variant
LG1	2564432	C	C | T	C | T	C	gene31107: upstream gene variant	gene31106: downstream gene variant
LG1	2564457	C	C | T	C | T	C	gene31107: upstream gene variant	gene31106: downstream gene variant
LG1	2566343	C	C | CT	C	CT	gene31107: upstream gene variant	gene31106: downstream gene variant	gene31108: downstream gene variant
LG1	2581881	G	G | T	T	T	gene31109: upstream gene variant	gene31110: intron variant
LG1	2618844	C	C | T	C	C	gene31118: upstream gene variant	gene31117: intron variant
LG1	2619076	A	A | G	A | G	A | G	gene31118: upstream gene variant	gene31117: intron variant
LG1	2619083	A	A | G	A	A	gene31118: upstream gene variant	gene31117: intron variant
LG1	2624568	G	G | A	G | A	G	gene31117: upstream gene variant	gene31119: downstream gene variant	gene31118: downstream gene variant
LG1	2624583	G	G | T	G | T	G | T	gene31117: upstream gene variant	gene31119: downstream gene variant	gene31118: downstream gene variant
LG1	2624600	G	G | A	G	G	gene31117: upstream gene variant	gene31119: downstream gene variant	gene31118: downstream gene variant
LG1	2624613	C	C | T	C | T	C | T	gene31117: upstream gene variant	gene31119: downstream gene variant	gene31118: downstream gene variant
LG1	2624647	C	C | T	C | T	C | T	gene31117: upstream gene variant	gene31119: downstream gene variant	gene31118: downstream gene variant
LG1	2649273	A	A | G	A | G	A	gene31122: upstream gene variant	gene31123: downstream gene variant	gene31124: downstream gene variant
LG1	2676056	G	G | A	G | A	G | A	gene31128: upstream gene variant	gene31127: intron variant
LG1	2676147	C	C | T	C	C	gene31127: missense variant: Arg100His	gene31127: splice region variant	gene31128: upstream gene variant
LG1	2676331	T	T | C	T | C	T | C	gene31128: upstream gene variant	gene31127: intron variant
LG1	2676849	C	C | T	C | T	C | T	gene31128: upstream gene variant	gene31127: intron variant
LG1	2677423	T	T | C	T | C	T | C	gene31128: upstream gene variant	gene31127: intron variant
LG1	2677535	C	C | T	C | T	C | T	gene31128: upstream gene variant	gene31127: intron variant
LG1	2677718	A	A | C	A | C	A | C	gene31127: synonymous variant: Ser98Ser	gene31128: upstream gene variant
LG1	2677748	A	A | C	A | C	A | C	gene31127: missense variant: His88Gln	gene31128: upstream gene variant
LG1	2678013	G	G | T	G | T	G | T	gene31128: upstream gene variant	gene31127: upstream gene variant
LG1	2678016	T	T | C	T | C	T | C	gene31128: upstream gene variant	gene31127: upstream gene variant
LG1	2694124	T	T | C	T | C	T | C	gene31131: missense variant: Thr608Ala	gene31130: downstream gene variant
LG1	2700342	A	A | G	A | G	A | G	gene31131: synonymous variant: Ile188Ile
LG1	2700411	A	A | C	A | C	A | C	gene31131: synonymous variant: Pro165Pro
LG1	2700647	C	C | T	C | T	C | T	gene31131: missense variant: Gly87Ser
LG1	2700651	T	T | C	T | C	T | C	gene31131: synonymous variant: Ser85Ser
LG1	2708730	G	G | A	G	G	gene31132: intron variant
LG1	2708749	A	A | C	A | C	A | C	gene31132: intron variant
LG1	2708754	G	G | A	G | A	G | A	gene31132: intron variant
LG1	2708756	A	A | G	A | G	A | G	gene31132: intron variant
LG1	2710069	G	G | A	G	G | A	gene31132: missense variant: Ala872Val
LG1	2711327	C	C | A	C | A	C | A	gene31132: intron variant
LG1	2711338	T	T | C	T | C	T | C	gene31132: intron variant
LG1	2711340	T	T | A	T | A	T | A	gene31132: intron variant
LG1	2711484	A	A | G	A | G	A	gene31132: intron variant
LG1	2711509	G	G | C	G | C	G	gene31132: intron variant
LG1	2711517	G	G | A	G | A	G	gene31132: intron variant
LG1	2720948	A	A | T	A	A | T	gene34414: upstream gene variant	gene31132: intron variant
LG1	2720950	A	A | T	A | T	A | T	gene34414: upstream gene variant	gene31132: intron variant
LG1	2720985	AAC	AAC | A	AAC	AAC | A	gene34414: upstream gene variant	gene31132: intron variant
LG1	2721026	T	T | C	T	T | C	gene34414: upstream gene variant	gene31132: intron variant
LG1	2721042	G	G | A	G	G | A	gene34414: upstream gene variant	gene31132: intron variant
LG1	2721121	G	G | A	G | A	G | A	gene34414: upstream gene variant	gene31132: intron variant
LG1	2721173	G	G | A	G | A	G | A	gene34414: upstream gene variant	gene31132: intron variant
LG1	2721379	T	T | C	T	T	gene34414: upstream gene variant	gene31132: intron variant
LG1	2721476	G	G | A	G | A	G | A	gene34414: upstream gene variant	gene31132: intron variant
LG1	2721540	G	G | A	G | A	G | A	gene34414: upstream gene variant	gene31132: intron variant
LG1	2728690	T	T | A | G	T | A | G	T | A | G	gene31133: downstream gene variant	gene31133: downstream gene variant	gene34414: downstream gene variant	gene34414: downstream gene variant
LG1	2728691	T	T | A	T	T | A	gene31133: downstream gene variant	gene34414: downstream gene variant
LG1	2728706	G	G | C	G | C	G | C	gene31133: downstream gene variant	gene34414: downstream gene variant
LG1	2731820	G	G | GA	GA	GA	gene31133: upstream gene variant
LG1	2733930	G	G | A	G | A	G | A	gene31133: upstream gene variant	gene31134: upstream gene variant
LG1	2733955	G	G | A	G | A	G | A	gene31133: upstream gene variant	gene31134: upstream gene variant
LG1	2733999	T	T | A	T | A	T | A	gene31133: upstream gene variant	gene31134: upstream gene variant
LG1	2736002	T	T | A	T	T	gene31134: upstream gene variant
LG1	2736004	A	A | T	A	A	gene31134: upstream gene variant
LG1	2741794	A	A | C	A | C	A | C	gene31134: downstream gene variant
LG1	2741813	G	G | A	G | A	G | A	gene31134: downstream gene variant
LG1	2759007	G	G | A	A	G | A	gene30629: upstream gene variant	gene30628: downstream gene variant
LG1	2759009	A	A | G	G	A | G	gene30629: upstream gene variant	gene30628: downstream gene variant
LG1	2759099	G	G | T	G | T	G | T	gene30629: upstream gene variant	gene30628: downstream gene variant
LG1	2762490	T	T | C	T	T | C	gene30628: upstream gene variant	gene30629: intron variant
LG1	2763569	T	T | C	T | C	T | C	gene30628: upstream gene variant	gene30629: downstream gene variant
LG1	2772844	A	A | T	A	A
LG1	2781750	A	A | C	A | C	A	gene30755: downstream gene variant
LG1	2785353	C	C | T	C | T	C	gene30756: upstream gene variant	gene30755: downstream gene variant
LG1	2785362	A	A | T	A | T	A | T	gene30756: upstream gene variant	gene30755: downstream gene variant
LG1	2789195	G	G | A	G | A	G | A	gene30755: upstream gene variant	gene30756: intron variant
LG1	2789318	C	C | T	C	C	gene30755: upstream gene variant	gene30756: intron variant
LG1	2789977	C	C | T	C	C	gene30755: upstream gene variant	gene30756: intron variant
LG1	2789996	A	A | G	A	A | G	gene30755: upstream gene variant	gene30756: intron variant
LG1	2790674	C	C | T	C | T	C	gene30755: upstream gene variant	gene30756: intron variant
LG1	2792943	G	G | T	G	G	gene30756: downstream gene variant	gene30757: downstream gene variant
LG1	2792958	A	A | T	A | G	A	gene30756: downstream gene variant	gene30756: downstream gene variant	gene30757: downstream gene variant	gene30757: downstream gene variant
LG1	2796440	G	G | A	G	G | A	gene30758: upstream gene variant	gene30756: downstream gene variant	gene30757: downstream gene variant
LG1	2796594	T	T | C	T | C	T	gene30758: upstream gene variant	gene30756: downstream gene variant	gene30757: downstream gene variant
LG1	2798213	A	A | T	A | T	A | T	gene30758: upstream gene variant	gene30757: intron variant
LG1	2798232	G	G | A	G | A	G | A	gene30758: upstream gene variant	gene30757: intron variant
LG1	2799785	C	C | G	C | G	C | G	gene30757: missense variant: Ala72Pro	gene30758: upstream gene variant	gene34415: upstream gene variant
LG1	2801764	C	C | T	C | T	C | T	gene34415: upstream gene variant	gene30757: upstream gene variant	gene30758: intron variant
LG1	2801790	G	G | A	G | A	G | A	gene34415: upstream gene variant	gene30757: upstream gene variant	gene30758: intron variant
LG1	2805612	T	T | G	G	T | G	gene30758: downstream gene variant	gene34415: downstream gene variant
LG1	2807567	T	T | G	T	T	gene30758: downstream gene variant	gene34415: downstream gene variant
LG1	2807568	G	G | A	G	G	gene30758: downstream gene variant	gene34415: downstream gene variant
LG1	2814746	C	C | A	C | A	C | A	gene30759: downstream gene variant
LG1	2827369	A	A | T	A | T	A | T	gene30761: upstream gene variant	gene30763: downstream gene variant	gene30762: intron variant
LG1	2827370	G	G | A	G | A	G | A	gene30761: upstream gene variant	gene30763: downstream gene variant	gene30762: intron variant
LG1	2829078	C	C | CA	C | CA	C | CA	gene30761: upstream gene variant	gene30763: downstream gene variant	gene30762: intron variant
LG1	2836174	T	T | C	T | C	T | C	gene30764: upstream gene variant	gene30765: downstream gene variant	gene30763: intron variant
LG1	2836178	A	A | T	A | T	A | T	gene30764: upstream gene variant	gene30765: downstream gene variant	gene30763: intron variant
LG1	2839639	G	G | T	T	T	gene30763: upstream gene variant	gene30766: upstream gene variant	gene30765: downstream gene variant	gene30764: downstream gene variant
LG1	2857662	G	G | A	G | A	G | A	gene30771: upstream gene variant	gene30770: upstream gene variant	gene30769: downstream gene variant
LG1	2871511	G	G | A	G | A	G | A	gene30773: upstream gene variant	gene30772: downstream gene variant
LG1	2884776	C	C | CT	C | CT	C | CT	gene30774: upstream gene variant	gene30775: upstream gene variant	gene30776: downstream gene variant
LG1	2887362	C	C | A	C	C | A	gene30775: upstream gene variant	gene30776: intron variant
LG1	2894771	G	G | A	G | A	G | A	gene30777: synonymous variant: Asp9Asp	gene30776: upstream gene variant	gene30778: downstream gene variant	gene30779: downstream gene variant
LG1	2898589	C	C | T	C | T	C | T	gene30777: upstream gene variant	gene30778: upstream gene variant	gene30780: downstream gene variant	gene30779: intron variant
LG1	2898606	G	G | A	G | A	G | A	gene30777: upstream gene variant	gene30778: upstream gene variant	gene30780: downstream gene variant	gene30779: intron variant
LG1	2928493	A	A | T	A | T	A | T	gene30786: upstream gene variant	gene30785: downstream gene variant
LG1	2930235	AT	AT | A	AT | A	AT | A	gene30786: upstream gene variant	gene30785: downstream gene variant
LG1	2930260	G	G | A	G | A	G | A	gene30786: upstream gene variant	gene30785: downstream gene variant
LG1	2930272	G	G | A	G | A	G | A	gene30786: upstream gene variant	gene30785: downstream gene variant
LG1	2930316	C	C | A	C | A	C | A	gene30786: upstream gene variant	gene30785: downstream gene variant
LG1	2932358	C	C | T	C	C	gene30786: upstream gene variant	gene30787: upstream gene variant
LG1	2932359	G	G | A	G	G	gene30786: upstream gene variant	gene30787: upstream gene variant
LG1	2933502	T	T | G	T | G	T | G	gene30787: upstream gene variant	gene30788: upstream gene variant
LG1	2933518	G	G | A	G | A	G | A	gene30787: upstream gene variant	gene30788: upstream gene variant
LG1	2945756	A	A | C	A	A | C	gene30788: downstream gene variant	gene30790: downstream gene variant	gene30791: downstream gene variant	gene30789: intron variant
LG1	2945765	T	T | G	T	T | G	gene30788: downstream gene variant	gene30790: downstream gene variant	gene30791: downstream gene variant	gene30789: intron variant
LG1	2945773	A	A | G	A	A | G	gene30788: downstream gene variant	gene30790: downstream gene variant	gene30791: downstream gene variant	gene30789: intron variant
LG1	2945821	G	G | C	G | C	G | C	gene30788: downstream gene variant	gene30790: downstream gene variant	gene30791: downstream gene variant	gene30789: intron variant
LG1	2945881	A	A | C	A | C	A | C	gene30788: downstream gene variant	gene30790: downstream gene variant	gene30791: downstream gene variant	gene30789: intron variant
LG1	2954314	C	C | T	C | T	C | T	gene30791: upstream gene variant	gene30792: upstream gene variant	gene30794: downstream gene variant	gene30795: downstream gene variant	gene30793: intron variant
LG1	2954349	G	G | A	G | A	G | A	gene30791: upstream gene variant	gene30792: upstream gene variant	gene30794: downstream gene variant	gene30795: downstream gene variant	gene30793: intron variant
LG1	2954363	TA	TA | T	TA	TA	gene30791: upstream gene variant	gene30792: upstream gene variant	gene30794: downstream gene variant	gene30795: downstream gene variant	gene30793: intron variant
LG1	2954553	A	A | G	A | G	A	gene30791: upstream gene variant	gene30792: upstream gene variant	gene30794: downstream gene variant	gene30795: downstream gene variant	gene30793: intron variant
LG1	2961262	C	C | A	C | A	C | A	gene30794: upstream gene variant	gene30796: upstream gene variant	gene30795: upstream gene variant
LG1	2961303	A	A | G	A | G	A | G	gene30794: upstream gene variant	gene30796: upstream gene variant	gene30795: upstream gene variant
LG1	2983578	C	C | T	C	C	gene30801: upstream gene variant	gene30800: upstream gene variant	gene30799: downstream gene variant	gene30802: downstream gene variant
LG1	2985591	G	G | GT	GT	GT	gene30800: upstream gene variant	gene30802: downstream gene variant	gene30801: intron variant
LG1	2992797	G	G | A	G | A	G | A	gene30802: upstream gene variant	gene30803: upstream gene variant
LG1	3009760	T	T | C	T | C	T | C	gene30808: upstream gene variant	gene30807: upstream gene variant
LG1	3009763	T	T | C	T | C	T | C	gene30808: upstream gene variant	gene30807: upstream gene variant
LG1	3013594	T	T | A	T	T	gene30808: downstream gene variant
LG1	3057899	G	G | A	G	G	gene30816: synonymous variant: Gln55Gln	gene30817: upstream gene variant	gene30815: upstream gene variant
LG1	3057915	G	G | A	G	G	gene30817: upstream gene variant	gene30815: upstream gene variant	gene30816: intron variant
LG1	3058107	G	G | GT	G | GT	GT	gene30817: upstream gene variant	gene30815: upstream gene variant	gene30816: intron variant
LG1	3062465	A	A | T	A | T	A | T	gene30818: downstream gene variant	gene30816: downstream gene variant	gene30817: downstream gene variant
LG1	3062498	A	A | G	A | G	A	gene30818: downstream gene variant	gene30816: downstream gene variant	gene30817: downstream gene variant
LG1	3062808	C	C | A	C | A	C | A	gene30818: downstream gene variant	gene30816: downstream gene variant	gene30817: downstream gene variant
LG1	3062818	A	A | G	A | G	A | G	gene30818: downstream gene variant	gene30816: downstream gene variant	gene30817: downstream gene variant
LG1	3094344	C	C | A	C | A	C | A	gene30826: upstream gene variant	gene30827: upstream gene variant	gene30824: downstream gene variant	gene30825: intron variant
LG1	3111336	C	C | A	C	C	gene30829: upstream gene variant	gene30832: upstream gene variant	gene30830: upstream gene variant	gene30831: downstream gene variant
LG1	3111375	G	G | T	G | T	G | T	gene30829: upstream gene variant	gene30832: upstream gene variant	gene30830: upstream gene variant	gene30831: downstream gene variant
LG1	3113430	A	A | T	T	A | T	gene30829: upstream gene variant	gene30832: upstream gene variant	gene30830: upstream gene variant	gene30833: upstream gene variant	gene30831: intron variant
LG1	3117331	A	A | C	A	A	gene30833: upstream gene variant	gene30831: upstream gene variant	gene30832: downstream gene variant
LG1	3154330	G	G | A	A	A	gene30844: upstream gene variant	gene30843: downstream gene variant	gene30841: downstream gene variant	gene30842: downstream gene variant
LG1	3158961	T	T | C	T | C	T | C	gene30844: synonymous variant: Val160Val	gene30843: upstream gene variant	gene30845: downstream gene variant
LG1	3177233	T	T | C	T | C	T | C	gene30849: upstream gene variant	gene30850: downstream gene variant
LG1	3177247	C	C | G	C | G	C | G	gene30849: upstream gene variant	gene30850: downstream gene variant
LG1	3177602	T	T | G	T | G	T | G	gene30849: upstream gene variant	gene30850: downstream gene variant
LG1	3179343	G	G | C	G	G	gene30851: upstream gene variant	gene30850: upstream gene variant
LG1	3179365	G	G | A	A	G | A	gene30851: upstream gene variant	gene30850: upstream gene variant
LG1	3179370	G	G | A	A	G | A	gene30851: upstream gene variant	gene30850: upstream gene variant
LG1	3179732	T	T | G	T | G	T | G	gene30851: upstream gene variant	gene30850: upstream gene variant
LG1	3179925	C	C | A	C | A	C | A	gene30851: upstream gene variant	gene30850: upstream gene variant
LG1	3180009	G	G | T	G | T	G | T	gene30851: upstream gene variant	gene30850: upstream gene variant
LG1	3217644	G	G | A	G	G	gene30858: downstream gene variant
LG1	3217652	C	C | G	C	C	gene30858: downstream gene variant
LG1	3218102	G	G | C	G	G	gene30858: downstream gene variant
LG1	3218138	T	T | A	T	T	gene30858: downstream gene variant
LG1	3234543	A	A | G	A | G	A | G	gene30861: upstream gene variant	gene30860: upstream gene variant	gene30862: downstream gene variant	gene30859: downstream gene variant
LG1	3234586	A	A | G	A	A | G	gene30861: upstream gene variant	gene30860: upstream gene variant	gene30862: downstream gene variant	gene30859: downstream gene variant
LG1	3234611	T	T | TG	T | TG	T	gene30861: upstream gene variant	gene30860: upstream gene variant	gene30862: downstream gene variant	gene30859: downstream gene variant
LG1	3234617	A	A | T	A | T	A | T	gene30861: upstream gene variant	gene30860: upstream gene variant	gene30862: downstream gene variant	gene30859: downstream gene variant
LG1	3234652	A	A | G	A | G	A	gene30861: upstream gene variant	gene30860: upstream gene variant	gene30862: downstream gene variant	gene30859: downstream gene variant
LG1	3240056	C	C | G	C	C	gene30862: missense variant: Leu696Phe	gene30863: upstream gene variant	gene30861: downstream gene variant
LG1	3240064	G	G | T	G | T	G	gene30862: synonymous variant: Arg694Arg	gene30863: upstream gene variant	gene30861: downstream gene variant
LG1	3240077	G	G | C	G | C	G | C	gene30862: missense variant: Asn689Lys	gene30863: upstream gene variant	gene30861: downstream gene variant
LG1	3240229	G	G | A	G | A	G | A	gene30863: upstream gene variant	gene30861: downstream gene variant	gene30862: intron variant
LG1	3240233	G	G | A	G | A	G	gene30863: upstream gene variant	gene30861: downstream gene variant	gene30862: intron variant
LG1	3240236	G	G | C	G | C	G | C	gene30863: upstream gene variant	gene30861: downstream gene variant	gene30862: intron variant
LG1	3255445	T	T | C	T	T | C	gene30864: intron variant
LG1	3255453	G	G | A	G	G | A	gene30864: intron variant
LG1	3255762	G	G | A	G | A	G | A	gene30864: intron variant
LG1	3255763	G	G | A	G | A	G | A	gene30864: intron variant
LG1	3255784	T	T | A	T | A	T | A	gene30864: intron variant
LG1	3271917	A	A | G	A | G	A | G	gene30865: upstream gene variant	gene34417: upstream gene variant	gene34418: upstream gene variant	gene34416: intron variant
LG1	3272097	A	A | T	A | T	A | T	gene30865: upstream gene variant	gene34417: upstream gene variant	gene34418: upstream gene variant	gene34416: intron variant
LG1	3272121	G	G | A	G | A	G | A	gene30865: upstream gene variant	gene34417: upstream gene variant	gene34418: upstream gene variant	gene34416: intron variant
LG1	3278241	C	C | T	C | T	C | T	gene34418: splice region variant	gene34419: upstream gene variant	gene34417: downstream gene variant	gene34418: intron variant
LG1	3278281	C	C | T	C	C	gene34418: missense variant: Pro539Leu	gene34419: upstream gene variant	gene34417: downstream gene variant
LG1	3278287	C	C | T	C	C	gene34418: missense variant: Ala541Val	gene34419: upstream gene variant	gene34417: downstream gene variant
LG1	3283319	C	C | A	C	C	gene34419: missense variant: Pro354His	gene34420: upstream gene variant	gene34421: upstream gene variant	gene34418: downstream gene variant
LG1	3286946	T	T | C	T | C	T	gene34420: missense variant: Leu593Pro	gene34421: upstream gene variant	gene34419: downstream gene variant	gene30866: downstream gene variant
LG1	3286950	T	T | A	T | A	T	gene34420: missense variant: Phe594Leu	gene34421: upstream gene variant	gene34419: downstream gene variant	gene30866: downstream gene variant
LG1	3286980	A	A | T	A | T	A	gene34420: synonymous variant: Leu604Leu	gene34421: upstream gene variant	gene34419: downstream gene variant	gene30866: downstream gene variant
LG1	3288816	A	A | G	A	A	gene34419: downstream gene variant	gene30866: downstream gene variant	gene34420: downstream gene variant	gene34421: downstream gene variant
LG1	3308437	C	C | A	C | A	C | A	gene30870: splice region variant	gene30868: upstream gene variant	gene30871: downstream gene variant	gene30869: downstream gene variant	gene30870: intron variant
LG1	3308456	T	T | A	T | A	T | A	gene30868: upstream gene variant	gene30871: downstream gene variant	gene30869: downstream gene variant	gene30870: intron variant
LG1	3308479	C	C | T	C | T	C	gene30868: upstream gene variant	gene30871: downstream gene variant	gene30869: downstream gene variant	gene30870: intron variant
LG1	3308605	C	C | A	C | A	C	gene30868: upstream gene variant	gene30871: downstream gene variant	gene30869: downstream gene variant	gene30870: intron variant
LG1	3308607	T	T | A	T | A	T | A	gene30868: upstream gene variant	gene30871: downstream gene variant	gene30869: downstream gene variant	gene30870: intron variant
LG1	3308618	A	A | C	A | C	A | C	gene30868: upstream gene variant	gene30871: downstream gene variant	gene30869: downstream gene variant	gene30870: intron variant
LG1	3312766	T	T | C	T | C	T | C	gene30872: upstream gene variant	gene30870: upstream gene variant	gene30871: upstream gene variant
LG1	3312772	T	T | C	T | C	T | C	gene30872: upstream gene variant	gene30870: upstream gene variant	gene30871: upstream gene variant
LG1	3312884	A	A | G	A | G	A | G	gene30872: upstream gene variant	gene30870: upstream gene variant	gene30871: upstream gene variant
LG1	3313455	G	G | GA	GA	G | GA	gene30872: upstream gene variant	gene30870: upstream gene variant	gene30871: upstream gene variant	gene30873: downstream gene variant
LG1	3313614	A	A | G	A	A	gene30872: upstream gene variant	gene30870: upstream gene variant	gene30871: upstream gene variant	gene30873: downstream gene variant
LG1	3313638	T	T | C	T	T	gene30872: upstream gene variant	gene30870: upstream gene variant	gene30871: upstream gene variant	gene30873: downstream gene variant
LG1	3313660	A	A | C	A	A	gene30872: upstream gene variant	gene30870: upstream gene variant	gene30871: upstream gene variant	gene30873: downstream gene variant
LG1	3313865	C	C | A	C | A	C | A	gene30872: upstream gene variant	gene30870: upstream gene variant	gene30871: upstream gene variant	gene30873: downstream gene variant
LG1	3313887	T	T | C	T | C	T | C	gene30872: upstream gene variant	gene30870: upstream gene variant	gene30871: upstream gene variant	gene30873: downstream gene variant
LG1	3314556	G	G | A	G | A	G | A	gene30872: upstream gene variant	gene30870: upstream gene variant	gene30871: upstream gene variant	gene30873: downstream gene variant
LG1	3314561	A	A | G	A | G	A | G	gene30872: upstream gene variant	gene30870: upstream gene variant	gene30871: upstream gene variant	gene30873: downstream gene variant
LG1	3314689	A	A | G	A | G	A | G	gene30872: upstream gene variant	gene30870: upstream gene variant	gene30871: upstream gene variant	gene30873: downstream gene variant
LG1	3316078	G	G | A	G	G | A	gene30870: upstream gene variant	gene30871: upstream gene variant	gene30873: downstream gene variant	gene30872: downstream gene variant
LG1	3316119	G	G | A	G | A	G | A	gene30870: upstream gene variant	gene30871: upstream gene variant	gene30873: downstream gene variant	gene30872: downstream gene variant
LG1	3316165	C	C | T	C | T	C | T	gene30870: upstream gene variant	gene30871: upstream gene variant	gene30873: downstream gene variant	gene30872: downstream gene variant
LG1	3316177	T	T | C	T	T | C	gene30870: upstream gene variant	gene30871: upstream gene variant	gene30873: downstream gene variant	gene30872: downstream gene variant
LG1	3316408	G	G | A	G | A	G | A	gene30870: upstream gene variant	gene30871: upstream gene variant	gene30873: downstream gene variant	gene30872: downstream gene variant
LG1	3322694	G	G | T	G | T	G | T	gene30873: upstream gene variant	gene30874: upstream gene variant	gene30875: downstream gene variant
LG1	3322695	G	G | A	G | A	G | A	gene30873: upstream gene variant	gene30874: upstream gene variant	gene30875: downstream gene variant
LG1	3329863	A	A | T	A | T	A | T	gene30875: upstream gene variant
LG1	3330063	T	T | C	T | C	T | C	gene30875: upstream gene variant
LG1	3330170	C	C | T	C | T	C | T	gene30875: upstream gene variant
LG1	3330648	T	T | G	T | G	T | G	gene30875: upstream gene variant
LG1	3331165	T	T | C	T | C	T | C	gene30875: upstream gene variant
LG1	3341657	G	G | A	A	G	gene26506: downstream gene variant	gene26507: downstream gene variant
LG1	3341884	G	G | A	G | A	A	gene26506: downstream gene variant	gene26507: downstream gene variant
LG1	3341906	G	G | A	G | A	G | A	gene26506: downstream gene variant	gene26507: downstream gene variant
LG1	3342105	G	G | A	G | A	G | A	gene26506: downstream gene variant	gene26507: downstream gene variant
LG1	3342336	C	C | T	C | T	C | T	gene26506: downstream gene variant	gene26507: downstream gene variant
LG1	3348294	G	G | A	G | A	G | A	gene26506: upstream gene variant	gene26508: downstream gene variant	gene26507: intron variant
LG1	3348890	A	A | C	A	A	gene26507: missense variant: Ile28Met	gene26506: upstream gene variant	gene26508: downstream gene variant
LG1	3348911	A	A | C	A	A	gene26507: synonymous variant: Ala21Ala	gene26506: upstream gene variant	gene26508: downstream gene variant
LG1	3349111	A	A | AT	A | AT	AT	gene26506: upstream gene variant	gene26507: upstream gene variant	gene26508: downstream gene variant
LG1	3349383	T	T | C	T | C	T	gene26507: upstream gene variant	gene26508: downstream gene variant
LG1	3349424	T	T | C	T | C	T | C	gene26507: upstream gene variant	gene26508: downstream gene variant
LG1	3349425	G	G | A	G | A	G | A	gene26507: upstream gene variant	gene26508: downstream gene variant
LG1	3349490	G	G | C	G | C	G | C	gene26507: upstream gene variant	gene26508: downstream gene variant
LG1	3349505	C	C | T	C | T	C | T	gene26507: upstream gene variant	gene26508: downstream gene variant
LG1	3349514	T	T | C	T | C	T | C	gene26507: upstream gene variant	gene26508: downstream gene variant
LG1	3356844	A	A | C	A | C	A | C	gene26508: upstream gene variant
LG1	3359710	C	C | A	C	C | A	gene26508: upstream gene variant	gene26509: upstream gene variant
LG1	3359717	C	C | T	C | T	C | T	gene26508: upstream gene variant	gene26509: upstream gene variant
LG1	3359742	C	C | T	C | T	C | T	gene26508: upstream gene variant	gene26509: upstream gene variant
LG1	3361452	G	G | A	G | A	G | A	gene26509: upstream gene variant
LG1	3361463	A	A | T	T	A | T	gene26509: upstream gene variant
LG1	3366101	C	C | T	C	C | T	gene26510: downstream gene variant	gene26509: downstream gene variant
LG1	3366610	C	C | T	C | T	C | T	gene26510: downstream gene variant	gene26509: downstream gene variant
LG1	3366611	T	T | C	T | C	T | C	gene26510: downstream gene variant	gene26509: downstream gene variant
LG1	3376399	T	T | C	T | C	T	gene26510: upstream gene variant	gene26511: upstream gene variant
LG1	3376411	G	G | T	G | T	G	gene26510: upstream gene variant	gene26511: upstream gene variant
LG1	3378069	T	T | A	A	T	gene26511: upstream gene variant
LG1	3378111	T	T | C	T | C	T | C	gene26511: upstream gene variant
LG1	3391718	C	C | T	C	C | T	gene26513: upstream gene variant
LG1	3391720	T	T | A	T	T | A	gene26513: upstream gene variant
LG1	3394184	A	A | G	A | G	A	gene26513: upstream gene variant	gene26514: downstream gene variant
LG1	3394784	C	C | T	C	C | T	gene26513: upstream gene variant	gene26514: downstream gene variant
LG1	3394807	G	G | A	G	G | A	gene26513: upstream gene variant	gene26514: downstream gene variant
LG1	3394925	G	G | A	G | A	G | A	gene26514: downstream gene variant
LG1	3395029	C	C | T	C	C	gene26514: downstream gene variant
LG1	3395056	T	T | A	T | A	T | A	gene26514: downstream gene variant
LG1	3395057	A	A | AT	A | AT	A	gene26514: downstream gene variant
LG1	3395142	T	T | A	T	T	gene26514: downstream gene variant
LG1	3396168	T	T | A	T | A	T | A	gene26514: downstream gene variant
LG1	3396171	A	A | T	A | T	A | T	gene26514: downstream gene variant
LG1	3396903	C	C | T	C	C | T	gene26514: downstream gene variant
LG1	3398918	T	T | G	T | G	T | G	gene26514: missense variant: Thr461Pro
LG1	3399966	C	C | T	C	C	gene26514: synonymous variant: Lys111Lys
LG1	3401108	C	C | T	C | T	C	gene26514: upstream gene variant
LG1	3401890	C	C | T	C | T	C | T	gene26514: upstream gene variant
LG1	3401894	G	G | A	G | A	G | A	gene26514: upstream gene variant
LG1	3401916	C	C | A	C | A	C | A	gene26514: upstream gene variant
LG1	3401935	T	T | A	T | A	T | A	gene26514: upstream gene variant
LG1	3401944	T	T | C	T | C	T | C	gene26514: upstream gene variant
LG1	3401962	T	T | C	T	T	gene26514: upstream gene variant
LG1	3410896	A	A | C	A | C	A | C	gene26515: upstream gene variant	gene26516: upstream gene variant	gene26517: downstream gene variant
LG1	3410921	T	T | C	T | C	T | C	gene26515: upstream gene variant	gene26516: upstream gene variant	gene26517: downstream gene variant
LG1	3414889	C	C | CT	CT	CT	gene26517: downstream gene variant	gene26515: downstream gene variant	gene26516: downstream gene variant
LG1	3415564	G	G | A	G | A	G | A	gene26517: downstream gene variant	gene26515: downstream gene variant	gene26516: downstream gene variant
LG1	3415571	A	A | G	A | G	A | G	gene26517: downstream gene variant	gene26515: downstream gene variant	gene26516: downstream gene variant
LG1	3415611	T	T | A	T | A	T | A	gene26517: downstream gene variant	gene26515: downstream gene variant	gene26516: downstream gene variant
LG1	3418941	C	C | CA	C | CA	CA	gene26517: splice region variant	gene26517: intron variant
LG1	3420898	G	G | A	G | A	G	gene26517: intron variant
LG1	3420923	A	A | T	A | T	A	gene26517: intron variant
LG1	3423077	T	T | C	T	T	gene26517: intron variant
LG1	3423211	C	C | T	C | T	C | T	gene26517: intron variant
LG1	3423221	C	C | A	C | A	C | A	gene26517: intron variant
LG1	3423257	C	C | T	C | T	C | T	gene26517: intron variant
LG1	3425021	C	C | T	C | T	C | T	gene26517: intron variant
LG1	3425031	C	C | T	C	C	gene26517: intron variant
LG1	3425032	T	T | C	T	T	gene26517: intron variant
LG1	3425048	C	C | A	C | A	C | A	gene26517: intron variant
LG1	3425076	T	T | A	T | A	T | A	gene26517: intron variant
LG1	3425142	C	C | A	C | A	C | A	gene26517: intron variant
LG1	3428019	T	T | C	T | C	T	gene26517: intron variant
LG1	3429662	C	C | T	C | T	C | T	gene26517: intron variant
LG1	3429677	G	G | T	G | T	G | T	gene26517: intron variant
LG1	3431756	G	G | A	G | A	G | A	gene26517: intron variant
LG1	3431762	C	C | T	C	C	gene26517: intron variant
LG1	3432568	T	T | A	T | A	T | A	gene26517: intron variant
LG1	3433183	G	G | A	G	G	gene26517: intron variant
LG1	3433194	C	C | T	C	C	gene26517: intron variant
LG1	3433207	A	A | C	A	A	gene26517: intron variant
LG1	3433858	A	A | G	A	A | G	gene26517: intron variant
LG1	3433920	TC	TC | T	TC | T	TC | T	gene26517: intron variant
LG1	3433979	T	T | A	T | A	T | A	gene26517: intron variant
LG1	3433983	T	T | C	T	T | C	gene26517: intron variant
LG1	3433993	G	G | A	G	G | A	gene26517: intron variant
LG1	3434025	C	C | T	C	C | T	gene26517: intron variant
LG1	3437027	A	A | G	A | G	A | G	gene26518: upstream gene variant	gene26517: intron variant
LG1	3437087	A	A | G	A | G	A | G	gene26518: upstream gene variant	gene26517: intron variant
LG1	3437512	T	T | G	T	T	gene26518: upstream gene variant	gene26517: intron variant
LG1	3437600	TA	TA | T	TA | T	TA | T	gene26518: upstream gene variant	gene26517: intron variant
LG1	3441627	G	G | A	G	G | A	gene26517: upstream gene variant	gene26520: upstream gene variant	gene26519: downstream gene variant	gene26518: downstream gene variant
LG1	3451390	C	C | T	C | T	C | T	gene26521: downstream gene variant	gene26520: downstream gene variant
LG1	3451431	T	T | C	T | C	T | C	gene26521: downstream gene variant	gene26520: downstream gene variant
LG1	3461460	T	T | A	T	T	gene26521: upstream gene variant	gene26522: upstream gene variant
LG1	3461497	G	G | A	G | A	G	gene26521: upstream gene variant	gene26522: upstream gene variant
LG1	3461498	G	G | A	G	G	gene26521: upstream gene variant	gene26522: upstream gene variant
LG1	3462417	C	C | G	C | G	C	gene26521: upstream gene variant	gene26522: upstream gene variant
LG1	3462983	T	T | G	G	T | G	gene26521: upstream gene variant	gene26522: upstream gene variant
LG1	3463109	A	A | C	A	A	gene26521: upstream gene variant	gene26522: upstream gene variant
LG1	3463398	A	A | T	A | T	A | T	gene26521: upstream gene variant	gene26522: upstream gene variant
LG1	3463723	C	C | T	C | T	C | T	gene26521: upstream gene variant	gene26522: upstream gene variant
LG1	3463761	G	G | A	G | A	G | A	gene26521: upstream gene variant	gene26522: upstream gene variant
LG1	3465911	TC	TC | T	T	TC	gene26522: upstream gene variant
LG1	3466517	T	T | C	T	T | C	gene26522: intron variant
LG1	3470632	T	T | C	T | C	T | C	gene26522: downstream gene variant
LG1	3470648	C	C | T	C	C | T	gene26522: downstream gene variant
LG1	3471276	G	G | A	G	G | A	gene26522: downstream gene variant
LG1	3471295	A	A | G	A	A | G	gene26522: downstream gene variant
LG1	3476047	T	T | C	T | C	T | C
LG1	3476305	T	T | C	T	T | C
LG1	3486766	G	G | T	G | T	G	gene26523: intron variant
LG1	3486767	C	C | G	C | G	C	gene26523: intron variant
LG1	3489095	A	A | T	A | T	A | T	gene26524: downstream gene variant	gene26523: intron variant
LG1	3489110	C	C | A	C | A	C | A	gene26524: downstream gene variant	gene26523: intron variant
LG1	3489137	T	T | G	T | G	T | G	gene26524: downstream gene variant	gene26523: intron variant
LG1	3496046	A	A | C	A | C	A | C	gene26524: intron variant
LG1	3496100	G	G | T	G | T	G | T	gene26524: intron variant
LG1	3496212	T	T | A	T | A	T | A	gene26524: intron variant
LG1	3499865	T	T | C	T | C	T | C	gene26524: upstream gene variant
LG1	3499866	A	A | T	A | T	A | T	gene26524: upstream gene variant
LG1	3499885	G	G | A	G | A	G | A	gene26524: upstream gene variant
LG1	3529315	A	A | AT	A | AT	A | AT	gene26527: upstream gene variant	gene26528: downstream gene variant
LG1	3541948	C	C | A	C | A	C | A	gene26528: upstream gene variant
LG1	3541959	G	G | A	G | A	G | A	gene26528: upstream gene variant
LG1	3543379	A	A | C	A | C	A | C	gene26528: upstream gene variant	gene26529: downstream gene variant
LG1	3547774	A	A | G	A | G	A	gene26529: downstream gene variant	gene26530: downstream gene variant
LG1	3547876	T	T | A	T	T	gene26529: downstream gene variant	gene26530: downstream gene variant
LG1	3552913	A	A | G	A	A | G	gene26529: upstream gene variant	gene26532: upstream gene variant	gene26530: upstream gene variant	gene26531: downstream gene variant
LG1	3552953	A	A | G	A | G	A | G	gene26529: upstream gene variant	gene26532: upstream gene variant	gene26530: upstream gene variant	gene26531: downstream gene variant
LG1	3552960	G	G | A	G | A	G | A	gene26529: upstream gene variant	gene26532: upstream gene variant	gene26530: upstream gene variant	gene26531: downstream gene variant
LG1	3553237	G	G | T	G	G | T	gene26529: upstream gene variant	gene26532: upstream gene variant	gene26530: upstream gene variant	gene26531: downstream gene variant
LG1	3559887	C	C | CA	CA	C | CA	gene26533: downstream gene variant	gene26532: downstream gene variant
LG1	3564046	G	G | A	G | A	G | A	gene26534: upstream gene variant	gene26533: intron variant
LG1	3568656	G	G | GT	GT	GT	gene26534: upstream gene variant	gene26533: upstream gene variant
LG1	3569404	T	T | C	T | C	T | C	gene26533: upstream gene variant	gene26534: intron variant
LG1	3573851	G	G | GA	GA	G | GA	gene26534: intron variant
LG1	3576541	G	G | C	G | C	G | C	gene26534: intron variant
LG1	3578175	C	C | T	C	C | T	gene26534: intron variant
LG1	3606405	C	C | A	C | A	C	gene26535: upstream gene variant	gene26534: downstream gene variant	gene26536: intron variant
LG1	3617372	C	C | T	C	C | T
LG1	3635556	T	T | C	T | C	T | C	gene26540: upstream gene variant	gene26539: downstream gene variant	gene26538: intron variant
LG1	3635585	C	C | T	C | T	C | T	gene26540: upstream gene variant	gene26539: downstream gene variant	gene26538: intron variant
LG1	3648986	G	G | T	T	T	gene26541: downstream gene variant	gene26542: intron variant
LG1	3651040	C	C | CT	CT	CT	gene26542: upstream gene variant	gene26543: downstream gene variant
LG1	3654180	C	C | T	C	C	gene26542: upstream gene variant	gene34468: upstream gene variant	gene26543: downstream gene variant
LG1	3654181	C	C | T	C	C	gene26542: upstream gene variant	gene34468: upstream gene variant	gene26543: downstream gene variant
LG1	3656336	T	T | C	T | C	T | C	gene34468: upstream gene variant	gene26543: intron variant
LG1	3656337	T	T | C	T | C	T | C	gene34468: upstream gene variant	gene26543: intron variant
LG1	3656344	T	T | C	T | C	T | C	gene34468: upstream gene variant	gene26543: intron variant
LG1	3684477	G	G | C	G | C	G | C	gene26547: downstream gene variant	gene26546: downstream gene variant
LG1	3684901	G	G | C	G | C	G	gene26547: downstream gene variant	gene26546: downstream gene variant
LG1	3684907	C	C | A	C | A	C	gene26547: downstream gene variant	gene26546: downstream gene variant
LG1	3684910	C	C | T	C	C	gene26547: downstream gene variant	gene26546: downstream gene variant
LG1	3692466	G	G | A	G | A	G	gene26547: intron variant
LG1	3692494	C	C | T	C	C	gene26547: intron variant
LG1	3693096	C	C | A	A	A	gene26547: intron variant
LG1	3697222	G	G | GAA	GAA	G	gene26547: intron variant
LG1	3701681	A	A | T	A	A	gene26548: upstream gene variant	gene26547: intron variant
LG1	3707237	T	T | G	T	T | G	gene26547: upstream gene variant	gene26549: downstream gene variant	gene26548: intron variant
LG1	3707244	G	G | GT	G	G	gene26547: upstream gene variant	gene26549: downstream gene variant	gene26548: intron variant
LG1	3715668	G	G | T	G	G	gene26549: intron variant
LG1	3715682	C	C | T	C	C | T	gene26549: intron variant
LG1	3719899	C	C | CT	CT	C | CT	gene26550: upstream gene variant	gene26549: intron variant
LG1	3721326	G	G | A	G | A	G | A	gene26550: upstream gene variant	gene26549: upstream gene variant
LG1	3721368	T	T | C	T | C	T | C	gene26550: upstream gene variant	gene26549: upstream gene variant
LG1	3721428	CA	CA | C	CA | C	CA | C	gene26550: upstream gene variant	gene26549: upstream gene variant
LG1	3721493	G	G | A	G	G	gene26550: upstream gene variant	gene26549: upstream gene variant
LG1	3721969	AT	AT | A	AT | A	AT | A	gene26550: upstream gene variant	gene26549: upstream gene variant
LG1	3721972	T	T | C	T | C	T | C	gene26550: upstream gene variant	gene26549: upstream gene variant
LG1	3725124	G	G | A	G | A	G | A	gene26549: upstream gene variant	gene26550: intron variant
LG1	3725125	C	C | G	C | G	C	gene26549: upstream gene variant	gene26550: intron variant
LG1	3725150	A	A | G	A | G	A | G	gene26549: upstream gene variant	gene26550: intron variant
LG1	3725197	C	C | A	C | A	C | A	gene26549: upstream gene variant	gene26550: intron variant
LG1	3725213	G	G | A	G | A	G | A	gene26549: upstream gene variant	gene26550: intron variant
LG1	3725549	T	T | G	T | G	T | G	gene26549: upstream gene variant	gene26550: intron variant
LG1	3725550	A	A | T	A | T	A | T	gene26549: upstream gene variant	gene26550: intron variant
LG1	3725589	C	C | T	C | T	C	gene26549: upstream gene variant	gene26550: intron variant
LG1	3725639	C	C | T	C | T	C | T	gene26549: upstream gene variant	gene26550: intron variant
LG1	3725671	T	T | C	T | C	T | C	gene26549: upstream gene variant	gene26550: intron variant
LG1	3725680	T	T | C	T | C	T | C	gene26549: upstream gene variant	gene26550: intron variant
LG1	3725754	C	C | T	C | T	C | T	gene26549: upstream gene variant	gene26550: intron variant
LG1	3725756	G	G | A	G | A	G | A	gene26549: upstream gene variant	gene26550: intron variant
LG1	3726007	A	A | AT	A	AT	gene26549: upstream gene variant	gene26550: intron variant
LG1	3726296	T	T | C	T | C	T | C	gene26550: intron variant
LG1	3726314	T	T | G	T	T	gene26550: intron variant
LG1	3726463	A	A | G	A | G	A	gene26550: intron variant
LG1	3726801	T	T | A	T | A	T | A	gene26550: intron variant
LG1	3727050	G	G | A	G | A	G | A	gene26550: intron variant
LG1	3727060	T	T | TA	T | TA	T | TA	gene26550: intron variant
LG1	3727186	GT	GT | G	GT	GT | G	gene26550: intron variant
LG1	3727686	A	A | G	A	A | G	gene26550: intron variant
LG1	3729252	T	T | A	T | A	T | G	gene26550: intron variant	gene26550: intron variant
LG1	3729578	T	T | TA	T	T	gene26550: intron variant
LG1	3729583	T	T | A	T | A	T | A	gene26550: intron variant
LG1	3730894	T	T | G	T | G	G	gene26550: intron variant
LG1	3730897	G	G | T	G | T	T	gene26550: intron variant
LG1	3732910	A	A | C	A | C	A | C	gene26550: intron variant
LG1	3733823	C	C | T	C | T	C | T	gene26550: intron variant
LG1	3733827	C	C | T	C | T	C | T	gene26550: intron variant
LG1	3733828	G	G | A	G | A	G | A	gene26550: intron variant
LG1	3733922	A	A | C	A | C	A | C	gene26550: intron variant
LG1	3734914	G	G | A	G | A	G | A	gene26550: synonymous variant: Leu157Leu
LG1	3734942	C	C | T	C | T	C | T	gene26550: stop gained: Arg167*
LG1	3734960	A	A | G	A | G	A | G	gene26550: missense variant: Thr173Ala
LG1	3735156	C	C | T	C | T	C | T	gene26550: downstream gene variant
LG1	3735164	T	T | C	T | C	T | C	gene26550: downstream gene variant
LG1	3735177	T	T | TC	T	T	gene26550: downstream gene variant
LG1	3741545	T	T | A	T | A	T | A	gene26551: upstream gene variant
LG1	3742096	A	A | G	A | G	A	gene26551: upstream gene variant
LG1	3742114	A	A | G	A | G	A | G	gene26551: upstream gene variant
LG1	3742250	A	A | G	A | G	A | G	gene26551: upstream gene variant
LG1	3745450	T	T | C	T	T	gene26551: intron variant
LG1	3756866	T	T | C	T | C	T | C	gene26554: upstream gene variant	gene26552: upstream gene variant	gene26551: downstream gene variant	gene26553: intron variant
LG1	3756892	C	C | T	C | T	C | T	gene26554: upstream gene variant	gene26552: upstream gene variant	gene26551: downstream gene variant	gene26553: intron variant
LG1	3759526	G	G | A	G | A	G	gene26554: upstream gene variant	gene26552: upstream gene variant	gene26555: upstream gene variant	gene26551: downstream gene variant	gene26553: downstream gene variant
LG1	3761502	C	C | T	C | T	C | T	gene26552: upstream gene variant	gene26555: upstream gene variant	gene26553: downstream gene variant	gene26556: downstream gene variant	gene26554: downstream gene variant
LG1	3764787	C	C | CT	C | CT	CT	gene26556: downstream gene variant	gene26554: downstream gene variant	gene26555: downstream gene variant
LG1	3770435	C	C | T	C	C	gene26558: upstream gene variant	gene26556: upstream gene variant	gene26559: upstream gene variant	gene26557: downstream gene variant
LG1	3770439	G	G | A	G	G	gene26558: upstream gene variant	gene26556: upstream gene variant	gene26559: upstream gene variant	gene26557: downstream gene variant
LG1	3770446	A	A | G	A | G	A | G	gene26558: upstream gene variant	gene26556: upstream gene variant	gene26559: upstream gene variant	gene26557: downstream gene variant
LG1	3770535	C	C | T	C | T	C | T	gene26558: upstream gene variant	gene26556: upstream gene variant	gene26559: upstream gene variant	gene26557: downstream gene variant
LG1	3770537	G	C | T	C | T	C | T	gene26558: upstream gene variant	gene26558: upstream gene variant	gene26556: upstream gene variant	gene26556: upstream gene variant	gene26559: upstream gene variant	gene26559: upstream gene variant	gene26557: downstream gene variant	gene26557: downstream gene variant
LG1	3770557	A	A | G	A	A | G	gene26558: upstream gene variant	gene26556: upstream gene variant	gene26559: upstream gene variant	gene26557: downstream gene variant
LG1	3770567	A	A | G	A | G	A | G	gene26558: upstream gene variant	gene26556: upstream gene variant	gene26559: upstream gene variant	gene26557: downstream gene variant
LG1	3770577	TA	TA | T	TA | T	TA | T	gene26558: upstream gene variant	gene26556: upstream gene variant	gene26559: upstream gene variant	gene26557: downstream gene variant
LG1	3770592	T	T | A	T	T | A	gene26558: upstream gene variant	gene26556: upstream gene variant	gene26559: upstream gene variant	gene26557: downstream gene variant
LG1	3792979	T	T | G	T | G	T | G	gene26562: missense variant: Asn3012Thr	gene26561: downstream gene variant
LG1	3806011	T	T | A	T | A	T	gene26562: upstream gene variant	gene26563: intron variant
LG1	3811334	A	A | T	T	T	gene26563: upstream gene variant	gene26564: downstream gene variant	gene26565: downstream gene variant
LG1	3813406	T	T | A	T | A	T | A	gene26564: downstream gene variant	gene26565: downstream gene variant
LG1	3813407	A	A | T	A	A | T	gene26564: downstream gene variant	gene26565: downstream gene variant
LG1	3818981	G	G | GT	G | GT	GT	gene26564: upstream gene variant	gene26565: upstream gene variant	gene26566: downstream gene variant
LG1	3821221	A	A | AT	AT	AT	gene26565: upstream gene variant	gene26567: downstream gene variant	gene26566: intron variant
LG1	3821231	T	T | G	T | G	T | G	gene26565: upstream gene variant	gene26567: downstream gene variant	gene26566: intron variant
LG1	3821253	C	C | G	C | G	C | G	gene26565: upstream gene variant	gene26567: downstream gene variant	gene26566: intron variant
LG1	3821255	T	T | G	T | G	T | G	gene26565: upstream gene variant	gene26567: downstream gene variant	gene26566: intron variant
LG1	3821298	T	T | C	T | C	T | C	gene26565: upstream gene variant	gene26567: downstream gene variant	gene26566: intron variant
LG1	3833125	C	C | T	C | T	C	gene26568: intron variant
LG1	3833140	A	A | T	A | T	A	gene26568: intron variant
LG1	3833144	T	T | C	T	T	gene26568: intron variant
LG1	3834309	A	A | G	A	A | G	gene26568: intron variant
LG1	3836281	C	C | T	C	C | T	gene26568: stop gained: Trp584*
LG1	3848209	C	C | CT	CT	CT	gene26571: upstream gene variant	gene26569: upstream gene variant	gene26570: downstream gene variant
LG1	3852140	A	A | T	A	A	gene26570: downstream gene variant	gene26572: downstream gene variant	gene26571: intron variant
LG1	3852524	G	G | A	G | A	G | A	gene26570: downstream gene variant	gene26572: downstream gene variant	gene26571: intron variant
LG1	3856940	G	G | GA	G | GA	GA	gene26571: downstream gene variant	gene26572: intron variant
LG1	3860909	T	T | C	T | C	T | C	gene26572: upstream gene variant
LG1	3871316	C	C | T	C | T	C | T	gene26573: downstream gene variant
LG1	3872141	C	C | CA	C	C	gene26573: downstream gene variant
LG1	3877425	G	G | A	G	G | A	gene26573: upstream gene variant	gene26574: intron variant
LG1	3877551	C	C | T	C	C | T	gene26574: synonymous variant: Ala29Ala	gene26573: upstream gene variant
LG1	3877553	C	C | CT	C	C | CT	gene26574: frameshift variant	gene26573: upstream gene variant
LG1	3877622	G	G | A	G | A	G | A	gene26574: missense variant: Arg53Gln	gene26573: upstream gene variant
LG1	3877649	C	C | T	C	C | T	gene26574: missense variant: Ser62Phe	gene26573: upstream gene variant
LG1	3877738	G	G | A	A	A	gene26574: missense variant: Ala92Thr	gene26573: upstream gene variant
LG1	3897823	T	T | G	T | G	T | G	gene26576: upstream gene variant	gene26577: intron variant
LG1	3897833	A	A | C	A | C	A	gene26576: upstream gene variant	gene26577: intron variant
LG1	3897874	T	T | C	T	T	gene26576: upstream gene variant	gene26577: intron variant
LG1	3898315	T	T | A	T | A	T | A	gene26576: upstream gene variant	gene26577: intron variant
LG1	3898677	C	C | T	C	C	gene26576: upstream gene variant	gene26577: intron variant
LG1	3902033	A	A | G	A	A	gene26577: intron variant
LG1	3902809	C	C | A	C | A	C	gene26577: missense variant: Arg111Leu
LG1	3902843	A	A | T	A	A	gene26577: missense variant: Tyr100Asn	gene26578: upstream gene variant
LG1	3919675	A	A | AT	AT	AT	gene26579: downstream gene variant	gene26580: intron variant
LG1	3924201	T	T | C	T	T	gene26581: downstream gene variant	gene26580: intron variant
LG1	3924216	G	G | A	G | A	G | A	gene26581: downstream gene variant	gene26580: intron variant
LG1	3926287	AG	AG | A	AG	AG	gene26580: upstream gene variant	gene26581: downstream gene variant
LG1	3926304	G	G | A	G	G	gene26580: upstream gene variant	gene26581: downstream gene variant
LG1	3926443	G	G | A	G	G	gene26580: upstream gene variant	gene26581: downstream gene variant
LG1	3926447	T	T | C	T	T	gene26580: upstream gene variant	gene26581: downstream gene variant
LG1	3926459	AG	AG | A	AG	AG	gene26580: upstream gene variant	gene26581: downstream gene variant
LG1	3926492	T	T | C	T	T	gene26580: upstream gene variant	gene26581: downstream gene variant
LG1	3926493	A	A | G	A	A	gene26580: upstream gene variant	gene26581: downstream gene variant
LG1	3927282	G	G | A	G	G	gene26580: upstream gene variant	gene26581: downstream gene variant
LG1	3927311	G	G | C	G	G	gene26580: upstream gene variant	gene26581: downstream gene variant
LG1	3927320	A	A | C	A	A	gene26580: upstream gene variant	gene26581: downstream gene variant
LG1	3927411	A	A | AT	A	AT	gene26580: upstream gene variant	gene26581: downstream gene variant
LG1	3927565	C	C | CA	C	C	gene26580: upstream gene variant	gene26581: downstream gene variant
LG1	3927943	G	G | GA	G | GA	GA	gene26580: upstream gene variant	gene26581: downstream gene variant
LG1	3941592	T	T | A	A	A	gene26581: intron variant
LG1	3941594	A	A | T	T	A | T	gene26581: intron variant
LG1	3947699	G	G | T	G | T	G | T	gene26582: upstream gene variant	gene26581: upstream gene variant	gene26583: upstream gene variant
LG1	3948152	T	T | A	T | A	T	gene26581: upstream gene variant	gene26583: upstream gene variant	gene26582: intron variant
LG1	3948264	A	A | G	A | G	A | G	gene26583: upstream gene variant	gene26582: intron variant
LG1	3948266	G	G | A	G | A	G | A	gene26583: upstream gene variant	gene26582: intron variant
LG1	3948268	G	G | A	G | A	G | A	gene26583: upstream gene variant	gene26582: intron variant
LG1	3969823	A	A | G	A	A | G	gene26587: upstream gene variant	gene26588: downstream gene variant
LG1	3970496	C	C | T	C	C	gene26587: upstream gene variant	gene26588: downstream gene variant
LG1	3970501	C	C | T	C	C	gene26587: upstream gene variant	gene26588: downstream gene variant
LG1	3970504	G	G | A	G	G	gene26587: upstream gene variant	gene26588: downstream gene variant
LG1	3973380	G	G | T	G	T	gene26589: upstream gene variant	gene26588: intron variant
LG1	3975277	G	G | A	G | A	G | A	gene26589: upstream gene variant	gene26588: upstream gene variant
LG1	3975347	C	C | A	C | A	C | A	gene26589: upstream gene variant	gene26588: upstream gene variant
LG1	3979667	C	C | T	C | T	C | T	gene26589: downstream gene variant
LG1	3979668	T	T | C	T | C	T | C	gene26589: downstream gene variant
LG1	3982009	G	G | GT	G	GT
LG1	3982033	A	A | T	A | T	A | T
LG1	3982035	C	C | A	C | A	C | A
LG1	3982114	A	A | G	A | G	A
LG1	3982776	C	C | T	C	C
LG1	3991638	T	T | C	T | C	T | C	gene26590: downstream gene variant
LG1	3991663	A	A | T	A | T	A | T	gene26590: downstream gene variant
LG1	3991903	G	G | A	G	G	gene26590: downstream gene variant
LG1	3991922	A	A | G	A	A	gene26590: downstream gene variant
LG1	3991935	G	G | A	G	G	gene26590: downstream gene variant
LG1	3993966	C	C | T	C | T	C | T	gene26590: upstream gene variant
LG1	3993976	C	C | T	C | T	C | T	gene26590: upstream gene variant
LG1	3994268	T	T | TA	TA	TA	gene26590: upstream gene variant
LG1	3994949	T	T | A	T | A	T | A	gene26590: upstream gene variant
LG1	3995163	A	A | G	A	A | G	gene26590: upstream gene variant
LG1	3995208	C	C | T	C | T	C | T	gene26590: upstream gene variant
LG1	3995226	T	T | C	T | C	T | C	gene26590: upstream gene variant
LG1	3995241	G	G | A	G | A	G | A	gene26590: upstream gene variant
LG1	3995280	C	C | T	C | T	C | T	gene26590: upstream gene variant
LG1	3995293	G	G | C	G	G | C	gene26590: upstream gene variant
LG1	3996670	G	G | T	G | T	G | T	gene26590: upstream gene variant
LG1	3999077	G	G | A	G | A	G
LG1	4009744	G	G | C	G | C	G | C	gene26591: upstream gene variant	gene26592: upstream gene variant
LG1	4011385	C	C | T	C | T	C | T	gene26591: upstream gene variant	gene26592: upstream gene variant
LG1	4011616	A	A | G	A | G	A | G	gene26591: upstream gene variant	gene26592: upstream gene variant
LG1	4011761	G	G | T	G	G	gene26591: upstream gene variant	gene26592: upstream gene variant
LG1	4011793	G	G | A	G | A	G | A	gene26591: upstream gene variant	gene26592: upstream gene variant
LG1	4011798	A	A | G	A | G	A | G	gene26591: upstream gene variant	gene26592: upstream gene variant
LG1	4012558	C	C | T	C	C | T	gene26592: upstream gene variant	gene26591: intron variant
LG1	4012714	C	C | A	C | A	C | A	gene26592: upstream gene variant	gene26591: downstream gene variant
LG1	4012739	G	G | A	G	G	gene26592: upstream gene variant	gene26591: downstream gene variant
LG1	4024830	A	A | G	A | G	A | G	gene34469: downstream gene variant
LG1	4024958	A	A | G	A	A	gene34469: downstream gene variant
LG1	4024999	G	G | A	G | A	G | A	gene34469: downstream gene variant
LG1	4025297	G	G | A	G | A	G | A	gene34469: downstream gene variant
LG1	4025475	C	C | T	C | T	C	gene34469: intron variant
LG1	4025764	A	A | G	A | G	A | G	gene34469: splice donor variant	gene34469: intron variant
LG1	4028090	T	T | G	T | G	T | G	gene34469: upstream gene variant
LG1	4028092	G	G | C	G | C	G	gene34469: upstream gene variant
LG1	4028312	A	A | G	A | G	A | G	gene34469: upstream gene variant
LG1	4028323	A	A | G	A | G	A | G	gene34469: upstream gene variant
LG1	4028368	G	G | A	G | A	G | A	gene34469: upstream gene variant
LG1	4028409	G	G | A	G | A	G | A	gene34469: upstream gene variant
LG1	4036042	G	G | A	G	G | A	gene26430: downstream gene variant	gene26431: downstream gene variant	gene26429: downstream gene variant
LG1	4040249	G	G | GA	GA	GA	gene26430: upstream gene variant	gene26432: upstream gene variant	gene26431: upstream gene variant
LG1	4050243	G	G | GA	GA	GA	gene26433: downstream gene variant	gene26432: downstream gene variant
LG1	4054806	C	C | CA	C | CA	CA	gene26432: downstream gene variant	gene26433: intron variant
LG1	4059152	T	T | A	T | A	A	gene26434: upstream gene variant	gene26433: intron variant
LG1	4059840	T	T | A	T | A	T	gene26434: upstream gene variant	gene26433: intron variant
LG1	4059845	A	A | T	A	A	gene26434: upstream gene variant	gene26433: intron variant
LG1	4061575	G	G | A	G	G	gene26433: missense variant: Pro34Leu	gene26434: upstream gene variant
LG1	4061866	T	T | C	T | C	T | C	gene26434: upstream gene variant	gene26433: intron variant
LG1	4061876	TA	TA | T	TA | T	TA | T	gene26434: upstream gene variant	gene26433: intron variant
LG1	4063377	T	T | A	T | A	T | A	gene26433: upstream gene variant	gene26434: intron variant
LG1	4063440	A	A | G	A | G	A | G	gene26433: upstream gene variant	gene26434: intron variant
LG1	4063675	A	A | G	A | G	A | G	gene26433: upstream gene variant	gene26434: intron variant
LG1	4063687	A	A | G	A | G	A | G	gene26433: upstream gene variant	gene26434: intron variant
LG1	4063690	A	A | G	A | G	A | G	gene26433: upstream gene variant	gene26434: intron variant
LG1	4063998	C	C | G	C	C | G	gene26433: upstream gene variant	gene26434: intron variant
LG1	4065319	A	A | G	A | G	A | G	gene26433: upstream gene variant	gene26434: intron variant
LG1	4066394	T	T | A	T | A	T	gene26433: upstream gene variant	gene26434: intron variant
LG1	4066400	G	G | A	G | A	G	gene26433: upstream gene variant	gene26434: intron variant
LG1	4066718	C	C | T	C | T	C | T	gene26434: synonymous variant: Asp145Asp	gene26433: upstream gene variant
LG1	4067475	A	A | AT	A | AT	A | AT	gene26435: upstream gene variant	gene26434: intron variant
LG1	4067526	C	C | T	C | T	C | T	gene26434: synonymous variant: Leu166Leu	gene26435: upstream gene variant
LG1	4067872	C	C | T	C | T	C | T	gene26434: stop gained: Gln282*	gene26435: upstream gene variant
LG1	4067875	T	T | C	T | C	T | C	gene26434: missense variant: Cys283Arg	gene26435: upstream gene variant
LG1	4068232	T	T | C	T | C	T | C	gene26434: missense variant: Tyr402His	gene26435: upstream gene variant
LG1	4068263	A	A | G	A	A | G	gene26434: missense variant: Asp412Gly	gene26435: upstream gene variant
LG1	4069583	A	A | T	A | T	A | T	gene26435: upstream gene variant	gene26434: downstream gene variant
LG1	4069725	A	A | T	A	A | T	gene26435: upstream gene variant	gene26434: downstream gene variant
LG1	4069726	T	T | A	T	T | A	gene26435: upstream gene variant	gene26434: downstream gene variant
LG1	4069745	T	T | A	T	T	gene26435: upstream gene variant	gene26434: downstream gene variant
LG1	4070486	A	A | G	A | G	A | G	gene26435: upstream gene variant	gene26434: downstream gene variant
LG1	4070490	G	G | T	G | T	G | T	gene26435: upstream gene variant	gene26434: downstream gene variant
LG1	4070778	A	A | G	A | G	A	gene26435: upstream gene variant	gene26434: downstream gene variant
LG1	4070810	T	T | C	T | C	T	gene26435: upstream gene variant	gene26434: downstream gene variant
LG1	4070814	C	C | G	C	C	gene26435: upstream gene variant	gene26434: downstream gene variant
LG1	4070828	C	C | A	C | A	C | A	gene26435: upstream gene variant	gene26434: downstream gene variant
LG1	4070858	TC	TC | T	TC | T	TC | T	gene26435: upstream gene variant	gene26434: downstream gene variant
LG1	4093142	T	T | A	T	T	gene26440: synonymous variant: Gly173Gly	gene26441: upstream gene variant
LG1	4093154	C	C | A	C	C	gene26440: synonymous variant: Leu169Leu	gene26441: upstream gene variant
LG1	4093169	A	A | G	A	A	gene26440: synonymous variant: Ile164Ile	gene26441: upstream gene variant
LG1	4093754	A	A | C	A | C	A	gene26441: upstream gene variant	gene26440: intron variant
LG1	4120131	T	T | C	T | C	T | C	gene26447: synonymous variant: Pro20Pro	gene26446: upstream gene variant
LG1	4120471	G	G | A	G | A	G | A	gene26446: upstream gene variant	gene26447: downstream gene variant
LG1	4120525	G	G | A	G | A	G | A	gene26446: upstream gene variant	gene26447: downstream gene variant
LG1	4120534	A	A | G	A | G	A | G	gene26446: upstream gene variant	gene26447: downstream gene variant
LG1	4120564	T	T | A	T	T	gene26446: upstream gene variant	gene26447: downstream gene variant
LG1	4152711	G	G | A	A	G | A	gene11283: upstream gene variant	gene11282: downstream gene variant
LG1	4154423	TG	TG | T	TG | T	TG | T	gene11283: frameshift variant	gene11284: upstream gene variant	gene11282: downstream gene variant
LG1	4154642	C	C | T	T	T	gene11283: splice region variant	gene11283: synonymous variant: Asp257Asp	gene11284: upstream gene variant	gene11282: downstream gene variant
LG1	4154908	T	T | C	T | C	T	gene11284: upstream gene variant	gene11282: downstream gene variant	gene11283: intron variant
LG1	4154909	G	G | A	G | A	G	gene11284: upstream gene variant	gene11282: downstream gene variant	gene11283: intron variant
LG1	4158720	A	A | T	A | T	A	gene11283: downstream gene variant	gene11284: intron variant
LG1	4158977	T	T | G	T	T	gene11285: upstream gene variant	gene11283: downstream gene variant	gene11284: intron variant
LG1	4160250	A	A | T	A | T	T	gene11285: upstream gene variant	gene11283: downstream gene variant	gene11284: intron variant
LG1	4164503	A	A | C	A | C	A | C	gene11285: missense variant: Lys155Gln	gene11284: downstream gene variant
LG1	4167690	A	A | C	A	A	gene11284: downstream gene variant	gene11285: intron variant
LG1	4174269	C	C | A	C	C	gene11286: upstream gene variant	gene11285: downstream gene variant
LG1	4174275	G	G | T	G	G	gene11286: upstream gene variant	gene11285: downstream gene variant
LG1	4223696	C	C | CA	C | CA	C | CA	gene11298: upstream gene variant	gene11296: downstream gene variant	gene11297: intron variant
LG1	4224048	C	C | A	C	C	gene11298: upstream gene variant	gene11297: upstream gene variant	gene11296: downstream gene variant
LG1	4229232	A	A | G	A	A	gene11300: upstream gene variant	gene11299: downstream gene variant	gene11298: downstream gene variant
LG1	4229233	G	G | A	G | A	G | A	gene11300: upstream gene variant	gene11299: downstream gene variant	gene11298: downstream gene variant
LG1	4229234	A	A | G	A | G	A | G	gene11300: upstream gene variant	gene11299: downstream gene variant	gene11298: downstream gene variant
LG1	4229240	G	G | A	G | A	G | A	gene11300: upstream gene variant	gene11299: downstream gene variant	gene11298: downstream gene variant
LG1	4256983	C	C | A	A	C | A	gene11307: upstream gene variant	gene11310: upstream gene variant	gene11306: downstream gene variant	gene11309: downstream gene variant	gene11308: intron variant
LG1	4256989	T	T | C	C	C	gene11307: upstream gene variant	gene11310: upstream gene variant	gene11306: downstream gene variant	gene11309: downstream gene variant	gene11308: intron variant
LG1	4259049	C	C | T	T	T	gene11307: upstream gene variant	gene11310: upstream gene variant	gene11306: downstream gene variant	gene11309: downstream gene variant	gene11308: intron variant
LG1	4259051	C	C | T	T	T	gene11307: upstream gene variant	gene11310: upstream gene variant	gene11306: downstream gene variant	gene11309: downstream gene variant	gene11308: intron variant
LG1	4259102	T	T | A	A	A	gene11307: upstream gene variant	gene11310: upstream gene variant	gene11306: downstream gene variant	gene11309: downstream gene variant	gene11308: intron variant
LG1	4259103	A	A | G	G	G	gene11307: upstream gene variant	gene11310: upstream gene variant	gene11306: downstream gene variant	gene11309: downstream gene variant	gene11308: intron variant
LG1	4259206	C	C | T	T	C	gene11308: synonymous variant: Leu120Leu	gene11307: upstream gene variant	gene11310: upstream gene variant	gene11306: downstream gene variant	gene11309: downstream gene variant
LG1	4259218	T	T | A	A	T	gene11308: synonymous variant: Pro116Pro	gene11307: upstream gene variant	gene11310: upstream gene variant	gene11306: downstream gene variant	gene11309: downstream gene variant
LG1	4259227	G	G | A	A	G	gene11308: synonymous variant: Asp113Asp	gene11307: upstream gene variant	gene11310: upstream gene variant	gene11306: downstream gene variant	gene11309: downstream gene variant
LG1	4268631	A	A | T	A | T	T	gene11313: downstream gene variant	gene11311: downstream gene variant	gene11312: downstream gene variant
LG1	4268634	T	T | A	T | A	A	gene11313: downstream gene variant	gene11311: downstream gene variant	gene11312: downstream gene variant
LG1	4283455	C	C | T	C	C	gene11315: upstream gene variant
LG1	4302741	C	C | CT	CT	C | CT	gene11317: upstream gene variant	gene11318: upstream gene variant	gene11316: downstream gene variant	gene11319: downstream gene variant
LG1	4303886	G	G | A	G | A	G | A	gene11317: upstream gene variant	gene11318: upstream gene variant	gene11319: downstream gene variant
LG1	4303939	G	G | A	G | A	G | A	gene11317: upstream gene variant	gene11318: upstream gene variant	gene11319: downstream gene variant
LG1	4303946	A	A | G	A | G	A | G	gene11317: upstream gene variant	gene11318: upstream gene variant	gene11319: downstream gene variant
LG1	4303985	C	C | T	C | T	C | T	gene11317: upstream gene variant	gene11318: upstream gene variant	gene11319: downstream gene variant
LG1	4305722	C	C | T	C | T	C | T	gene11317: upstream gene variant	gene11318: upstream gene variant	gene11319: downstream gene variant
LG1	4305766	G	G | T	G	G | T	gene11317: upstream gene variant	gene11318: upstream gene variant	gene11319: downstream gene variant
LG1	4305940	G	G | A	G | A	G | A	gene11317: upstream gene variant	gene11318: upstream gene variant	gene11319: downstream gene variant
LG1	4305941	G	G | T	G	G | T	gene11317: upstream gene variant	gene11318: upstream gene variant	gene11319: downstream gene variant
LG1	4305958	G	G | C	G	G | C	gene11317: upstream gene variant	gene11318: upstream gene variant	gene11319: downstream gene variant
LG1	4306017	C	C | T	C | T	C | T	gene11317: upstream gene variant	gene11318: upstream gene variant	gene11319: downstream gene variant
LG1	4306121	G	G | A	G | A	G	gene11318: upstream gene variant	gene11319: downstream gene variant
LG1	4318303	G	G | GT	GT	G | GT	gene11321: upstream gene variant	gene11322: upstream gene variant
LG1	4321697	C	C | T	C	C	gene11322: upstream gene variant	gene11321: downstream gene variant
LG1	4321703	C	C | T	C	C | T	gene11322: upstream gene variant	gene11321: downstream gene variant
LG1	4321704	T	T | C	T	T	gene11322: upstream gene variant	gene11321: downstream gene variant
LG1	4321708	T	T | TA	T	T	gene11322: upstream gene variant	gene11321: downstream gene variant
LG1	4334700	T	T | TA	T	T	gene11324: upstream gene variant	gene11323: upstream gene variant
LG1	4338730	T	T | C	T	T | C	gene11326: upstream gene variant	gene11325: downstream gene variant	gene11324: intron variant
LG1	4340057	G	G | A	G	G | A	gene11326: upstream gene variant	gene11325: downstream gene variant	gene11324: downstream gene variant
LG1	4340547	A	A | T	A | T	A	gene11326: upstream gene variant	gene11324: downstream gene variant	gene11325: intron variant
LG1	4340549	A	A | G	A | G	A	gene11326: upstream gene variant	gene11324: downstream gene variant	gene11325: intron variant
LG1	4340821	C	C | A	C | A	C | A	gene11326: upstream gene variant	gene11324: downstream gene variant	gene11325: intron variant
LG1	4340865	G	G | A	G | A	G | A	gene11325: synonymous variant: Leu121Leu	gene11326: upstream gene variant	gene11324: downstream gene variant
LG1	4343076	G	G | C	G	G	gene11326: upstream gene variant	gene11325: upstream gene variant	gene11324: downstream gene variant	gene11327: downstream gene variant
LG1	4343077	T	T | C	T	T	gene11326: upstream gene variant	gene11325: upstream gene variant	gene11324: downstream gene variant	gene11327: downstream gene variant
LG1	4382690	T	T | A	T | A	T | A	gene11335: upstream gene variant	gene11338: upstream gene variant	gene11336: upstream gene variant	gene11337: downstream gene variant
LG1	4400360	G	G | T	G	G | T	gene11342: synonymous variant: Val13Val	gene11343: upstream gene variant	gene11341: upstream gene variant	gene11340: downstream gene variant
LG1	4400363	C	C | T	C	C | T	gene11342: synonymous variant: Pro12Pro	gene11343: upstream gene variant	gene11341: upstream gene variant	gene11340: downstream gene variant
LG1	4400409	A	A | G	A	A	gene11343: upstream gene variant	gene11341: upstream gene variant	gene11342: upstream gene variant	gene11340: downstream gene variant
LG1	4414652	G	G | GT	G | GT	GT	gene11344: upstream gene variant	gene11345: downstream gene variant
LG1	4424799	C	C | CTT	C	CTT	gene11347: upstream gene variant	gene11345: upstream gene variant	gene11348: upstream gene variant	gene11346: downstream gene variant
LG1	4436426	G	G | T	G | T	G | T	gene11350: upstream gene variant	gene11351: upstream gene variant	gene11348: downstream gene variant	gene11349: intron variant
LG1	4436440	C	C | A	C | A	C | A	gene11350: upstream gene variant	gene11351: upstream gene variant	gene11348: downstream gene variant	gene11349: intron variant
LG1	4436443	A	A | C	A | C	A | C	gene11350: upstream gene variant	gene11351: upstream gene variant	gene11348: downstream gene variant	gene11349: intron variant
LG1	4436465	G	G | A	G | A	G | A	gene11350: upstream gene variant	gene11351: upstream gene variant	gene11348: downstream gene variant	gene11349: intron variant
LG1	4436549	T	T | C	T	T	gene11350: upstream gene variant	gene11351: upstream gene variant	gene11348: downstream gene variant	gene11349: intron variant
LG1	4436579	T	T | G	T | G	T	gene11350: upstream gene variant	gene11351: upstream gene variant	gene11348: downstream gene variant	gene11349: intron variant
LG1	4436580	T	T | A	T | A	T | A	gene11350: upstream gene variant	gene11351: upstream gene variant	gene11348: downstream gene variant	gene11349: intron variant
LG1	4436757	G	G | T	G | T	G	gene11350: upstream gene variant	gene11351: upstream gene variant	gene11348: downstream gene variant	gene11349: intron variant
LG1	4436784	C	C | T	C | T	C | T	gene11350: upstream gene variant	gene11351: upstream gene variant	gene11348: downstream gene variant	gene11349: intron variant
LG1	4436799	C	C | T	C | T	C | T	gene11350: upstream gene variant	gene11351: upstream gene variant	gene11348: downstream gene variant	gene11349: intron variant
LG1	4436832	A	A | T	A | T	A | T	gene11350: upstream gene variant	gene11351: upstream gene variant	gene11348: downstream gene variant	gene11349: intron variant
LG1	4436833	G	G | GAA	G	G	gene11350: upstream gene variant	gene11351: upstream gene variant	gene11348: downstream gene variant	gene11349: intron variant
LG1	4436847	A	A | T	A	A | T	gene11350: upstream gene variant	gene11351: upstream gene variant	gene11348: downstream gene variant	gene11349: intron variant
LG1	4436890	A	A | T	A | T	A | T	gene11350: upstream gene variant	gene11351: upstream gene variant	gene11348: downstream gene variant	gene11349: intron variant
LG1	4438155	G	G | A	G	G | A	gene11350: upstream gene variant	gene11351: upstream gene variant	gene11352: downstream gene variant	gene11349: intron variant
LG1	4438224	CT	CT | C	CT	CT	gene11350: upstream gene variant	gene11351: upstream gene variant	gene11352: downstream gene variant	gene11349: intron variant
LG1	4438907	G	G | A	G | A	G | A	gene11349: missense variant: Asp181Asn	gene11350: upstream gene variant	gene11351: upstream gene variant	gene11352: downstream gene variant
LG1	4438908	A	A | G	A | G	A | G	gene11349: missense variant: Asp181Gly	gene11350: upstream gene variant	gene11351: upstream gene variant	gene11352: downstream gene variant
LG1	4438918	G	G | A	G	G	gene11349: synonymous variant: Glu184Glu	gene11350: upstream gene variant	gene11351: upstream gene variant	gene11352: downstream gene variant
LG1	4438926	A	A | G	A | G	A	gene11349: missense variant: Gln187Arg	gene11350: upstream gene variant	gene11351: upstream gene variant	gene11352: downstream gene variant
LG1	4440401	G	G | A	G | A	G	gene11351: upstream gene variant	gene11352: downstream gene variant	gene11349: downstream gene variant	gene11350: downstream gene variant
LG1	4440423	A	A | G	G	G	gene11351: upstream gene variant	gene11352: downstream gene variant	gene11349: downstream gene variant	gene11350: downstream gene variant
LG1	4445473	G	G | GA	G	G	gene11351: downstream gene variant	gene11352: intron variant
LG1	4450207	C	C | T	C | T	C | T	gene11352: intron variant
LG1	4463089	A	A | G	A | G	A | G	gene11353: upstream gene variant
LG1	4463111	A	A | C	A | C	A | C	gene11353: upstream gene variant
LG1	4463116	T	T | A	T | A	T | A	gene11353: upstream gene variant
LG1	4479702	G	G | A	G | A	G | A	gene11355: upstream gene variant	gene11356: upstream gene variant	gene11354: downstream gene variant
LG1	4480309	T	T | A	T | A	T | A	gene11355: upstream gene variant	gene11356: upstream gene variant	gene11354: downstream gene variant
LG1	4497772	A	A | T	A | T	A	gene11358: upstream gene variant	gene11361: upstream gene variant	gene11359: downstream gene variant	gene11360: downstream gene variant
LG1	4498701	T	T | A	T | A	T | A	gene11358: upstream gene variant	gene11361: upstream gene variant	gene11360: downstream gene variant	gene11359: intron variant
LG1	4498724	A	A | T	A | T	A | T	gene11358: upstream gene variant	gene11361: upstream gene variant	gene11360: downstream gene variant	gene11359: intron variant
LG1	4498733	A	A | G	A | G	A | G	gene11358: upstream gene variant	gene11361: upstream gene variant	gene11360: downstream gene variant	gene11359: intron variant
LG1	4498994	T	T | C	T | C	T | C	gene11359: synonymous variant: Lys26Lys	gene11358: upstream gene variant	gene11361: upstream gene variant	gene11360: downstream gene variant
LG1	4499047	G	G | A	G | A	G | A	gene11359: missense variant: Arg9Trp	gene11358: upstream gene variant	gene11361: upstream gene variant	gene11360: downstream gene variant
LG1	4499154	C	C | T	T	T	gene11358: upstream gene variant	gene11361: upstream gene variant	gene11359: upstream gene variant	gene11360: downstream gene variant
LG1	4509421	A	A | T	A	A | T	gene11364: upstream gene variant	gene11361: downstream gene variant	gene11362: downstream gene variant	gene11363: intron variant
LG1	4513032	G	G | A	G | A	G | A	gene11364: synonymous variant: Leu219Leu	gene11365: upstream gene variant	gene11363: upstream gene variant
LG1	4521193	A	A | AT	A	A	gene11368: upstream gene variant	gene11366: upstream gene variant	gene11369: upstream gene variant	gene11365: downstream gene variant	gene11367: downstream gene variant
LG1	4557377	C	C | T	C | T	C | T	gene11377: synonymous variant: Ala110Ala	gene11375: upstream gene variant	gene11376: downstream gene variant
LG1	4557479	A	A | T	A | T	A | T	gene11377: synonymous variant: Ala76Ala	gene11375: upstream gene variant	gene11376: downstream gene variant
LG1	4557482	C	C | T	C | T	C	gene11377: synonymous variant: Leu75Leu	gene11375: upstream gene variant	gene11376: downstream gene variant
LG1	4557486	G	G | T	G | T	G | T	gene11377: missense variant: Pro74His	gene11375: upstream gene variant	gene11376: downstream gene variant
LG1	4557510	C	C | T	C | T	C | T	gene11377: missense variant: Gly66Glu	gene11375: upstream gene variant	gene11376: downstream gene variant
LG1	4557514	C	C | T	C | T	C | T	gene11377: missense variant: Gly65Ser	gene11375: upstream gene variant	gene11376: downstream gene variant
LG1	4561625	A	A | G	A	A | G	gene11377: upstream gene variant	gene11376: downstream gene variant
LG1	4562876	T	T | C	T | C	T | C
LG1	4562909	T	T | A	T | A	T | A
LG1	4562928	C	C | T	C	C
LG1	4566988	A	A | G	A	A	gene11378: downstream gene variant
LG1	4567944	G	G | A	G	G | A	gene11378: downstream gene variant	gene11379: downstream gene variant
LG1	4574632	T	T | TA	T	TAAA	gene11378: upstream gene variant	gene11378: upstream gene variant	gene11380: upstream gene variant	gene11380: upstream gene variant	gene11379: upstream gene variant	gene11379: upstream gene variant	gene11381: downstream gene variant	gene11381: downstream gene variant
LG1	4579896	A	A | AT	AT	AT	gene11382: downstream gene variant	gene11383: downstream gene variant	gene11380: downstream gene variant	gene11381: intron variant
LG1	4592217	G	G | A	G	G	gene11384: synonymous variant: Ala294Ala	gene11383: upstream gene variant	gene11385: downstream gene variant
LG1	4592220	C	C | T	C	C	gene11384: synonymous variant: Leu293Leu	gene11383: upstream gene variant	gene11385: downstream gene variant
LG1	4592370	C	C | T	C	C | T	gene11384: missense variant: Gly268Asp	gene11383: upstream gene variant	gene11385: downstream gene variant
LG1	4608799	A	A | T	A	A	gene11386: downstream gene variant
LG1	4610493	C	C | T	C | T	C | T	gene11386: splice region variant	gene11386: intron variant
LG1	4611512	A	A | G	A | G	G	gene11386: intron variant
LG1	4620886	C	C | T	C	C	gene11387: upstream gene variant	gene11386: upstream gene variant
LG1	4622819	A	A | T	A | T	A | T	gene11387: upstream gene variant	gene11386: upstream gene variant	gene11388: upstream gene variant
LG1	4663741	G	G | A	G | A	G | A	gene11397: missense variant: His442Tyr	gene11396: upstream gene variant	gene11398: downstream gene variant
LG1	4663791	A	A | G	A | G	A | G	gene11397: missense variant: Ile425Thr	gene11396: upstream gene variant	gene11398: downstream gene variant
LG1	4664415	G	G | A	G | A	G | A	gene11397: synonymous variant: Asp243Asp	gene11396: upstream gene variant	gene11398: downstream gene variant
LG1	4664518	G	G | C	G	G	gene11397: missense variant: Thr209Arg	gene11396: upstream gene variant	gene11398: downstream gene variant
LG1	4664526	G	G | C	G	G | C	gene11397: synonymous variant: Ala206Ala	gene11396: upstream gene variant	gene11398: downstream gene variant
LG1	4664535	A	A | G	A | G	A | G	gene11397: synonymous variant: Asn203Asn	gene11396: upstream gene variant	gene11398: downstream gene variant
LG1	4664648	G	G | A	G	G | A	gene11396: upstream gene variant	gene11398: downstream gene variant	gene11397: intron variant
LG1	4664775	A	A | C	A	A	gene11397: missense variant: Asn192Lys	gene11396: upstream gene variant	gene11398: downstream gene variant
LG1	4680049	G	G | A	G | A	G | A	gene11401: synonymous variant: Gly569Gly	gene11400: downstream gene variant
LG1	4680052	T	T | C	T | C	T | C	gene11401: synonymous variant: Arg568Arg	gene11400: downstream gene variant
LG1	4684206	T	T | C	T	T | C	gene11401: upstream gene variant
LG1	4684217	G	G | T	G	G | T	gene11401: upstream gene variant
LG1	4689198	G	G | A	G | A	G	gene11402: upstream gene variant
LG1	4689225	G	G | A	G | A	G | A	gene11402: upstream gene variant
LG1	4689779	C	C | G	C	C	gene11402: upstream gene variant
LG1	4714286	C	C | T	C	C	gene11407: upstream gene variant	gene11410: upstream gene variant	gene11408: downstream gene variant	gene11409: intron variant
LG1	4714289	T	T | C	T	T	gene11407: upstream gene variant	gene11410: upstream gene variant	gene11408: downstream gene variant	gene11409: intron variant
LG1	4723965	G	G | A	G	G	gene11412: upstream gene variant	gene11411: downstream gene variant
LG1	4723984	T	T | G	T	T	gene11412: upstream gene variant	gene11411: downstream gene variant
LG1	4733326	T	T | G	T	T	gene11413: downstream gene variant	gene11414: downstream gene variant	gene11412: intron variant
LG1	4733331	T	T | C	T | C	T	gene11413: downstream gene variant	gene11414: downstream gene variant	gene11412: intron variant
LG1	4733373	T	T | A	T | A	T | A	gene11413: downstream gene variant	gene11414: downstream gene variant	gene11412: intron variant
LG1	4734466	A	A | C	C	A | C	gene11413: downstream gene variant	gene11414: downstream gene variant	gene11412: downstream gene variant
LG1	4734469	C	C | A	A	C | A	gene11413: downstream gene variant	gene11414: downstream gene variant	gene11412: downstream gene variant
LG1	4758475	A	A | T	A	A	gene11418: upstream gene variant	gene11419: intron variant
LG1	4764318	A	A | G	A	A	gene11419: downstream gene variant	gene11420: intron variant
LG1	4764319	G	G | A	G	G	gene11419: downstream gene variant	gene11420: intron variant
LG1	4786154	A	A | T	A | T	A | T	gene11427: upstream gene variant	gene11428: upstream gene variant	gene11426: upstream gene variant	gene11429: downstream gene variant
LG1	4786176	A	A | G	A	A	gene11427: upstream gene variant	gene11428: upstream gene variant	gene11426: upstream gene variant	gene11429: downstream gene variant
LG1	4795465	T	T | A	T | A	T | A	gene11429: intron variant
LG1	4795677	C	C | A	C | A	C | A	gene11429: intron variant
LG1	4795733	T	T | C	T | C	T	gene11429: intron variant
LG1	4795756	A	A | G	A | G	A	gene11429: intron variant
LG1	4795871	A	A | T	A	A | T	gene11429: intron variant
LG1	4797921	G	G | C	G | C	G | C	gene11429: intron variant
LG1	4798066	G	G | A	G | A	G | A	gene11430: downstream gene variant	gene11429: intron variant
LG1	4798079	C	C | A	C | A	C | A	gene11429: splice region variant	gene11430: downstream gene variant	gene11429: intron variant
LG1	4798096	G	G | A	G | A	G	gene11429: synonymous variant: Phe840Phe	gene11430: downstream gene variant
LG1	4798110	A	A | T	A | T	A	gene11429: missense variant: Ser836Thr	gene11430: downstream gene variant
LG1	4798231	G	G | A	G | A	G | A	gene11429: splice region variant	gene11430: downstream gene variant	gene11429: intron variant
LG1	4815793	C	C | CT	C	C | CT	gene11433: frameshift variant	gene11432: downstream gene variant
LG1	4815820	T	T | A	T	T | A	gene11433: synonymous variant: Ser21Ser	gene11432: downstream gene variant
LG1	4819865	A	A | T	A | T	A | T	gene11433: upstream gene variant
LG1	4819869	G	G | C	G | C	G | C	gene11433: upstream gene variant
LG1	4833893	A	A | T	T	A	gene01928: intron variant
LG1	4833895	T	T | A	A	T	gene01928: intron variant
LG1	4835030	C	C | T	C	C	gene01928: intron variant
LG1	4839111	A	A | T	T	T	gene01929: upstream gene variant	gene01928: intron variant
LG1	4839200	G	G | T	T	G | T	gene01929: upstream gene variant	gene01928: intron variant
LG1	4840234	T	T | A	A	A	gene01929: upstream gene variant	gene01928: intron variant
LG1	4841345	T	T | A	A	A	gene01929: upstream gene variant	gene01928: intron variant
LG1	4846364	C	C | A	C | A	C	gene01928: upstream gene variant	gene01929: intron variant
LG1	4846373	C	C | T	C | T	C	gene01928: upstream gene variant	gene01929: intron variant
LG1	4847270	C	C | T	C | T	C	gene01928: upstream gene variant	gene01929: intron variant
LG1	4850440	T	T | C	T	T	gene01929: downstream gene variant
LG1	4850495	G	G | A	G | A	G | A	gene01929: downstream gene variant
LG1	4856506	G	G | A	G	G	gene01930: downstream gene variant
LG1	4856517	C	C | T	C	C	gene01930: downstream gene variant
LG1	4857036	G	G | A	G | A	G | A	gene01930: downstream gene variant
LG1	4857512	T	T | G	T	T	gene01930: downstream gene variant
LG1	4857528	G	G | T	G | T	G | T	gene01930: downstream gene variant
LG1	4857543	A	A | C	A | C	A | C	gene01930: downstream gene variant
LG1	4865708	C	C | T	C	C
LG1	4865709	C	C | T	C	C
LG1	4865752	G	G | A	G	G
LG1	4884833	T	T | A	T	T	gene02016: upstream gene variant	gene02018: upstream gene variant	gene02015: downstream gene variant	gene02017: intron variant
LG1	4884842	C	C | T	C	C	gene02016: upstream gene variant	gene02018: upstream gene variant	gene02015: downstream gene variant	gene02017: intron variant
LG1	4902642	T	T | TA	TA	TA	gene02020: downstream gene variant	gene02018: downstream gene variant	gene02019: intron variant
LG1	4919906	C	C | T	C	C
LG1	4919913	C	C | A	C	C
LG1	4920416	A	A | G	A | G	A | G
LG1	4920426	T	T | C	T | C	T | C
LG1	4920462	G	G | C	G | C	G | C
LG1	4924083	A	A | T	A	A	gene02022: downstream gene variant
LG1	4927168	A	A | G	A | G	A	gene02022: downstream gene variant
LG1	4937990	A	A | T	A	A	gene02023: downstream gene variant
LG1	4942655	G	G | A	G | A	G | A	gene02024: upstream gene variant	gene02023: upstream gene variant
LG1	4943857	G	G | A	G | A	G | A	gene02024: upstream gene variant	gene02023: upstream gene variant
LG1	4943869	T	T | C	T | C	T | C	gene02024: upstream gene variant	gene02023: upstream gene variant
LG1	4951628	T	T | G	T	T	gene02026: upstream gene variant	gene02024: downstream gene variant	gene02025: intron variant
LG1	4959614	A	A | AT	AT	AT	gene02026: intron variant
LG1	4963937	T	T | G	T | G	T	gene02027: downstream gene variant	gene02026: downstream gene variant	gene02028: downstream gene variant
LG1	4965185	C	C | T	C | T	C | T	gene02027: synonymous variant: Lys156Lys	gene02026: downstream gene variant	gene02028: downstream gene variant
LG1	4965191	T	T | C	T | C	T | C	gene02027: synonymous variant: Gln154Gln	gene02026: downstream gene variant	gene02028: downstream gene variant
LG1	4993736	A	A | AT	AT	AT	gene02032: downstream gene variant	gene02033: downstream gene variant
LG1	4998440	G	G | T	G | T	G | T	gene02033: upstream gene variant	gene02034: downstream gene variant
LG1	4998478	T	T | C	T	T | C	gene02033: upstream gene variant	gene02034: downstream gene variant
LG1	4999658	G	G | A	G	G	gene02033: upstream gene variant	gene02034: downstream gene variant
LG1	4999863	G	G | A	G | A	G | A	gene02033: upstream gene variant	gene02034: downstream gene variant
LG1	5002452	G	G | GT	G | GT	G	gene02034: upstream gene variant
LG1	5007731	A	A | T	A | T	A
LG1	5007740	C	C | T	C | T	C
LG1	5025929	A	A | C	A	A	gene02037: upstream gene variant	gene02036: intron variant
LG1	5025930	C	C | T	C	C	gene02037: upstream gene variant	gene02036: intron variant
LG1	5032871	G	G | GT	GT	GT	gene02036: downstream gene variant	gene02038: downstream gene variant	gene02037: intron variant
LG1	5034199	G	G | T	G	G	gene02038: downstream gene variant	gene02037: intron variant
LG1	5034200	T	T | A	T	T | A	gene02038: downstream gene variant	gene02037: intron variant
LG1	5037372	C	C | A	C	C	gene33870: upstream gene variant	gene02037: downstream gene variant	gene02038: intron variant
LG1	5047250	A	A | G	A | G	A | G	gene02039: upstream gene variant
LG1	5062842	C	C | T	C | T	C | T	gene02044: upstream gene variant	gene02042: upstream gene variant	gene02043: upstream gene variant	gene02045: downstream gene variant
LG1	5062853	A	A | G	A | G	A | G	gene02044: upstream gene variant	gene02042: upstream gene variant	gene02043: upstream gene variant	gene02045: downstream gene variant
LG1	5074374	G	G | A	G	G	gene02047: missense variant: Arg1096Trp	gene02045: upstream gene variant	gene02046: downstream gene variant
LG1	5087218	T	T | A	T | A	T | A	gene02049: upstream gene variant	gene02048: downstream gene variant
LG1	5087230	A	A | T	A | T	A | T	gene02049: upstream gene variant	gene02048: downstream gene variant
LG1	5087235	C	C | T	C | T	C | T	gene02049: upstream gene variant	gene02048: downstream gene variant
LG1	5093846	C	C | G	C	C | G	gene02050: missense variant: Arg243Pro	gene02051: upstream gene variant	gene02049: downstream gene variant
LG1	5093865	G	G | A	G	G | A	gene02051: upstream gene variant	gene02049: downstream gene variant	gene02050: intron variant
LG1	5093883	A	A | G	A	A | G	gene02051: upstream gene variant	gene02049: downstream gene variant	gene02050: intron variant
LG1	5093945	G	G | A	G | A	G	gene02051: upstream gene variant	gene02049: downstream gene variant	gene02050: intron variant
LG1	5093951	C	C | A	C | A	C	gene02051: upstream gene variant	gene02049: downstream gene variant	gene02050: intron variant
LG1	5096002	G	G | A	G	G | A	gene02051: synonymous variant: Gly228Gly	gene02050: upstream gene variant
LG1	5096005	C	C | T	C | T	C | T	gene02051: synonymous variant: Leu229Leu	gene02050: upstream gene variant
LG1	5096045	G	G | A	G | A	G | A	gene02051: missense variant: Val243Ile	gene02050: upstream gene variant
LG1	5096050	G	G | T	G | T	G | T	gene02051: missense variant: Glu244Asp	gene02050: upstream gene variant
LG1	5096118	T	T | C	T	T | C	gene02050: upstream gene variant	gene02051: intron variant
LG1	5099496	A	A | G	A	G	gene02050: upstream gene variant	gene02051: downstream gene variant
LG1	5099690	G	G | A	G | A	G | A	gene02051: downstream gene variant
LG1	5099701	C	C | CA	C | CA	C | CA	gene02051: downstream gene variant
LG1	5104523	C	C | T	C	C
LG1	5108392	A	A | AT	A | AT	A | AT	gene02052: upstream gene variant	gene02053: downstream gene variant
LG1	5113632	G	G | A	G | A	G | A	gene02053: synonymous variant: Val29Val	gene02054: upstream gene variant	gene02052: downstream gene variant
LG1	5113647	C	C | A	C | A	C | A	gene02053: synonymous variant: Val24Val	gene02054: upstream gene variant	gene02052: downstream gene variant
LG1	5113672	G	G | A	G | A	G	gene02053: missense variant: Pro16Leu	gene02054: upstream gene variant	gene02052: downstream gene variant
LG1	5113924	T	T | A	A	T | A	gene02054: upstream gene variant	gene02053: upstream gene variant	gene02052: downstream gene variant
LG1	5113925	A	A | T	A	A	gene02054: upstream gene variant	gene02053: upstream gene variant	gene02052: downstream gene variant
LG1	5119617	T	T | C	C	T | C	gene02056: upstream gene variant	gene02055: downstream gene variant	gene02054: intron variant
LG1	5123744	C	C | T	C | T	C | T	gene02055: upstream gene variant	gene02054: downstream gene variant	gene02056: intron variant
LG1	5123748	C	C | T	C | T	C | T	gene02055: upstream gene variant	gene02054: downstream gene variant	gene02056: intron variant
LG1	5126818	T	T | C	T	T	gene02056: downstream gene variant
LG1	5127140	A	A | G	A	A | G	gene02056: downstream gene variant
LG1	5127154	T	T | G	T | G	T | G	gene02056: downstream gene variant
LG1	5127371	C	C | T	C | T	C | T	gene02056: downstream gene variant
LG1	5128547	A	A | G	A | G	A | G	gene02056: downstream gene variant
LG1	5128570	T	T | C	T | C	T | C	gene02056: downstream gene variant
LG1	5128595	G	G | A	G | A	G | A	gene02056: downstream gene variant
LG1	5128603	C	C | T	C | T	C | T	gene02056: downstream gene variant
LG1	5128607	C	C | T	C | T	C | T	gene02056: downstream gene variant
LG1	5129880	C	C | T	C | T	C
LG1	5132238	A	A | G	A	A | G
LG1	5132248	T	T | A	T	T | A
LG1	5132570	G	G | A	G | A	G | A
LG1	5152303	C	C | T	C | T	C | T	gene02059: upstream gene variant	gene02057: downstream gene variant	gene02058: downstream gene variant	gene02060: downstream gene variant
LG1	5159069	C	C | T	C	C	gene02062: upstream gene variant	gene02060: upstream gene variant	gene02061: upstream gene variant
LG1	5163775	C	C | T	C	C | T	gene02063: upstream gene variant	gene02062: downstream gene variant	gene02064: downstream gene variant
LG1	5163789	TC	TC | T	TC	TC | T	gene02063: upstream gene variant	gene02062: downstream gene variant	gene02064: downstream gene variant
LG1	5163799	A	A | G	A | G	A | G	gene02063: upstream gene variant	gene02062: downstream gene variant	gene02064: downstream gene variant
LG1	5163850	G	G | GT	G	G	gene02063: upstream gene variant	gene02062: downstream gene variant	gene02064: downstream gene variant
LG1	5175095	G	G | A	G | A	G | A	gene02064: upstream gene variant	gene02065: upstream gene variant	gene02066: downstream gene variant
LG1	5175134	A	A | AG	A | AG	A | AG	gene02064: upstream gene variant	gene02065: upstream gene variant	gene02066: downstream gene variant
LG1	5177515	A	A | AT	A	A	gene02065: upstream gene variant	gene02067: upstream gene variant	gene02066: intron variant
LG1	5189282	G	G | GTT	G	G	gene02068: upstream gene variant	gene02070: downstream gene variant	gene02069: intron variant
LG1	5217003	C	C | A	A	A	gene02074: upstream gene variant	gene02076: upstream gene variant	gene02075: upstream gene variant
LG1	5217143	G	G | A	G | A	G | A	gene02074: upstream gene variant	gene02076: upstream gene variant	gene02075: upstream gene variant
LG1	5217156	C	C | T	C | T	C | T	gene02074: upstream gene variant	gene02076: upstream gene variant	gene02075: upstream gene variant
LG1	5222255	A	A | AT	A	A	gene02076: frameshift variant	gene02077: downstream gene variant
LG1	5223216	A	A | C	A | C	A | C	gene02077: downstream gene variant	gene02076: downstream gene variant
LG1	5223219	C	C | T	C | T	C | T	gene02077: downstream gene variant	gene02076: downstream gene variant
LG1	5223220	T	T | A	T | A	T | A	gene02077: downstream gene variant	gene02076: downstream gene variant
LG1	5224015	C	C | A	C | A	C | A	gene02077: downstream gene variant	gene02076: downstream gene variant
LG1	5224035	C	C | A	C | A	C | A	gene02077: downstream gene variant	gene02076: downstream gene variant
LG1	5224049	C	C | A	C | A	C | A	gene02077: downstream gene variant	gene02076: downstream gene variant
LG1	5224574	C	C | T	T	T	gene02077: downstream gene variant	gene02076: downstream gene variant
LG1	5229878	G	G | GA	GAA	G	gene02077: upstream gene variant	gene02077: upstream gene variant	gene02078: upstream gene variant	gene02078: upstream gene variant
LG1	5243903	T	T | A	T	T	gene02082: upstream gene variant	gene02081: upstream gene variant	gene02079: downstream gene variant	gene02080: downstream gene variant	gene02083: downstream gene variant
LG1	5247638	G	G | GA	GAAA	GAAA	gene02081: upstream gene variant	gene02081: upstream gene variant	gene02084: upstream gene variant	gene02084: upstream gene variant	gene02083: downstream gene variant	gene02083: downstream gene variant	gene02082: downstream gene variant	gene02082: downstream gene variant	gene02085: downstream gene variant	gene02085: downstream gene variant
LG1	5258799	G	G | GA	GA	G | GA	gene02086: upstream gene variant	gene02085: upstream gene variant	gene02087: downstream gene variant
LG1	5281022	A	A | C	A	A | C	gene02089: upstream gene variant	gene02090: downstream gene variant
LG1	5281027	T	T | A	T	T | A	gene02089: upstream gene variant	gene02090: downstream gene variant
LG1	5281040	G	G | A	G	G | A	gene02089: upstream gene variant	gene02090: downstream gene variant
LG1	5281355	G	G | A	G	G | A	gene02089: upstream gene variant	gene02090: downstream gene variant
LG1	5281375	A	A | T	A | T	A | T	gene02089: upstream gene variant	gene02090: downstream gene variant
LG1	5281409	T	T | A	T | A	T | A	gene02089: upstream gene variant	gene02090: downstream gene variant
LG1	5304256	A	A | C	A	A	gene02095: upstream gene variant	gene02093: upstream gene variant	gene02096: downstream gene variant	gene02094: intron variant
LG1	5304272	G	G | A	G | A	G | A	gene02094: splice acceptor variant	gene02095: upstream gene variant	gene02093: upstream gene variant	gene02096: downstream gene variant	gene02094: intron variant
LG1	5304328	G	G | A	G | A	G | A	gene02094: missense variant: Gly43Glu	gene02095: upstream gene variant	gene02093: upstream gene variant	gene02096: downstream gene variant
LG1	5304331	A	A | G	A | G	A | G	gene02094: missense variant: Tyr44Cys	gene02095: upstream gene variant	gene02093: upstream gene variant	gene02096: downstream gene variant
LG1	5304375	A	A | G	A | G	A | G	gene02094: missense variant: Lys59Glu	gene02095: upstream gene variant	gene02093: upstream gene variant	gene02096: downstream gene variant
LG1	5304388	T	T | C	T | C	T | C	gene02094: missense variant: Val63Ala	gene02095: upstream gene variant	gene02093: upstream gene variant	gene02096: downstream gene variant
LG1	5304393	G	G | T	G | T	G	gene02094: missense variant: Val65Phe	gene02095: upstream gene variant	gene02093: upstream gene variant	gene02096: downstream gene variant
LG1	5304395	T	T | C	T	T	gene02094: synonymous variant: Val65Val	gene02095: upstream gene variant	gene02093: upstream gene variant	gene02096: downstream gene variant
LG1	5304468	T	T | A	T	T	gene02095: upstream gene variant	gene02093: upstream gene variant	gene02096: downstream gene variant	gene02094: intron variant
LG1	5318952	ACGG	ACGG | A	ACGG	ACGG	gene02097: upstream gene variant	gene02098: downstream gene variant
LG1	5322091	G	G | A	G | A	G | A	gene02097: upstream gene variant	gene02099: downstream gene variant	gene02098: intron variant
LG1	5328938	A	A | AT	AT	AT	gene02099: intron variant
LG1	5329272	C	C | T	C | T	C | T	gene02099: intron variant
LG1	5331621	G	G | A	G	G	gene02099: upstream gene variant	gene02100: downstream gene variant
LG1	5331639	C	C | T	C	C	gene02099: upstream gene variant	gene02100: downstream gene variant
LG1	5331642	G	G | A	G	G	gene02099: upstream gene variant	gene02100: downstream gene variant
LG1	5400507	G	G | T	G | T	G	gene02112: upstream gene variant	gene02113: downstream gene variant
LG1	5400517	G	G | T	G	G | T	gene02112: upstream gene variant	gene02113: downstream gene variant
LG1	5404394	C	C | T	C | T	C | T	gene02113: upstream gene variant
LG1	5404432	AG	AG | A	AG | A	AG | A	gene02113: upstream gene variant
LG1	5404440	T	T | A	T | A	T | A	gene02113: upstream gene variant
LG1	5418609	T	T | A	T | A	T | A	gene01918: upstream gene variant
LG1	5429904	C	C | T	C | T	C | T	gene12621: downstream gene variant
LG1	5429907	C	C | T	C	C | T	gene12621: downstream gene variant
LG1	5429909	G	G | A	G	G | A	gene12621: downstream gene variant
LG1	5429968	C	C | A	C | A	C | A	gene12621: downstream gene variant
LG1	5430006	A	A | G	A	A	gene12621: downstream gene variant
LG1	5430013	A	A | G	A	A	gene12621: downstream gene variant
LG1	5430015	G	G | T	G	G	gene12621: downstream gene variant
LG1	5430844	A	A | T	A | T	A | T	gene12621: missense variant: Phe325Ile
LG1	5431808	G	G | A	G | A	G	gene12621: intron variant
LG1	5438101	A	A | G	A	A	gene12622: downstream gene variant	gene12623: downstream gene variant	gene12621: intron variant
LG1	5438721	G	G | A	G | A	G | A	gene12622: downstream gene variant	gene12623: downstream gene variant	gene12621: intron variant
LG1	5438721	G	G | GA	G	G	gene12622: downstream gene variant	gene12623: downstream gene variant	gene12621: intron variant
LG1	5438755	G	G | A	G | A	G | A	gene12622: downstream gene variant	gene12623: downstream gene variant	gene12621: intron variant
LG1	5438837	T	T | TA	T | TA	T | TA	gene12621: upstream gene variant	gene12622: downstream gene variant	gene12623: downstream gene variant
LG1	5438843	C	C | G	C | G	C | G	gene12621: upstream gene variant	gene12622: downstream gene variant	gene12623: downstream gene variant
LG1	5442856	C	C | A	A	A	gene12623: stop gained: Gly412*	gene12621: upstream gene variant	gene12622: upstream gene variant
LG1	5442907	C	C | T	C | T	C | T	gene12623: missense variant: Asp395Asn	gene12621: upstream gene variant	gene12622: upstream gene variant
LG1	5443098	G	G | A	G | A	G | A	gene12621: upstream gene variant	gene12622: upstream gene variant	gene12623: intron variant
LG1	5443109	A	A | G	A	A | G	gene12623: splice region variant	gene12621: upstream gene variant	gene12622: upstream gene variant	gene12623: intron variant
LG1	5443585	A	A | G	A	A | G	gene12621: upstream gene variant	gene12622: upstream gene variant	gene12624: downstream gene variant	gene12623: intron variant
LG1	5446588	T	T | TA	TA	TA	gene12623: upstream gene variant	gene12624: downstream gene variant
LG1	5452823	A	A | C	A | C	A | C	gene12624: upstream gene variant	gene12625: downstream gene variant
LG1	5453104	C	C | T	C | T	C	gene12624: upstream gene variant	gene12625: downstream gene variant
LG1	5453114	A	A | T	A | T	A	gene12624: upstream gene variant	gene12625: downstream gene variant
LG1	5453135	A	A | G	A | G	A	gene12624: upstream gene variant	gene12625: downstream gene variant
LG1	5483629	G	G | A	G	G	gene12630: missense variant: Val104Ile	gene12628: upstream gene variant	gene12629: upstream gene variant	gene12632: upstream gene variant	gene12631: downstream gene variant
LG1	5483633	G	G | A	G	G	gene12630: stop gained: Trp105*	gene12628: upstream gene variant	gene12629: upstream gene variant	gene12632: upstream gene variant	gene12631: downstream gene variant
LG1	5485763	A	A | C	A | C	A | C	gene12629: upstream gene variant	gene12632: upstream gene variant	gene12631: downstream gene variant	gene12630: downstream gene variant	gene12633: downstream gene variant
LG1	5488045	C	C | A	C | A	C | A	gene12631: upstream gene variant	gene12630: downstream gene variant	gene12633: downstream gene variant	gene12632: downstream gene variant
LG1	5496592	C	C | CA	C	C	gene12633: upstream gene variant	gene12634: intron variant
LG1	5497507	A	A | C	A | C	A | C	gene12633: upstream gene variant	gene12634: intron variant
LG1	5497526	G	G | GT	G | GT	G | GT	gene12633: upstream gene variant	gene12634: intron variant
LG1	5497542	A	A | G	A	A | G	gene12633: upstream gene variant	gene12634: intron variant
LG1	5506404	G	G | A	G | A	G | A	gene12635: upstream gene variant	gene12636: downstream gene variant
LG1	5506420	A	A | C	C	C	gene12635: upstream gene variant	gene12636: downstream gene variant
LG1	5506458	G	G | T	T	T	gene12635: upstream gene variant	gene12636: downstream gene variant
LG1	5506468	T	T | C	C	C	gene12635: upstream gene variant	gene12636: downstream gene variant
LG1	5506611	C	C | G	G	G	gene12635: upstream gene variant	gene12636: downstream gene variant
LG1	5506625	G	G | T	T	T	gene12635: upstream gene variant	gene12636: downstream gene variant
LG1	5506691	A	A | G	G	G	gene12635: upstream gene variant	gene12636: downstream gene variant
LG1	5506695	C	C | T	T	T	gene12635: upstream gene variant	gene12636: downstream gene variant
LG1	5506720	A	A | G	A | G	A | G	gene12635: upstream gene variant	gene12636: downstream gene variant
LG1	5506804	T	T | C	C	C	gene12635: upstream gene variant	gene12636: downstream gene variant
LG1	5506807	G	G | A	A	A	gene12635: upstream gene variant	gene12636: downstream gene variant
LG1	5506902	C	C | T	T	T	gene12636: missense variant: Ala1440Thr	gene12635: upstream gene variant
LG1	5506903	C	C | T	T	T	gene12636: synonymous variant: Thr1439Thr	gene12635: upstream gene variant
LG1	5506967	C	C | T	T	T	gene12635: upstream gene variant	gene12636: intron variant
LG1	5507050	C	C | T	T	T	gene12636: missense variant: Arg1421His	gene12635: upstream gene variant
LG1	5507336	G	G | A	A	A	gene12635: upstream gene variant	gene12636: intron variant
LG1	5507576	T	T | C	T	T	gene12635: upstream gene variant	gene12636: intron variant
LG1	5507582	C	C | T	T	T	gene12635: upstream gene variant	gene12636: intron variant
LG1	5508699	C	C | T	C | T	C | T	gene12635: upstream gene variant	gene12636: intron variant
LG1	5508889	AT	AT | A	AT	AT	gene12636: splice region variant	gene12635: upstream gene variant	gene12636: intron variant
LG1	5508895	A	A | G	A | G	A | G	gene12636: splice donor variant	gene12635: upstream gene variant	gene12636: intron variant
LG1	5508916	G	G | A	G | A	G | A	gene12636: missense variant: Ala1173Val	gene12635: upstream gene variant
LG1	5509655	G	G | A	A	A	gene12636: synonymous variant: Asp961Asp	gene12635: upstream gene variant
LG1	5510026	C	C | T	T	T	gene12636: missense variant: Ala838Thr	gene12635: upstream gene variant
LG1	5510135	C	C | T	T	T	gene12636: synonymous variant: Thr801Thr	gene12635: upstream gene variant
LG1	5510340	T	T | A	A	A	gene12636: missense variant: Gln792Leu	gene12635: upstream gene variant
LG1	5510519	T	T | C	C	C	gene12635: upstream gene variant	gene12637: downstream gene variant	gene12636: intron variant
LG1	5510626	G	G | A	A	A	gene12635: upstream gene variant	gene12637: downstream gene variant	gene12636: intron variant
LG1	5510629	G	G | A	G | A	G | A	gene12635: upstream gene variant	gene12637: downstream gene variant	gene12636: intron variant
LG1	5515923	A	A | T	A | T	A	gene12636: upstream gene variant	gene12638: downstream gene variant	gene12637: intron variant
LG1	5515924	T	T | A	T | A	T	gene12636: upstream gene variant	gene12638: downstream gene variant	gene12637: intron variant
LG1	5526660	A	A | G	G	G	gene12638: upstream gene variant	gene12640: upstream gene variant	gene12639: upstream gene variant
LG1	5526682	C	C | T	T	T	gene12638: upstream gene variant	gene12640: upstream gene variant	gene12639: upstream gene variant
LG1	5527068	A	A | G	A | G	A | G	gene12638: upstream gene variant	gene12640: upstream gene variant	gene12639: upstream gene variant
LG1	5527095	G	G | A	G | A	G	gene12638: upstream gene variant	gene12640: upstream gene variant	gene12639: upstream gene variant
LG1	5527154	T	T | G	T | C	T | G	gene12638: upstream gene variant	gene12638: upstream gene variant	gene12640: upstream gene variant	gene12640: upstream gene variant	gene12639: upstream gene variant	gene12639: upstream gene variant
LG1	5527176	A	A | G	A	A	gene12638: upstream gene variant	gene12640: upstream gene variant	gene12639: upstream gene variant
LG1	5527184	T	T | A	T | G	T	gene12638: upstream gene variant	gene12638: upstream gene variant	gene12640: upstream gene variant	gene12640: upstream gene variant	gene12639: upstream gene variant	gene12639: upstream gene variant
LG1	5527466	A	A | T	A	A	gene12638: upstream gene variant	gene12640: upstream gene variant	gene12639: upstream gene variant
LG1	5527495	T	T | C	T	T | C	gene12638: upstream gene variant	gene12640: upstream gene variant	gene12639: upstream gene variant
LG1	5527519	A	A | T	A	A	gene12638: upstream gene variant	gene12640: upstream gene variant	gene12639: upstream gene variant
LG1	5528284	G	G | A	G	G	gene12638: upstream gene variant	gene12640: upstream gene variant	gene12639: upstream gene variant
LG1	5528513	C	C | T	C | T	C | T	gene12638: upstream gene variant	gene12640: upstream gene variant	gene12639: upstream gene variant
LG1	5528614	G	G | C	G | C | A	G | C | A	gene12638: upstream gene variant	gene12638: upstream gene variant	gene12640: upstream gene variant	gene12640: upstream gene variant	gene12639: upstream gene variant	gene12639: upstream gene variant
LG1	5528643	A	A | C	A	A	gene12638: upstream gene variant	gene12640: upstream gene variant	gene12639: upstream gene variant
LG1	5528683	A	A | G	G	G	gene12638: upstream gene variant	gene12640: upstream gene variant	gene12639: upstream gene variant
LG1	5572720	G	G | A	G | A	G | A	gene12648: downstream gene variant
LG1	5572728	C	C | G	C | G	C | G	gene12648: downstream gene variant
LG1	5573368	G	G | A	G | A	G | A	gene12648: downstream gene variant
LG1	5573375	G	G | GA	G | GA	G | GA	gene12648: downstream gene variant
LG1	5573386	T	T | C	T | C	T | C	gene12648: downstream gene variant
LG1	5573407	C	C | T	C | T	C | T	gene12648: downstream gene variant
LG1	5579037	C	C | T	C | T	C
LG1	5588759	G	G | A	G	G	gene12650: missense variant: Leu226Phe	gene12651: upstream gene variant	gene12649: downstream gene variant
LG1	5588768	C	C | T	C	C	gene12650: missense variant: Val223Ile	gene12651: upstream gene variant	gene12649: downstream gene variant
LG1	5588860	C	C | T	C	C	gene12651: upstream gene variant	gene12649: downstream gene variant	gene12650: intron variant
LG1	5589050	G	G | T	G	G	gene12651: upstream gene variant	gene12649: downstream gene variant	gene12650: intron variant
LG1	5589119	AG	AG | A	AG	AG	gene12651: upstream gene variant	gene12649: downstream gene variant	gene12650: intron variant
LG1	5589132	G	G | C	G	G	gene12651: upstream gene variant	gene12649: downstream gene variant	gene12650: intron variant
LG1	5589153	C	C | A	C	C	gene12651: upstream gene variant	gene12649: downstream gene variant	gene12650: intron variant
[truncated: 63,536 more rows]

## Sheet: B. H4 Hetro_ High-Impact
Chromosome	Location	Ref (H4x4)*	H4	Rü	YW	Impact of the variant on genes**
LG1	285190	C	C | CT	CT	CT	gene10080: frameshift variant	gene10078: upstream gene variant	gene10079: downstream gene variant
LG1	483335	G	G | GC	G | GC	G	gene34733: frameshift variant	gene10127: upstream gene variant	gene34734: downstream gene variant
LG1	519643	A	A | G	A | G	A	gene10134: splice acceptor variant	gene10134: intron variant
LG1	589908	C	C | T	C | T	C | T	gene34735: stop gained: Gln120*	gene10144: downstream gene variant
LG1	649663	G	G | T	G | T	G | T	gene10155: stop gained: Glu131*	gene10154: downstream gene variant
LG1	966996	C	C | T	C | T	C | T	gene10232: stop gained: Gln107*	gene10231: downstream gene variant
LG1	1100655	GC	GC | G	GC	GC	gene10243: frameshift variant	gene10244: downstream gene variant
LG1	1505242	T	T | A	T | A	T | A	gene30879: stop gained: Arg142*	gene30880: upstream gene variant	gene30878: downstream gene variant
LG1	1505468	C	C | G	C | G	C | G	gene30879: splice acceptor variant	gene30880: upstream gene variant	gene30878: downstream gene variant	gene30879: intron variant
LG1	2283579	A	A | ATC	A | ATC	A	gene31047: frameshift variant	gene31046: upstream gene variant	gene31048: upstream gene variant
LG1	3734942	C	C | T	C | T	C | T	gene26550: stop gained: Arg167*
LG1	3836281	C	C | T	C	C | T	gene26568: stop gained: Trp584*
LG1	3877553	C	C | CT	C	C | CT	gene26574: frameshift variant	gene26573: upstream gene variant
LG1	4025764	A	A | G	A | G	A | G	gene34469: splice donor variant	gene34469: intron variant
LG1	4067872	C	C | T	C | T	C | T	gene26434: stop gained: Gln282*	gene26435: upstream gene variant
LG1	4154423	TG	TG | T	TG | T	TG | T	gene11283: frameshift variant	gene11284: upstream gene variant	gene11282: downstream gene variant
LG1	4815793	C	C | CT	C	C | CT	gene11433: frameshift variant	gene11432: downstream gene variant
LG1	5222255	A	A | AT	A	A	gene02076: frameshift variant	gene02077: downstream gene variant
LG1	5304272	G	G | A	G | A	G | A	gene02094: splice acceptor variant	gene02095: upstream gene variant	gene02093: upstream gene variant	gene02096: downstream gene variant	gene02094: intron variant
LG1	5442856	C	C | A	A	A	gene12623: stop gained: Gly412*	gene12621: upstream gene variant	gene12622: upstream gene variant
LG1	5483633	G	G | A	G	G	gene12630: stop gained: Trp105*	gene12628: upstream gene variant	gene12629: upstream gene variant	gene12632: upstream gene variant	gene12631: downstream gene variant
LG1	5508895	A	A | G	A | G	A | G	gene12636: splice donor variant	gene12635: upstream gene variant	gene12636: intron variant
LG1	5673689	G	G | T	G	G	gene12670: stop gained: Glu83*	gene12668: upstream gene variant	gene12669: upstream gene variant
LG1	6306228	G	G | A	G | A	G | A	gene12538: stop gained: Trp548*	gene12539: downstream gene variant
LG1	6740690	AG	AG | A	AG	AG	gene35184: frameshift variant
LG1	6763820	C	C | T	C	C	gene35188: splice acceptor variant	gene35186: upstream gene variant	gene35187: upstream gene variant	gene35189: downstream gene variant	gene35188: intron variant
LG1	6922905	G	G | A	G	G	gene13005: stop gained: Trp463*
LG1	7070495	G	G | C	G | C	G | C	gene13028: stop gained: Ser746*
LG1	7225378	C	C | T	C	C	gene35192: stop gained: Trp29*	gene13056: upstream gene variant	gene13055: downstream gene variant
LG1	8096724	C	C | T	C	C | T	gene14879: stop gained: Gln61*	gene14877: upstream gene variant	gene14878: upstream gene variant	gene14880: downstream gene variant	gene14881: downstream gene variant
LG1	8550790	C	C | T	C | T	C	gene14717: stop gained: Gln88*	gene14716: upstream gene variant	gene35197: upstream gene variant	gene14718: upstream gene variant	gene35196: downstream gene variant	gene14715: downstream gene variant
LG1	9391445	A	A | C	A | C	A | C	gene30484: stop lost: Ter165Glu	gene30485: upstream gene variant	gene30486: upstream gene variant
LG1	9553302	G	G | A	G | A	G | A	gene30506: splice donor variant	gene30506: intron variant
LG1	10032609	T	T | TG	TG	T | TG	gene34344: frameshift variant
LG1	10304068	G	G | T	G | T	G | T	gene31634: splice donor variant	gene31635: downstream gene variant	gene31634: intron variant
LG1	10708131	T	T | C	T | C	T | C	gene24182: splice acceptor variant	gene24181: upstream gene variant	gene24180: downstream gene variant	gene24182: intron variant
LG1	10751663	G	G | A	G | A	G	gene24189: start lost	gene24188: upstream gene variant	gene24187: downstream gene variant
LG1	10751686	C	C | A	C | A	C | A	gene24189: stop gained: Ser9*	gene24188: upstream gene variant	gene24187: downstream gene variant
LG1	11137200	C	C | T	C | T	C | T	gene34089: stop gained: Gln43*	gene24463: upstream gene variant
LG1	11475115	C	C | T	C	C	gene25466: stop gained: Arg41*	gene25465: upstream gene variant	gene25467: downstream gene variant
LG1	11554541	A	A | G	A	A	gene25475: start lost	gene25476: upstream gene variant	gene25477: downstream gene variant
LG1	11924206	C	C | A	C | A	C | A	gene34086: stop gained: Glu181*
LG1	12069780	A	A | G	A | G	A	gene24548: splice acceptor variant	gene24549: upstream gene variant	gene24547: downstream gene variant	gene24548: intron variant
LG1	12575723	G	G | A	G | A	G | A	gene17833: stop gained: Gln40*
LG1	13247377	A	A | G	A	A | G	gene31393: stop lost: Ter548Arg	gene31391: upstream gene variant	gene31392: upstream gene variant
LG1	13627559	TC	TC | T	TC | T	TC | T	gene31576: frameshift variant
LG1	14102596	C	C | A	C | A	C | A	gene31415: stop gained: Cys5*	gene31414: upstream gene variant
LG1	14408731	C	C | T	C | T	C	gene34342: stop gained: Trp12*	gene31726: downstream gene variant
LG1	14533249	C	C | A	C	C	gene31743: splice donor variant	gene31744: upstream gene variant	gene31745: downstream gene variant	gene31743: intron variant
LG1	15343207	C	C | G	C | G	C | G	gene05655: stop gained: Ser36*
LG1	16069143	C	C | A	C | A	C | A	gene22040: stop gained: Ser146*
LG1	16081683	G	G | A	G	G | A	gene34238: stop gained: Gln306*	gene21991: downstream gene variant
LG1	16194684	G	G | T	G	G | T	gene24972: stop gained: Glu77*
LG1	16459544	C	C | T	C | T	C | T	gene20232: splice acceptor variant	gene20232: intron variant
LG1	16578383	GA	GA | G	GA | G	GA | G	gene20246: frameshift variant	gene20248: upstream gene variant	gene20247: downstream gene variant
LG1	16803517	G	G | A	G | A	G | A	gene21100: stop gained: Gln259*	gene21099: downstream gene variant	gene34127: downstream gene variant
LG1	17400034	C	C | A	C | A	C | A	gene16188: stop gained: Ser61*	gene16187: upstream gene variant	gene16189: downstream gene variant
LG1	18527123	C	C | A	C	C	gene16301: splice donor variant	gene16301: intron variant
LG1	19016125	C	C | T	C | T	C | T	gene16382: stop gained: Gln324*	gene16381: upstream gene variant
LG1	19053603	GA	GA | G	GA | G	GA | G	gene16389: frameshift variant	gene16387: upstream gene variant	gene16388: upstream gene variant
LG1	19053610	G	G | T	G | T	G | T	gene16389: stop gained: Gly187*	gene16387: upstream gene variant	gene16388: upstream gene variant
LG1	19412318	G	G | A	G	G	gene16458: splice donor variant	gene16459: upstream gene variant	gene16457: downstream gene variant	gene16458: intron variant
LG1	19728401	G	G | T	G	G | T	gene16538: stop gained: Gly255*	gene16537: upstream gene variant	gene16539: upstream gene variant
LG1	19728661	A	A | T	A	A | T	gene16538: stop gained: Arg308*	gene16537: upstream gene variant	gene16539: upstream gene variant
LG1	19744265	G	G | T	G | T	G	gene16541: stop gained: Glu171*	gene16542: upstream gene variant
LG1	19830609	C	C | T	C | T	C | T	gene16554: stop gained: Gln161*	gene16553: downstream gene variant	gene16555: downstream gene variant
LG2	185872	G	G | T	G | T	G | T	gene27408: stop gained: Glu14*	gene27407: upstream gene variant
LG2	482949	A	A | T	A | T	A | T	gene27453: stop gained: Cys76*	gene27454: upstream gene variant	gene27452: downstream gene variant
LG2	590538	C	C | T	C | T	C | T	gene27464: stop gained: Trp140*	gene27465: downstream gene variant
LG2	624671	T	T | G	T | G	T | G	gene27466: stop gained: Tyr445*
LG2	926768	G	G | A	G | A	G | A	gene27501: stop gained: Gln49*	gene27500: downstream gene variant
LG2	1080179	T	T | C	T | C	T | C	gene27521: start lost	gene27522: upstream gene variant
LG2	1380307	G	G | A	G	G	gene27571: splice donor variant	gene27569: upstream gene variant	gene27570: upstream gene variant	gene27568: downstream gene variant	gene27572: downstream gene variant	gene27571: intron variant
LG2	1560672	C	C | CG	C	C	gene27597: frameshift variant	gene27598: upstream gene variant	gene27599: downstream gene variant
LG2	1560674	T	T | G	T	T | G	gene27597: stop gained: Leu833*	gene27598: upstream gene variant	gene27599: downstream gene variant
LG2	2208031	G	G | A	G	G	gene08036: stop gained: Trp165*	gene08035: downstream gene variant
LG2	2417000	TC	TC | T	TC	TC	gene01055: frameshift variant	gene01056: upstream gene variant
LG2	2637742	C	C | CTT	CTT	CTT	gene33880: frameshift variant	gene02117: intron variant
LG2	2804728	C	C | T	C | T	C | T	gene02183: stop gained: Trp164*	gene02182: upstream gene variant
LG2	2912947	A	A | C	A | C	A | C	gene33939: splice donor variant	gene33939: intron variant
LG2	2992900	C	C | T	C | T	C | T	gene23693: stop gained: Gln187*	gene23694: upstream gene variant
LG2	3094217	G	G | GT	G | GT	GT	gene23707: splice donor variant	gene23706: upstream gene variant	gene23705: downstream gene variant	gene23707: intron variant
LG2	3309280	T	T | C	T	T	gene33944: stop lost: Ter170Arg	gene23739: upstream gene variant	gene23738: upstream gene variant
LG2	3311223	C	C | T	C | T	C | T	gene23739: stop gained: Gln140*	gene23738: upstream gene variant	gene33944: downstream gene variant	gene23740: downstream gene variant
LG2	3456732	C	C | T	C | T	C | T	gene24975: splice acceptor variant	gene24975: intron variant
LG2	3711349	G	G | T	G | T	G	gene34476: start lost
LG2	4431017	G	G | A	G | A	G | A	gene31889: splice acceptor variant	gene31890: upstream gene variant	gene31889: intron variant
LG2	4629912	G	G | A	G | A	G | A	gene31918: stop gained: Trp407*	gene31919: upstream gene variant
LG2	5958667	A	A | C	A	A	gene20529: splice acceptor variant	gene20528: upstream gene variant	gene20529: intron variant
LG2	6030290	G	G | A	G | A	G | A	gene00911: stop gained: Arg376*
LG2	6090284	G	G | C	G | C	G	gene01000: stop gained: Ser33*	gene00999: downstream gene variant	gene01001: downstream gene variant
LG2	6329489	C	C | T	C	C	gene00935: stop gained: Gln31*	gene00934: upstream gene variant
LG2	7666552	AC	AC | A	AC | A	AC	gene31219: frameshift variant
LG2	8095833	C	C | T	C	C	gene31184: stop gained: Gln621*
LG2	8194701	C	C | T	C | T	C | T	gene31200: splice acceptor variant	gene31201: upstream gene variant	gene31200: intron variant
LG2	8452856	C	C | T	C | T	C | T	gene24718: stop gained: Gln212*	gene24717: upstream gene variant
LG2	8585731	G	G | T	G | T	G | T	gene02143: stop gained: Glu71*	gene02140: upstream gene variant	gene02144: upstream gene variant	gene02141: downstream gene variant	gene02142: downstream gene variant
LG2	8807435	G	G | T	G	G	gene21719: stop gained: Glu87*
LG2	8897472	C	C | T	C | T	C | T	gene21815: stop gained: Arg165*	gene21816: upstream gene variant
LG2	8919954	C	C | T	C | T	C | T	gene21819: stop gained: Arg348*	gene21818: downstream gene variant	gene21820: downstream gene variant
LG2	8920188	G	G | T	G | T	G	gene21819: stop gained: Glu426*	gene21818: downstream gene variant	gene21820: downstream gene variant
LG2	8956645	G	G | A	G	G	gene21824: stop gained: Arg147*
LG2	9162790	A	A | T	A | T	A	gene21855: stop gained: Arg138*	gene21854: upstream gene variant	gene21856: downstream gene variant
LG2	9660891	G	G | GT	G | GT	G | GT	gene17202: frameshift variant	gene17203: upstream gene variant	gene17204: downstream gene variant
LG2	9787870	G	G | C	G	G | C	gene17081: splice acceptor variant	gene17082: upstream gene variant	gene17081: intron variant
LG2	9916591	C	C | T	C | T	C | T	gene17295: stop gained: Gln66*	gene17296: downstream gene variant
LG2	11042787	GA	GA | G	GA	GA | G	gene34935: frameshift variant	gene17435: upstream gene variant	gene34936: upstream gene variant
LG2	11794025	T	T | A	T | A	T | A	gene17515: splice donor variant	gene17514: upstream gene variant	gene17516: upstream gene variant	gene17515: intron variant
LG2	11794487	G	G | A	G | A	G | A	gene17515: splice acceptor variant	gene17514: upstream gene variant	gene17516: upstream gene variant	gene17515: intron variant
LG2	12150303	C	C | T	C	C | T	gene34588: stop gained: Arg73*	gene34587: upstream gene variant
LG2	12155183	C	C | T	C | T	C | T	gene34588: stop gained: Arg390*	gene34589: upstream gene variant
LG2	12383569	T	T | A	T	T	gene08209: stop gained: Leu147*	gene34591: upstream gene variant
LG2	12383599	AC	AC | A	AC | A	AC | A	gene08209: frameshift variant	gene34591: upstream gene variant
LG2	12582220	A	A | G	A | G	A | G	gene08247: stop lost: Ter141Gln	gene08245: upstream gene variant	gene08248: upstream gene variant	gene08249: upstream gene variant	gene08246: downstream gene variant
LG2	13055673	G	G | GC	G	G | GC	gene34593: frameshift variant	gene08259: downstream gene variant
LG2	13065610	A	A | T	A	A	gene08260: stop gained: Arg47*	gene08259: upstream gene variant	gene08261: downstream gene variant
LG2	13065905	AT	AT | A	AT	AT	gene08260: frameshift variant	gene08259: upstream gene variant	gene08261: downstream gene variant
LG2	13859150	C	C | T	C | T	C | T	gene08388: stop gained: Arg35*	gene08389: upstream gene variant	gene08390: upstream gene variant
LG2	13860195	A	A | G	A | G	A | G	gene08388: splice acceptor variant	gene08389: upstream gene variant	gene08390: upstream gene variant	gene08388: intron variant
LG2	14002871	T	T | A	T | A	T | A	gene08416: stop gained: Cys171*	gene08415: upstream gene variant	gene08417: upstream gene variant
LG2	14083419	T	T | C	T | C	T | C	gene20220: start lost	gene20221: upstream gene variant	gene35054: upstream gene variant
LG2	14521868	A	A | T	A	T	gene20265: splice donor variant	gene20266: upstream gene variant	gene20265: intron variant
LG2	14648811	A	A | G	A | G	A | G	gene20283: stop lost: Ter235Gln	gene35056: upstream gene variant	gene20282: downstream gene variant
LG2	15053588	G	G | A	G | A	G | A	gene27849: splice acceptor variant	gene27849: intron variant
LG2	15173207	G	G | T	G | T	G | T	gene27867: stop gained: Ser55*	gene27868: upstream gene variant	gene27869: upstream gene variant
LG2	15412429	G	G | A	G | A	G	gene27753: stop gained: Trp23*	gene34517: upstream gene variant	gene27754: downstream gene variant
LG2	15750199	G	G | T	G	G | T	gene10564: splice donor variant	gene10565: upstream gene variant	gene10562: downstream gene variant	gene10563: downstream gene variant	gene10564: intron variant
LG2	16582726	C	C | T	C | T	C | T	gene11164: stop gained: Gln48*	gene11163: upstream gene variant	gene11162: downstream gene variant
LG2	17201100	T	T | TG	T | TG	T | TG	gene10953: frameshift variant
LG2	17324492	A	A | G	A | G	A | G	gene10978: stop lost: Ter111Gln	gene10979: upstream gene variant	gene10976: downstream gene variant	gene10977: downstream gene variant
LG2	17619901	T	T | C	T | C	T | C	gene02543: stop lost: Ter123Trp	gene02544: upstream gene variant	gene02545: downstream gene variant	gene02542: downstream gene variant
LG2	19494906	C	C | T	C	C	gene34606: stop gained: Gln17*	gene34607: upstream gene variant	gene34604: downstream gene variant	gene34605: downstream gene variant
LG2	19495327	A	A | T	A	A | T	gene34606: stop gained: Lys94*	gene34607: upstream gene variant	gene34608: upstream gene variant	gene34605: downstream gene variant
LG2	19702991	C	C | A	C | A	C | A	gene08685: splice donor variant	gene08686: downstream gene variant	gene08685: intron variant
LG2	19934955	T	T | A	T	T | A	gene08731: stop gained: Lys478*	gene08730: downstream gene variant	gene08732: downstream gene variant
LG2	19983820	G	G | A	G | A	G | A	gene08739: splice donor variant	gene08738: downstream gene variant	gene08740: downstream gene variant	gene08739: intron variant
LG2	20949663	T	T | TG	T | TG	T | TG	gene09059: frameshift variant	gene09058: downstream gene variant
LG2	21963448	C	C | A	C | A	C | A	gene35201: splice acceptor variant	gene35200: upstream gene variant	gene35201: intron variant
LG2	22778236	C	C | G	C | G	C | G	gene15250: splice acceptor variant	gene15248: upstream gene variant	gene15249: upstream gene variant	gene15250: intron variant
LG2	23333050	C	C | T	C	C	gene14675: stop gained: Gln176*	gene14676: upstream gene variant
LG2	23839817	CG	CG | C	CG	CG | C	gene14823: frameshift variant	gene14824: downstream gene variant	gene14822: downstream gene variant
LG2	23952882	C	C | A	C | A	C | A	gene14840: stop gained: Gly116*	gene14839: downstream gene variant
LG2	24064397	CT	CT | C	CT	CT | C	gene14856: frameshift variant	gene14855: downstream gene variant	gene14857: downstream gene variant
LG2	24144904	T	T | C	T	T | C	gene14639: splice acceptor variant	gene14637: upstream gene variant	gene14638: upstream gene variant	gene14639: intron variant
LG2	24313955	G	G | T	G	G	gene15357: splice acceptor variant	gene15356: downstream gene variant	gene15357: intron variant
LG2	24375764	G	G | A	G | A	G | A	gene15362: splice acceptor variant	gene15362: intron variant
LG3	275291	G	G | A	G | A	G | A	gene19575: stop gained: Trp635*	gene19576: upstream gene variant	gene19577: downstream gene variant
LG3	409178	C	C | T	C | T	C | T	gene19607: stop gained: Gln226*	gene19606: upstream gene variant	gene19608: downstream gene variant
LG3	409235	G	G | T	G | T	G | T	gene19607: stop gained: Gly245*	gene19606: upstream gene variant	gene19608: downstream gene variant
LG3	1311954	AC	AC | A	AC | A	AC | A	gene19839: frameshift variant	gene19840: upstream gene variant	gene19837: upstream gene variant	gene19838: downstream gene variant
LG3	1978052	G	G | A	G | A	G | A	gene34396: stop gained: Gln163*	gene34396: splice region variant	gene30364: upstream gene variant
LG3	2011940	C	C | T	C	C	gene30369: stop gained: Gln126*
LG3	2391991	C	C | T	C	C	gene30441: stop gained: Gln112*
LG3	2446502	T	T | G	T | G	T	gene30452: stop lost: Ter304Glu	gene30451: upstream gene variant	gene30453: downstream gene variant
LG3	3099784	A	A | AAT	A	A | AAT	gene30753: frameshift variant	gene30752: downstream gene variant
LG3	3149387	G	G | A	G | A	G	gene30634: stop gained: Trp388*	gene30635: upstream gene variant	gene30633: downstream gene variant
LG3	3686043	G	G | A	G | A	G | A	gene21601: stop gained: Trp400*	gene21600: upstream gene variant	gene21602: upstream gene variant	gene21603: downstream gene variant
LG3	3992531	AT	AT | A	AT | A	AT | A	gene24858: frameshift variant+start lost	gene24859: downstream gene variant
LG3	4300836	GTA	GTA | G	GTA	GTA | G	gene33961: frameshift variant	gene33961: splice region variant	gene33962: downstream gene variant	gene33960: downstream gene variant
LG3	4303512	C	C | T	C	C | T	gene33962: stop gained: Trp964*	gene33960: downstream gene variant	gene33961: downstream gene variant
LG3	4361164	G	G | C	G | C	G | C	gene23795: splice donor variant	gene23794: upstream gene variant	gene23796: upstream gene variant	gene23795: intron variant
LG3	4951265	T	T | G	T | G	T	gene29833: stop lost: Ter263Tyr	gene29834: downstream gene variant	gene29832: downstream gene variant
LG3	4966927	C	C | T	C | T	C | T	gene29652: stop gained: Trp118*	gene29653: upstream gene variant
LG3	5044621	C	C | T	C	C	gene29668: stop gained: Trp103*	gene29669: downstream gene variant
LG3	5274985	G	G | A	G | A	G	gene29714: stop gained: Trp55*	gene34259: upstream gene variant	gene29713: upstream gene variant	gene34260: upstream gene variant
LG3	6262032	C	C | T	C | T	C | T	gene34324: stop gained: Gln443*	gene28966: upstream gene variant	gene34323: upstream gene variant
LG3	6484950	AATG	AATG | A	AATG	AATG	gene19695: start lost+inframe deletion	gene19696: downstream gene variant
LG3	6485003	TTA	TTA | T	TTA | T	TTA | T	gene19695: frameshift variant	gene19696: downstream gene variant
LG3	6804345	C	C | T	C | T	C | T	gene19887: stop gained: Arg794*	gene19888: upstream gene variant
LG3	7519175	CA	CA | C	CA | C	CA | C	gene20007: frameshift variant	gene20006: downstream gene variant
LG3	7741617	C	C | T	C | T	C | T	gene20043: stop gained: Arg60*
LG3	8709736	G	G | T	G	G	gene19651: stop lost: Ter92Tyr	gene19652: downstream gene variant
LG3	9917000	G	G | A	G	G | A	gene05325: stop gained: Arg4*	gene05324: upstream gene variant	gene05326: downstream gene variant
LG3	10032000	G	G | GAT	G | GAT	G | GAT	gene03038: frameshift variant
LG3	10032054	G	G | A	G | A	G | A	gene03038: stop gained: Gln749*
LG3	10460645	G	G | GT	GT	GT	gene03011: frameshift variant	gene03010: upstream gene variant	gene03013: upstream gene variant	gene03012: downstream gene variant
LG3	10476559	G	G | T	G | T	G | T	gene34790: stop gained: Glu55*	gene03015: upstream gene variant	gene03014: upstream gene variant	gene03013: downstream gene variant	gene34791: downstream gene variant	gene34789: downstream gene variant
LG3	10643716	T	T | G	T | G	T | G	gene03119: stop lost: Ter566Glu	gene03120: downstream gene variant
LG3	10920384	C	C | A | G	C | A | G	C | A	gene03238: stop gained: Gly70*	gene03238: missense variant: Gly70Arg	gene03239: downstream gene variant	gene03239: downstream gene variant
LG3	10925911	T	T | G	T | G	T | G	gene03239: splice acceptor variant	gene03238: upstream gene variant	gene03239: intron variant
LG3	11173553	C	C | T	C	C | T	gene25025: stop gained: Gln14*	gene25027: upstream gene variant	gene25026: downstream gene variant
LG3	11362891	T	T | C	T | C	T	gene34473: splice donor variant	gene34474: upstream gene variant	gene34472: downstream gene variant	gene34473: intron variant
LG3	11385075	T	T | G	T | G	T | G	gene24988: splice donor variant	gene24989: downstream gene variant	gene24988: intron variant
LG3	11385230	G	G | A	G | A	G | A	gene24988: stop gained: Trp354*	gene24989: downstream gene variant
LG3	11460999	G	G | C	G | C	G | C	gene24997: splice acceptor variant	gene24997: intron variant
LG3	11468010	G	G | A	G	G | A	gene24997: splice acceptor variant	gene24997: intron variant
LG3	11844813	C	C | T	C | T	C | T	gene25081: stop gained: Gln829*	gene25081: splice region variant
LG3	11866593	A	A | G	A	A	gene25084: splice donor variant	gene25085: upstream gene variant	gene25083: downstream gene variant	gene25084: intron variant
LG3	12236468	G	G | A	G | A	G | A	gene03301: stop gained: Trp24*	gene03299: upstream gene variant	gene03300: upstream gene variant	gene03298: downstream gene variant
LG3	12412975	CT	CT | C	CT | C	CT | C	gene03180: frameshift variant	gene34793: upstream gene variant
LG3	12421003	G	G | A	G | A	G | A	gene03181: stop gained: Gln40*	gene03180: downstream gene variant	gene03182: downstream gene variant
LG3	15187321	AG	AG | A	AG | A	AG | A	gene27061: frameshift variant	gene34570: upstream gene variant
LG3	15441380	C	C | T	C | T	C | T	gene20378: stop gained: Gln60*	gene20377: upstream gene variant
LG3	16361929	A	A | AC	A | AC	A | AC	gene29839: frameshift variant	gene29838: downstream gene variant
LG3	16536774	AG	AG | A	AG | A	AG	gene28897: frameshift variant
LG3	16815273	G	G | T	G	G | T	gene34243: start lost	gene22144: downstream gene variant
LG3	17386108	A	A | AC	A | AC	A | AC	gene28625: frameshift variant
LG3	17395687	T	T | A	T | A	T | A	gene28625: stop gained: Leu897*	gene34546: upstream gene variant
LG3	17395729	T	T | A	T | A	T | A	gene28625: stop gained: Leu911*	gene34546: upstream gene variant
LG3	17757355	A	A | T	A | T	A | T	gene01112: stop gained: Leu26*	gene01113: upstream gene variant	gene01114: downstream gene variant	gene01115: downstream gene variant
LG3	18229686	CG	CG | C	CG	CG	gene23176: frameshift variant
LG3	18235428	T	T | TG	T | TG	T | TG	gene23176: frameshift variant
LG3	18262846	C	C | T	C | T	C | T	gene23491: stop gained: Gln197*	gene23490: downstream gene variant
LG3	20065546	T	T | C	T | C	T	gene28089: start lost	gene28090: upstream gene variant
LG3	20431644	G	G | A	G | A	G | A	gene28157: stop gained: Arg83*	gene28156: downstream gene variant	gene28158: downstream gene variant
LG3	20503855	A	A | T	A | T	A | T	gene28172: stop gained: Lys158*	gene28170: upstream gene variant	gene28171: upstream gene variant	gene28169: downstream gene variant
LG3	20651600	A	A | AG	A	A	gene28198: frameshift variant	gene28197: upstream gene variant
LG3	20651621	G	G | T	G | T	G | T	gene28198: stop gained: Tyr31*	gene28197: upstream gene variant
LG3	20850870	T	T | C	T | C	T	gene28230: stop lost: Ter197Gln	gene28231: upstream gene variant	gene34535: upstream gene variant
LG3	22173660	T	T | A	T	T | A	gene07973: stop lost: Ter121Cys	gene34667: upstream gene variant
LG3	22668292	C	C | T	C | T	C | T	gene07918: stop gained: Arg246*	gene07919: upstream gene variant
LG3	22757710	C	C | T	C | T	C	gene07927: stop gained: Gln193*	gene07926: upstream gene variant	gene07929: upstream gene variant	gene07928: downstream gene variant
LG3	22757905	C	C | T	C | T	C	gene07927: stop gained: Gln258*	gene07926: upstream gene variant	gene07929: upstream gene variant	gene07928: downstream gene variant
LG3	22761958	G	G | A	G | A	G | A	gene07928: stop gained: Gln82*	gene07929: upstream gene variant	gene07927: downstream gene variant
LG3	22762058	C	C | T	C	C	gene07928: stop gained: Trp48*	gene07929: upstream gene variant	gene07927: downstream gene variant
LG3	23450412	T	T | G	T | G	T | G	gene27189: stop gained: Leu237*	gene27188: upstream gene variant
LG3	23473532	C	C | A	C | A	C | A	gene27193: stop gained: Ser31*	gene27192: downstream gene variant
LG3	23473631	G	G | A	G | A	G | A | T	gene27193: stop gained: Glu36*	gene27193: missense variant: Glu36Lys	gene27192: downstream gene variant	gene27192: downstream gene variant
LG3	23653070	G	G | A	G | A	G | A	gene27161: stop gained: Gln117*	gene27160: downstream gene variant	gene27162: downstream gene variant
LG3	23968392	C	C | T	C | T	C | T	gene27243: stop gained: Trp55*	gene27244: upstream gene variant	gene27242: upstream gene variant	gene27245: downstream gene variant
LG3	24836602	C	C | T	C | T	C | T	gene29939: stop gained: Gln55*	gene29940: upstream gene variant	gene29938: upstream gene variant
LG3	24848979	T	T | TAC	T | TAC	T | TAC	gene29949: frameshift variant
LG3	24849917	G	G | A	G | A	G | A	gene29949: stop gained: Trp121*
LG3	24850609	A	A | AT	A	A	gene29949: frameshift variant
LG3	24957426	A	A | C	A | C	A | C	gene29962: stop lost: Ter104Glu	gene29963: downstream gene variant
LG3	25643785	A	A | G	A | G	A | G	gene10372: start lost	gene10371: upstream gene variant
LG3	25683564	G	G | A	G | A	G | A	gene10377: stop gained: Gln139*
LG3	25834628	CA	CA | C	CA | C	CA	gene10346: frameshift variant+stop lost: Ter386fs
LG3	27671181	T	T | A	T | A	T | A	gene14018: stop lost: Ter402Lys	gene14019: upstream gene variant	gene14017: downstream gene variant
LG3	28034097	A	A | G	A | G	A	gene24742: start lost	gene24743: downstream gene variant	gene24741: downstream gene variant
LG3	28314428	A	A | G	G	G	gene24781: stop lost: Ter257Trp	gene24782: downstream gene variant
LG3	28616228	A	A | C	A | C	A | C	gene01160: start lost	gene01161: downstream gene variant	gene01162: downstream gene variant
LG3	29872613	A	A | T	A | T	A | T	gene20591: splice acceptor variant	gene20590: upstream gene variant	gene20591: intron variant
LG3	29977629	A	A | T	A | T	A | T	gene20608: splice acceptor variant	gene20608: intron variant
LG3	30001606	C	C | A	C | A	C | A	gene20611: splice acceptor variant	gene20610: upstream gene variant	gene20611: intron variant
LG3	30105172	C	C | T	C | T	C | T	gene20628: stop gained: Gln48*	gene20629: downstream gene variant	gene20627: downstream gene variant
LG3	30662556	G	G | A	G | A	G | A	gene01582: stop gained: Gln26*	gene33932: downstream gene variant
LG3	30662603	T	T | C	T | C	T | C	gene01582: splice acceptor variant	gene33932: downstream gene variant	gene01582: intron variant
LG3	30844157	A	A | T	A | T	A | T	gene01602: stop gained: Lys1519*
LG3	30845592	G	G | T	G	G | T	gene01602: stop gained: Glu1829*
LG3	30890501	C	C | A	C | A	C | A	gene14186: stop gained: Glu352*	gene35133: downstream gene variant
LG3	31696342	C	C | A	C | A	C | A	gene14466: stop gained: Gly708*	gene14465: upstream gene variant
LG3	32011473	G	G | T	G	G	gene14393: start lost	gene14392: upstream gene variant
LG4	339154	G	G | A	G	G	gene28981: splice acceptor variant	gene28981: intron variant
LG4	962213	G	G | T	G | T	G | T	gene29044: stop gained: Glu232*	gene29043: upstream gene variant	gene29042: downstream gene variant
LG4	962298	G	G | A	G | A	G	gene29044: stop gained: Trp260*	gene29043: upstream gene variant	gene29042: downstream gene variant
LG4	1029902	A	A | AG	A | AG	A | AG	gene29051: frameshift variant	gene29049: downstream gene variant	gene29050: downstream gene variant
LG4	1135471	C	C | T	C | T	C | T	gene29062: stop gained: Trp78*	gene29063: downstream gene variant	gene29061: downstream gene variant
LG4	1187824	GA	GA | G	GA | G	GA	gene29072: frameshift variant	gene29072: splice region variant	gene29071: downstream gene variant
LG4	1194639	C	C | T	C | T	C | T	gene29072: stop gained: Trp372*
LG4	1212523	G	G | A	G | A	G | A	gene29074: stop gained: Trp95*	gene29073: upstream gene variant
LG4	1381734	C	C | CA	C | CA	C	gene29870: frameshift variant	gene29869: upstream gene variant	gene29871: downstream gene variant
LG4	1534874	G	G | GC	G	G	gene29890: frameshift variant	gene29891: downstream gene variant
LG4	2282455	C	C | T	C | T	C | T	gene32594: splice donor variant	gene32593: upstream gene variant	gene32594: intron variant
LG4	2315597	C	C | T	C	C	gene32596: stop gained: Trp121*	gene32595: downstream gene variant
LG4	2320915	G	G | A	G | A	G	gene32597: stop gained: Arg249*	gene32596: upstream gene variant	gene32598: upstream gene variant
LG4	3034033	CT	CT | C	CT | C	CT | C	gene11448: frameshift variant	gene11449: downstream gene variant
LG4	3587325	C	C | CA	C	C | CA	gene11550: frameshift variant
LG4	3715047	G	G | A	G | A	G | A	gene11570: stop gained: Arg89*	gene11571: upstream gene variant	gene11569: downstream gene variant
LG4	4095288	G	G | T	G | T | C	G | T	gene34905: stop gained: Glu307*	gene34905: missense variant: Glu307Gln
LG4	4462496	C	C | T	C | T	C | T	gene16961: stop gained: Trp227*	gene16962: downstream gene variant	gene16960: downstream gene variant
LG4	4811293	A	A | T	A | T	A | T	gene16950: stop gained: Lys118*	gene16950: splice region variant	gene16949: upstream gene variant
LG4	5155230	C	C | T	C	C	gene16918: stop gained: Gln306*
LG4	5749775	C	C | T	C | T	C | T	gene17030: stop gained: Gln176*	gene17031: upstream gene variant	gene17029: upstream gene variant	gene17032: downstream gene variant
LG4	5749973	T	T | A	T | A	T | A	gene17030: stop lost: Ter242Lys	gene17031: upstream gene variant	gene17029: upstream gene variant	gene17032: downstream gene variant
LG4	5909176	TC	TC | T	TC | T	TC	gene17052: frameshift variant	gene17051: downstream gene variant
LG4	6567542	G	G | GA	GA	G	gene17141: frameshift variant	gene17140: downstream gene variant
LG4	6913666	TC	TC | T	TC	TC	gene33968: frameshift variant	gene24229: intron variant
LG4	7460639	G	G | A	G | A	G | A	gene21663: start lost	gene21664: upstream gene variant
LG4	7730459	AT	AT | A	AT | A	AT | A	gene21702: frameshift variant	gene21703: upstream gene variant	gene21704: downstream gene variant
LG4	7771791	T	T | C	T | C	T | C	gene21709: splice acceptor variant	gene21710: upstream gene variant	gene21709: intron variant
LG4	8389089	G	G | A	G | A	G | A	gene28809: splice acceptor variant	gene28809: intron variant
LG4	8389203	AC	AC | A	AC | A	AC	gene28809: frameshift variant
LG4	9045032	A	A | G	A | G	A | G	gene29601: splice donor variant	gene29602: downstream gene variant	gene29601: intron variant
LG4	9045213	G	G | A	G | A	G | A	gene29601: stop gained: Arg54*	gene29602: downstream gene variant
LG4	9045651	A	A | G	A | G	A | G	gene29602: stop lost: Ter210Gln	gene29601: upstream gene variant
LG4	10369855	C	C | T	C | T	C | T	gene25637: stop gained: Gln341*
LG4	10373774	G	G | A	G | A	G | A	gene25637: stop gained: Trp633*
LG4	11273289	G	G | GAA	G	G	gene27666: frameshift variant	gene27667: upstream gene variant	gene27668: downstream gene variant
LG4	12355670	G	G | A	G | A	G | A	gene22394: stop gained: Gln627*	gene22393: downstream gene variant
LG4	12355674	A	A | C	A | C	A | C	gene22394: stop gained: Tyr625*	gene22393: downstream gene variant
LG4	12422623	T	T | G	T | G	T | G	gene22400: stop gained: Tyr110*
LG4	12579400	A	A | ATC	A	A	gene22418: frameshift variant+start lost	gene22419: downstream gene variant	gene22417: downstream gene variant
LG4	13119848	G	G | A	G | A	G | A	gene09869: splice acceptor variant	gene09868: upstream gene variant	gene09869: intron variant
LG4	13886793	G	G | T	G | T	G | T	gene09894: stop gained: Gly454*	gene09896: upstream gene variant	gene09895: downstream gene variant
LG4	14183484	C	C | CT	C	C	gene33827: frameshift variant	gene33826: upstream gene variant	gene00788: downstream gene variant	gene00789: downstream gene variant	gene00790: downstream gene variant
LG4	14184655	C	C | T	C | T	C | T	gene33827: stop gained: Trp88*	gene33826: upstream gene variant	gene00789: downstream gene variant	gene00790: downstream gene variant
LG4	14191033	G	G | A	G | A	G | A	gene33828: stop gained: Gln292*	gene00790: upstream gene variant
LG4	14717312	G	G | T	G | T	G | T	gene00890: splice donor variant	gene00891: downstream gene variant	gene00892: downstream gene variant	gene00890: intron variant
LG4	15782206	G	G | T	G | T	G | T	gene34894: splice donor variant	gene34894: intron variant
LG4	15876341	A	A | C	A | C	A | C	gene06049: stop lost: Ter109Glu	gene06050: upstream gene variant
LG4	16397880	AC	AC | A	AC | A	AC | A	gene06139: frameshift variant	gene06140: downstream gene variant
LG4	16865419	A	A | T	A | T	A	gene06521: stop gained: Tyr109*	gene06522: upstream gene variant
LG4	17387809	A	A | G	A	A | G	gene06609: splice donor variant	gene06610: downstream gene variant	gene06609: intron variant
LG4	18857982	C	C | T	C	T	gene06736: stop gained: Trp30*	gene06737: upstream gene variant	gene34839: upstream gene variant
LG4	18964219	T	T | A	A	A	gene06752: splice donor variant	gene06752: intron variant
LG4	19303465	C	C | A	C | A	C	gene34841: stop gained: Glu101*	gene06851: upstream gene variant	gene06850: intron variant
LG4	19857482	A	A | C	A | T	A | T	gene06815: stop gained: Leu2*	gene06815: missense variant: Leu2Trp	gene06816: upstream gene variant	gene06816: upstream gene variant	gene06814: upstream gene variant	gene06814: upstream gene variant
LG4	20448759	T	T | C	T | C	T | C	gene33984: splice donor variant	gene22766: intron variant	gene33984: intron variant
LG4	20449924	G	G | T	G | T	G | T	gene33984: splice acceptor variant	gene22766: intron variant	gene33984: intron variant
LG4	20749157	C	C | A	C | A	C | A	gene22810: stop gained: Cys87*	gene22808: upstream gene variant	gene22811: downstream gene variant	gene22809: downstream gene variant
LG4	20822905	G	G | A	G | A	G	gene22820: stop gained: Trp355*	gene22818: upstream gene variant	gene22821: upstream gene variant	gene22819: downstream gene variant
LG4	20848455	A	A | T	A	A	gene22889: splice acceptor variant	gene22888: downstream gene variant	gene22889: intron variant
LG4	20848456	G	G | A	G	G | A	gene22889: splice acceptor variant	gene22888: downstream gene variant	gene22889: intron variant
LG4	20849453	TG	TG | T	TG	TG	gene22889: frameshift variant	gene22888: downstream gene variant
LG4	20849463	C	C | T	C | T	C | T	gene22889: stop gained: Gln373*	gene22888: downstream gene variant
LG4	20849554	G	G | A	G	G	gene22889: splice donor variant	gene22888: downstream gene variant	gene22889: intron variant
LG4	21724298	T	T | A	T | A	T | A	gene05008: stop gained: Lys234*	gene05009: downstream gene variant	gene05007: downstream gene variant	gene05010: downstream gene variant
LG4	21948477	G	G | A	G | A	G	gene05032: stop gained: Trp33*
LG4	21954727	G	G | T	G | T	G | T	gene05032: splice acceptor variant	gene05033: upstream gene variant	gene05034: downstream gene variant	gene05032: intron variant
LG4	21954739	TC	TC | T	TC	TC	gene05032: frameshift variant	gene05033: upstream gene variant	gene05034: downstream gene variant
LG4	22096156	C	C | T	C | T	C | T	gene05059: stop gained: Gln24*
LG4	22662176	C	C | T	C	C | T	gene05159: stop gained: Trp70*	gene05161: upstream gene variant	gene05160: downstream gene variant
LG4	22709501	T	T | C	T | C	T | C	gene05166: splice donor variant	gene05164: downstream gene variant	gene05165: downstream gene variant	gene05166: intron variant
LG4	23054811	G	G | GT	GT	GT	gene23029: frameshift variant
LG4	23060660	C	C | A	C | A	C | A	gene23030: start lost	gene33992: upstream gene variant	gene23031: downstream gene variant
LG4	23829986	C	C | A	C | A	C | A	gene22900: stop gained: Glu358*	gene22900: splice region variant	gene22899: downstream gene variant	gene22901: downstream gene variant
LG4	24079749	G	G | A	G | A	G | A	gene34077: stop gained: Gln27*	gene34076: downstream gene variant	gene24375: intron variant
LG4	24139815	CG	CG | C	CG | C	CG | C	gene24382: frameshift variant	gene24383: downstream gene variant
LG4	24275206	T	T | A	T | A	T | A	gene22189: stop gained: Lys53*	gene22187: upstream gene variant	gene22188: upstream gene variant	gene22190: upstream gene variant
LG4	24280988	T	T | C	T | C	T | C	gene22191: start lost	gene22192: upstream gene variant	gene22189: upstream gene variant	gene22190: downstream gene variant
LG4	24477641	A	A | T	A | T	A | T	gene03601: stop gained: Lys77*	gene03600: upstream gene variant	gene03603: upstream gene variant	gene03602: downstream gene variant
LG4	25234105	T	T | A	T | A	T | A	gene03737: stop gained: Arg8*	gene03736: upstream gene variant	gene03738: upstream gene variant
LG4	25478235	A	A | G	A | G	A | G	gene03783: stop lost: Ter103Trp	gene03784: downstream gene variant
LG4	25558539	C	C | A	C | A	C | A	gene03458: splice acceptor variant	gene03457: downstream gene variant	gene03458: intron variant
LG4	26118595	G	G | A	G | A	G	gene04503: stop gained: Gln19*	gene04504: downstream gene variant
LG4	26156397	T	T | C	T | C	T | C	gene04507: stop lost: Ter134Trp	gene04509: upstream gene variant	gene04508: downstream gene variant
LG4	26680712	C	C | T	C | T	C | T	gene00658: stop gained: Trp556*	gene00657: upstream gene variant	gene00659: upstream gene variant	gene00656: downstream gene variant
LG4	26685613	T	T | C	T | C	T | C	gene00659: splice donor variant	gene00658: upstream gene variant	gene00660: downstream gene variant	gene00659: intron variant
LG4	26837384	T	T | TCA	T | TCA	T | TCA	gene00692: frameshift variant	gene00691: downstream gene variant
LG4	26837411	T	T | C	T | C	T | C	gene00692: splice donor variant	gene00691: downstream gene variant	gene00692: intron variant
LG4	26888965	AC	AC | A	AC | A	AC | A	gene00703: splice donor variant	gene00701: upstream gene variant	gene00704: upstream gene variant	gene00702: downstream gene variant	gene00703: intron variant
LG4	27080961	CT	CT | C	CT	CT	gene33821: frameshift variant	gene33820: upstream gene variant	gene33822: downstream gene variant
LG4	27084200	C	C | T	C | T	C | T	gene33821: stop gained: Trp15*	gene33820: upstream gene variant	gene33822: downstream gene variant
LG4	27084453	C	C | CA	C	C	gene33822: frameshift variant	gene33820: upstream gene variant	gene33821: upstream gene variant
LG5	1310842	T	T | A	T	T	gene32436: stop gained: Cys183*	gene32434: upstream gene variant	gene34353: downstream gene variant	gene34354: downstream gene variant	gene32435: downstream gene variant	gene34355: downstream gene variant
LG5	1434911	AC	AC | A	AC | A	AC	gene32455: frameshift variant	gene32456: downstream gene variant	gene32454: downstream gene variant
LG5	1587833	TA	TA | T	TA | T	T	gene32486: frameshift variant	gene32487: upstream gene variant	gene32485: upstream gene variant
LG5	2466372	T	T | G	T	G	gene32035: splice acceptor variant	gene32034: downstream gene variant	gene32035: intron variant
LG5	3206800	G	G | A	G	G	gene32189: stop gained: Gln1036*	gene32188: downstream gene variant
LG5	3427989	C	C | A	C	C	gene32225: stop gained: Ser102*	gene32224: upstream gene variant
LG5	3891216	T	T | C	T | C	T | C	gene20364: stop lost: Ter102Trp
LG5	4216589	C	C | T	C	C	gene06437: stop gained: Trp48*	gene06438: downstream gene variant	gene06439: downstream gene variant
LG5	4476623	T	T | A	T | A	T | A	gene06478: stop gained: Arg934*
LG5	4510136	G	G | T	G	G | T	gene06483: stop gained: Glu203*	gene06485: upstream gene variant	gene06484: downstream gene variant	gene06482: downstream gene variant
LG5	4894647	C	C | T	C	C | T	gene06359: splice donor variant	gene06360: downstream gene variant	gene06359: intron variant
LG5	4908732	AT	AT | A	AT | A	AT | A	gene06360: frameshift variant
LG5	5951060	C	C | T	C	C | T	gene16014: stop gained: Arg9*	gene16015: upstream gene variant	gene16013: upstream gene variant
LG5	6144210	C	C | CA	C	C	gene16045: frameshift variant	gene16046: upstream gene variant	gene16047: upstream gene variant	gene16044: downstream gene variant
LG5	6247728	A	A | ACC	A | ACC	A | ACC	gene25091: frameshift variant
LG5	6253725	A	A | G	A | G	A	gene25091: splice donor variant	gene25093: upstream gene variant	gene25092: downstream gene variant	gene25091: intron variant
LG5	6253762	C	C | T	C	C | A	gene25091: stop gained: Gly110*	gene25091: missense variant: Gly110Arg	gene25093: upstream gene variant	gene25093: upstream gene variant	gene25092: downstream gene variant	gene25092: downstream gene variant
LG5	6592372	G	G | A	G | A	G | A	gene25157: stop gained: Gln25*	gene25156: downstream gene variant
LG5	6592384	G	G | A	G | A	G | A	gene25157: stop gained: Gln21*	gene25156: downstream gene variant
LG5	6931394	A	A | T	A	A	gene25970: stop gained: Lys933*	gene25971: downstream gene variant	gene25972: downstream gene variant
LG5	6932571	T	T | G	T | G	T | G	gene25970: stop gained: Tyr1153*	gene25971: downstream gene variant	gene25972: downstream gene variant
LG5	6932585	TA	TA | T	TA | T	TA | T	gene25970: frameshift variant	gene25971: downstream gene variant	gene25972: downstream gene variant
LG5	7241606	G	G | T	G | T	G	gene26044: stop gained: Gly304*	gene26045: upstream gene variant
LG5	7807595	T	T | C	T | C	T | C	gene26103: splice acceptor variant	gene26103: intron variant
LG5	8532562	C	C | T	C | T	C | T	gene26241: splice donor variant	gene26242: downstream gene variant	gene26241: intron variant
LG5	8770588	G	G | A	G | A	G | A	gene08885: stop gained: Gln42*	gene08884: upstream gene variant
LG5	8770597	G	G | A	G | A	G | A	gene08885: stop gained: Gln39*	gene08884: upstream gene variant
LG5	8842914	G	G | C	G | C	C	gene34624: splice donor variant	gene34625: upstream gene variant	gene34624: intron variant
LG5	8844772	C	C | T	C	C	gene34625: stop gained: Gln36*	gene34624: downstream gene variant
LG5	10199877	T	T | A	T | A	T	gene09409: stop gained: Arg197*	gene09408: downstream gene variant
LG5	10611414	C	C | T	C	C | T	gene09488: splice acceptor variant	gene09488: intron variant
LG5	11086392	T	T | A	T	T	gene09571: stop gained: Lys224*
LG5	11445670	C	C | A	C	C	gene10694: splice acceptor variant	gene10695: upstream gene variant	gene10694: intron variant
LG5	12991434	A	A | G	A	A	gene10839: stop lost: Ter125Gln	gene10838: downstream gene variant
LG5	13270098	G	G | T	G	G | T	gene22695: splice acceptor variant	gene22694: upstream gene variant	gene22696: upstream gene variant	gene22695: intron variant
LG5	14442530	G	G | A	G	G | A	gene31334: stop gained: Trp85*
LG5	16414979	G	G | T	G | T	G | T	gene13764: stop gained: Gly649*	gene13765: upstream gene variant
LG5	17003870	TA	TA | T	TA | T	TA | T	gene07794: frameshift variant	gene07795: downstream gene variant
LG5	17007103	G	G | A	G | A	G | A	gene07795: stop gained: Arg210*	gene07794: upstream gene variant
LG5	17078395	A	A | C	A | C	A | C	gene07805: splice acceptor variant	gene07806: downstream gene variant	gene07805: intron variant
LG5	17445033	A	A | G	A	A	gene10926: splice acceptor variant	gene10926: intron variant
LG5	17459872	C	C | T	C | T	C | T	gene10928: stop gained: Gln95*	gene10927: upstream gene variant
LG5	17831341	A	A | AG	A | AG	A | AG	gene20493: frameshift variant	gene20492: downstream gene variant	gene20494: downstream gene variant
LG5	18819723	A	A | AC	A | AC	A	gene29132: frameshift variant	gene29133: upstream gene variant	gene29134: downstream gene variant
LG5	19682181	T	T | TG	T | TG	T | TG	gene29181: frameshift variant
LG5	19855980	T	T | C	T | C	T | C	gene29339: stop lost: Ter79Trp
LG5	20374041	T	T | A	T | A	T | A	gene10877: stop gained: Lys45*
LG5	20460497	C	C | T	C | T	C | T	gene11024: stop gained: Gln182*	gene11023: upstream gene variant
LG5	20460530	C	C | T	C	C	gene11024: stop gained: Gln193*	gene11023: upstream gene variant
LG5	21356805	T	T | C	T | C	T | C	gene11790: stop lost: Ter337Gln	gene11791: downstream gene variant
LG5	21772720	C	C | T	C | T	C | T	gene11861: stop gained: Gln392*	gene11862: upstream gene variant	gene11863: downstream gene variant
LG5	21919187	A	A | G	A | G	A	gene11889: splice donor variant	gene11888: upstream gene variant	gene11890: upstream gene variant	gene11891: upstream gene variant	gene11889: intron variant
LG5	22191978	C	C | T	C | T	C | T	gene26869: stop gained: Arg10*	gene26868: downstream gene variant	gene26870: downstream gene variant
LG5	22482865	CTA	CTA | C	CTA | C	CTA | C	gene26846: frameshift variant	gene26845: upstream gene variant	gene26847: downstream gene variant
LG5	22482946	A	A | C	A | C	A | C	gene26846: splice acceptor variant	gene26845: upstream gene variant	gene26847: downstream gene variant	gene26846: intron variant
LG5	23062564	C	C | T	C	C	gene27090: stop gained: Gln86*	gene27090: splice region variant	gene27089: upstream gene variant	gene27091: downstream gene variant
LG5	23424538	G	G | A	G | A	G | A	gene25665: stop gained: Gln245*	gene25664: downstream gene variant
LG5	23424922	T	T | A	T | A	T | A	gene25665: stop gained: Lys117*	gene25664: downstream gene variant
LG5	23773945	T	T | A	T	T | A	gene11971: stop gained: Lys401*	gene11971: splice region variant
LG5	24098049	T	T | G	T | G	T | G	gene11932: splice donor variant	gene11931: upstream gene variant	gene11933: downstream gene variant	gene11932: intron variant
LG5	24265864	T	T | A	T | A	T | A	gene12053: stop gained: Leu89*	gene12052: upstream gene variant	gene35153: downstream gene variant
LG5	24639037	A	A | T	A	A | T	gene12108: stop lost: Ter587Tyr	gene12109: downstream gene variant	gene12107: downstream gene variant	gene12110: downstream gene variant
LG5	24833265	G	G | A	G | A	G | A	gene12136: splice donor variant	gene12137: upstream gene variant	gene12136: intron variant
LG5	25134460	G	G | A	G	G | A	gene12173: stop gained: Arg314*	gene12174: upstream gene variant	gene12175: upstream gene variant
LG5	25870845	T	T | G	T | G	T | G	gene12287: stop lost: Ter115Glu	gene12288: upstream gene variant
LG5	26271230	T	T | A	T | A	T | A	gene02244: splice donor variant	gene02245: downstream gene variant	gene02246: downstream gene variant	gene02244: intron variant
LG5	26275910	C	C | T	C | T	C	gene02246: stop gained: Trp56*	gene02245: upstream gene variant	gene02248: upstream gene variant	gene02244: downstream gene variant	gene02247: downstream gene variant
LG5	26763919	A	A | T	A | T	A | T	gene02332: stop gained: Arg316*	gene02330: downstream gene variant	gene02331: downstream gene variant
LG5	27053821	C	C | T	C	C | T	gene22100: splice acceptor variant	gene22099: upstream gene variant	gene22101: upstream gene variant	gene22100: intron variant
LG5	27344253	T	T | C	T | C	T	gene22142: stop lost: Ter812Trp
LG5	27344254	C	C | G	C	C	gene22142: stop lost: Ter812Ser
LG5	27374651	C	C | T	C	C	gene29992: stop gained: Trp47*	gene29993: upstream gene variant	gene29994: upstream gene variant	gene29990: downstream gene variant	gene29991: downstream gene variant
LG5	27446874	A	A | T	A | T	A | T	gene30002: splice donor variant	gene30002: intron variant
LG5	27806556	A	A | T	T	T	gene28656: splice donor variant	gene28655: downstream gene variant	gene28657: downstream gene variant	gene28656: intron variant
LG5	28166629	G	G | A	G | A	G | A	gene02216: stop gained: Trp287*
LG5	28168371	C	C | T	C | T	C | T	gene02216: stop gained: Arg868*	gene02217: upstream gene variant
LG6	227592	C	C | G	C	C	gene16578: stop gained: Ser668*	gene16579: downstream gene variant
LG6	626633	TC	TC | T	TC | T	TC | T	gene16652: frameshift variant	gene16651: upstream gene variant	gene16653: downstream gene variant	gene16654: downstream gene variant
LG6	784514	A	A | C	A | C	A	gene16677: splice donor variant	gene16676: upstream gene variant	gene16677: intron variant
LG6	2519285	C	C | T	C	C | T	gene22539: stop gained: Trp668*	gene22538: upstream gene variant
LG6	2547169	A	A | G	A	A | G	gene22542: start lost	gene22543: downstream gene variant
LG6	2640033	GA	GA | G	GA | G	GA | G	gene22563: frameshift variant	gene22562: upstream gene variant
LG6	3046714	C	C | A	C	C | A	gene22338: stop gained: Gly501*	gene22337: upstream gene variant
LG6	3338033	GT	GT | G	GT | G	GT	gene34182: frameshift variant	gene22241: downstream gene variant
LG6	3723536	G	G | A	G	G	gene00253: stop gained: Gln71*
LG6	3723618	C	C | T	C | T	C | T	gene00253: splice acceptor variant	gene00253: intron variant
LG6	3895485	CG	CG | C	CG | C	CG | C	gene22966: frameshift variant
LG6	4303982	C	C | T	C | T	C | T	gene18148: stop gained: Gln169*	gene18149: downstream gene variant
LG6	5262093	A	A | G	A	A	gene18409: splice donor variant	gene18410: upstream gene variant	gene18411: downstream gene variant	gene18409: intron variant
LG6	5756418	T	T | C	T | C	T | C	gene18373: splice donor variant	gene18374: downstream gene variant	gene18373: intron variant
LG6	6324722	C	C | T	C | T	C | T	gene18796: splice donor variant	gene18796: intron variant
LG6	6575241	A	A | G	A | G	A | G	gene18838: splice acceptor variant	gene18839: downstream gene variant	gene18838: intron variant
LG6	6992857	C	C | T	C | T	C	gene13482: stop gained: Trp22*	gene13483: upstream gene variant	gene13481: downstream gene variant	gene13484: downstream gene variant
LG6	8546200	A	A | T	A	A | T	gene09651: splice donor variant	gene09652: upstream gene variant	gene09651: intron variant
LG6	8546201	C	C | T	C	C | T	gene09651: splice donor variant	gene09652: upstream gene variant	gene09651: intron variant
LG6	9728770	G	G | GC	G	G | GC	gene09821: frameshift variant	gene09821: splice region variant	gene09822: upstream gene variant
LG6	9805946	C	C | T	C	C	gene00942: splice donor variant	gene00942: intron variant
LG6	11941283	G	G | GA	G | GA	G | GA	gene30088: frameshift variant	gene30087: downstream gene variant	gene30089: downstream gene variant
LG6	12102649	G	G | T	G	G	gene30110: stop gained: Cys130*	gene30110: splice region variant	gene30109: upstream gene variant	gene30108: downstream gene variant
LG6	12200022	GT	GT | G	GT	GT | G	gene30122: frameshift variant	gene30121: upstream gene variant	gene30123: downstream gene variant
LG6	12202767	CA	CA | C	CA	CA | C	gene30122: frameshift variant	gene30121: upstream gene variant	gene30123: downstream gene variant
LG6	12398887	T	T | TC	T	T	gene30154: frameshift variant	gene30153: downstream gene variant
LG6	12780849	C	C | T	C | T	C | T	gene30268: splice acceptor variant	gene30267: upstream gene variant	gene30268: intron variant
LG6	12815128	G	G | A	G	G	gene30272: stop gained: Gln202*	gene30271: downstream gene variant	gene30273: downstream gene variant
LG6	13327689	A	A | G	A | G	A | G	gene15451: splice donor variant	gene15451: intron variant
LG6	13863909	A	A | G	A	A | G	gene15436: start lost
LG6	14159883	A	A | G	A | G	A	gene15301: splice donor variant	gene15301: intron variant
LG6	14341855	G	G | T	G | T	G | T	gene15326: splice acceptor variant	gene15326: intron variant
LG6	14451559	C	C | G	C | G	C | G	gene15342: stop gained: Ser107*	gene15341: upstream gene variant
LG6	14459957	G	G | A	G | A	G | A	gene15501: splice donor variant	gene15502: downstream gene variant	gene15501: intron variant
LG6	14940712	G	G | A	G | A	G | A	gene15511: stop gained: Trp29*	gene15510: upstream gene variant
LG6	15124485	GA	GA | G	GA	GA | G	gene15588: frameshift variant	gene35230: upstream gene variant
LG6	15124498	G	G | T	G	G	gene15588: stop gained: Cys1021*	gene35230: upstream gene variant
LG6	15386188	T	T | A	T	T	gene15536: stop gained: Lys3*	gene15537: upstream gene variant	gene15535: upstream gene variant	gene15538: downstream gene variant	gene15534: downstream gene variant
LG6	15509188	G	G | GA	G | GA	G | GA	gene33895: frameshift variant	gene33896: upstream gene variant
LG6	15509201	C	C | T	C | T	C | T	gene33895: stop gained: Gln191*	gene33896: upstream gene variant
LG6	16387194	G	G | A	G | A	G | A	gene17961: stop gained: Trp102*
LG6	16387576	T	T | TG	T | TG	T | TG	gene17961: frameshift variant
LG6	16403562	G	G | A	G | A	G | A	gene17919: start lost
LG6	16404071	G	G | T	G | T	G | T	gene17919: splice acceptor variant	gene17919: intron variant
LG6	16677024	A	A | G	A | G	A	gene17915: start lost	gene35067: downstream gene variant
LG6	16936098	G	G | A	G | A	G | A	gene17972: splice acceptor variant	gene17972: intron variant
LG6	16955124	A	A | C	A | C	A | C	gene17973: splice acceptor variant	gene17973: intron variant
LG6	17400485	C	C | T	C	C	gene18083: splice acceptor variant	gene18083: intron variant
LG6	18098719	G	G | GA	G | GA	G	gene18263: frameshift variant	gene18262: upstream gene variant	gene18265: upstream gene variant	gene18264: downstream gene variant
LG6	18225007	A	A | C	A | C	A	gene18288: splice donor variant	gene18288: intron variant
LG6	18567495	C	C | T	C	C | T	gene18339: stop gained: Gln107*	gene18338: upstream gene variant
LG6	18569089	C	C | A	C | A	C	gene18339: stop gained: Ser200*	gene18338: upstream gene variant
LG6	18610968	G	G | C	G | C	G | C	gene22220: stop gained: Tyr97*	gene22221: downstream gene variant
LG6	18619103	CT	CT | C	CT | C	CT | C	gene22222: frameshift variant	gene22221: upstream gene variant	gene22224: upstream gene variant	gene22225: upstream gene variant	gene22223: downstream gene variant
LG6	18660292	T	T | G	T | G	T | G	gene22623: splice acceptor variant	gene22623: intron variant
LG6	19318204	C	C | T	C | T	C | T	gene25219: stop gained: Gln259*
LG6	19461132	A	A | G	A | G	A | G	gene00461: splice acceptor variant	gene00462: upstream gene variant	gene00461: intron variant
LG6	19815724	A	A | G	A | G	A | G	gene33844: stop lost: Ter215Trp	gene00549: upstream gene variant	gene00548: downstream gene variant	gene33842: downstream gene variant	gene33843: downstream gene variant
LG6	19853906	T	T | C	T | C	T | C	gene00555: stop lost: Ter181Gln	gene00556: upstream gene variant	gene00557: upstream gene variant	gene00554: downstream gene variant
LG6	19853908	A	A | G | T	A	A | T	gene00555: stop lost: Ter181Tyr	gene00555: stop retained variant: Ter181Ter	gene00556: upstream gene variant	gene00556: upstream gene variant	gene00557: upstream gene variant	gene00557: upstream gene variant	gene00554: downstream gene variant	gene00554: downstream gene variant
LG6	19883550	C	C | G	C	C	gene00563: splice acceptor variant	gene00564: upstream gene variant	gene00562: downstream gene variant	gene00563: intron variant
LG6	19923763	C	C | T	C	C | T	gene00917: stop gained: Gln143*	gene00918: upstream gene variant	gene00916: downstream gene variant
LG6	19979580	A	A | T	A | T	A | T	gene33908: stop gained: Lys585*	gene01076: upstream gene variant
LG6	20113113	C	C | CT	C	C	gene17674: frameshift variant
LG6	20964606	C	C | CA	C | CA	C | CA	gene17785: frameshift variant	gene17786: downstream gene variant
LG6	21281243	G	G | C	G | C	G	gene17649: splice donor variant	gene17650: upstream gene variant	gene17651: downstream gene variant	gene17649: intron variant
LG6	21443935	A	A | G	A	A | G	gene15676: stop lost: Ter559Gln	gene34952: upstream gene variant	gene15675: upstream gene variant	gene15677: upstream gene variant
LG6	21643670	G	G | GTA	G | GTA	G | GTA	gene15777: splice donor variant	gene15777: intron variant
LG6	21791989	C	C | A	C	C | A	gene15864: stop gained: Glu142*	gene15865: upstream gene variant	gene15863: upstream gene variant	gene15866: downstream gene variant
LG6	21792017	C	C | T	C | T	C | T	gene15864: stop gained: Trp132*	gene15865: upstream gene variant	gene15863: upstream gene variant	gene15866: downstream gene variant
LG6	22185049	G	G | A	G | A	G | A	gene15801: stop gained: Trp197*	gene15802: downstream gene variant
LG6	25209419	T	T | G	T | G	T | G	gene25728: splice donor variant	gene25728: intron variant
LG6	25251683	TA	TA | T	TA | T	T	gene25731: frameshift variant	gene25731: splice region variant
LG6	25251685	G	G | T	G | T	G	gene25731: splice donor variant	gene25731: intron variant
LG6	26214951	G	G | A	G | A	G | A	gene07327: stop gained: Trp358*	gene07328: downstream gene variant
LG6	26731248	A	A | C	A	A	gene07532: stop gained: Tyr172*	gene07531: downstream gene variant
LG6	26732703	C	C | T	C | T	C	gene07532: splice acceptor variant	gene07532: intron variant
LG6	26978826	G	G | GA	G	G | GA	gene07434: frameshift variant	gene07433: upstream gene variant	gene07435: upstream gene variant	gene07436: downstream gene variant
LG6	27336306	A	A | T	A	A | T	gene05387: stop gained: Cys69*	gene05388: upstream gene variant	gene05386: downstream gene variant
LG6	27723125	A	A | G	A | G	A | G	gene05454: splice donor variant	gene05453: upstream gene variant	gene05455: downstream gene variant	gene05454: intron variant
LG6	28200866	G	G | C	G | C	G | C	gene05520: splice acceptor variant	gene05521: downstream gene variant	gene05520: intron variant
LG6	28200947	GT	GT | G	GT | G	GT | G	gene05520: frameshift variant	gene05521: downstream gene variant
LG6	28582032	C	C | T	C	C	gene05370: stop gained: Gln5*	gene05369: upstream gene variant
LG6	28582167	C	C | T	C	C	gene05370: stop gained: Gln50*	gene05369: upstream gene variant
LG6	28882730	G	G | A	G	G | A	gene05686: splice acceptor variant	gene05685: upstream gene variant	gene05687: upstream gene variant	gene05686: intron variant
LG6	28961712	C	C | T	C | T	C | T	gene05698: splice acceptor variant	gene05699: upstream gene variant	gene05698: intron variant
LG6	29964585	G	G | A	G | A	G | A	gene28731: stop gained: Gln1076*
LG6	30669118	G	G | T	G	G | T	gene24307: stop gained: Tyr568*	gene24305: upstream gene variant	gene24304: downstream gene variant	gene24306: downstream gene variant
LG6	30713919	G	G | T	G | T	G | T	gene24314: stop gained: Gly63*	gene24312: upstream gene variant	gene24313: upstream gene variant
LG6	30724270	C	C | T	C | T	C | T	gene24315: stop gained: Trp526*
LG6	31448265	T	T | C	T | C	T | C	gene01218: splice donor variant	gene01219: upstream gene variant	gene01217: upstream gene variant	gene01218: intron variant
LG6	31664901	CA	CA | C	CA | C	CA | C	gene10250: frameshift variant	gene10249: upstream gene variant
LG6	33051872	C	C | A	C | A	C | A	gene04301: stop lost: Ter1317Leu
LG6	33061117	C	C | CT	C	C	gene04302: frameshift variant	gene04303: upstream gene variant	gene04301: upstream gene variant
LG6	33689249	G	G | T	T	G | T	gene04444: stop gained: Glu944*	gene04445: downstream gene variant
LG6	34953092	C	C | T	C | T	C | T	gene23840: stop gained: Trp173*	gene23841: upstream gene variant
LG6	36016144	C	C | T	C | T	C | T	gene24128: stop gained: Gln837*	gene24129: downstream gene variant
LG6	36269736	GT	GT | G	GT | G	GT | G	gene01962: frameshift variant	gene01963: upstream gene variant
LG6	36270963	C	C | CG	C | CG	C | CG	gene01962: frameshift variant	gene01963: upstream gene variant	gene01964: downstream gene variant
LG6	36785105	T	T | G	T	T | G	gene28438: splice acceptor variant	gene28436: upstream gene variant	gene28437: downstream gene variant	gene28438: intron variant
LG6	37155435	A	A | AC	A	A	gene34522: frameshift variant	gene34521: upstream gene variant	gene28506: intron variant
LG6	37207098	C	C | T	C	C	gene27939: stop gained: Arg34*	gene27940: upstream gene variant	gene27938: upstream gene variant
LG6	37533927	T	T | A	T | A	T | A	gene28015: stop gained: Lys534*	gene28014: downstream gene variant
LG6	37630944	G	G | GA	G | GA	G	gene28037: frameshift variant	gene28038: upstream gene variant	gene28039: upstream gene variant	gene28036: downstream gene variant	gene28040: downstream gene variant
LG6	37631014	T	T | A	T | A	T | A	gene28038: start lost	gene28039: upstream gene variant	gene28037: upstream gene variant	gene28036: downstream gene variant	gene28040: downstream gene variant
LG6	38274548	C	C | CA	CA	CA	gene25873: frameshift variant	gene25874: upstream gene variant
LG6	38467135	G	G | A	G	G | A	gene25920: stop gained: Arg17*
LG6	38821016	G	G | A	G | A	G | A	gene26357: stop gained: Gln162*	gene26358: upstream gene variant	gene26359: upstream gene variant	gene26356: downstream gene variant
LG6	38863206	G	G | A	G | A	G | A	gene26363: splice donor variant	gene26364: upstream gene variant	gene26363: intron variant
LG6	39049396	G	G | A	G	G	gene26281: stop gained: Trp86*	gene26280: upstream gene variant	gene26282: upstream gene variant
LG6	39307585	G	G | A	G	G	gene26252: stop gained: Arg19*	gene26253: upstream gene variant	gene26254: upstream gene variant
LG7	925652	C	C | CA	C | CA	CA	gene18601: frameshift variant	gene18600: downstream gene variant	gene18602: downstream gene variant
LG7	935313	T	T | TA	T | TA	TA	gene18603: frameshift variant	gene18604: upstream gene variant	gene18602: upstream gene variant	gene18605: upstream gene variant
LG7	1010051	G	G | GA	G	G	gene18617: frameshift variant	gene18616: upstream gene variant
LG7	1036247	T	T | TA	T	T	gene18625: frameshift variant	gene18624: upstream gene variant	gene18626: downstream gene variant
LG7	1082472	A	A | T	T	T	gene18635: stop gained: Lys179*
LG7	1129071	C	C | T	C	C | T	gene18641: stop gained: Gln120*	gene18640: upstream gene variant	gene18642: downstream gene variant
LG7	1337020	G	G | GT	G | GT	G | GT	gene18678: frameshift variant	gene18677: downstream gene variant
LG7	1469364	C	C | T	C | T	C | T	gene18700: stop gained: Gln398*
LG7	1649426	G	G | T	G	G	gene19149: splice acceptor variant	gene19150: upstream gene variant	gene19152: upstream gene variant	gene19151: downstream gene variant	gene19149: intron variant
LG7	1718277	G	G | A	G	G	gene19162: stop gained: Trp62*	gene19163: upstream gene variant	gene19161: downstream gene variant
LG7	1731022	C	C | T	C	C	gene19165: stop gained: Trp301*	gene19164: upstream gene variant
LG7	1761206	C	C | CT	C | CT	C | CT	gene19172: frameshift variant	gene19173: upstream gene variant	gene19171: upstream gene variant	gene19174: upstream gene variant	gene19170: downstream gene variant
LG7	1822356	C	C | CT	C | CT	CT	gene19184: frameshift variant
LG7	1822982	C	C | CT	CT	CT	gene19184: frameshift variant
LG7	1856278	C	C | CA	CA	CA	gene19189: frameshift variant	gene19188: upstream gene variant
LG7	1916992	T	T | C	T	T	gene19197: splice acceptor variant	gene19197: intron variant
LG7	1982359	C	C | CA	C | CA	CA	gene19208: frameshift variant	gene19209: upstream gene variant
LG7	2462393	C	C | CA	CA	C | CA	gene35024: frameshift variant	gene35023: upstream gene variant	gene18994: downstream gene variant	gene18995: downstream gene variant
LG7	2533041	T	T | G	T | G	T | G	gene19010: splice donor variant	gene19011: downstream gene variant	gene19012: downstream gene variant	gene19010: intron variant
LG7	2634431	C	C | A	C | A	C | A	gene35026: splice acceptor variant	gene35025: downstream gene variant	gene35026: intron variant
LG7	2634432	A	A | T	A | T	A | T	gene35026: splice acceptor variant	gene35025: downstream gene variant	gene35026: intron variant
LG7	2747805	C	C | CTT	CTT	C	gene19231: frameshift variant	gene19232: upstream gene variant	gene19230: downstream gene variant
LG7	2919070	C	C | A	C | A	C | A	gene19263: stop lost: Ter436Tyr	gene19264: downstream gene variant
LG7	2923222	G	G | GT	G | GT	G | GT	gene19264: frameshift variant	gene19263: upstream gene variant	gene19265: upstream gene variant
LG7	3106311	G	G | GA	GA	GA	gene19296: frameshift variant
LG7	3121372	C	C | CT	CT	CT	gene19298: frameshift variant	gene19297: downstream gene variant
LG7	3267954	A	A | T	A | T	A | T	gene19314: stop lost: Ter733Leu	gene19315: downstream gene variant
LG7	3268823	A	A | G	A | G	A | G	gene19315: stop lost: Ter409Gln	gene19314: downstream gene variant
LG7	3268958	C	C | T	C | T	C | T	gene19315: splice acceptor variant	gene19314: downstream gene variant	gene19315: intron variant
LG7	3295568	G	G | GT	GT	GT	gene19317: frameshift variant
LG7	3385535	T	T | A	T | A	T | A	gene19336: stop lost: Ter19Arg	gene19335: downstream gene variant
LG7	3385818	TC	TC | T	TC | T	TC | T	gene19336: frameshift variant	gene19335: downstream gene variant
LG7	3385868	TC	TC | T	TC | T	TC | T	gene19336: frameshift variant	gene19335: downstream gene variant
LG7	3387478	T	T | G	T | G	T	gene19336: stop lost: Ter503Glu	gene19337: upstream gene variant
LG7	3392826	TC	TC | T	TC | T	TC | T	gene19337: frameshift variant	gene19338: upstream gene variant
LG7	3475308	G	G | GA	GA	GA	gene19048: frameshift variant	gene19049: downstream gene variant
LG7	3588991	A	A | AT	A | AT	A | AT	gene19074: frameshift variant	gene19073: upstream gene variant	gene19072: downstream gene variant	gene19075: downstream gene variant
LG7	3645790	G	G | GT	GT	G | GT	gene19084: frameshift variant	gene19085: upstream gene variant	gene19086: downstream gene variant
LG7	3789886	G	G | A	G | A	G | A	gene19112: stop gained: Gln213*	gene19111: upstream gene variant
LG7	3820318	A	A | AT	A	A	gene19116: frameshift variant	gene19117: downstream gene variant	gene19118: downstream gene variant	gene19115: downstream gene variant
LG7	3987859	G	G | GT	G | GT	G | GT	gene18882: frameshift variant	gene18883: downstream gene variant
LG7	4151125	G	G | GT	GT	G | GT	gene18935: frameshift variant	gene18937: upstream gene variant	gene18936: downstream gene variant
LG7	4335122	C	C | CA	C	C | CA	gene18970: frameshift variant	gene18971: upstream gene variant	gene18972: upstream gene variant	gene18969: downstream gene variant
LG7	4420561	G	G | T	G | T	G | T	gene19431: stop lost: Ter345Leu	gene19430: upstream gene variant	gene19432: upstream gene variant
LG7	4420562	A	A | C	A | C	A	gene19431: stop lost: Ter345Cys	gene19430: upstream gene variant	gene19432: upstream gene variant
LG7	4461375	C	C | CT	CT	C	gene19436: frameshift variant	gene19435: upstream gene variant	gene35035: downstream gene variant
LG7	4623781	A	A | G	A | G	A | G	gene19464: stop lost: Ter16Gln	gene19465: downstream gene variant
LG7	4651277	A	A | C	A | C	A | C	gene19340: stop lost: Ter337Gly	gene35036: upstream gene variant
LG7	4811282	A	A | T	A | T	A | T	gene19382: stop gained: Leu362*	gene19381: downstream gene variant
LG7	4845499	T	T | TTC	T	T	gene19389: frameshift variant	gene19388: downstream gene variant
LG7	4854858	C	C | CA	C | CA	CA	gene19390: frameshift variant	gene19389: downstream gene variant
LG7	4885925	C	C | CT	CT	CT	gene19394: frameshift variant	gene19395: upstream gene variant	gene19393: upstream gene variant
LG7	4888889	GC	GC | G	GC	GC	gene19395: frameshift variant	gene19393: upstream gene variant	gene19394: downstream gene variant
LG7	4925160	A	A | AT	AT	AT	gene19352: frameshift variant	gene19353: downstream gene variant	gene19351: downstream gene variant
LG7	5049885	T	T | TA	T | TA	TA	gene19405: frameshift variant
LG7	5147511	G	G | A	G | A	G | A	gene19339: stop gained: Trp144*
LG7	5359832	GA	GA | G	GA | G	GA	gene26784: frameshift variant
LG7	5359903	T	T | C	T	T | C	gene26784: splice donor variant	gene26784: intron variant
LG7	5939507	T	T | C	T | C	T	gene26989: splice acceptor variant	gene26988: downstream gene variant	gene26990: downstream gene variant	gene26989: intron variant
LG7	5960679	C	C | A	C	C	gene26992: start lost	gene26994: upstream gene variant	gene34554: downstream gene variant	gene26993: downstream gene variant
LG7	6329859	C	C | T	C	C	gene35116: stop gained: Trp225*
LG7	6704967	G	G | A	G | A	G | A	gene14232: stop gained: Gln36*	gene14231: downstream gene variant
LG7	7051505	T	T | A	T	T	gene14286: stop gained: Lys1712*	gene14285: upstream gene variant
LG7	7063182	C	C | A	C | A	C	gene14286: splice acceptor variant	gene14286: intron variant
LG7	7377334	T	T | C	T	T	gene14323: start lost
LG7	9557848	CA	CA | C	CA	CA	gene07444: frameshift variant	gene07443: upstream gene variant	gene07445: downstream gene variant
LG7	9587289	C	C | T	C | T	C | T	gene07452: stop gained: Gln103*	gene07453: upstream gene variant	gene07451: upstream gene variant	gene07450: downstream gene variant
LG7	10262681	G	G | A	G	G	gene03980: stop gained: Gln442*	gene03979: downstream gene variant
LG7	10333714	C	C | A	C	C	gene04791: splice acceptor variant	gene04792: upstream gene variant	gene04791: intron variant
LG7	10730970	C	C | A	C	C | A	gene04883: stop gained: Glu22*	gene04884: downstream gene variant	gene04885: downstream gene variant
LG7	10748342	G	G | C	G | C	G | C	gene04886: stop lost: Ter151Ser	gene04887: upstream gene variant	gene04888: downstream gene variant
LG7	10748343	A	A | G	A | G	A | G	gene04886: stop lost: Ter151Trp	gene04887: upstream gene variant	gene04888: downstream gene variant
LG7	10766870	C	C | T	C | T	C | T	gene04889: splice acceptor variant	gene04890: upstream gene variant	gene04889: intron variant
LG7	11079983	C	C | T	C	C	gene04941: stop gained: Gln407*	gene04942: downstream gene variant
LG7	11245734	C	C | T	C | T	C | T	gene04808: stop gained: Gln1404*
LG7	11596235	T	T | G	T	T | G	gene23570: splice acceptor variant	gene23571: upstream gene variant	gene23570: intron variant
LG7	11729141	G	G | A	G	G	gene23592: stop gained: Trp785*	gene23591: downstream gene variant	gene23593: downstream gene variant
LG7	12287693	GAA	GAA | G	GAA	GAA | G	gene23671: frameshift variant
LG7	12289334	T	T | G	G	T | G	gene23671: splice acceptor variant	gene23671: intron variant
LG7	12299247	GGC	GGC | G	GGC	GGC | G	gene23673: frameshift variant	gene23671: upstream gene variant	gene23672: upstream gene variant
LG7	12414601	A	A | C	A | C	A | C	gene00341: stop gained: Leu276*	gene00342: upstream gene variant
LG7	12415667	T	T | TA	T	T	gene00341: splice donor variant	gene00342: upstream gene variant	gene00341: intron variant
LG7	12423208	G	G | A	G | A	G | A	gene00342: splice acceptor variant	gene00343: downstream gene variant	gene00342: intron variant
LG7	12554751	C	C | A	C	C	gene33852: stop gained: Glu437*	gene00362: downstream gene variant
LG7	12637017	T	T | A	T	T | A	gene33853: stop gained: Tyr242*
LG7	13820226	G	G | T	G | T	G	gene23458: splice acceptor variant	gene23457: downstream gene variant	gene23459: downstream gene variant	gene23458: intron variant
LG7	14758189	AT	AT | A	AT	AT	gene23236: frameshift variant	gene23237: upstream gene variant	gene23235: upstream gene variant
LG7	14910186	C	C | A	C | A	C	gene23325: start lost	gene23326: upstream gene variant	gene23327: downstream gene variant
LG7	16594593	CT	CT | C	CT	CT | C	gene34466: frameshift variant	gene34466: splice region variant	gene26470: downstream gene variant
LG7	16629142	G	G | T	G | T	G	gene26473: splice donor variant	gene26474: upstream gene variant	gene26473: intron variant
LG7	16732861	GC	GC | G	GC | G	GC | G	gene20849: frameshift variant	gene20848: downstream gene variant
LG7	16732921	CGA	CGA | C	CGA | C	CGA | C	gene20849: frameshift variant	gene20848: downstream gene variant
LG7	16773662	G	G | GT	G | GT	GT	gene20854: frameshift variant
LG7	17944873	G	G | A	G | A	G	gene21307: stop gained: Trp59*	gene21306: upstream gene variant
LG7	18131684	A	A | C	A | C	A | C	gene21339: stop lost: Ter60Glu	gene21337: upstream gene variant	gene21338: upstream gene variant	gene21340: upstream gene variant
LG7	18131687	C	C | A | T	C | T	C | T	gene21339: stop gained: Glu59*	gene21339: missense variant: Glu59Lys	gene21337: upstream gene variant	gene21337: upstream gene variant	gene21338: upstream gene variant	gene21338: upstream gene variant	gene21340: upstream gene variant	gene21340: upstream gene variant
LG7	18428557	AC	AC | A	A	A	gene21402: frameshift variant	gene21403: upstream gene variant	gene21400: upstream gene variant	gene21404: upstream gene variant	gene21401: upstream gene variant	gene21405: downstream gene variant
LG7	19565400	G	G | A	G	G	gene12599: stop gained: Arg388*	gene12600: upstream gene variant	gene12601: downstream gene variant
LG7	19565907	T	T | A	T	T	gene12599: splice acceptor variant	gene12600: upstream gene variant	gene12601: downstream gene variant	gene12599: intron variant
LG7	19658624	A	A | T	A | T	A | T	gene12620: stop gained: Tyr183*	gene12619: upstream gene variant
LG7	20728490	G	G | T	G | T	G | T	gene12893: splice donor variant	gene12892: upstream gene variant	gene12894: upstream gene variant	gene12893: intron variant
LG7	20819065	C	C | CT	C	C	gene12906: frameshift variant	gene12907: downstream gene variant
LG7	21612934	T	T | C	T | C	T | C	gene13252: splice acceptor variant	gene13253: downstream gene variant	gene13252: intron variant
unanchored	503303	T	T | G	T	T	gene00256: splice acceptor variant	gene00254: downstream gene variant	gene00255: downstream gene variant	gene00256: intron variant
unanchored	794627	C	C | T	C | T	C	gene01933: splice acceptor variant	gene33874: upstream gene variant	gene01934: upstream gene variant	gene01933: intron variant
unanchored	969053	C	C | T	C	C	gene33906: stop gained: Gln396*	gene01079: downstream gene variant
unanchored	1747240	G	G | A	G | A	G | A	gene24611: stop gained: Arg371*	gene24612: upstream gene variant	gene24613: downstream gene variant
unanchored	2717187	G	G | A	G | A	G | A	gene20765: stop gained: Trp2*	gene20763: upstream gene variant	gene20764: upstream gene variant
unanchored	2717204	TC	TC | T	TC | T	TC | T	gene20765: frameshift variant	gene20763: upstream gene variant	gene20764: upstream gene variant
unanchored	2844622	C	C | T	C | T	C | T	gene22751: stop gained: Gln44*	gene22752: upstream gene variant	gene22749: downstream gene variant	gene22750: downstream gene variant	gene22753: downstream gene variant
unanchored	2845121	T	T | TG	T | TG	T | TG	gene22751: frameshift variant	gene22752: upstream gene variant	gene22750: downstream gene variant	gene22753: downstream gene variant
unanchored	3041450	A	A | G	A | G	A | G	gene22843: splice donor variant	gene22844: upstream gene variant	gene22843: intron variant
unanchored	3120952	A	A | T	A	A	gene22854: stop gained: Tyr98*	gene22856: upstream gene variant	gene22855: downstream gene variant
unanchored	3184478	TA	TA | T	TA | T	TA | T	gene22864: frameshift variant
unanchored	3640750	G	G | A	G | A	G | A	gene21767: splice donor variant	gene21768: downstream gene variant	gene21767: intron variant
unanchored	4016373	A	A | T	A	A | T	gene22048: stop gained: Lys1142*
unanchored	5520622	C	C | G	C	C | G	gene29619: stop gained: Ser145*	gene29620: upstream gene variant
unanchored	5544787	G	G | A	G | A	G	gene29621: stop gained: Gln350*
unanchored	5697993	C	C | G	C | G	C | G	gene25361: splice acceptor variant	gene25360: downstream gene variant	gene25361: intron variant
unanchored	5848043	C	C | A	C | A	C | A	gene25378: stop gained: Glu156*	gene25377: downstream gene variant
unanchored	6273708	T	T | TA	T | TA	T | TA	gene25522: frameshift variant	gene25521: upstream gene variant	gene25523: upstream gene variant
unanchored	6537989	C	C | T	C	C | T	gene25570: stop gained: Arg18*	gene25571: upstream gene variant	gene25569: upstream gene variant
unanchored	6537996	G	G | A	G | A	G | A	gene25570: splice donor variant	gene25571: upstream gene variant	gene25569: upstream gene variant	gene25570: intron variant
unanchored	6538455	A	A | G	A	A	gene25570: splice acceptor variant	gene25571: upstream gene variant	gene25569: upstream gene variant	gene25570: intron variant
unanchored	6585596	C	C | T	C | T	C | T	gene25578: stop gained: Gln223*	gene25579: upstream gene variant	gene34487: upstream gene variant
unanchored	7510326	C	C | T	C | T	C | T	gene07373: splice donor variant	gene07372: downstream gene variant	gene07373: intron variant
unanchored	7758510	C	C | A	C | A	C	gene07597: stop gained: Ser177*	gene07598: upstream gene variant	gene07596: downstream gene variant
unanchored	7758747	G	G | A	G | A	G | A	gene07597: stop gained: Trp256*	gene07598: upstream gene variant	gene07596: downstream gene variant
unanchored	7974866	G	G | T	G | T	G	gene07637: stop gained: Ser120*	gene07636: upstream gene variant	gene07638: upstream gene variant
unanchored	8240786	C	C | T	C | T	C | T	gene07574: stop gained: Trp117*	gene07573: upstream gene variant	gene07572: downstream gene variant
unanchored	8451730	G	G | A	G | A	G | A	gene34658: stop gained: Gln43*	gene07561: downstream gene variant
unanchored	8761504	T	T | A	T | A	T | A	gene07684: stop gained: Leu517*
unanchored	9399384	G	G | T	G | T	G | T	gene11643: start lost	gene11642: downstream gene variant
unanchored	9413543	G	G | GA	G | GA	G | GA	gene11646: frameshift variant
unanchored	9696767	G	G | A	G | A	G	gene11702: splice acceptor variant	gene11699: upstream gene variant	gene11701: upstream gene variant	gene11700: downstream gene variant	gene11703: downstream gene variant	gene11702: intron variant
unanchored	10507212	T	T | C	T	T | C	gene05240: splice acceptor variant	gene05239: downstream gene variant	gene05240: intron variant

## Sheet: C. Rü Heterozygous
Chromosome	Location	Ref (H4x4)*	H4	Rü	YW	Impact of the variant on genes**
LG1	61	G	G | A	G | A	G	gene10021: upstream gene variant
LG1	220	A	A | ATT	A | ATT	A | ATT	gene10021: upstream gene variant
LG1	1017	C	C | T	C | T	C | T	gene10021: upstream gene variant
LG1	1182	G	G | T	G | T	G | T	gene10021: upstream gene variant
LG1	1356	T	T | A	T | A	T | A	gene10021: upstream gene variant
LG1	1530	C	C | T	C | T	C | T	gene10021: upstream gene variant
LG1	1568	T	T | A	T | A	T | A	gene10021: upstream gene variant
LG1	1699	A	A | T	A | T	A | T	gene10021: upstream gene variant
LG1	1710	T	T	T | A	T	gene10021: upstream gene variant
LG1	1808	C	C | T	C | T	C | T	gene10021: upstream gene variant
LG1	2048	G	G | T	G | T	G | T	gene10021: upstream gene variant
LG1	2246	T	T | C	T | C	T | C	gene10021: upstream gene variant	gene10022: upstream gene variant
LG1	4007	A	A | G	A | G	A | G	gene10022: upstream gene variant	gene10021: downstream gene variant
LG1	4247	T	T | C	T | C	T | C	gene10022: upstream gene variant	gene10021: downstream gene variant
LG1	4350	G	G | A	G | A	G | A	gene10022: upstream gene variant	gene10021: downstream gene variant
LG1	4430	A	A | G	A | G	A | G	gene10022: upstream gene variant	gene10021: downstream gene variant
LG1	4492	C	C	C | A	C	gene10022: upstream gene variant	gene10021: downstream gene variant
LG1	9243	C	C | T	C | T	C	gene10023: upstream gene variant	gene10022: downstream gene variant
LG1	9246	T	T	T | A	T | A	gene10023: upstream gene variant	gene10022: downstream gene variant
LG1	10216	T	T	T | A	T	gene10023: upstream gene variant	gene10022: downstream gene variant
LG1	15637	T	T | G	T | G	T | G	gene10024: upstream gene variant	gene10023: downstream gene variant
LG1	16088	T	T | G	T | G	T | G	gene10024: upstream gene variant	gene10023: downstream gene variant
LG1	20099	C	C | A	C | A	C | A	gene10025: upstream gene variant	gene10024: downstream gene variant
LG1	20105	CT	CT	CT | C	CT	gene10025: upstream gene variant	gene10024: downstream gene variant
LG1	20133	G	G | T	G | T	G	gene10025: upstream gene variant	gene10024: downstream gene variant
LG1	20541	C	C | T	C | T	C | T	gene10025: upstream gene variant	gene10026: upstream gene variant	gene10024: downstream gene variant
LG1	22722	G	G | A	G | A	G | A	gene10025: upstream gene variant	gene10026: upstream gene variant	gene10024: downstream gene variant
LG1	22731	AT	AT | A	AT | A	AT | A	gene10025: upstream gene variant	gene10026: upstream gene variant	gene10024: downstream gene variant
LG1	22746	C	C | G	C | G	C | G	gene10025: upstream gene variant	gene10026: upstream gene variant	gene10024: downstream gene variant
LG1	22800	T	T | A	T | A	T | A	gene10025: upstream gene variant	gene10026: upstream gene variant	gene10024: downstream gene variant
LG1	22923	T	T | A	T | A	T | A	gene10026: upstream gene variant	gene10024: downstream gene variant	gene10025: intron variant
LG1	22930	A	A | G	A | G	A | G	gene10026: upstream gene variant	gene10024: downstream gene variant	gene10025: intron variant
LG1	22994	G	G | A	G | A	G | A	gene10026: upstream gene variant	gene10024: downstream gene variant	gene10025: intron variant
LG1	23017	C	C | T	C | T	C | T	gene10025: synonymous variant: Ser23Ser	gene10026: upstream gene variant	gene10024: downstream gene variant
LG1	23733	T	T | C	T | C	T | C	gene10026: upstream gene variant	gene10025: downstream gene variant	gene10027: downstream gene variant
LG1	23752	C	C | T	C | T	C | T	gene10026: upstream gene variant	gene10025: downstream gene variant	gene10027: downstream gene variant
LG1	23770	G	G | A	G | A	G | A	gene10026: upstream gene variant	gene10025: downstream gene variant	gene10027: downstream gene variant
LG1	27822	A	A	A | G	A | G	gene10025: downstream gene variant	gene10027: downstream gene variant	gene10026: downstream gene variant
LG1	37800	C	C	C | A	C | A	gene10028: upstream gene variant	gene34732: downstream gene variant
LG1	37811	G	G	G | T	G | T	gene10028: upstream gene variant	gene34732: downstream gene variant
LG1	37818	G	G	G | A	G | A	gene10028: upstream gene variant	gene34732: downstream gene variant
LG1	38131	A	A	A | T	A | T	gene10028: upstream gene variant	gene34732: downstream gene variant
LG1	38144	A	A	A | C	A | C	gene10028: upstream gene variant	gene34732: downstream gene variant
LG1	38590	G	G | A	G | A	G	gene10028: missense variant: Arg70Gln	gene34732: downstream gene variant
LG1	38748	C	C | T	C | T	C | T	gene34732: downstream gene variant	gene10028: downstream gene variant
LG1	44248	C	C | T	C | T	C | T	gene10029: upstream gene variant	gene34732: upstream gene variant	gene10030: downstream gene variant
LG1	50290	G	G | T	G | T	G	gene10031: upstream gene variant	gene10030: upstream gene variant	gene10032: downstream gene variant	gene10029: downstream gene variant
LG1	50406	G	G	G | A	G | A	gene10031: upstream gene variant	gene10030: upstream gene variant	gene10032: downstream gene variant	gene10029: downstream gene variant
LG1	52358	T	T | A	T | A	T | A	gene10030: upstream gene variant	gene10032: downstream gene variant	gene10029: downstream gene variant	gene10031: downstream gene variant
LG1	52377	A	A | G	A | G	A | G	gene10030: upstream gene variant	gene10032: downstream gene variant	gene10029: downstream gene variant	gene10031: downstream gene variant
LG1	52414	C	C | T	C | T	C | T	gene10030: upstream gene variant	gene10032: downstream gene variant	gene10029: downstream gene variant	gene10031: downstream gene variant
LG1	53176	C	C | T	C | T	T	gene10030: upstream gene variant	gene10029: downstream gene variant	gene10031: downstream gene variant	gene10032: intron variant
LG1	53800	C	C	C | T	C | T	gene10030: upstream gene variant	gene10032: upstream gene variant	gene10029: downstream gene variant	gene10031: downstream gene variant
LG1	54116	T	T | A	T | A	T	gene10030: upstream gene variant	gene10032: upstream gene variant	gene10031: downstream gene variant
LG1	54156	A	A | T	A | T | G	A	gene10030: upstream gene variant	gene10030: upstream gene variant	gene10032: upstream gene variant	gene10032: upstream gene variant	gene10031: downstream gene variant	gene10031: downstream gene variant
LG1	59521	G	G | C	G | C	G | C	gene10034: upstream gene variant	gene10033: downstream gene variant
LG1	66139	G	G	G | A	G	gene10034: missense variant: Gly366Arg	gene10033: upstream gene variant	gene10035: downstream gene variant	gene10036: downstream gene variant
LG1	66188	C	C | G	C | G	C | G	gene10034: missense variant: Ala382Gly	gene10033: upstream gene variant	gene10035: downstream gene variant	gene10036: downstream gene variant	gene10037: downstream gene variant
LG1	66300	C	C	C | A	C	gene10034: synonymous variant: Ala419Ala	gene10033: upstream gene variant	gene10035: downstream gene variant	gene10036: downstream gene variant	gene10037: downstream gene variant
LG1	66350	T	T | A	T | A	T | A	gene10034: missense variant: Ile436Asn	gene10033: upstream gene variant	gene10035: downstream gene variant	gene10036: downstream gene variant	gene10037: downstream gene variant
LG1	69644	A	A	A | G	A	gene10035: upstream gene variant	gene10036: upstream gene variant	gene10037: downstream gene variant	gene10034: downstream gene variant
LG1	72155	G	G | C	G | C	G | C	gene10035: upstream gene variant	gene10036: upstream gene variant	gene10037: intron variant
LG1	72952	G	G | A	G | A	G | A	gene10035: upstream gene variant	gene10036: upstream gene variant	gene10038: downstream gene variant	gene10037: intron variant
LG1	81714	A	A | G	A | G	A | G	gene10038: intron variant
LG1	81788	G	G | C	G | C	G | C	gene10038: intron variant
LG1	81816	G	G | A	G | A	G | A	gene10038: intron variant
LG1	82031	G	G | A	G | A	G	gene10038: intron variant
LG1	83427	C	C | T	C | T	C | T	gene10038: intron variant
LG1	83745	T	T | A	T | A	T | A	gene10038: intron variant
LG1	83753	T	T | C	T | C	T | C	gene10038: intron variant
LG1	83789	G	G | GA	G | GA	G | GA	gene10038: intron variant
LG1	88742	C	T	C | T	T	gene10039: upstream gene variant	gene10038: upstream gene variant
LG1	89619	T	T | G	T | G	T | G	gene10038: upstream gene variant	gene10039: intron variant
LG1	89886	T	T | C	T | C	T | C	gene10038: upstream gene variant	gene10039: intron variant
LG1	89889	T	T | G	T | G	T | G	gene10038: upstream gene variant	gene10039: intron variant
LG1	89893	T	T | C	T | C	T | C	gene10038: upstream gene variant	gene10039: intron variant
LG1	90321	C	C | A	C | A	C | A	gene10039: splice region variant	gene10038: upstream gene variant	gene10039: intron variant
LG1	90331	T	T | C	T | C	T | C	gene10038: upstream gene variant	gene10039: intron variant
LG1	90408	A	A | C	A | C	A | C	gene10038: upstream gene variant	gene10039: intron variant
LG1	90415	G	G | A	G | A	G | A	gene10038: upstream gene variant	gene10039: intron variant
LG1	90589	A	A | T	A | T	A | T	gene10038: upstream gene variant	gene10039: intron variant
LG1	90622	T	T | C	T | C	T | C	gene10038: upstream gene variant	gene10039: intron variant
LG1	90750	G	G | A	G | A	G | A	gene10038: upstream gene variant	gene10040: upstream gene variant	gene10039: intron variant
LG1	91617	G	G | A	G | A	G | A	gene10038: upstream gene variant	gene10040: upstream gene variant	gene10039: intron variant
LG1	91638	C	C	C | T	C	gene10038: upstream gene variant	gene10040: upstream gene variant	gene10039: intron variant
LG1	91675	T	T | C	T | C	T | C	gene10038: upstream gene variant	gene10040: upstream gene variant	gene10039: intron variant
LG1	91702	C	C	C | T	C	gene10038: upstream gene variant	gene10040: upstream gene variant	gene10039: intron variant
LG1	92024	G	G | A	G | A	G | A	gene10038: upstream gene variant	gene10040: upstream gene variant	gene10039: intron variant
LG1	92045	C	C | T	C | T	C | T	gene10038: upstream gene variant	gene10040: upstream gene variant	gene10039: intron variant
LG1	92047	G	G | A	G | A	G	gene10038: upstream gene variant	gene10040: upstream gene variant	gene10039: intron variant
LG1	95559	A	A	A | C	A	gene10040: upstream gene variant	gene10039: downstream gene variant
LG1	95561	C	C	C | A	C	gene10040: upstream gene variant	gene10039: downstream gene variant
LG1	119345	G	G | A	G | A	G	gene10044: upstream gene variant	gene10045: upstream gene variant	gene10046: downstream gene variant
LG1	119367	C	C | A	C | A	C	gene10044: upstream gene variant	gene10045: upstream gene variant	gene10046: downstream gene variant
LG1	119375	G	G | C	G | C	G	gene10044: upstream gene variant	gene10045: upstream gene variant	gene10046: downstream gene variant
LG1	131304	G	G | A	G | A	G | A	gene10048: upstream gene variant	gene10049: upstream gene variant	gene10047: downstream gene variant
LG1	131529	C	C | T	C | T	C | T	gene10048: upstream gene variant	gene10049: upstream gene variant	gene10047: downstream gene variant
LG1	131533	G	G | A	G | A	G | A	gene10048: upstream gene variant	gene10049: upstream gene variant	gene10047: downstream gene variant
LG1	131580	T	T | A	T | A	T | A	gene10048: upstream gene variant	gene10049: upstream gene variant	gene10047: downstream gene variant
LG1	143030	A	A | ACT	A | ACT	ACT	gene10050: upstream gene variant	gene10051: upstream gene variant	gene10053: downstream gene variant	gene10052: intron variant
LG1	182483	G	GT	G | GT	GT	gene10062: upstream gene variant	gene10060: downstream gene variant	gene10061: downstream gene variant
LG1	187950	C	C	C | A	C | A	gene10063: downstream gene variant	gene10064: downstream gene variant	gene10062: downstream gene variant
LG1	187988	G	G	G | T	G | T	gene10063: downstream gene variant	gene10064: downstream gene variant	gene10062: downstream gene variant
LG1	187997	C	C	C | T	C	gene10063: downstream gene variant	gene10064: downstream gene variant	gene10062: downstream gene variant
LG1	198835	G	GT	G | GT	GT	gene10066: upstream gene variant	gene10067: downstream gene variant	gene10065: downstream gene variant
LG1	217092	C	CA	C | CA	C | CA	gene10068: upstream gene variant	gene10069: downstream gene variant
LG1	219772	A	A | G	A | G	A | G	gene10068: upstream gene variant	gene10069: intron variant
LG1	219774	A	A | T	A | T	A | T	gene10068: upstream gene variant	gene10069: intron variant
LG1	219800	T	T | A	T | A	T | A	gene10068: upstream gene variant	gene10069: intron variant
LG1	219829	A	A	A | G	A | G	gene10068: upstream gene variant	gene10069: intron variant
LG1	223269	T	T | C	T | C	C	gene10069: upstream gene variant
LG1	256615	A	A | T	A | T	A | T	gene10074: upstream gene variant	gene10073: downstream gene variant
LG1	297322	C	C	C | T	C | T	gene10083: upstream gene variant	gene10085: upstream gene variant	gene10084: downstream gene variant	gene10082: downstream gene variant
LG1	297323	C	C | T	C | T	C | T	gene10083: upstream gene variant	gene10085: upstream gene variant	gene10084: downstream gene variant	gene10082: downstream gene variant
LG1	297323	C	C	C | CT	C | CT	gene10083: upstream gene variant	gene10085: upstream gene variant	gene10084: downstream gene variant	gene10082: downstream gene variant
LG1	324814	C	CA	C | CA	C | CA	gene10088: downstream gene variant	gene10090: downstream gene variant	gene10089: intron variant
LG1	334689	G	G	G | C	G | C	gene10093: synonymous variant: Ala169Ala	gene10090: upstream gene variant	gene10091: upstream gene variant	gene10092: upstream gene variant
LG1	334716	G	G	G | A	G | A	gene10093: synonymous variant: Asn160Asn	gene10090: upstream gene variant	gene10091: upstream gene variant	gene10092: upstream gene variant
LG1	370972	T	T	T | A	T | A	gene10102: downstream gene variant	gene10103: downstream gene variant
LG1	394071	G	GA	G | GA	GA	gene10109: upstream gene variant	gene10107: upstream gene variant	gene10108: downstream gene variant	gene10110: downstream gene variant
LG1	395467	A	A	A | AAT	A | AAT	gene10107: upstream gene variant	gene10108: downstream gene variant	gene10110: downstream gene variant	gene10109: intron variant
LG1	417297	A	A | T	A | T	T	gene10112: upstream gene variant	gene10111: intron variant
LG1	418348	A	A	A | AT	AT	gene10111: upstream gene variant	gene10113: upstream gene variant	gene10112: intron variant
LG1	432910	G	G | A	G | A	G | A	gene10114: upstream gene variant	gene10117: upstream gene variant	gene10115: upstream gene variant	gene10116: upstream gene variant
LG1	432926	C	C | A	C | A	C | A	gene10114: upstream gene variant	gene10117: upstream gene variant	gene10115: upstream gene variant	gene10116: upstream gene variant
LG1	450419	T	T	T | A	T	gene10120: upstream gene variant	gene10122: downstream gene variant	gene10119: downstream gene variant	gene10121: intron variant
LG1	461649	G	G	G | T	T	gene10122: upstream gene variant	gene10123: intron variant
LG1	476038	C	C | T	C | T	C	gene10125: downstream gene variant	gene10126: downstream gene variant
LG1	476066	G	G | A	G | A	G	gene10125: downstream gene variant	gene10126: downstream gene variant
LG1	477388	A	A	A | G	A	gene10125: downstream gene variant	gene10126: downstream gene variant	gene34733: downstream gene variant
LG1	483335	G	G | GC	G | GC	G	gene34733: frameshift variant	gene10127: upstream gene variant	gene34734: downstream gene variant
LG1	484234	G	G | A	G | A	G	gene10127: upstream gene variant	gene34733: upstream gene variant	gene34734: downstream gene variant
LG1	484295	C	C	C | T	C	gene10127: upstream gene variant	gene34733: upstream gene variant	gene34734: downstream gene variant
LG1	507967	G	G | GA	G | GA	GA	gene10132: upstream gene variant	gene10131: upstream gene variant	gene10130: downstream gene variant	gene10133: downstream gene variant
LG1	509377	C	C | A	C | A	C | A	gene10132: synonymous variant: Val88Val	gene10131: upstream gene variant	gene10130: downstream gene variant	gene10133: downstream gene variant
LG1	515665	T	T | G	T | G	T | G	gene10134: synonymous variant: Gly41Gly	gene10133: upstream gene variant
LG1	519643	A	A | G	A | G	A	gene10134: splice acceptor variant	gene10134: intron variant
LG1	520420	C	C | A	C | A	C | A	gene10134: missense variant: Pro186His
LG1	520435	G	G | A	G | A	G | A	gene10134: missense variant: Ser191Asn
LG1	520449	G	G | A	G | A	G | A	gene10134: missense variant: Val196Ile
LG1	520535	T	T | C	T | C	T | C	gene10134: synonymous variant: Cys224Cys
LG1	520601	T	T | C	T | C	T | C	gene10134: synonymous variant: Cys246Cys
LG1	520993	C	C | T	C | T	C | T	gene10134: synonymous variant: Val334Val
LG1	521110	C	C | T	C | T	C | T	gene10134: synonymous variant: Thr373Thr
LG1	521227	G	G | GC	G | GC	G | GC	gene10134: splice region variant	gene10134: intron variant
LG1	521280	G	G | C	G | C	G | C	gene10134: intron variant
LG1	521292	G	G | A	G | A	G | A	gene10134: intron variant
LG1	521447	G	G | A	G | A	G | A	gene10134: missense variant: Arg452Lys
LG1	521528	A	A | G	A | G	A | G	gene10134: missense variant: Asn479Ser
LG1	521538	C	C | T	C | T	C | T	gene10134: synonymous variant: Gly482Gly
LG1	521552	C	C | A	C | A	C | A	gene10134: missense variant: Thr487Asn
LG1	521658	A	A | T	A | T	A | T	gene10134: intron variant
LG1	521709	A	A | G	A | G	A | G	gene10134: intron variant
LG1	521767	G	G | T	G | T	G | T	gene10134: intron variant
LG1	521775	A	A | G	A | G	A | G	gene10134: intron variant
LG1	521795	A	A	A | G	A | G	gene10134: intron variant
LG1	522268	T	T | C	T | C	T | C	gene10134: intron variant
LG1	522291	A	A | G	A | G	A | G	gene10134: intron variant
LG1	522520	T	T | A	T | A	T | A	gene10134: intron variant
LG1	522532	T	T | A	T | A	T | A	gene10134: intron variant
LG1	522572	C	C | G	C | G	C | G	gene10134: intron variant
LG1	522619	G	G | T	G | T	G | T	gene10134: intron variant
LG1	522647	G	G | A	G | A	G | A	gene10135: upstream gene variant	gene10134: intron variant
LG1	522671	C	C | T	C | T	C | T	gene10135: upstream gene variant	gene10134: intron variant
LG1	522738	T	T | C	T | C	T | C	gene10135: upstream gene variant	gene10134: intron variant
LG1	522739	T	T | A	T | A	T | A	gene10135: upstream gene variant	gene10134: intron variant
LG1	522795	G	G | C	G | C	G | C	gene10135: upstream gene variant	gene10134: intron variant
LG1	522818	G	G | A	G | A	G | A	gene10135: upstream gene variant	gene10134: intron variant
LG1	523118	G	G | A	G | A	G | A	gene10135: upstream gene variant	gene10134: intron variant
LG1	523156	T	T | C	T | C	T | C	gene10135: upstream gene variant	gene10134: intron variant
LG1	524844	T	T | C	T | C	T | C	gene10134: missense variant: Tyr510His	gene10135: upstream gene variant
LG1	524941	A	A | G	A | G	A | G	gene10134: missense variant: Asn542Ser	gene10135: upstream gene variant
LG1	524944	C	C | G	C | G	C | G	gene10134: missense variant: Ser543Cys	gene10135: upstream gene variant
LG1	525117	G	G | T	G | T	G | T	gene10134: missense variant: Ala601Ser	gene10135: upstream gene variant
LG1	525202	A	A | T	A | T	A | T	gene10135: upstream gene variant	gene10134: intron variant
LG1	525230	C	C | G	C | G	C | G	gene10135: upstream gene variant	gene10134: intron variant
LG1	525249	C	C | T	C | T	C | T	gene10135: upstream gene variant	gene10134: intron variant
LG1	525251	A	A | C	A | C	A | C	gene10135: upstream gene variant	gene10134: intron variant
LG1	525284	C	C | A	C | A	C | A	gene10135: upstream gene variant	gene10134: intron variant
LG1	525294	G	G | T	G | T	G | T	gene10135: upstream gene variant	gene10134: intron variant
LG1	525312	T	T | C	T | C	T	gene10135: upstream gene variant	gene10134: intron variant
LG1	525327	A	A | G	A | G	A | G	gene10135: upstream gene variant	gene10134: intron variant
LG1	525354	T	T | A	T | A	T | A	gene10135: upstream gene variant	gene10134: intron variant
LG1	525356	T	T | G	T | G	T | G	gene10135: upstream gene variant	gene10134: intron variant
LG1	525392	C	C | T	C | T	C | T	gene10135: upstream gene variant	gene10134: intron variant
LG1	525429	G	G | C	G | C	G | C	gene10135: upstream gene variant	gene10134: intron variant
LG1	525497	C	C | A	C | A	C | A	gene10134: synonymous variant: Val637Val	gene10135: upstream gene variant
LG1	525664	G	G | A	G | A	G | A	gene10134: missense variant: Ser693Asn	gene10135: upstream gene variant
LG1	525677	G	G | T	G | T	G | T	gene10134: missense variant: Glu697Asp	gene10135: upstream gene variant
LG1	525816	C	C | T	C | T	C | T	gene10134: missense variant: Pro744Ser	gene10135: upstream gene variant
LG1	525822	C	C | A	C | A	C | A	gene10134: missense variant: Leu746Ile	gene10135: upstream gene variant
LG1	525839	T	T | C	T | C	T | C	gene10134: synonymous variant: His751His	gene10135: upstream gene variant
LG1	525902	C	C | T	C | T	C | T	gene10134: synonymous variant: Cys772Cys	gene10135: upstream gene variant
LG1	525921	A	A | C	A | C	A | C	gene10134: missense variant: Met779Leu	gene10135: upstream gene variant
LG1	525933	G	G | T	G | T	G | T	gene10134: missense variant: Ala783Ser	gene10135: upstream gene variant
LG1	525964	A	A | C	A | C	A | C	gene10134: missense variant: Glu793Ala	gene10135: upstream gene variant
LG1	525977	C	C | A	C | A	C | A	gene10134: missense variant: Asn797Lys	gene10135: upstream gene variant
LG1	526002	A	A | G	A | G	A | G	gene10134: missense variant: Lys806Glu	gene10135: upstream gene variant
LG1	526007	T	T | G	T | G	T | G	gene10134: missense variant: Asn807Lys	gene10135: upstream gene variant
LG1	526074	A	A | G	A | G	A | G	gene10134: missense variant: Lys830Glu	gene10135: upstream gene variant
LG1	526099	T	T | G	T | G	T | G	gene10134: missense variant: Leu838Trp	gene10135: upstream gene variant
LG1	526151	C	C | T	C | T	C | T	gene10134: synonymous variant: Asn855Asn	gene10135: upstream gene variant
LG1	526173	C	C | A	C | A	C | A	gene10134: missense variant: Leu863Ile	gene10135: upstream gene variant
LG1	529919	T	TA	T | TA	TA	gene10136: upstream gene variant	gene10134: downstream gene variant	gene10135: downstream gene variant
LG1	531802	T	T	T | C	T	gene10136: upstream gene variant	gene10135: downstream gene variant	gene10137: downstream gene variant
LG1	559599	C	A	C | A	A	gene10140: upstream gene variant	gene10141: intron variant
LG1	568660	A	A | G	A | G	A | G	gene10141: intron variant
LG1	568991	C	C	C | T	C	gene10141: missense variant: Ala740Thr
LG1	568993	A	A	A | G	A	gene10141: missense variant: Phe739Ser
LG1	569021	T	T | C	T | C	T	gene10141: missense variant: Arg730Gly
LG1	582345	TA	TAA | T	TAA | T	TA | TAA	gene10142: upstream gene variant	gene10142: upstream gene variant	gene10143: upstream gene variant	gene10143: upstream gene variant
LG1	582407	C	C | T	C | T	C	gene10142: upstream gene variant	gene10143: upstream gene variant
LG1	582510	G	G	G | T	G	gene10142: upstream gene variant	gene10143: upstream gene variant
LG1	589908	C	C | T	C | T	C | T	gene34735: stop gained: Gln120*	gene10144: downstream gene variant
LG1	590550	G	G | A	G | A	G | A	gene10144: downstream gene variant	gene34735: downstream gene variant
LG1	625300	G	G	G | A	G	gene10149: upstream gene variant	gene10152: upstream gene variant	gene10151: downstream gene variant	gene10150: intron variant
LG1	625306	A	A	A | C	A	gene10149: upstream gene variant	gene10152: upstream gene variant	gene10151: downstream gene variant	gene10150: intron variant
LG1	641106	G	G	G | A	G | A	gene10153: upstream gene variant	gene10152: downstream gene variant
LG1	646234	G	G | T	G | T	G | T	gene10154: upstream gene variant	gene10155: upstream gene variant	gene10153: downstream gene variant
LG1	646257	A	A | G	A | G	A | G	gene10154: upstream gene variant	gene10155: upstream gene variant	gene10153: downstream gene variant
LG1	646763	G	G | A	G | A	G | A	gene10154: missense variant: Glu24Lys	gene10155: upstream gene variant	gene10153: downstream gene variant
LG1	646777	T	T | G	T | G	T | G	gene10154: missense variant: Ile28Met	gene10155: upstream gene variant	gene10153: downstream gene variant
LG1	646781	G	G | A	G | A	G | A	gene10154: missense variant: Glu30Lys	gene10155: upstream gene variant	gene10153: downstream gene variant
LG1	646808	G	G | T	G | T	G | T	gene10154: stop gained: Glu39*	gene10155: upstream gene variant	gene10153: downstream gene variant
LG1	649356	G	G | A	G | A	G	gene10155: synonymous variant: Val28Val	gene10154: downstream gene variant
LG1	649387	G	G | C	G | C | A	G | C	gene10155: missense variant: Val39Leu	gene10155: missense variant: Val39Met	gene10154: downstream gene variant	gene10154: downstream gene variant
LG1	649422	A	A | T	A | T	A | T	gene10155: synonymous variant: Ala50Ala	gene10154: downstream gene variant
LG1	649424	C	C | T	C | T	C | T	gene10155: missense variant: Ser51Leu	gene10154: downstream gene variant
LG1	649452	A	A | G	A | G	A | G	gene10155: synonymous variant: Lys60Lys	gene10154: downstream gene variant
LG1	649472	T	T | C	T | C	T | C	gene10155: missense variant: Leu67Ser	gene10154: downstream gene variant
LG1	649483	G	G | A	G | A	G | A	gene10155: missense variant: Glu71Lys	gene10154: downstream gene variant
LG1	649489	T	T | C	T | C	T | C	gene10155: synonymous variant: Leu73Leu	gene10154: downstream gene variant
LG1	649537	T	T | G	T | G	T | G	gene10155: missense variant: Tyr89Asp	gene10154: downstream gene variant
LG1	649540	A	A | C	A | C	A | C	gene10155: missense variant: Met90Leu	gene10154: downstream gene variant
LG1	649545	A	A | G	A | G	A | G	gene10155: synonymous variant: Lys91Lys	gene10154: downstream gene variant
LG1	649583	C	C | T	C | T	C | T	gene10155: missense variant: Thr104Met	gene10154: downstream gene variant
LG1	649663	G	G | T	G | T	G | T	gene10155: stop gained: Glu131*	gene10154: downstream gene variant
LG1	649665	A	A | G	A | G	A | G	gene10155: synonymous variant: Glu131Glu	gene10154: downstream gene variant
LG1	649691	C	C | A	C | A	C | A	gene10155: missense variant: Thr140Asn	gene10154: downstream gene variant
LG1	650569	T	T | A	T | A	T	gene10154: downstream gene variant	gene10155: intron variant
LG1	663981	T	TAA	T | TAA	T	gene10158: upstream gene variant	gene10161: upstream gene variant	gene10157: downstream gene variant	gene10160: downstream gene variant	gene10159: intron variant
LG1	686057	C	C | T	C | T	C | T	gene10165: upstream gene variant	gene10164: downstream gene variant	gene10163: downstream gene variant
LG1	686099	A	A | G	A | G	A | G	gene10165: upstream gene variant	gene10164: downstream gene variant	gene10163: downstream gene variant
LG1	686101	A	A | G	A | G	A | G	gene10165: upstream gene variant	gene10164: downstream gene variant	gene10163: downstream gene variant
LG1	692204	T	T	T | TA	T | TA	gene10164: upstream gene variant	gene10165: intron variant
LG1	698059	G	GA	G | GA	G	gene10165: downstream gene variant	gene10166: intron variant
LG1	700248	C	C | T	C | T	C | T	gene10166: splice region variant	gene10165: downstream gene variant	gene10166: intron variant
LG1	700422	G	G | A	G | A	G	gene10165: downstream gene variant	gene10166: intron variant
LG1	700429	C	C | T	C | T	C	gene10165: downstream gene variant	gene10166: intron variant
LG1	704919	T	TA	T | TA	TA	gene10167: upstream gene variant	gene10166: intron variant
LG1	710589	C	C	C | T	C	gene10166: upstream gene variant	gene10168: upstream gene variant	gene10167: intron variant
LG1	710590	T	T	T | G	T	gene10166: upstream gene variant	gene10168: upstream gene variant	gene10167: intron variant
LG1	713420	C	CTT	C | CTT	CTT	gene10168: upstream gene variant	gene10167: downstream gene variant
LG1	713617	A	T	A | T	T	gene10168: upstream gene variant	gene10167: downstream gene variant
LG1	713623	A	A	A | T	A	gene10168: upstream gene variant	gene10167: downstream gene variant
LG1	716176	A	AT	A | AT	A | AT	gene10167: downstream gene variant	gene10169: downstream gene variant	gene10168: intron variant
LG1	722886	A	A | T	A | T	A | T	gene10169: upstream gene variant	gene10168: downstream gene variant	gene10170: downstream gene variant
LG1	722916	G	G | A	G | A	G | A	gene10169: upstream gene variant	gene10168: downstream gene variant	gene10170: downstream gene variant
LG1	723449	G	G | T	G | T	G | T	gene10169: upstream gene variant	gene10168: downstream gene variant	gene10170: downstream gene variant
LG1	723470	G	G | A	G | A	G | A	gene10169: upstream gene variant	gene10168: downstream gene variant	gene10170: downstream gene variant
LG1	738755	C	C	C | A	C
LG1	738756	T	T	T | A	T
LG1	739514	G	G	G | A	G | A
LG1	739544	C	C | G	C | G	C | G
LG1	739552	T	T | C	T | C	T | C
LG1	739588	C	C | T	C | T	C | T
LG1	739597	T	T | A	T | A	T | A
LG1	739604	A	A | T	A | T	A | T
LG1	739626	T	T	T | C	T | C
LG1	739630	C	C	C | T	C | T
LG1	739670	C	C	C | T	C | T
LG1	739675	C	C | A	C | A	C | A | T
LG1	739683	A	A	A | T	A | T
LG1	739695	T	T | C	T | C	T | C
LG1	739725	A	A | G	A | G	A | G
LG1	739728	A	A | T	A | C	A | T | C
LG1	739754	A	A	A | G	A
LG1	739767	A	A | G	A | G	A | G
LG1	739851	A	A	A | G	A | G
LG1	739861	C	C | T	C | T	C | T
LG1	739884	C	C | T	C | T	C | T
LG1	739950	T	T	T | C	T
LG1	740080	A	A | T	A | T	A | T
LG1	740095	C	C	C | A	C
LG1	740096	A	A | C	A | C	A | C
LG1	740213	A	A | C	A | C	A | C
LG1	740241	A	A | T	A | T	A | T
LG1	740249	A	A | T	A | T	A | T
LG1	740250	AC	AC | A	AC | A	AC | A
LG1	740256	A	A	A | G	A | G
LG1	740305	T	T	T | A | C	T | A
LG1	740383	A	A | C	A | C	A | C
LG1	740391	C	C	C | T	C
LG1	740440	A	A	A | T	A | T
LG1	740452	G	G | A	G | A	G | A
LG1	740475	T	T	T | A	T | A
LG1	740489	C	C | G	C | G	C | G
LG1	740490	C	C	C | G	C
LG1	740500	G	G | A	G | A	G | A
LG1	740528	A	A	A | T	A | T
LG1	740534	T	T | A	T | A	T | A
LG1	740913	A	A	A | T	A
LG1	743638	A	A	A | G	A	gene10172: downstream gene variant
LG1	743640	G	G	G | A	G | A	gene10172: downstream gene variant
LG1	743646	G	G | A	G | A	G	gene10172: downstream gene variant
LG1	743647	G	G	G | T	G | T	gene10172: downstream gene variant
LG1	743713	T	T | A	T | A	T | A	gene10172: downstream gene variant
LG1	743733	T	T	T | C	T | C	gene10172: downstream gene variant
LG1	743736	G	G	G | A	G | A	gene10172: downstream gene variant
LG1	745154	C	C | T	C | T	C	gene10172: downstream gene variant	gene10173: downstream gene variant
LG1	749397	C	C | A	C | A	C | A	gene10172: upstream gene variant	gene10173: downstream gene variant	gene10174: downstream gene variant
LG1	749857	C	C | CT	C | CT	CT	gene10172: upstream gene variant	gene10173: downstream gene variant	gene10174: downstream gene variant
LG1	754217	G	G	G | A	G	gene10175: upstream gene variant	gene10173: upstream gene variant	gene10174: upstream gene variant
LG1	754221	A	A | G	A | G	A	gene10175: upstream gene variant	gene10173: upstream gene variant	gene10174: upstream gene variant
LG1	754244	A	A | T	A | T	A | T	gene10175: upstream gene variant	gene10173: upstream gene variant	gene10174: upstream gene variant
LG1	754258	G	G | A	G | A	G | A	gene10175: upstream gene variant	gene10173: upstream gene variant	gene10174: upstream gene variant
LG1	754263	G	G | A	G | A	G | A	gene10175: upstream gene variant	gene10173: upstream gene variant	gene10174: upstream gene variant
LG1	761093	A	A	A | G	A	gene10175: intron variant
LG1	762820	A	A	A | G	A | G	gene10175: intron variant
LG1	762843	G	G	G | A	G | A	gene10175: intron variant
LG1	781082	C	C | T	C | T	C | T
LG1	781083	T	T | A	T | A	T | A
LG1	781105	G	G	G | A	G | A
LG1	781850	G	G	G | A	G
LG1	782137	C	C	C | T	C | T
LG1	782146	A	A	A | G	A | G
LG1	788420	A	A	A | T	A
LG1	788424	A	A	A | C	A
LG1	791955	T	T	T | C	T
LG1	792101	G	G	G | A	G | A
LG1	792103	G	G | A	G | A	G | A
LG1	792146	G	G | A	G | A	G | A
LG1	795702	G	G | A	G | A	G | A
LG1	795739	C	C | T	C | T	C | T
LG1	795750	G	G | A	G | A	G | A
LG1	795754	G	G | T	G | T	G | T
LG1	801023	T	T	T | C	T | C	gene10217: downstream gene variant	gene10218: downstream gene variant
LG1	803083	A	A | AT	A | AT	AT	gene10217: downstream gene variant	gene10218: downstream gene variant
LG1	803811	G	GT	G | GT	GT	gene10217: downstream gene variant	gene10218: downstream gene variant
LG1	807245	T	T	T | C	T | C	gene10217: upstream gene variant	gene10218: upstream gene variant
LG1	807386	A	A | G	A | G	A | G	gene10217: upstream gene variant	gene10218: upstream gene variant
LG1	807629	G	G	G | A	G | A	gene10217: upstream gene variant	gene10218: upstream gene variant
LG1	807679	C	C	C | A	C | A	gene10217: upstream gene variant	gene10218: upstream gene variant
LG1	807830	C	C	C | T	C | T	gene10217: upstream gene variant	gene10218: upstream gene variant
LG1	807838	C	C	C | T	C | T	gene10217: upstream gene variant	gene10218: upstream gene variant
LG1	811896	T	T | A	T | A	T
LG1	811899	G	G | A	G | A	G
LG1	811920	T	T | C	T | C	T
LG1	811943	G	G | A	G | A	G
LG1	816531	G	G | A	G | A	G | A	gene10219: downstream gene variant
LG1	816534	G	G | A	G | A	G | A	gene10219: downstream gene variant
LG1	816550	G	G	G | C	G | C	gene10219: downstream gene variant
LG1	826878	G	G	G | A	G	gene10220: upstream gene variant	gene10221: downstream gene variant
LG1	827202	C	C | T	C | T	C | T	gene10220: upstream gene variant	gene10221: downstream gene variant
LG1	827215	C	C | T	C | T	C | T	gene10220: upstream gene variant	gene10221: downstream gene variant
LG1	827249	A	A | AT	A | AT	AT	gene10220: upstream gene variant	gene10221: downstream gene variant
LG1	831379	A	G	A | G	A | G	gene10221: upstream gene variant	gene10220: downstream gene variant
LG1	831381	G	A	G | A	G | A	gene10221: upstream gene variant	gene10220: downstream gene variant
LG1	831546	C	C | T	C | T	C | T	gene10221: upstream gene variant	gene10220: downstream gene variant
LG1	831594	T	T	T | C	T	gene10221: upstream gene variant	gene10220: downstream gene variant
LG1	831631	G	G | A	G | A	G	gene10221: upstream gene variant	gene10220: downstream gene variant
LG1	831649	G	A	G | A	G	gene10221: upstream gene variant	gene10220: downstream gene variant
LG1	832128	T	T | G	T | G	T	gene10221: upstream gene variant	gene10220: downstream gene variant
LG1	832173	T	T | C	T | C	T	gene10221: upstream gene variant	gene10220: downstream gene variant
LG1	838278	G	G | A	G | A	G | A	gene10222: upstream gene variant
LG1	838696	G	G	G | A	G | A	gene10222: upstream gene variant
LG1	838701	C	C	C | T	C | T	gene10222: upstream gene variant
LG1	840842	A	A	A | T	A | T	gene10222: missense variant: Lys101Met
LG1	840874	G	G	G | A	G | A	gene10222: missense variant: Glu112Lys
LG1	841434	T	T | C	T | C	T | C	gene10222: downstream gene variant
LG1	841449	T	T | C	T | C	T	gene10222: downstream gene variant
LG1	841874	C	C	C | A	C	gene10222: downstream gene variant
LG1	843353	C	C	C | T	C | T	gene10222: downstream gene variant
LG1	845295	T	T	T | C	T	gene10222: downstream gene variant
LG1	845307	G	G	G | T	G	gene10222: downstream gene variant
LG1	845553	A	A	A | G	A | G	gene10222: downstream gene variant
LG1	845565	G	G	G | A	G | A	gene10222: downstream gene variant
LG1	845571	G	G	G | T	G | T	gene10222: downstream gene variant
LG1	845791	C	C | T	C | T	C | T	gene10222: downstream gene variant
LG1	846356	A	A | G	A | G	A
LG1	846357	T	T | C	T | C	T
LG1	847549	C	C | T	C | T	C | T
LG1	847569	A	A | G	A | G	A | G
LG1	851545	G	G | T	G | T	G
LG1	851546	C	C | A	C | A	C
LG1	862424	T	T | TA	T | TA	T | TA	gene10223: intron variant
LG1	863911	T	T	T | C	T | C	gene10223: intron variant
LG1	866334	A	A | G	A | G	A | G	gene10223: upstream gene variant
LG1	866339	G	G | A	G | A	G | A	gene10223: upstream gene variant
LG1	866362	A	A	A | T	A	gene10223: upstream gene variant
LG1	866370	A	A	A | AAT	A | AAT	gene10223: upstream gene variant
LG1	866468	C	C	C | T	C | T	gene10223: upstream gene variant
LG1	866481	C	C | T	C | T	C | T	gene10223: upstream gene variant
LG1	866507	C	C | T	C | T	C | T	gene10223: upstream gene variant
LG1	866551	C	C | A	C | A	C | A	gene10223: upstream gene variant
LG1	866669	G	G | A	G | A	G	gene10223: upstream gene variant
LG1	866670	A	A | T	A | T	A	gene10223: upstream gene variant
LG1	866675	A	A | G	A | G	A	gene10223: upstream gene variant
LG1	866932	A	A | G	A | G	A | G	gene10223: upstream gene variant
LG1	867028	T	T	T | A	T | A	gene10223: upstream gene variant
LG1	867059	C	C | A	C | A	C | A	gene10223: upstream gene variant
LG1	867061	A	A	A | C	A | C	gene10223: upstream gene variant
LG1	867351	G	G | A	G | A	G | A	gene10223: upstream gene variant
LG1	867352	A	A | T	A | T	A | T	gene10223: upstream gene variant
LG1	867584	G	G | A	G | A	G | A	gene10223: upstream gene variant
LG1	885659	C	C | T	C | T	C	gene10225: downstream gene variant	gene10226: intron variant
LG1	887828	C	C	C | CT	C	gene10226: upstream gene variant
LG1	887830	T	T | C	T | C	T | C	gene10226: upstream gene variant
LG1	887839	C	C | T	C | T	C | T	gene10226: upstream gene variant
LG1	887862	C	C | T	C | T	C | T	gene10226: upstream gene variant
LG1	908853	C	C | T	C | T	C | T
LG1	910680	C	C | T	C | T	C | T
LG1	911272	A	G	A | G	A | G	gene10227: downstream gene variant
LG1	915790	T	T | G	T | G	T | G	gene10227: synonymous variant: Arg20Arg
LG1	915848	C	C | A	C | A	C | A	gene10227: intron variant
LG1	919079	T	T | C	T | C	T | C	gene10227: upstream gene variant
LG1	921174	G	G	G | A	G | A
LG1	921233	G	G | A	G | A	G | A
LG1	927235	C	T	C | T	C | T
LG1	927236	C	C | A	C | A	C | A
LG1	932496	G	G | A	G | A	G | A
LG1	934017	G	G	G | T	G | T
LG1	936389	G	G	G | A	G | A	gene10228: upstream gene variant
LG1	936391	G	G | GGA	G | GGA	G | GGA	gene10228: upstream gene variant
LG1	936436	G	G	G | A	G	gene10228: upstream gene variant
LG1	936495	A	A	A | T	A	gene10228: upstream gene variant
LG1	941779	T	T | C	T | C	T | C	gene10229: upstream gene variant	gene10228: downstream gene variant
LG1	941805	T	T | C	T | C	T | C	gene10229: upstream gene variant	gene10228: downstream gene variant
LG1	944266	G	G	G | A	G | A	gene10229: upstream gene variant	gene10228: downstream gene variant
LG1	944427	G	G | GT	G | GT	G | GT	gene10229: upstream gene variant	gene10228: downstream gene variant
LG1	944437	A	A | AT	A | AT	A | AT	gene10229: upstream gene variant	gene10228: downstream gene variant
LG1	944438	G	G | T	G | T	G | T	gene10229: upstream gene variant	gene10228: downstream gene variant
LG1	944460	A	A | G	A | G	A | G	gene10229: upstream gene variant	gene10228: downstream gene variant
LG1	944532	C	C | G | T	C | G	C | G | T	gene10229: upstream gene variant	gene10229: upstream gene variant	gene10228: downstream gene variant	gene10228: downstream gene variant
LG1	944556	G	G | A	G | A	G | A	gene10229: upstream gene variant	gene10228: downstream gene variant
LG1	944580	G	G | T	G | T	G	gene10229: upstream gene variant	gene10228: downstream gene variant
LG1	944654	C	C | G	C | G	C | G	gene10229: upstream gene variant	gene10228: downstream gene variant
LG1	945033	T	T | C	T | C	T | C	gene10229: upstream gene variant	gene10228: downstream gene variant
LG1	945286	C	C	C | T	C | T	gene10229: upstream gene variant	gene10228: downstream gene variant
LG1	945295	A	A | T	A | T	A	gene10229: upstream gene variant	gene10228: downstream gene variant
LG1	945668	T	T | C	T | C	T | C	gene10229: upstream gene variant	gene10228: downstream gene variant
LG1	946035	A	A | C	A | C	A | C	gene10229: missense variant: Glu14Ala	gene10228: downstream gene variant
LG1	946044	G	G | C	G | C	G | C	gene10229: missense variant: Arg17Pro	gene10228: downstream gene variant
LG1	946051	A	A | C	A | C	A	gene10229: synonymous variant: Ser19Ser	gene10228: downstream gene variant
LG1	946099	G	G | A	G | A	G | A	gene10229: synonymous variant: Ser35Ser	gene10228: downstream gene variant
LG1	946393	G	G | A	G | A	G | A	gene10229: synonymous variant: Thr133Thr
LG1	946399	C	C | T	C | T	C | T	gene10229: synonymous variant: Asp135Asp
LG1	946421	G	G | A	G | A	G | A	gene10229: missense variant: Ala143Thr
LG1	946422	C	C | G	C | G	C | G	gene10229: missense variant: Ala143Gly
LG1	946477	G	G	G | A	G	gene10229: synonymous variant: Lys161Lys
LG1	946591	C	C | T	C | T	C | T	gene10229: downstream gene variant
LG1	946974	C	C	C | T	C | T	gene10229: downstream gene variant
LG1	947001	A	A | C	A | C	A | C	gene10229: downstream gene variant
LG1	948878	C	C | G	C | G	C	gene10229: downstream gene variant
LG1	949137	A	A | AG	A | AG	A | AG	gene10229: downstream gene variant
LG1	949140	A	A | T	A | T	A | T	gene10229: downstream gene variant
LG1	949472	G	G | T	G | T	G	gene10229: downstream gene variant
LG1	949473	A	A | T	A | T	A	gene10229: downstream gene variant
LG1	952540	C	C	C | T	C	gene10230: downstream gene variant
LG1	954475	A	A | G	A | G	A | G	gene10230: downstream gene variant
LG1	956035	G	G | A	G | A	G | A	gene10230: synonymous variant: Asn431Asn
LG1	956045	G	G | A	G | A	G | A	gene10230: missense variant: Ser428Leu
LG1	956100	A	A | C	A | C	A	gene10230: intron variant
LG1	956539	C	C | T	C | T	C	gene10230: synonymous variant: Ala286Ala
LG1	957468	C	C | T	C | T	C | T	gene10230: missense variant: Ala113Thr
LG1	957586	A	A | G	A | G	A | G	gene10230: synonymous variant: Asn73Asn
LG1	958536	C	C | A	C | A	C | A	gene10231: upstream gene variant	gene10230: intron variant
LG1	959255	A	AT	A | AT	AT	gene10231: upstream gene variant	gene10230: upstream gene variant
LG1	965907	A	A	A | ATT	A	gene10232: upstream gene variant	gene10231: downstream gene variant
LG1	965920	C	C | T	C | T	C | T	gene10232: upstream gene variant	gene10231: downstream gene variant
LG1	965921	T	T | C	T | C	T | C	gene10232: upstream gene variant	gene10231: downstream gene variant
LG1	966731	T	T | A	T | A	T | A	gene10232: missense variant: Tyr49Asn	gene10231: downstream gene variant
LG1	966753	C	C | T	C | T	C | T	gene10232: missense variant: Ala56Val	gene10231: downstream gene variant
LG1	966755	A	A | G	A | G	A | G	gene10232: missense variant: Ile57Val	gene10231: downstream gene variant
LG1	966901	A	A | T	A | T	A | T	gene10232: missense variant: Asp75Val	gene10232: splice region variant	gene10231: downstream gene variant
LG1	966912	A	A | G	A | G	A | G	gene10232: missense variant: Thr79Ala	gene10231: downstream gene variant
LG1	966948	G	G	G | A	G	gene10232: missense variant: Asp91Asn	gene10231: downstream gene variant
LG1	966953	GA	GA	GA | G	GA	gene10232: frameshift variant	gene10231: downstream gene variant
LG1	966984	A	A | G	A | G	A | G	gene10232: missense variant: Thr103Ala	gene10231: downstream gene variant
LG1	966996	C	C | T	C | T	C | T	gene10232: stop gained: Gln107*	gene10231: downstream gene variant
LG1	967001	C	C | T	C | T	C	gene10232: synonymous variant: Cys108Cys	gene10231: downstream gene variant
LG1	973983	G	G | A	G | A	G | A	gene10233: upstream gene variant
LG1	973999	C	C | T	C | T	C | T	gene10233: upstream gene variant
LG1	974004	G	G | A	G | A	G | A	gene10233: upstream gene variant
LG1	978672	G	G | A	G | A	G | A	gene10233: missense variant: Ala51Thr	gene10233: splice region variant	gene10234: downstream gene variant
LG1	978702	C	C | A	C | A	C | A	gene10233: missense variant: Leu61Ile	gene10234: downstream gene variant
LG1	978879	T	T | A	T | A	T	gene10233: missense variant: Trp120Arg	gene10234: downstream gene variant
LG1	978880	G	G | T	G | T	G	gene10233: missense variant: Trp120Leu	gene10234: downstream gene variant
LG1	986316	A	A	A | T	A	gene10234: upstream gene variant	gene10235: upstream gene variant
LG1	990532	C	C | T	C | T	C	gene10235: upstream gene variant	gene10236: downstream gene variant
LG1	990546	C	C | A	C | A	C	gene10235: upstream gene variant	gene10236: downstream gene variant
LG1	990786	T	T	T | C	T | C	gene10235: upstream gene variant	gene10236: downstream gene variant
LG1	990794	T	T	T | A	T | A	gene10235: upstream gene variant	gene10236: downstream gene variant
LG1	990795	C	C	C | A	C | A	gene10235: upstream gene variant	gene10236: downstream gene variant
LG1	991296	C	C | T	C | T	C | T	gene10236: downstream gene variant
LG1	991302	C	C | T	C | T	C | T	gene10236: downstream gene variant
LG1	991308	C	C | A	C | A	C | A	gene10236: downstream gene variant
LG1	992067	C	C | G	C | G	C | G	gene10236: downstream gene variant
LG1	992091	C	C | T	C | T	C | T	gene10236: downstream gene variant
LG1	992117	C	C | T	C | T	C | T	gene10236: downstream gene variant
LG1	992131	G	G | A	G | A	G | A	gene10236: downstream gene variant
LG1	992302	A	A	A | T	A	gene10236: downstream gene variant
LG1	996809	G	G | T	G | T	G	gene10236: upstream gene variant
LG1	996810	G	G | A	G | A	G	gene10236: upstream gene variant
LG1	996834	G	G | A	G | A	G | A	gene10236: upstream gene variant
LG1	1002625	T	T	T | A	T
LG1	1004897	A	A	A | T	A | C	gene34736: downstream gene variant	gene34736: downstream gene variant
LG1	1004976	C	C	C | T	C | T	gene34736: downstream gene variant
LG1	1012836	G	G | T	G | T	G | T	gene34736: upstream gene variant
LG1	1012900	G	G | T	G | T	G	gene34736: upstream gene variant
LG1	1012910	A	A | G	A | G	A | G	gene34736: upstream gene variant
LG1	1012956	G	G | A	G | A	G | A	gene34736: upstream gene variant	gene10237: upstream gene variant
LG1	1012960	G	G | A	G | A	G | A	gene34736: upstream gene variant	gene10237: upstream gene variant
LG1	1012969	T	T	T | C	T	gene34736: upstream gene variant	gene10237: upstream gene variant
LG1	1014136	A	A | G	A | G	A | G	gene34736: upstream gene variant	gene10237: upstream gene variant
LG1	1014712	G	A	G | A	A	gene34736: upstream gene variant	gene10237: upstream gene variant
LG1	1014713	A	G	A | G	G	gene34736: upstream gene variant	gene10237: upstream gene variant
LG1	1016416	G	G	G | GTA	G	gene10237: upstream gene variant
LG1	1032171	T	T | A	T | A	T | A	gene10238: intron variant
LG1	1032195	G	G | T	G | T	G	gene10238: intron variant
LG1	1032217	A	A | G	A | G	A | G	gene10238: intron variant
LG1	1034978	C	A	C | A	C	gene10238: intron variant
LG1	1047904	C	C | T	C | T	C | T	gene10239: upstream gene variant	gene10238: downstream gene variant
LG1	1047905	G	G | A	G | A	G | A	gene10239: upstream gene variant	gene10238: downstream gene variant
LG1	1050238	G	G | GC	G | GC	G | GC	gene10238: downstream gene variant	gene10239: intron variant
LG1	1050604	T	T | C	T | C	C	gene10238: downstream gene variant	gene10239: intron variant
LG1	1053719	T	T | A	T | A	T | A	gene10239: intron variant
LG1	1053720	A	A | C	A | C	A | C	gene10239: intron variant
LG1	1059038	C	C | T	C | T	C | T	gene10239: downstream gene variant
LG1	1059050	C	C | T	C | T	C | T	gene10239: downstream gene variant
LG1	1059062	C	C | G	C | G	C | G	gene10239: downstream gene variant
LG1	1062255	G	G | GT	G | GT	G | GT
LG1	1062272	T	T | C	T | C	T | C
LG1	1062285	G	G | A	G | A	G | A
LG1	1063318	A	A | T	A | T	A | T	gene10240: upstream gene variant
LG1	1073668	C	C	C | A	C | A	gene10241: upstream gene variant	gene10240: downstream gene variant
LG1	1073679	A	A	A | C	A | C	gene10241: upstream gene variant	gene10240: downstream gene variant
LG1	1081400	C	C	C | A	C	gene10242: upstream gene variant
LG1	1082188	G	G | T	G | T	G | T	gene10242: upstream gene variant
LG1	1082197	C	C | T	C | T	C | T	gene10242: upstream gene variant
LG1	1084871	A	A | G	A | G	A | G	gene10242: upstream gene variant
LG1	1090532	C	C | A	C | A	C | A
LG1	1095363	T	T | C	T | C	T | C
LG1	1095381	G	G | T	G | T	G | T
LG1	1098833	A	A | G	A | G	A | G	gene10243: downstream gene variant	gene10244: downstream gene variant
LG1	1098842	C	C | T	C | T	C | T	gene10243: downstream gene variant	gene10244: downstream gene variant
LG1	1100752	A	A	A | G	A	gene10243: synonymous variant: Pro76Pro	gene10244: downstream gene variant
LG1	1101083	C	C | T	C | T	C | T	gene10243: upstream gene variant	gene10244: downstream gene variant
LG1	1104348	C	C | T	C | T	C	gene10243: upstream gene variant	gene10244: upstream gene variant
LG1	1118705	T	T	T | C	T	gene10177: upstream gene variant	gene10178: upstream gene variant
LG1	1122702	G	G | T	G | T	G | T	gene10178: downstream gene variant
LG1	1122710	T	T | A	T | A	T	gene10178: downstream gene variant
LG1	1122954	T	T | G	T | G	T | G	gene10178: downstream gene variant
LG1	1122956	A	A	A | G	A | G	gene10178: downstream gene variant
LG1	1123935	A	A	A | T	A	gene10178: downstream gene variant
LG1	1124164	T	T | C	T | C	T | C	gene10178: downstream gene variant
LG1	1124173	G	G | A	G | A	G | A	gene10178: downstream gene variant
LG1	1124899	C	C | T	C | T	C | T	gene10178: downstream gene variant
LG1	1124936	G	G | A	G | A	G	gene10178: downstream gene variant
LG1	1124987	C	C | T	C | T	C | T	gene10178: downstream gene variant
LG1	1125523	A	A	A | C	A	gene10178: downstream gene variant
LG1	1125864	A	A | G	A | G	A	gene10178: downstream gene variant
LG1	1126593	G	G | GA	G | GA	G | GA	gene10178: downstream gene variant
LG1	1126635	C	C | A	C | A	C | A	gene10178: downstream gene variant
LG1	1131279	T	T | C	T | C	T | C	gene10179: downstream gene variant
LG1	1131302	A	A | C	A | C	A | C	gene10179: downstream gene variant
LG1	1138071	G	G | A	G | A	G | A	gene10179: upstream gene variant	gene10180: upstream gene variant
LG1	1138090	C	C | T	C | T	C | T	gene10179: upstream gene variant	gene10180: upstream gene variant
LG1	1138094	C	C | A	C | A	C | A	gene10179: upstream gene variant	gene10180: upstream gene variant
LG1	1138153	G	G | T	G | T	G | T	gene10179: upstream gene variant	gene10180: upstream gene variant
LG1	1138550	T	T | G	T | G	T	gene10179: upstream gene variant	gene10180: upstream gene variant
LG1	1139278	G	G	G | A	G | A	gene10179: upstream gene variant	gene10180: upstream gene variant
LG1	1144304	A	A | T	A | T	A | T	gene10180: intron variant
LG1	1144307	C	C | T	C | T	C | T	gene10180: intron variant
LG1	1150911	A	A	A | T	A | T	gene10181: upstream gene variant	gene10180: downstream gene variant	gene10182: downstream gene variant
LG1	1150927	T	T	T | C	T | C	gene10181: upstream gene variant	gene10180: downstream gene variant	gene10182: downstream gene variant
LG1	1150941	T	T	T | C	T | C	gene10181: upstream gene variant	gene10180: downstream gene variant	gene10182: downstream gene variant
LG1	1179298	G	G	G | A	G	gene34737: downstream gene variant
LG1	1185344	G	G | A	G | A	G | A	gene34737: missense variant: Pro734Ser
LG1	1195699	G	G | A	G | A	G | A	gene34737: upstream gene variant
LG1	1195721	G	G | A	G | A	G | A	gene34737: upstream gene variant
LG1	1195731	T	T | C	T | C	T | C	gene34737: upstream gene variant
LG1	1202613	A	AT	A | AT	AT	gene10183: upstream gene variant	gene10184: downstream gene variant
LG1	1205502	A	A	A | T	A	gene10184: downstream gene variant	gene10183: downstream gene variant
LG1	1205906	G	G | T	G | T	G | T	gene10183: downstream gene variant	gene10184: intron variant
LG1	1209789	G	G	G | GC	G	gene10183: downstream gene variant	gene10184: intron variant
LG1	1219558	C	C | T	C | T	C | T
LG1	1219562	C	C | A	C | A	C | A
LG1	1220023	G	G | A	G | A	G | A
LG1	1220039	C	C | T	C | T	C | T
LG1	1220039	C	C | CT	C | CT	C | CT
LG1	1220242	G	G | A	G | A	G
LG1	1221046	G	G | A	G | A	G | A
LG1	1221967	C	C | CA	C | CA	C	gene10185: downstream gene variant
LG1	1222443	G	G | A	G | A	G	gene10185: downstream gene variant
LG1	1222472	A	A | T	A | T	A	gene10185: downstream gene variant
LG1	1222495	T	T | C	T | C	T | C	gene10185: downstream gene variant
LG1	1224320	A	A | G	A | G	A | G	gene10185: downstream gene variant
LG1	1224698	G	G | T	G | T	G	gene10185: downstream gene variant
LG1	1224838	T	T | C	T | C	C	gene10185: downstream gene variant
LG1	1227045	A	A | G	A | G	A | G	gene10185: intron variant
LG1	1227048	T	T | A	T | A	T | A	gene10185: intron variant
LG1	1228090	A	A | C	A | C	A	gene10185: intron variant
LG1	1228165	C	C | T	C | T	C	gene10185: intron variant
LG1	1228174	C	C | A	C | A	C | A	gene10185: intron variant
LG1	1228176	T	T | C	T | C	T | C	gene10185: intron variant
LG1	1229610	T	T | C	T | C	T | C	gene10185: intron variant
LG1	1229921	T	T | C	T | C	T | C	gene10185: missense variant: Arg16Gly
LG1	1230455	C	C | T	C | T	C | T	gene10185: upstream gene variant
LG1	1230671	T	T | C	T | C	T | C	gene10185: upstream gene variant
LG1	1230694	T	T | C	T | C	T | C	gene10185: upstream gene variant
LG1	1230922	T	T | C	T | C	T | C	gene10185: upstream gene variant
LG1	1230934	A	A | G	A | G	A | G	gene10185: upstream gene variant
LG1	1230950	T	T | C	T | C	T | C	gene10185: upstream gene variant
LG1	1233311	A	A | T	A | T	A	gene10185: upstream gene variant
LG1	1233312	C	C | T	C | T	C	gene10185: upstream gene variant
LG1	1233336	A	A | G	A | G	A	gene10185: upstream gene variant
LG1	1238084	T	T | A	T | A	T | A
LG1	1238108	T	T | A	T | A	T | A
LG1	1238110	T	T | G	T | G	T | G
LG1	1238155	G	G	G | T	G | T
LG1	1238169	C	C | A	C | A	C | A
LG1	1238192	G	G | A	G | A	G | A
LG1	1238278	C	C | T	C | T	C | T
LG1	1238428	T	T | C	T | C	T
LG1	1238444	G	G	G | A	G | A
LG1	1238451	C	C | T	C | T	C | T
LG1	1243868	C	C	C | T	C
LG1	1243895	C	C	C | T	C
LG1	1247032	C	C | T	C | T	C
LG1	1247155	C	C	C | A	C
LG1	1251097	T	T | C	T | C	T | C
LG1	1258231	C	C | T	C | T	C | T	gene10186: upstream gene variant
LG1	1259186	A	A | T	A | T	A | T	gene10186: intron variant
LG1	1259233	C	C | A	C | A	C | A	gene10186: intron variant
LG1	1259248	G	G | T	G | T	G	gene10186: intron variant
LG1	1259250	G	G | T	G | T	G | T	gene10186: intron variant
LG1	1259274	G	G | A	G | A	G | A	gene10186: intron variant
LG1	1260624	G	G | A	G | A	G | A	gene10186: intron variant
LG1	1260629	G	G | A	G | A	G | A	gene10186: intron variant
LG1	1261363	T	T | C	T | C	T | C	gene10186: intron variant
LG1	1261577	A	A | G	A | G	A | G	gene10186: intron variant
LG1	1261639	G	G | A	G | A	G | A	gene10186: intron variant
LG1	1261742	G	G | C	G | C	G	gene10186: intron variant
LG1	1261778	G	G | A	G | A	G | A	gene10186: intron variant
LG1	1261797	G	G | A	G | A	G | A	gene10186: intron variant
LG1	1261873	G	G | C	G | C	G | C	gene10186: intron variant
LG1	1262139	G	G | A	G | A	G | A	gene10186: intron variant
LG1	1262299	A	A | G	A | G	A | G	gene10186: intron variant
LG1	1262443	C	C | A	C | A	C | A	gene10186: intron variant
LG1	1262616	G	G | A	G | A	G | A	gene10186: intron variant
LG1	1263102	C	C | A	C | A	C | A	gene10186: intron variant
LG1	1263540	G	G | GA	G | GA	G | GA	gene10186: intron variant
LG1	1263549	C	C | G	C | G	C | G	gene10186: intron variant
LG1	1263592	A	A | T	A | T	A	gene10186: intron variant
LG1	1263610	T	T | A	T | A	T | A	gene10186: intron variant
LG1	1263842	C	C | T	C | T	C | T	gene10186: splice region variant	gene10186: intron variant
LG1	1263885	A	A | C	A | C	A | C	gene10186: intron variant
LG1	1263888	G	G	G | A	G | A	gene10186: intron variant
LG1	1263993	G	G | A	G | A	G	gene10186: intron variant
LG1	1264001	T	T | C	T | C	T | C	gene10186: intron variant
LG1	1264260	G	G | A	G | A	G | A	gene10186: intron variant
LG1	1264793	G	G	G | T	G | T	gene10186: intron variant
LG1	1264802	A	A | C	A | C	A | C	gene10186: intron variant
LG1	1264818	T	T | A	T | A	T | A	gene10186: intron variant
LG1	1265225	T	T | C	T | C	T | C	gene10186: synonymous variant: Pro173Pro
LG1	1265235	A	A | G	A | G	A | G	gene10186: missense variant: Ser177Gly
LG1	1265237	C	C | T	C | T	C | T	gene10186: synonymous variant: Ser177Ser
LG1	1265244	C	C | T	C | T	C	gene10186: splice region variant	gene10186: intron variant
LG1	1265305	A	A | G	A | G	A | G	gene10186: intron variant
LG1	1265307	T	T | C	T | C	T | C	gene10186: intron variant
LG1	1265335	T	T | C	T | C	T | C	gene10186: synonymous variant: Leu184Leu
LG1	1265344	G	G | A	G | A	G | A	gene10186: missense variant: Glu187Lys
LG1	1265477	T	T | C	T | C	T | C	gene10186: missense variant: Val231Ala
LG1	1265522	A	A | G	A | G	A | G	gene10186: missense variant: His246Arg
LG1	1265824	G	G | A	G | A	G | A	gene10186: intron variant
LG1	1265903	A	A | G	A | G	A | G	gene10186: missense variant: Thr334Ala
LG1	1265907	A	A	A | G	A	gene10186: missense variant: Tyr335Cys
LG1	1266358	C	C | T	C | T	C | T	gene10186: synonymous variant: Asp451Asp
LG1	1266362	T	T | G	T | G	T | G	gene10186: missense variant: Tyr453Asp
LG1	1266470	G	G | A	G | A	G | A	gene10186: missense variant: Gly489Arg
LG1	1266473	C	C | T	C | T	C | T	gene10186: missense variant: Pro490Ser
LG1	1266545	G	G | A	G | A	G | A	gene10186: missense variant: Glu514Lys
LG1	1266546	A	A | T	A | T	A | T	gene10186: missense variant: Glu514Val
LG1	1266548	C	C | T	C | T	C | T	gene10186: synonymous variant: Leu515Leu
LG1	1267870	T	T | C	T | C	T | C	gene10186: downstream gene variant
LG1	1268998	G	G | A	G | A	G	gene10186: downstream gene variant
LG1	1279468	T	T	T | C	T | C
LG1	1279696	C	C	C | T	T
LG1	1285242	T	T | C	T | C	T | C
LG1	1286721	G	G	G | T	G
LG1	1286733	A	A	A | G	A
LG1	1286792	C	C	C | A	C
LG1	1286802	GAA	GAA	GAA | G	GAA
LG1	1286851	G	G	G | A	G
LG1	1288176	G	G | T	G | T	G | T
LG1	1288382	G	G | A	G | A	G | A
LG1	1288386	G	G | A	G | A	G | A
LG1	1288417	C	C	C | T	C | T
LG1	1288452	C	C | T	C | T	C | T
LG1	1288482	G	G | T	G | T	G
LG1	1289051	C	C | T	C | T	C
LG1	1289054	G	G | A	G | A	G
LG1	1289159	G	G	G | T	G | T
LG1	1296062	G	G | A	G | A	G | A	gene10198: downstream gene variant
LG1	1296119	A	A | G	A | G	A | G	gene10198: downstream gene variant
LG1	1296525	C	C | T	C | T	C | T	gene10198: downstream gene variant
LG1	1296535	C	C | A	C | A	C | A	gene10198: downstream gene variant
LG1	1298908	C	C | T	C | T	C	gene10199: upstream gene variant	gene10198: downstream gene variant
LG1	1299212	C	C | T	C | T	C	gene10199: upstream gene variant	gene10198: downstream gene variant
LG1	1299223	A	A | C	A | C	A	gene10199: upstream gene variant	gene10198: downstream gene variant
LG1	1300290	A	A	A | T	A | T	gene10199: upstream gene variant	gene10198: downstream gene variant
LG1	1306411	C	C | T	C | T	C | T	gene10198: upstream gene variant	gene10201: downstream gene variant	gene10199: downstream gene variant	gene10200: intron variant
LG1	1306415	G	G | A	G | A	G | A	gene10198: upstream gene variant	gene10201: downstream gene variant	gene10199: downstream gene variant	gene10200: intron variant
LG1	1309237	G	G | A	G | A	G | A	gene10200: upstream gene variant	gene10199: downstream gene variant	gene10201: intron variant
LG1	1309284	G	G | A	G | A	G | A	gene10200: upstream gene variant	gene10199: downstream gene variant	gene10201: intron variant
LG1	1309289	T	T	T | C	T	gene10200: upstream gene variant	gene10199: downstream gene variant	gene10201: intron variant
LG1	1309918	G	G | A	G | A	G | A	gene10200: upstream gene variant	gene10199: downstream gene variant	gene10201: intron variant
LG1	1309921	G	G | A	G | A	G | A	gene10200: upstream gene variant	gene10199: downstream gene variant	gene10201: intron variant
LG1	1317462	C	C | T	C | T	C | T	gene10201: upstream gene variant
LG1	1317464	G	G | T	G | T	G | T	gene10201: upstream gene variant
LG1	1322698	T	T	T | C	T | C
LG1	1322709	C	C	C | G	C | G
LG1	1323335	G	G	G | C	G	gene34738: downstream gene variant
LG1	1326712	G	G | T	G | T	G | T	gene10202: upstream gene variant	gene34738: downstream gene variant
LG1	1326723	T	T | A	T | A	T | A	gene10202: upstream gene variant	gene34738: downstream gene variant
LG1	1326744	C	C | A	C | A	C | A	gene10202: upstream gene variant	gene34738: downstream gene variant
LG1	1331239	C	C	C | A	C	gene10202: upstream gene variant	gene34738: upstream gene variant
LG1	1341936	T	T | A	T | A	T | A	gene10203: downstream gene variant
LG1	1341951	C	C | T	C | T	C | T	gene10203: downstream gene variant
LG1	1349251	C	C | T	C | T	C | T	gene10203: upstream gene variant
LG1	1352328	T	T | C	T | C	T | C	gene10203: upstream gene variant
LG1	1352542	T	T | C	T | C	T	gene10203: upstream gene variant
LG1	1355045	C	C	C | T	C | T
LG1	1355049	C	C	C | G	C | G
LG1	1355081	T	T	T | A	T
LG1	1360298	A	A | G	A | G	A | G
LG1	1366717	T	T | C	T | C	T | C
LG1	1366730	C	C | A	C | A	C | A
LG1	1366738	T	T | C	T | C	T | C
LG1	1372890	A	A	A | G	A | G
LG1	1374729	G	G | T	G | T	G | T	gene10204: upstream gene variant
LG1	1382962	A	A | G	A | G	A | G	gene10204: downstream gene variant	gene10205: downstream gene variant
LG1	1383228	C	C | T	C | T	C	gene10204: downstream gene variant	gene10205: downstream gene variant
LG1	1383229	G	G	G | A	G | A	gene10204: downstream gene variant	gene10205: downstream gene variant
LG1	1386305	T	T	T | A	T | A	gene10206: upstream gene variant	gene10205: downstream gene variant
LG1	1392940	T	T	T | A	T	gene10205: upstream gene variant	gene10206: downstream gene variant	gene10207: downstream gene variant
LG1	1397299	C	C | T	C | T	C | T	gene10207: downstream gene variant
LG1	1404626	A	AAT	A | AAT	AAT	gene10209: downstream gene variant	gene10208: downstream gene variant
LG1	1404627	T	T | A	T | A	T | A	gene10209: downstream gene variant	gene10208: downstream gene variant
LG1	1405933	C	C	C | A	C	gene10209: upstream gene variant	gene10208: downstream gene variant
LG1	1405953	C	C | T	C | T	C | T	gene10209: upstream gene variant	gene10208: downstream gene variant
LG1	1407210	A	A | T	A | T	T	gene10209: upstream gene variant	gene10208: downstream gene variant
LG1	1407211	T	T	T | A	T	gene10209: upstream gene variant	gene10208: downstream gene variant
LG1	1412929	T	T	T | G	T | G	gene10210: upstream gene variant
LG1	1412936	A	A	A | T	A | T	gene10210: upstream gene variant
LG1	1418797	A	A	A | G	A	gene10211: synonymous variant: Val29Val	gene10212: upstream gene variant	gene10210: downstream gene variant
LG1	1418803	G	G	G | A	G	gene10211: synonymous variant: Arg31Arg	gene10212: upstream gene variant	gene10210: downstream gene variant
LG1	1418806	T	T	T | C	T	gene10211: synonymous variant: Tyr32Tyr	gene10212: upstream gene variant	gene10210: downstream gene variant
LG1	1418934	T	T	T | C	T	gene10211: missense variant: Val75Ala	gene10212: upstream gene variant	gene10210: downstream gene variant
LG1	1424590	G	G | A	G | A	G | A	gene10212: downstream gene variant	gene10213: downstream gene variant
LG1	1424609	C	C	C | T	C | T	gene10212: downstream gene variant	gene10213: downstream gene variant
LG1	1424623	C	C | T	C | T	C | T	gene10212: downstream gene variant	gene10213: downstream gene variant
LG1	1424642	A	A | G	A | G	A | G	gene10212: downstream gene variant	gene10213: downstream gene variant
LG1	1431400	G	G	G | T	G	gene10213: upstream gene variant	gene10214: downstream gene variant
LG1	1436785	G	GTT	G | GTT	GTT	gene10214: upstream gene variant	gene10215: downstream gene variant
LG1	1439943	TTA	TTA	TTA | T	TTA	gene10216: upstream gene variant	gene10215: intron variant
LG1	1441938	G	G	G | GA	GA	gene10216: upstream gene variant	gene10215: upstream gene variant
LG1	1458184	G	G | A	G | A	G | A	gene30627: synonymous variant: Ser56Ser	gene34406: upstream gene variant
LG1	1458253	G	G | A	G | A	G | A	gene30627: synonymous variant: Ser79Ser	gene34406: upstream gene variant
LG1	1458285	G	G | A	G | A	G | A	gene34406: upstream gene variant	gene30627: downstream gene variant
LG1	1458310	A	A | G	A | G	A | G	gene34406: upstream gene variant	gene30627: downstream gene variant
LG1	1458320	T	T | C | G	T | C | G	T | C	gene34406: upstream gene variant	gene34406: upstream gene variant	gene30627: downstream gene variant	gene30627: downstream gene variant
LG1	1461889	T	T	T | G	T | G	gene30627: downstream gene variant
LG1	1461896	A	A	A | C	A	gene30627: downstream gene variant
LG1	1462298	C	T	C | T	C	gene30627: downstream gene variant
LG1	1462299	T	T	T | TC	TC	gene30627: downstream gene variant
LG1	1465866	C	CT	C | CT	CT
LG1	1466891	C	C	C | T	C | T
LG1	1466904	T	T	T | C	T | C
LG1	1480593	A	A | G	A | G	A | G
LG1	1480625	C	C | T	C | T	C | T
LG1	1480750	C	C	C | A	C
LG1	1480773	C	C | T	C | T	C | T
LG1	1481352	T	T | G	T | G	T
LG1	1487189	C	C | G	C | G	C | G	gene30876: upstream gene variant	gene30877: downstream gene variant
LG1	1490663	C	C | T	C | T	C | T	gene34407: upstream gene variant	gene30877: downstream gene variant	gene30876: downstream gene variant
LG1	1490708	A	A | G	A | G	A | G	gene34407: upstream gene variant	gene30877: downstream gene variant	gene30876: downstream gene variant
LG1	1490714	G	G | A	G | A	G | A	gene34407: upstream gene variant	gene30877: downstream gene variant	gene30876: downstream gene variant
LG1	1490731	C	C | T	C | T	C | T	gene34407: upstream gene variant	gene30877: downstream gene variant	gene30876: downstream gene variant
LG1	1490752	G	G | A	G | A	G | A	gene34407: upstream gene variant	gene30877: downstream gene variant	gene30876: downstream gene variant
LG1	1490753	C	C | G	C | G	C | G	gene34407: upstream gene variant	gene30877: downstream gene variant	gene30876: downstream gene variant
LG1	1490958	C	C | T	C | T	C | T	gene34407: upstream gene variant	gene30877: downstream gene variant	gene30876: downstream gene variant
LG1	1491793	A	A | G	A | G	A | G	gene30877: splice region variant	gene34407: upstream gene variant	gene30876: downstream gene variant	gene30877: intron variant
LG1	1492097	CA	CA | C	CA | C	CA | C	gene34407: upstream gene variant	gene30876: downstream gene variant	gene30877: intron variant
LG1	1492211	C	C | A	C | A	C | A	gene34407: upstream gene variant	gene30876: downstream gene variant	gene30877: intron variant
LG1	1492514	T	T | C	T | C	T | C	gene34407: upstream gene variant	gene30876: downstream gene variant	gene30877: intron variant
LG1	1492647	G	G | A	G | A	G | A	gene34407: upstream gene variant	gene30876: downstream gene variant	gene30877: intron variant
LG1	1493051	C	C	C | T	C	gene34407: upstream gene variant	gene30876: downstream gene variant	gene30877: intron variant
LG1	1493052	G	G | C	G | C	G | C	gene34407: upstream gene variant	gene30876: downstream gene variant	gene30877: intron variant
LG1	1493070	A	A | C	A | C	A | C	gene34407: upstream gene variant	gene30876: downstream gene variant	gene30877: intron variant
LG1	1493071	T	T | A	T | A	T | A	gene34407: upstream gene variant	gene30876: downstream gene variant	gene30877: intron variant
LG1	1493116	G	G | A	G | A	G | A	gene34407: upstream gene variant	gene30876: downstream gene variant	gene30877: intron variant
LG1	1493122	A	A | G	A | G	A | G	gene34407: upstream gene variant	gene30876: downstream gene variant	gene30877: intron variant
LG1	1493814	A	A	A | G	A | G	gene34407: upstream gene variant	gene30876: downstream gene variant	gene30877: intron variant
LG1	1493839	A	A	A | G	A | G	gene34407: upstream gene variant	gene30876: downstream gene variant	gene30877: intron variant
LG1	1493845	T	T	T | A	T | A	gene34407: upstream gene variant	gene30876: downstream gene variant	gene30877: intron variant
LG1	1494751	T	T	T | G	T | G	gene34407: missense variant: Asp55Glu	gene30878: upstream gene variant	gene30877: intron variant
LG1	1494754	A	A | G	A | G	A | G	gene34407: synonymous variant: Ser56Ser	gene30878: upstream gene variant	gene30877: intron variant
LG1	1494766	C	C | T	C | T	C | T	gene34407: synonymous variant: Asn60Asn	gene30878: upstream gene variant	gene30877: intron variant
LG1	1494801	G	G | T	G | T	G | T	gene34407: missense variant: Arg72Ile	gene30878: upstream gene variant	gene30877: intron variant
LG1	1494805	C	C | G	C | G	C | G	gene34407: missense variant: Asp73Glu	gene30878: upstream gene variant	gene30877: intron variant
LG1	1494807	G	G	G | C	G	gene34407: missense variant: Trp74Ser	gene30878: upstream gene variant	gene30877: intron variant
LG1	1495699	T	T | C	T | C	T | C	gene34407: synonymous variant: Asn301Asn	gene30878: upstream gene variant	gene30877: intron variant
LG1	1495706	A	A | G	A | G	A | G	gene34407: missense variant: Thr304Ala	gene30878: upstream gene variant	gene30877: intron variant
LG1	1495709	A	A | C	A | C	A | C	gene34407: missense variant: Ile305Leu	gene30878: upstream gene variant	gene30877: intron variant
LG1	1504970	T	T | A	T | A	T | A	gene30880: upstream gene variant	gene30878: downstream gene variant	gene30879: intron variant
LG1	1504984	A	A | G	A | G	A | G	gene30879: missense variant: Val199Ala	gene30879: splice region variant	gene30880: upstream gene variant	gene30878: downstream gene variant
LG1	1504999	G	G | T	G | T	G | T	gene30879: missense variant: Pro194Gln	gene30880: upstream gene variant	gene30878: downstream gene variant
LG1	1505022	C	C | G	C | G	C | G	gene30879: synonymous variant: Thr186Thr	gene30880: upstream gene variant	gene30878: downstream gene variant
LG1	1505029	A	A	A | G	A | G	gene30879: missense variant: Val184Ala	gene30880: upstream gene variant	gene30878: downstream gene variant
LG1	1505192	C	C | A	C | A	C | A	gene30879: missense variant: Gln158His	gene30880: upstream gene variant	gene30878: downstream gene variant
LG1	1505204	C	C | T	C | T	C | T	gene30879: synonymous variant: Glu154Glu	gene30880: upstream gene variant	gene30878: downstream gene variant
LG1	1505242	T	T | A	T | A	T | A	gene30879: stop gained: Arg142*	gene30880: upstream gene variant	gene30878: downstream gene variant
LG1	1505468	C	C | G	C | G	C | G	gene30879: splice acceptor variant	gene30880: upstream gene variant	gene30878: downstream gene variant	gene30879: intron variant
LG1	1505474	G	G	G | C	G	gene30879: splice region variant	gene30880: upstream gene variant	gene30878: downstream gene variant	gene30879: intron variant
LG1	1505653	T	T | C	T | C	T | C	gene30879: synonymous variant: Pro72Pro	gene30880: upstream gene variant	gene30878: downstream gene variant
LG1	1505873	A	A	A | T	A	gene30880: upstream gene variant	gene30878: downstream gene variant	gene30879: intron variant
LG1	1519685	A	A | AT	A | AT	AT	gene30881: downstream gene variant
LG1	1519722	A	A	A | G	A	gene30881: downstream gene variant
LG1	1546613	C	C | T	C | T	C | T	gene30887: downstream gene variant	gene30886: intron variant
LG1	1546671	C	C | T	C | T	C | T	gene30887: downstream gene variant	gene30886: intron variant
LG1	1546672	T	T | C	T | C	T | C	gene30887: downstream gene variant	gene30886: intron variant
LG1	1547687	G	G	G | A	G | A	gene30886: upstream gene variant	gene30887: downstream gene variant
LG1	1547697	G	G	G | A	G | A	gene30886: upstream gene variant	gene30887: downstream gene variant
LG1	1555467	A	A | G	A | G	A | G	gene34408: downstream gene variant	gene30887: intron variant
LG1	1555469	C	C | T	C | T	C | T	gene34408: downstream gene variant	gene30887: intron variant
LG1	1555525	G	G | C	G | C	G | C	gene34408: downstream gene variant	gene30887: intron variant
LG1	1555590	T	T | G	T | G	T | G	gene34408: downstream gene variant	gene30887: intron variant
LG1	1559235	G	G	G | C	G | C	gene34408: upstream gene variant	gene30888: downstream gene variant	gene30887: intron variant
LG1	1559248	T	T	T | C	T | C	gene34408: upstream gene variant	gene30888: downstream gene variant	gene30887: intron variant
LG1	1567189	C	C | T	C | T	C	gene30889: missense variant: Gly61Glu	gene30888: upstream gene variant	gene30892: upstream gene variant	gene30890: downstream gene variant	gene30891: downstream gene variant
LG1	1567239	C	C | G	C | G	C | G	gene30889: synonymous variant: Val44Val	gene30888: upstream gene variant	gene30892: upstream gene variant	gene30890: downstream gene variant	gene30891: downstream gene variant
LG1	1567264	C	C | T	C | T	C | T	gene30889: missense variant: Arg36Gln	gene30888: upstream gene variant	gene30892: upstream gene variant	gene30890: downstream gene variant	gene30891: downstream gene variant
LG1	1567278	C	C | T	C | T	C | T	gene30889: missense variant: Met31Ile	gene30888: upstream gene variant	gene30892: upstream gene variant	gene30890: downstream gene variant	gene30891: downstream gene variant
LG1	1567282	G	G | A | C	G | A | C	G | A | C	gene30889: missense variant: Pro30Leu	gene30889: missense variant: Pro30Arg	gene30888: upstream gene variant	gene30888: upstream gene variant	gene30892: upstream gene variant	gene30892: upstream gene variant	gene30890: downstream gene variant	gene30890: downstream gene variant	gene30891: downstream gene variant	gene30891: downstream gene variant
LG1	1567401	C	C | G	C | G	C | G	gene30888: upstream gene variant	gene30892: upstream gene variant	gene30889: upstream gene variant	gene30890: downstream gene variant	gene30891: downstream gene variant
LG1	1573761	G	G	G | T	G	gene30891: upstream gene variant	gene30892: intron variant
LG1	1581511	G	G	G | A	G | A	gene30893: missense variant: Cys150Tyr	gene30892: downstream gene variant	gene30894: downstream gene variant
LG1	1581559	T	T	T | G	T	gene30893: missense variant: Val166Gly	gene30892: downstream gene variant	gene30894: downstream gene variant
LG1	1595751	C	C	C | CAT	C | CAT	gene34409: upstream gene variant	gene30895: intron variant
LG1	1595869	T	T	T | C	T | C	gene34409: upstream gene variant	gene30895: intron variant
LG1	1596080	T	T | C	T | C	T | C	gene30895: synonymous variant: Leu258Leu	gene34409: upstream gene variant
LG1	1596166	T	T | C	T | C	T | C	gene34409: upstream gene variant	gene30895: intron variant
LG1	1596483	C	C | T	C | T	C | T	gene34409: upstream gene variant	gene30895: intron variant
LG1	1596614	G	G | A	G | A	G | A	gene30895: synonymous variant: Arg283Arg	gene34409: upstream gene variant
LG1	1597799	G	G | A	G | A	G | A	gene34409: upstream gene variant	gene30895: downstream gene variant
LG1	1599099	G	G | A	G | A	G | A	gene34409: upstream gene variant	gene30895: downstream gene variant
LG1	1599990	C	C	C | A	C	gene34409: upstream gene variant	gene30895: downstream gene variant	gene30896: downstream gene variant
LG1	1600082	T	T	T | C	T | C	gene34409: upstream gene variant	gene30895: downstream gene variant	gene30896: downstream gene variant
LG1	1600090	A	A | T	A | T	A | T	gene34409: upstream gene variant	gene30895: downstream gene variant	gene30896: downstream gene variant
LG1	1600280	G	G | C	G | C	G | C	gene34409: upstream gene variant	gene30895: downstream gene variant	gene30896: downstream gene variant
LG1	1601166	A	A	A | C	A	gene30895: downstream gene variant	gene30896: downstream gene variant	gene34409: intron variant
LG1	1601191	C	C	C | T	C	gene30895: downstream gene variant	gene30896: downstream gene variant	gene34409: intron variant
LG1	1601193	C	C	C | T	C	gene30895: downstream gene variant	gene30896: downstream gene variant	gene34409: intron variant
LG1	1603787	G	G | A	G | A	G | A	gene30896: downstream gene variant	gene34409: downstream gene variant
LG1	1603820	A	A | T	A | T	A | T	gene30896: downstream gene variant	gene34409: downstream gene variant
LG1	1603822	G	G | T	G | T	G | T	gene30896: downstream gene variant	gene34409: downstream gene variant
LG1	1607091	T	T	T | C	T	gene30896: upstream gene variant	gene30897: downstream gene variant
LG1	1611599	G	G	G | T	G | T	gene30896: upstream gene variant	gene30898: upstream gene variant	gene30897: upstream gene variant
LG1	1611602	G	G	G | A	G | A	gene30896: upstream gene variant	gene30898: upstream gene variant	gene30897: upstream gene variant
LG1	1615791	C	C | T	C | T	C | T	gene30897: upstream gene variant	gene30899: upstream gene variant	gene30898: intron variant
LG1	1615823	G	G | T	G | T	G | T	gene30897: upstream gene variant	gene30899: upstream gene variant	gene30898: intron variant
LG1	1616099	T	T | A	T | A	T | A	gene30899: upstream gene variant	gene30898: intron variant
LG1	1623111	C	CA	C | CA	CA	gene30901: downstream gene variant	gene30899: downstream gene variant	gene30900: intron variant
LG1	1634783	G	GT	G | GT	GT	gene30905: upstream gene variant	gene30904: upstream gene variant	gene30906: upstream gene variant	gene30903: downstream gene variant
LG1	1635117	A	A | T	A | T	A | T	gene30905: upstream gene variant	gene30904: upstream gene variant	gene30906: upstream gene variant	gene30903: downstream gene variant
LG1	1635118	G	G | T	G | T	G | T	gene30905: upstream gene variant	gene30904: upstream gene variant	gene30906: upstream gene variant	gene30903: downstream gene variant
LG1	1635164	T	T | C	T | C	T | C	gene30905: upstream gene variant	gene30904: upstream gene variant	gene30906: upstream gene variant	gene30903: downstream gene variant
LG1	1635181	A	A | T	A | T	A | T	gene30905: upstream gene variant	gene30904: upstream gene variant	gene30906: upstream gene variant	gene30903: downstream gene variant
LG1	1635188	G	G | T	G | T	G | T	gene30905: upstream gene variant	gene30904: upstream gene variant	gene30906: upstream gene variant	gene30903: downstream gene variant
LG1	1635207	A	A | C	A | C	A | C	gene30905: upstream gene variant	gene30904: upstream gene variant	gene30906: upstream gene variant	gene30903: downstream gene variant
LG1	1635208	G	G | A	G | A	G | A	gene30905: upstream gene variant	gene30904: upstream gene variant	gene30906: upstream gene variant	gene30903: downstream gene variant
LG1	1635288	G	G | A	G | A	G | A	gene30905: upstream gene variant	gene30904: upstream gene variant	gene30906: upstream gene variant	gene30903: downstream gene variant
LG1	1635289	A	A | AT	A | AT	A | AT	gene30905: upstream gene variant	gene30904: upstream gene variant	gene30906: upstream gene variant	gene30903: downstream gene variant
LG1	1635303	A	A | G	A | G	A | G	gene30905: upstream gene variant	gene30904: upstream gene variant	gene30906: upstream gene variant	gene30903: downstream gene variant
LG1	1635313	G	G | C	G | C	G	gene30905: upstream gene variant	gene30904: upstream gene variant	gene30906: upstream gene variant	gene30903: downstream gene variant
LG1	1635316	C	C | G	C | G	C | G	gene30905: upstream gene variant	gene30904: upstream gene variant	gene30906: upstream gene variant	gene30903: downstream gene variant
LG1	1635366	C	C | A	C | A	C | A	gene30905: upstream gene variant	gene30904: upstream gene variant	gene30906: upstream gene variant	gene30903: downstream gene variant
LG1	1635607	G	G | C	G | C	G | C	gene30905: upstream gene variant	gene30904: upstream gene variant	gene30906: upstream gene variant	gene30903: downstream gene variant
LG1	1636919	C	C	C | G	C | G	gene30905: synonymous variant: Ser167Ser	gene30904: upstream gene variant	gene30906: upstream gene variant	gene30903: downstream gene variant	gene30907: downstream gene variant
LG1	1637904	C	C | T	C | T	C | T	gene30904: upstream gene variant	gene30906: upstream gene variant	gene30907: downstream gene variant	gene30905: downstream gene variant
LG1	1637909	T	T | C	T | C	T	gene30904: upstream gene variant	gene30906: upstream gene variant	gene30907: downstream gene variant	gene30905: downstream gene variant
LG1	1637911	C	C | T	C | T	C | T	gene30904: upstream gene variant	gene30906: upstream gene variant	gene30907: downstream gene variant	gene30905: downstream gene variant
LG1	1638068	T	T	T | A	T	gene30904: upstream gene variant	gene30906: upstream gene variant	gene30907: downstream gene variant	gene30905: downstream gene variant
LG1	1638322	T	T | TA	T | TA	TA	gene30904: upstream gene variant	gene30906: upstream gene variant	gene30907: downstream gene variant	gene30905: downstream gene variant
LG1	1638650	G	G | A	G | A	G | A	gene30904: upstream gene variant	gene30906: upstream gene variant	gene30907: downstream gene variant	gene30905: downstream gene variant
LG1	1638689	T	T	T | C	T | C	gene30904: upstream gene variant	gene30906: upstream gene variant	gene30907: downstream gene variant	gene30905: downstream gene variant
LG1	1638940	C	C | CA	C | CA	C | CA	gene30904: upstream gene variant	gene30906: upstream gene variant	gene30908: upstream gene variant	gene30907: downstream gene variant	gene30905: downstream gene variant
LG1	1642194	C	C | T	C | T	C	gene30907: missense variant: Ser286Asn	gene30908: upstream gene variant	gene30905: downstream gene variant	gene30906: downstream gene variant	gene30909: downstream gene variant
LG1	1642214	A	A | G	A | G	A | G	gene30907: synonymous variant: Ser279Ser	gene30908: upstream gene variant	gene30905: downstream gene variant	gene30906: downstream gene variant	gene30909: downstream gene variant
LG1	1657845	C	C | T	C | T	C	gene30911: upstream gene variant	gene30910: upstream gene variant	gene30912: downstream gene variant
LG1	1657848	T	T | C	T | C	T	gene30911: upstream gene variant	gene30910: upstream gene variant	gene30912: downstream gene variant
LG1	1657897	G	G | T	G | T	G	gene30911: upstream gene variant	gene30910: upstream gene variant	gene30912: downstream gene variant
LG1	1658639	TA	TA	TA | T	TA	gene30911: upstream gene variant	gene30910: upstream gene variant	gene30912: downstream gene variant
LG1	1658676	A	A	A | T	A | T	gene30911: upstream gene variant	gene30910: upstream gene variant	gene30912: downstream gene variant
LG1	1658678	A	A | T	A | T	A	gene30911: upstream gene variant	gene30910: upstream gene variant	gene30912: downstream gene variant
LG1	1658685	G	G | A	G | A	G | A	gene30911: upstream gene variant	gene30910: upstream gene variant	gene30912: downstream gene variant
LG1	1658701	C	C | T	C | T	C	gene30911: upstream gene variant	gene30910: upstream gene variant	gene30912: downstream gene variant
LG1	1658723	G	G | T	G | T	G | T	gene30911: upstream gene variant	gene30910: upstream gene variant	gene30912: downstream gene variant
LG1	1659022	G	G | A	G | A	G | A	gene30911: upstream gene variant	gene30910: upstream gene variant	gene30912: downstream gene variant
LG1	1659285	T	T | C	T | C	T | C	gene30911: upstream gene variant	gene30910: upstream gene variant	gene30912: downstream gene variant
LG1	1659299	G	G	G | A	G | A	gene30911: upstream gene variant	gene30910: upstream gene variant	gene30912: downstream gene variant
LG1	1659322	A	A | C	A | C	A | C	gene30911: upstream gene variant	gene30910: upstream gene variant	gene30912: downstream gene variant
LG1	1663635	C	C	C | T	T	gene30913: upstream gene variant	gene30912: upstream gene variant	gene30911: downstream gene variant	gene30914: downstream gene variant
LG1	1663784	C	C | G	C | G	C	gene30913: upstream gene variant	gene30912: upstream gene variant	gene30911: downstream gene variant	gene30914: downstream gene variant
LG1	1663808	C	C | T	C | T	C	gene30913: upstream gene variant	gene30912: upstream gene variant	gene30911: downstream gene variant	gene30914: downstream gene variant
LG1	1663820	G	G | A	G | A	G	gene30913: upstream gene variant	gene30912: upstream gene variant	gene30911: downstream gene variant	gene30914: downstream gene variant
LG1	1663932	C	C | T	C | T	C | T	gene30913: upstream gene variant	gene30912: upstream gene variant	gene30911: downstream gene variant	gene30914: downstream gene variant
LG1	1665063	G	G	G | A	G	gene30913: upstream gene variant	gene30912: upstream gene variant	gene30911: downstream gene variant	gene30914: downstream gene variant
LG1	1672896	T	T	T | C	T | C	gene30916: upstream gene variant	gene30917: upstream gene variant	gene30914: upstream gene variant	gene30919: upstream gene variant	gene30918: downstream gene variant	gene30915: downstream gene variant
LG1	1672902	GA	GA	GA | G	GA	gene30916: upstream gene variant	gene30917: upstream gene variant	gene30914: upstream gene variant	gene30919: upstream gene variant	gene30918: downstream gene variant	gene30915: downstream gene variant
LG1	1673392	C	C | T	C | T	C | T	gene30917: upstream gene variant	gene30914: upstream gene variant	gene30919: upstream gene variant	gene30918: downstream gene variant	gene30915: downstream gene variant	gene30916: intron variant
LG1	1673393	G	G | T	G | T	G | T	gene30917: upstream gene variant	gene30914: upstream gene variant	gene30919: upstream gene variant	gene30918: downstream gene variant	gene30915: downstream gene variant	gene30916: intron variant
LG1	1675240	A	A	A | T	A	gene30919: upstream gene variant	gene30918: downstream gene variant	gene30915: downstream gene variant	gene30916: downstream gene variant	gene30920: downstream gene variant	gene30917: intron variant
LG1	1675255	A	A	A | G	A	gene30919: upstream gene variant	gene30918: downstream gene variant	gene30915: downstream gene variant	gene30916: downstream gene variant	gene30920: downstream gene variant	gene30917: intron variant
LG1	1675257	C	C	C | T	C | T	gene30919: upstream gene variant	gene30918: downstream gene variant	gene30915: downstream gene variant	gene30916: downstream gene variant	gene30920: downstream gene variant	gene30917: intron variant
LG1	1675289	A	A	A | T	A | T	gene30919: upstream gene variant	gene30918: downstream gene variant	gene30915: downstream gene variant	gene30916: downstream gene variant	gene30920: downstream gene variant	gene30917: intron variant
LG1	1693739	T	A	T | A	T | A	gene30923: upstream gene variant	gene30924: downstream gene variant	gene30921: downstream gene variant	gene30922: downstream gene variant
LG1	1715811	C	C	C | A	C	gene30926: upstream gene variant	gene30928: downstream gene variant	gene30927: intron variant
LG1	1715833	A	A	A | G	A	gene30926: upstream gene variant	gene30928: downstream gene variant	gene30927: intron variant
LG1	1715852	C	C	C | G	C	gene30926: upstream gene variant	gene30928: downstream gene variant	gene30927: intron variant
LG1	1717650	T	T | C	T | C	T	gene30927: upstream gene variant	gene30928: downstream gene variant	gene30929: downstream gene variant
LG1	1717664	C	C | T	C | T	C | T	gene30927: upstream gene variant	gene30928: downstream gene variant	gene30929: downstream gene variant
LG1	1717693	T	T | TA	T | TA	T | TA	gene30927: upstream gene variant	gene30928: downstream gene variant	gene30929: downstream gene variant
LG1	1727593	G	G	G | A	G	gene30931: upstream gene variant	gene30929: upstream gene variant	gene30930: upstream gene variant
LG1	1756630	C	C | T	C | T	C | T	gene30934: upstream gene variant	gene30936: downstream gene variant	gene30935: downstream gene variant
LG1	1756644	T	T | A	T | A	T | A	gene30934: upstream gene variant	gene30936: downstream gene variant	gene30935: downstream gene variant
LG1	1756666	A	A | G	A | G	A | G	gene30934: upstream gene variant	gene30936: downstream gene variant	gene30935: downstream gene variant
LG1	1758041	A	A | T	A | T	A | T	gene30934: upstream gene variant	gene30936: downstream gene variant	gene30935: downstream gene variant
LG1	1758133	A	A	A | G	A	gene30934: upstream gene variant	gene30936: downstream gene variant	gene30935: downstream gene variant
LG1	1758199	C	C | T	C | T	C | T	gene30934: upstream gene variant	gene30936: downstream gene variant	gene30935: downstream gene variant
LG1	1758419	A	A | G	A | G	A | G	gene30934: upstream gene variant	gene30936: downstream gene variant	gene30935: downstream gene variant
LG1	1758430	T	T | G	T | G	T | G	gene30934: upstream gene variant	gene30936: downstream gene variant	gene30935: downstream gene variant
LG1	1758458	G	G | GT	G | GT	GT	gene30934: upstream gene variant	gene30936: downstream gene variant	gene30935: downstream gene variant
LG1	1758474	G	G | A	G | A	G | A	gene30934: upstream gene variant	gene30936: downstream gene variant	gene30935: downstream gene variant
LG1	1758484	C	C | A	C | A	C | A	gene30934: upstream gene variant	gene30936: downstream gene variant	gene30935: downstream gene variant
LG1	1758720	C	C | T	C | T	C | T	gene30934: upstream gene variant	gene30936: downstream gene variant	gene30935: downstream gene variant
LG1	1758731	C	C | T	C | T	C | T	gene30934: upstream gene variant	gene30936: downstream gene variant	gene30935: downstream gene variant
LG1	1758872	TG	TG	TG | T	TG | T	gene30936: downstream gene variant	gene30935: downstream gene variant
LG1	1758989	G	G | A	G | A	G | A	gene30936: downstream gene variant	gene30935: downstream gene variant
LG1	1761033	G	G | A	G | A	A	gene30937: upstream gene variant	gene30935: downstream gene variant	gene30936: intron variant
LG1	1762386	A	A | T	A | T	A | T	gene30937: upstream gene variant	gene30936: upstream gene variant	gene30938: downstream gene variant
LG1	1762993	T	T | C	T | C	T | C	gene30937: upstream gene variant	gene30936: upstream gene variant	gene30938: downstream gene variant
LG1	1763038	G	G | A	G | A	G | A	gene30937: upstream gene variant	gene30936: upstream gene variant	gene30938: downstream gene variant
LG1	1769493	T	T | C	T | C	T | C	gene30939: upstream gene variant	gene30938: upstream gene variant	gene30937: downstream gene variant
LG1	1769514	G	G | A	G | A	G | A	gene30939: upstream gene variant	gene30938: upstream gene variant	gene30937: downstream gene variant
LG1	1769699	G	G	G | A	G	gene30939: upstream gene variant	gene30938: upstream gene variant
LG1	1769703	G	G | A	G | A	G | A	gene30939: upstream gene variant	gene30938: upstream gene variant
LG1	1776607	T	T | A	T | A	T	gene30939: downstream gene variant
LG1	1776612	A	A | T	A | T	A	gene30939: downstream gene variant
LG1	1807847	T	T	T | C	T | C	gene30944: missense variant: Ser40Gly	gene30945: upstream gene variant	gene30943: upstream gene variant
LG1	1807871	G	G | A	G | A	G	gene30944: missense variant: Arg32Cys	gene30945: upstream gene variant	gene30943: upstream gene variant
LG1	1807998	A	A	A | T	A | T	gene30945: upstream gene variant	gene30943: upstream gene variant	gene30944: upstream gene variant
LG1	1821672	T	T	T | G	T | G	gene30948: upstream gene variant	gene30946: downstream gene variant	gene30947: intron variant
LG1	1826807	T	T	T | G	T | G	gene30947: upstream gene variant	gene30949: downstream gene variant	gene30948: downstream gene variant
LG1	1831688	T	T	T | C	T | C	gene30949: synonymous variant: Gln134Gln	gene30950: downstream gene variant
LG1	1831706	T	T	T | C	T	gene30949: synonymous variant: Gln128Gln	gene30950: downstream gene variant
LG1	1831709	T	T	T | C	T	gene30949: synonymous variant: Gln127Gln	gene30950: downstream gene variant
LG1	1831712	T	T	T | C	T	gene30949: synonymous variant: Gln126Gln	gene30950: downstream gene variant
LG1	1846358	C	C | T	C | T	C | T	gene30952: downstream gene variant	gene30951: downstream gene variant
LG1	1865801	A	A	A | G	A | G	gene30954: upstream gene variant	gene30955: intron variant
LG1	1865841	T	T | C	T | C	T | C	gene30954: upstream gene variant	gene30955: intron variant
LG1	1865984	T	T | A	T | A	T | A	gene30954: upstream gene variant	gene30955: intron variant
LG1	1866033	A	A | C	A | C	A | C	gene30954: upstream gene variant	gene30955: intron variant
LG1	1866049	C	C | T	C | T	C | T	gene30954: upstream gene variant	gene30955: intron variant
LG1	1866056	T	T | G	T | G	T | G	gene30954: upstream gene variant	gene30955: intron variant
LG1	1866070	A	A | T	A | T	A | T	gene30954: upstream gene variant	gene30955: intron variant
LG1	1866121	G	G | A	G | A	G | A	gene30954: upstream gene variant	gene30955: intron variant
LG1	1866129	A	A | G	A | G	A | G	gene30954: upstream gene variant	gene30955: intron variant
LG1	1866159	T	T | C	T | C	T | C	gene30954: upstream gene variant	gene30955: intron variant
LG1	1866181	C	C | G	C | G	C | G	gene30954: upstream gene variant	gene30955: intron variant
LG1	1866208	A	A | T	A | T	A | T	gene30954: upstream gene variant	gene30955: intron variant
LG1	1866234	A	A | T	A | T	A | T	gene30954: upstream gene variant	gene30955: intron variant
LG1	1866253	T	T | G	T | G	T | G	gene30954: upstream gene variant	gene30955: intron variant
LG1	1866271	T	T | C	T | C	T | C	gene30954: upstream gene variant	gene30955: intron variant
LG1	1866292	A	A | G	A | G	A | G	gene30954: upstream gene variant	gene30955: intron variant
LG1	1868044	A	A | G	A | G	A | G	gene30954: upstream gene variant	gene30956: downstream gene variant	gene30955: intron variant
LG1	1868084	C	C	C | T	C	gene30954: upstream gene variant	gene30956: downstream gene variant	gene30955: intron variant
LG1	1910521	G	G | A	G | A	G | A	gene30964: upstream gene variant	gene30963: downstream gene variant	gene30965: downstream gene variant
LG1	1910543	T	T | G	T | G	T | G	gene30964: upstream gene variant	gene30963: downstream gene variant	gene30965: downstream gene variant
LG1	1910555	C	C | T	C | T	C | T	gene30964: upstream gene variant	gene30963: downstream gene variant	gene30965: downstream gene variant
LG1	1910577	C	C | T	C | T	C | T	gene30964: upstream gene variant	gene30963: downstream gene variant	gene30965: downstream gene variant
LG1	1910626	A	A | T	A | T	A | T	gene30964: upstream gene variant	gene30963: downstream gene variant	gene30965: downstream gene variant
LG1	1910632	C	C | G	C | G	C | G	gene30964: upstream gene variant	gene30963: downstream gene variant	gene30965: downstream gene variant
LG1	1910652	G	G | A	G | A	G | A	gene30964: upstream gene variant	gene30963: downstream gene variant	gene30965: downstream gene variant
LG1	1910667	C	C | A	C | A	C | A	gene30964: upstream gene variant	gene30963: downstream gene variant	gene30965: downstream gene variant
LG1	1910682	T	T | G	T | G	T | G	gene30964: upstream gene variant	gene30963: downstream gene variant	gene30965: downstream gene variant
LG1	1910752	T	T | A	T | A	T | A	gene30964: upstream gene variant	gene30963: downstream gene variant	gene30965: downstream gene variant
LG1	1910763	G	G | A	G | A	G | A	gene30964: upstream gene variant	gene30963: downstream gene variant	gene30965: downstream gene variant
LG1	1910764	C	C | T	C | T	C	gene30964: upstream gene variant	gene30963: downstream gene variant	gene30965: downstream gene variant
LG1	1919823	A	AT	A | AT	AT	gene30967: upstream gene variant	gene30966: upstream gene variant	gene30968: upstream gene variant
LG1	1929559	C	CA	C | CA	C | CA	gene30970: downstream gene variant	gene30968: downstream gene variant	gene30969: downstream gene variant
LG1	1943224	T	T	T | G	T | G	gene30971: upstream gene variant
LG1	1945795	T	T | A	T | A	T | A	gene30971: upstream gene variant	gene30973: upstream gene variant	gene30972: downstream gene variant
LG1	1945894	T	T | G	T | G	T | G	gene30971: upstream gene variant	gene30973: upstream gene variant	gene30972: downstream gene variant
LG1	1949794	A	A | T	A | T	A | T	gene30973: upstream gene variant	gene30972: upstream gene variant	gene30971: downstream gene variant
LG1	1968088	C	CT	C | CT	CT	gene30974: downstream gene variant
LG1	1983662	C	C	C | A	C | A	gene34410: upstream gene variant	gene30977: upstream gene variant	gene30976: intron variant
LG1	1984723	T	T	T | TA	T	gene34410: upstream gene variant	gene30977: upstream gene variant	gene30976: intron variant
LG1	1987750	A	A	A | G	A | G	gene30977: upstream gene variant	gene30976: upstream gene variant	gene34410: downstream gene variant
LG1	2000550	C	C | T	C | T	C	gene30978: upstream gene variant	gene30980: upstream gene variant	gene30979: upstream gene variant	gene30981: downstream gene variant
LG1	2000564	G	G | A	G | A	G	gene30978: upstream gene variant	gene30980: upstream gene variant	gene30979: upstream gene variant	gene30981: downstream gene variant
LG1	2007339	A	A	A | G	A	gene30981: missense variant: Ser190Pro	gene30982: downstream gene variant
LG1	2007341	T	T	T | C	T	gene30981: missense variant: Asp189Gly	gene30982: downstream gene variant
LG1	2010267	G	G	G | A	G | A	gene30981: upstream gene variant	gene30984: upstream gene variant	gene30982: downstream gene variant	gene30983: downstream gene variant
LG1	2012340	A	A	A | G	G	gene30981: upstream gene variant	gene30984: upstream gene variant	gene30982: upstream gene variant	gene30983: downstream gene variant
LG1	2026467	T	T	T | TTA	TTA	gene30986: upstream gene variant	gene30987: upstream gene variant	gene30985: downstream gene variant
LG1	2033024	G	G | T	G | T	T	gene30987: downstream gene variant
LG1	2035728	T	T | C	T | C	T | C	gene30987: downstream gene variant	gene30988: downstream gene variant
LG1	2035760	C	C | A	C | A	C | A	gene30987: downstream gene variant	gene30988: downstream gene variant
LG1	2046335	A	A	A | C	A | C	gene30991: upstream gene variant	gene30988: upstream gene variant	gene30989: upstream gene variant	gene30990: upstream gene variant	gene30992: downstream gene variant
LG1	2046461	T	T	T | A	T | A	gene30991: upstream gene variant	gene30988: upstream gene variant	gene30989: upstream gene variant	gene30990: upstream gene variant	gene30992: downstream gene variant
LG1	2048481	T	T | C	T | C	T | C	gene30989: upstream gene variant	gene30990: upstream gene variant	gene30993: downstream gene variant	gene30991: downstream gene variant	gene30992: intron variant
LG1	2049644	G	G	G | A	G	gene30989: upstream gene variant	gene30990: upstream gene variant	gene30993: downstream gene variant	gene30991: downstream gene variant	gene30992: intron variant
LG1	2050321	G	A	G | A	G | A	gene30990: upstream gene variant	gene30992: upstream gene variant	gene30993: downstream gene variant	gene30991: downstream gene variant
LG1	2051226	A	A | G	A | G	A | G	gene30992: upstream gene variant	gene30994: upstream gene variant	gene30993: downstream gene variant	gene30991: downstream gene variant
LG1	2051230	G	G | A	G | A	G | A	gene30992: upstream gene variant	gene30994: upstream gene variant	gene30993: downstream gene variant	gene30991: downstream gene variant
LG1	2051287	T	T | C	T | C	T | C	gene30992: upstream gene variant	gene30994: upstream gene variant	gene30993: downstream gene variant	gene30991: downstream gene variant
LG1	2051306	C	C | T	C | T	C | T	gene30992: upstream gene variant	gene30994: upstream gene variant	gene30993: downstream gene variant	gene30991: downstream gene variant
LG1	2051358	G	G	G | T	G | T	gene30992: upstream gene variant	gene30994: upstream gene variant	gene30993: downstream gene variant	gene30991: downstream gene variant	gene30995: downstream gene variant
LG1	2051364	G	G	G | T	G | T	gene30992: upstream gene variant	gene30994: upstream gene variant	gene30993: downstream gene variant	gene30991: downstream gene variant	gene30995: downstream gene variant
LG1	2052668	T	T	T | TTA	TTA	gene30992: upstream gene variant	gene30994: upstream gene variant	gene30993: downstream gene variant	gene30991: downstream gene variant	gene30995: downstream gene variant
LG1	2052730	C	C | T	C | T	C | T	gene30993: missense variant: Arg153His	gene30992: upstream gene variant	gene30994: upstream gene variant	gene30991: downstream gene variant	gene30995: downstream gene variant
LG1	2052754	G	G | A	G | A	G | A	gene30993: missense variant: Ala145Val	gene30992: upstream gene variant	gene30994: upstream gene variant	gene30991: downstream gene variant	gene30995: downstream gene variant
LG1	2057021	A	A	A | T	A | T	gene30995: synonymous variant: Pro166Pro	gene30996: upstream gene variant	gene30993: upstream gene variant	gene30997: upstream gene variant	gene30994: downstream gene variant
LG1	2076685	G	G | A	G | A	G | A	gene31001: upstream gene variant	gene31000: upstream gene variant	gene30999: downstream gene variant
LG1	2082828	T	T	T | A	T | A	gene31002: upstream gene variant	gene31001: intron variant
LG1	2087932	C	C	C | A	C	gene31001: downstream gene variant	gene31003: downstream gene variant	gene31002: downstream gene variant
LG1	2109624	T	T	T | A	T	gene31008: upstream gene variant	gene31007: upstream gene variant	gene31006: downstream gene variant
LG1	2109640	G	G	G | A	G | A	gene31008: upstream gene variant	gene31007: upstream gene variant	gene31006: downstream gene variant
LG1	2110966	C	C	C | T	C | T	gene31008: upstream gene variant	gene31007: upstream gene variant	gene31009: upstream gene variant	gene31006: downstream gene variant
LG1	2110983	G	G	G | A	G | A	gene31008: upstream gene variant	gene31007: upstream gene variant	gene31009: upstream gene variant	gene31006: downstream gene variant
LG1	2111009	C	C | T	C | T	C | T	gene31008: upstream gene variant	gene31007: upstream gene variant	gene31009: upstream gene variant	gene31006: downstream gene variant
LG1	2111010	T	T	T | C	T	gene31008: upstream gene variant	gene31007: upstream gene variant	gene31009: upstream gene variant	gene31006: downstream gene variant
LG1	2111017	C	C	C | T	C | T	gene31008: upstream gene variant	gene31007: upstream gene variant	gene31009: upstream gene variant	gene31006: downstream gene variant
LG1	2113778	A	A | C | T	A | C	A	gene31008: synonymous variant: Ala190Ala	gene31008: synonymous variant: Ala190Ala	gene31007: upstream gene variant	gene31007: upstream gene variant	gene31009: upstream gene variant	gene31009: upstream gene variant
LG1	2113796	C	C	C | T	C | T	gene31008: synonymous variant: Gly196Gly	gene31007: upstream gene variant	gene31009: upstream gene variant
LG1	2114024	G	G | C	G | C	G | C	gene31008: synonymous variant: Ser272Ser	gene31007: upstream gene variant	gene31009: upstream gene variant	gene31010: downstream gene variant
LG1	2114072	G	G | T	G | T	G | T	gene31008: synonymous variant: Leu288Leu	gene31007: upstream gene variant	gene31009: upstream gene variant	gene31010: downstream gene variant
LG1	2114074	G	G | A	G | A	G | A	gene31008: stop retained variant: Ter289Ter	gene31007: upstream gene variant	gene31009: upstream gene variant	gene31010: downstream gene variant
LG1	2122404	T	A	T | A	A	gene31012: upstream gene variant	gene31010: upstream gene variant	gene31013: upstream gene variant	gene31009: downstream gene variant	gene31011: intron variant
LG1	2122468	A	A	A | T	T	gene31012: upstream gene variant	gene31010: upstream gene variant	gene31013: upstream gene variant	gene31009: downstream gene variant	gene31011: intron variant
LG1	2122470	A	A	A | T	T	gene31012: upstream gene variant	gene31010: upstream gene variant	gene31013: upstream gene variant	gene31009: downstream gene variant	gene31011: intron variant
LG1	2126552	A	A	A | AT	AT	gene31013: upstream gene variant	gene31014: upstream gene variant	gene31011: upstream gene variant	gene31012: downstream gene variant
LG1	2129728	G	G | C	G | C	G | C	gene31014: synonymous variant: Leu87Leu	gene31016: upstream gene variant	gene31012: downstream gene variant	gene31015: downstream gene variant	gene31013: downstream gene variant
LG1	2129729	G	G	G | C	G | C	gene31014: missense variant: Gly88Arg	gene31016: upstream gene variant	gene31012: downstream gene variant	gene31015: downstream gene variant	gene31013: downstream gene variant
LG1	2129747	C	C | T	C | T	C | T	gene31014: missense variant: Pro94Ser	gene31016: upstream gene variant	gene31012: downstream gene variant	gene31015: downstream gene variant	gene31013: downstream gene variant
LG1	2129752	T	T | C	T | C	T | C	gene31014: synonymous variant: Ala95Ala	gene31016: upstream gene variant	gene31012: downstream gene variant	gene31015: downstream gene variant	gene31013: downstream gene variant
LG1	2129774	C	C	C | T	C | T	gene31016: upstream gene variant	gene31012: downstream gene variant	gene31015: downstream gene variant	gene31013: downstream gene variant	gene31014: intron variant
LG1	2131113	G	G	G | T	G | T	gene31014: missense variant: Val218Leu	gene31016: upstream gene variant	gene31015: downstream gene variant	gene31013: downstream gene variant
LG1	2131546	T	T	T | A	T | A	gene31016: upstream gene variant	gene31015: downstream gene variant	gene31013: downstream gene variant	gene31014: downstream gene variant
LG1	2131877	G	G	G | A	A	gene31016: upstream gene variant	gene31013: downstream gene variant	gene31014: downstream gene variant	gene31015: intron variant
LG1	2147249	C	C | A	C | A	C | A	gene31017: upstream gene variant	gene31020: upstream gene variant	gene31019: downstream gene variant	gene31018: downstream gene variant
LG1	2147271	A	A | G	A | G	A | G	gene31017: upstream gene variant	gene31020: upstream gene variant	gene31019: downstream gene variant	gene31018: downstream gene variant
LG1	2147302	A	A	A | T	A | T	gene31017: upstream gene variant	gene31020: upstream gene variant	gene31019: downstream gene variant	gene31018: downstream gene variant
LG1	2148951	C	C | G	C | G	C | G	gene31020: upstream gene variant	gene31019: upstream gene variant	gene31018: downstream gene variant
LG1	2148953	G	G | C	G | C	G | C	gene31020: upstream gene variant	gene31019: upstream gene variant	gene31018: downstream gene variant
LG1	2148983	T	T | C	T | C	T | C	gene31020: upstream gene variant	gene31019: upstream gene variant	gene31018: downstream gene variant
LG1	2149157	T	T | G	T | G	T | G	gene31020: upstream gene variant	gene31019: upstream gene variant	gene31018: downstream gene variant
LG1	2150213	T	T | A	T | A	T | A	gene31019: upstream gene variant	gene31020: intron variant
LG1	2150223	C	C | A	C | A	C | A	gene31019: upstream gene variant	gene31020: intron variant
LG1	2150248	A	A | G	A | G	A | G	gene31019: upstream gene variant	gene31020: intron variant
LG1	2150250	T	T	T | G	T | G	gene31019: upstream gene variant	gene31020: intron variant
LG1	2150273	T	T	T | C	T | C	gene31019: upstream gene variant	gene31020: intron variant
LG1	2153876	A	A | T	A | T	A | T	gene31021: upstream gene variant	gene31020: downstream gene variant
LG1	2153895	G	G | A	G | A	G | A	gene31021: upstream gene variant	gene31020: downstream gene variant
LG1	2153911	A	A | G	A | G	A	gene31021: upstream gene variant	gene31020: downstream gene variant
LG1	2160630	G	G | A	G | A	G | A	gene31022: downstream gene variant	gene31021: downstream gene variant
LG1	2160635	C	C | A	C | A	C | A	gene31022: downstream gene variant	gene31021: downstream gene variant
LG1	2170216	T	T	T | TAC	T	gene31023: intron variant
LG1	2188061	T	T	T | C	T	gene31027: missense variant: Phe149Ser	gene31026: upstream gene variant	gene31025: downstream gene variant
LG1	2188067	A	A	A | G	A | G	gene31027: missense variant: Asn151Ser	gene31026: upstream gene variant
LG1	2188075	T	T	T | G	T | G	gene31027: missense variant: Tyr154Asp	gene31026: upstream gene variant
LG1	2189878	T	T	T | C	T | C	gene31026: upstream gene variant	gene31027: intron variant
LG1	2189898	G	G	G | C	G | C	gene31026: upstream gene variant	gene31027: intron variant
LG1	2190261	T	T	T | G	T | G	gene31027: intron variant
LG1	2190263	C	C	C | T	C | T	gene31027: intron variant
LG1	2190297	G	G	G | A	G | A	gene31027: intron variant
LG1	2190336	T	T	T | C	T | C	gene31027: intron variant
LG1	2190386	C	C	C | CT	C | CT	gene31027: intron variant
LG1	2190551	G	G	G | T	G | T	gene31027: intron variant
LG1	2190618	G	G	G | A	G	gene31027: intron variant
LG1	2190634	A	A	A | T	A	gene31027: intron variant
LG1	2190819	T	T	T | C	T	gene31027: intron variant
LG1	2190825	G	G	G | C	G | C	gene31027: intron variant
LG1	2190994	C	C	C | G	C | G	gene31027: intron variant
LG1	2191034	T	T	T | C	T | C	gene31027: intron variant
LG1	2191059	G	G	G | T	G | T	gene31027: intron variant
LG1	2191467	C	C	C | T	C	gene31027: intron variant
LG1	2191499	T	T	T | C	T	gene31027: intron variant
LG1	2191504	T	T	T | C	T	gene31027: intron variant
LG1	2191733	A	A	A | T	A | T	gene31027: intron variant
LG1	2191735	C	C	C | A	C | A	gene31027: intron variant
LG1	2191805	T	T	T | C	T | C	gene31027: intron variant
LG1	2191820	G	G	G | A	G | A	gene31027: intron variant
LG1	2191827	A	A	A | G	A | G	gene31027: intron variant
LG1	2191838	T	T	T | A	T | A	gene31027: intron variant
LG1	2192352	T	T	T | A	T | A	gene31027: intron variant
LG1	2220067	G	G	G | A	G | A	gene31029: upstream gene variant	gene31032: upstream gene variant	gene31030: upstream gene variant	gene31031: downstream gene variant
LG1	2235006	G	G | T	G | T	G	gene31036: upstream gene variant	gene34411: downstream gene variant	gene31035: downstream gene variant	gene31037: downstream gene variant
LG1	2282638	A	A	A | T	A	gene31046: upstream gene variant	gene31047: intron variant
LG1	2283187	C	C	C | A	C	gene31046: upstream gene variant	gene31048: upstream gene variant	gene31047: intron variant
LG1	2283241	C	C	C | T	T	gene31046: upstream gene variant	gene31048: upstream gene variant	gene31047: intron variant
LG1	2283428	T	T	T | A	T | A	gene31046: upstream gene variant	gene31048: upstream gene variant	gene31047: intron variant
LG1	2283504	C	C | A	C | A	C | A	gene31046: upstream gene variant	gene31048: upstream gene variant	gene31047: intron variant
LG1	2283521	T	T | A	T | A	T | A	gene31046: upstream gene variant	gene31048: upstream gene variant	gene31047: intron variant
LG1	2283527	A	A | G	A | G	A | G	gene31046: upstream gene variant	gene31048: upstream gene variant	gene31047: intron variant
LG1	2283579	A	A | ATC	A | ATC	A	gene31047: frameshift variant	gene31046: upstream gene variant	gene31048: upstream gene variant
LG1	2284126	A	A	A | T	A	gene31046: upstream gene variant	gene31048: upstream gene variant	gene31047: downstream gene variant	gene31049: downstream gene variant
LG1	2284127	T	A	T | A	T | A	gene31046: upstream gene variant	gene31048: upstream gene variant	gene31047: downstream gene variant	gene31049: downstream gene variant
LG1	2284159	A	A | G	A | G	A | G	gene31046: upstream gene variant	gene31048: upstream gene variant	gene31047: downstream gene variant	gene31049: downstream gene variant
LG1	2319466	C	C | A	C | A	C | A	gene31056: downstream gene variant
LG1	2319492	T	T | A	T | A	T | A	gene31056: downstream gene variant
LG1	2319493	A	A | T	A | T	A | T	gene31056: downstream gene variant
LG1	2325539	C	C | T	C | T	C | T	gene31056: upstream gene variant	gene31057: downstream gene variant
LG1	2325561	C	C | T	C | T	C | T	gene31056: upstream gene variant	gene31057: downstream gene variant
LG1	2328528	T	T | A	T | A	T	gene31056: upstream gene variant	gene31058: upstream gene variant	gene31057: upstream gene variant
LG1	2328565	A	A | C	A | C	A	gene31056: upstream gene variant	gene31058: upstream gene variant	gene31057: upstream gene variant
LG1	2328569	A	A | G	A | G	A	gene31056: upstream gene variant	gene31058: upstream gene variant	gene31057: upstream gene variant
LG1	2345603	G	G | A	G | A	G | A	gene31063: upstream gene variant	gene31061: upstream gene variant	gene31064: upstream gene variant	gene31062: downstream gene variant
LG1	2345624	C	C | T	C | T	C | T	gene31063: upstream gene variant	gene31061: upstream gene variant	gene31064: upstream gene variant	gene31062: downstream gene variant
LG1	2349538	A	A | G	A | G	A | G	gene31062: downstream gene variant	gene31063: downstream gene variant	gene31064: intron variant
LG1	2365393	G	G	G | T	G | T	gene31070: upstream gene variant	gene31068: upstream gene variant	gene31069: upstream gene variant	gene31067: downstream gene variant
LG1	2373613	G	G	G | A	G | A	gene31070: missense variant: Ala841Thr	gene31071: upstream gene variant
LG1	2373682	A	A	A | C	A | C	gene31070: missense variant: Met864Leu	gene31071: upstream gene variant
LG1	2373704	C	C	C | T	C | T	gene31070: missense variant: Thr871Ile	gene31071: upstream gene variant
LG1	2373745	T	T	T | C	T | C	gene31070: synonymous variant: Leu885Leu	gene31071: upstream gene variant
LG1	2373849	G	G	G | T	G | T	gene31070: missense variant: Met919Ile	gene31071: upstream gene variant
LG1	2373885	C	C	C | T	C | T	gene31070: synonymous variant: Leu931Leu	gene31071: upstream gene variant
LG1	2373886	T	T	T | G	T | G	gene31070: missense variant: Tyr932Asp	gene31071: upstream gene variant
LG1	2373892	G	G	G | C	G | C	gene31070: missense variant: Glu934Gln	gene31071: upstream gene variant
LG1	2373979	G	G	G | T	G | T	gene31070: stop gained: Glu963*	gene31071: upstream gene variant
LG1	2374004	C	C	C | G	C | G	gene31070: missense variant: Pro971Arg	gene31071: upstream gene variant
LG1	2374104	G	G	G | A	G | A	gene31071: upstream gene variant	gene31070: downstream gene variant
LG1	2374128	G	G	G | A	G | A	gene31071: upstream gene variant	gene31070: downstream gene variant
LG1	2374134	C	C	C | T	C | T	gene31071: upstream gene variant	gene31070: downstream gene variant
LG1	2374180	T	T	T | C	T | C	gene31071: upstream gene variant	gene31070: downstream gene variant
LG1	2374268	G	G	G | A	G | A	gene31071: upstream gene variant	gene31070: downstream gene variant
LG1	2374277	A	A	A | C	A | C	gene31071: upstream gene variant	gene31070: downstream gene variant
LG1	2374309	T	T	T | C	T | C	gene31071: upstream gene variant	gene31070: downstream gene variant
LG1	2374352	G	G	G | A	G | A	gene31071: upstream gene variant	gene31070: downstream gene variant
LG1	2374362	G	G	G | T	G | T	gene31071: upstream gene variant	gene31070: downstream gene variant
LG1	2374388	A	A	A | T	A | T	gene31071: upstream gene variant	gene31070: downstream gene variant
LG1	2374398	C	C	C | T	C | T	gene31071: upstream gene variant	gene31070: downstream gene variant
LG1	2374516	T	T	T | G	T | G	gene31071: upstream gene variant	gene31072: upstream gene variant	gene31070: downstream gene variant
LG1	2374609	T	T	T | G	T | G	gene31071: upstream gene variant	gene31072: upstream gene variant	gene31070: downstream gene variant
LG1	2374614	A	A	A | T	A | T	gene31071: upstream gene variant	gene31072: upstream gene variant	gene31070: downstream gene variant
LG1	2374680	T	T	T | G	T | G	gene31071: upstream gene variant	gene31072: upstream gene variant	gene31070: downstream gene variant
LG1	2374685	A	A	A | G	A | G	gene31071: upstream gene variant	gene31072: upstream gene variant	gene31070: downstream gene variant
LG1	2374708	A	A	A | C	A | C	gene31071: upstream gene variant	gene31072: upstream gene variant	gene31070: downstream gene variant
LG1	2374716	C	C	C | T	C | T	gene31071: upstream gene variant	gene31072: upstream gene variant	gene31070: downstream gene variant
LG1	2374770	G	G	G | A	G | A	gene31071: upstream gene variant	gene31072: upstream gene variant	gene31070: downstream gene variant
LG1	2374791	T	T	T | C	T | C	gene31071: upstream gene variant	gene31072: upstream gene variant	gene31070: downstream gene variant
LG1	2374856	C	C	C | CA	C | CA	gene31071: upstream gene variant	gene31072: upstream gene variant	gene31070: downstream gene variant
LG1	2374931	A	A	A | G	A | G	gene31071: upstream gene variant	gene31072: upstream gene variant	gene31070: downstream gene variant
LG1	2374960	T	T	T | A	T | A	gene31071: upstream gene variant	gene31072: upstream gene variant	gene31070: downstream gene variant
LG1	2374986	C	C	C | G	C | G	gene31071: upstream gene variant	gene31072: upstream gene variant	gene31070: downstream gene variant
LG1	2374990	G	G	G | A	G | A	gene31071: upstream gene variant	gene31072: upstream gene variant	gene31070: downstream gene variant
LG1	2375026	A	A	A | G	A | G	gene31071: upstream gene variant	gene31072: upstream gene variant	gene31070: downstream gene variant
LG1	2375107	A	A	A | C	A | C	gene31071: upstream gene variant	gene31072: upstream gene variant	gene31070: downstream gene variant
LG1	2375110	C	C	C | G	C | G	gene31071: upstream gene variant	gene31072: upstream gene variant	gene31070: downstream gene variant
LG1	2375142	G	G	G | GA	G | GA	gene31071: upstream gene variant	gene31072: upstream gene variant	gene31070: downstream gene variant
LG1	2375310	G	G	G | A	G | A	gene31071: upstream gene variant	gene31072: upstream gene variant	gene31070: downstream gene variant
LG1	2375378	G	G	G | T	G | T	gene31071: upstream gene variant	gene31072: upstream gene variant	gene31070: downstream gene variant
LG1	2375446	C	C	C | G	C | G	gene31071: upstream gene variant	gene31072: upstream gene variant	gene31070: downstream gene variant
LG1	2375450	A	A	A | C	A | C	gene31071: upstream gene variant	gene31072: upstream gene variant	gene31070: downstream gene variant
LG1	2375487	T	T	T | TC	T	gene31071: upstream gene variant	gene31072: upstream gene variant	gene31070: downstream gene variant
LG1	2376506	C	C | T	C | T	C | T	gene31071: upstream gene variant	gene31072: upstream gene variant	gene31070: downstream gene variant	gene31073: downstream gene variant
LG1	2384257	C	C	C | T	C | T	gene31075: upstream gene variant	gene31073: upstream gene variant	gene31074: upstream gene variant	gene31076: upstream gene variant	gene31072: downstream gene variant
LG1	2384504	C	C | T	C | T	C | T	gene31075: upstream gene variant	gene31073: upstream gene variant	gene31074: upstream gene variant	gene31076: upstream gene variant	gene31072: downstream gene variant
LG1	2385819	G	G | A	G | A	G | A	gene31075: missense variant: Arg93Gln	gene31073: upstream gene variant	gene31074: upstream gene variant	gene31076: upstream gene variant
LG1	2385921	C	C | G	C | G	C | G	gene31073: upstream gene variant	gene31074: upstream gene variant	gene31076: upstream gene variant	gene31075: downstream gene variant
LG1	2385922	A	A | G	A | G	A | G	gene31073: upstream gene variant	gene31074: upstream gene variant	gene31076: upstream gene variant	gene31075: downstream gene variant
LG1	2385993	T	T | A	T | A	T | A	gene31073: upstream gene variant	gene31074: upstream gene variant	gene31076: upstream gene variant	gene31077: upstream gene variant	gene31075: downstream gene variant
LG1	2399056	C	C | A	C | A	C | A	gene31077: downstream gene variant	gene31079: downstream gene variant	gene31078: intron variant
LG1	2399101	C	C | T	C | T	C | T	gene31078: missense variant: Pro69Leu	gene31077: downstream gene variant	gene31079: downstream gene variant
LG1	2399127	G	G | A	G | A	G | A	gene31078: missense variant: Ala78Thr	gene31077: downstream gene variant	gene31079: downstream gene variant
LG1	2399135	T	T | A	T | A	T | A	gene31078: missense variant: Phe80Leu	gene31077: downstream gene variant	gene31079: downstream gene variant
LG1	2399149	A	A | T	A | T	A | T	gene31078: missense variant: Lys85Met	gene31077: downstream gene variant	gene31079: downstream gene variant
LG1	2399207	A	A | T	A | T	A | T	gene31078: synonymous variant: Leu104Leu	gene31077: downstream gene variant	gene31079: downstream gene variant
LG1	2399240	C	C | T	C | T	C | T	gene31078: synonymous variant: Asp115Asp	gene31077: downstream gene variant	gene31079: downstream gene variant
LG1	2399243	C	C | T	C | T	C | T	gene31078: synonymous variant: Asn116Asn	gene31077: downstream gene variant	gene31079: downstream gene variant
LG1	2399261	G	G | A	G | A	G | A	gene31078: synonymous variant: Gly122Gly	gene31077: downstream gene variant	gene31079: downstream gene variant
LG1	2399348	T	T	T | G	T	gene31078: synonymous variant: Ser151Ser	gene31077: downstream gene variant	gene31079: downstream gene variant
LG1	2399354	C	C | A	C | A	C	gene31078: synonymous variant: Leu153Leu	gene31077: downstream gene variant	gene31079: downstream gene variant
LG1	2423827	G	GTT	G | GTT	GTT	gene31081: downstream gene variant	gene31083: downstream gene variant	gene31082: intron variant
LG1	2427097	A	A | G	A | G	A | G	gene31084: upstream gene variant	gene31082: downstream gene variant	gene31083: intron variant
LG1	2427145	A	A | G	A | G	A | G	gene31084: upstream gene variant	gene31082: downstream gene variant	gene31083: intron variant
LG1	2427149	G	G | A	G | A	G | A	gene31084: upstream gene variant	gene31082: downstream gene variant	gene31083: intron variant
LG1	2427179	C	C | T	C | T	C | T	gene31084: upstream gene variant	gene31082: downstream gene variant	gene31083: intron variant
LG1	2427285	A	A | T	A | T	A | T	gene31084: upstream gene variant	gene31082: downstream gene variant	gene31083: intron variant
LG1	2427306	T	T | A	T | A	T | A	gene31084: upstream gene variant	gene31082: downstream gene variant	gene31083: intron variant
LG1	2427368	G	G | A	G | A	G | A	gene31084: upstream gene variant	gene31082: downstream gene variant	gene31083: intron variant
LG1	2427531	C	C | A	C | A	C | A	gene31084: upstream gene variant	gene31082: downstream gene variant	gene31083: intron variant
LG1	2427546	G	G | GA	G | GA	G | GA	gene31084: upstream gene variant	gene31082: downstream gene variant	gene31083: intron variant
LG1	2427564	C	C | G	C | G	C | G	gene31084: upstream gene variant	gene31082: downstream gene variant	gene31083: intron variant
LG1	2428438	G	G	G | A	G	gene31083: missense variant: Ser128Leu	gene31083: splice region variant	gene31084: upstream gene variant	gene31082: downstream gene variant
LG1	2428443	A	A	A | G	A	gene31083: synonymous variant: Thr126Thr	gene31084: upstream gene variant	gene31082: downstream gene variant
LG1	2435603	A	A | C	A | C	A | C	gene31085: downstream gene variant	gene31084: intron variant
LG1	2442492	A	A | G	A | G	A | G	gene31087: upstream gene variant	gene31085: upstream gene variant	gene31086: downstream gene variant	gene31084: downstream gene variant	gene31088: downstream gene variant
LG1	2448411	C	C	C | T	C | T	gene31088: synonymous variant: Val328Val	gene31086: upstream gene variant	gene31087: downstream gene variant	gene31089: downstream gene variant
LG1	2448536	C	C	C | G	C | G	gene31086: upstream gene variant	gene31087: downstream gene variant	gene31089: downstream gene variant	gene31088: intron variant
LG1	2448551	A	A	A | T	A | T	gene31086: upstream gene variant	gene31087: downstream gene variant	gene31089: downstream gene variant	gene31088: intron variant
LG1	2449053	C	C	C | A	C | A	gene31088: missense variant: Val230Phe	gene31086: upstream gene variant	gene31087: downstream gene variant	gene31089: downstream gene variant	gene31090: downstream gene variant
LG1	2449058	G	G	G | A	G | A	gene31088: missense variant: Pro228Leu	gene31086: upstream gene variant	gene31087: downstream gene variant	gene31089: downstream gene variant	gene31090: downstream gene variant
LG1	2449101	C	C	C | T	C | T	gene31088: missense variant: Asp214Asn	gene31086: upstream gene variant	gene31087: downstream gene variant	gene31089: downstream gene variant	gene31090: downstream gene variant
LG1	2449121	C	C	C | CA	C | CA	gene31086: upstream gene variant	gene31087: downstream gene variant	gene31089: downstream gene variant	gene31090: downstream gene variant	gene31088: intron variant
LG1	2449156	A	A	A | G	A | G	gene31086: upstream gene variant	gene31087: downstream gene variant	gene31089: downstream gene variant	gene31090: downstream gene variant	gene31088: intron variant
LG1	2449227	G	G	G | C	G | C	gene31086: upstream gene variant	gene31087: downstream gene variant	gene31089: downstream gene variant	gene31090: downstream gene variant	gene31088: intron variant
LG1	2449243	C	C	C | A	C | A	gene31086: upstream gene variant	gene31087: downstream gene variant	gene31089: downstream gene variant	gene31090: downstream gene variant	gene31088: intron variant
LG1	2449311	C	C	C | A	C | A	gene31086: upstream gene variant	gene31087: downstream gene variant	gene31089: downstream gene variant	gene31090: downstream gene variant	gene31088: intron variant
LG1	2449334	A	A	A | G	A | G	gene31086: upstream gene variant	gene31087: downstream gene variant	gene31089: downstream gene variant	gene31090: downstream gene variant	gene31088: intron variant
LG1	2451390	T	T | G	T | G	T | G	gene31091: upstream gene variant	gene31088: upstream gene variant	gene31087: downstream gene variant	gene31089: downstream gene variant	gene31090: downstream gene variant
LG1	2451407	T	T | A	T | A	T | A	gene31091: upstream gene variant	gene31088: upstream gene variant	gene31087: downstream gene variant	gene31089: downstream gene variant	gene31090: downstream gene variant
[truncated: 64,310 more rows]
[truncated: 2 more columns]

## Sheet: D. Rü Hetero_ High-Impact
Chromosome	Location	Ref (H4x4)*	H4	Rü	YW	Impact of the variant on genes**
[truncated: 945 more rows]

[truncated: 11 more sheets: E. YW heteroyzgous, F. YW Hetero_High-Impact, G. Hetero only in H4 , H. Hetero only H4 & High-Impact, I. Hetero only in Rü, J. Hetero Only Rü & High-Impact, K. Hetero only in YW, L. Hetero only YW & High-Impact, M.Hetero in all three varieties, N. Hetero in all & High-Impact, Notes]
