# Supplementary material for: Genome-scale DNA variant analysis and functional validation of a SNP underlying yellow fruit color in wild strawberry
Source: Sci Rep. 2016 Jul 5;6:29017. doi: 10.1038/srep29017 (PMC4932534; doi:10.1038/srep29017)
Supplement: Supplementary Dataset S4 [file srep29017-s5.xls]

## Sheet: H4 F7-3 InDels list
Chromosome	Region	Type	Reference	Allele	Reference allele	Length	Zygosity	Evidence	Repeat	Variant ratio	# Reads	Sequence complexity
FvbUn*	47^48	Insertion	-	AAAA	No	4	Heterozygous	Paired breakpoint		0.563758	22	0.230342
FvbUn	8649..8771	Deletion	AATTAAAAAATAACTATAGCCGACGAAATTTACTATATTTCGTCGGCTAAACCTTATAAAAATATAAAAAATAACTATAGCCGACGAAATATACTATATTTCGTCGGCTAAACCTTAATAAAA	-	No	123	Homozygous	Self mapped		1	2	0.267857
FvbUn	28331^28332	Insertion	-	AAA	No	3	Homozygous	Self mapped	A	0.928571	3	0.364583
FvbUn	104437..104548	Deletion	TGTATGATGAGNNNNNNNNNNNNNNNNNNNNCTTAATTTACTCTACGACTTTCAAGTCGATTTGCTATTTTTTCACATCAGTGTAATTGTTTAGTCTTTTAGTAAATCAACA	-	No	112	Heterozygous	Self mapped		0.272727	4	0.429545
FvbUn	104448..104559	Deletion	NNNNNNNNNNNNNNNNNNNNCTTAATTTACTCTACGACTTTCAAGTCGATTTGCTATTTTTTCACATCAGTGTAATTGTTTAGTCTTTTAGTAAATCAACATGTATGATGAG	-	No	112	Homozygous	Self mapped		1	4	0.322159
FvbUn	147108^147109	Insertion	-	AA	No	2	Homozygous	Paired breakpoint		0.9	6	0.266667
FvbUn	191196^191197	Insertion	-	TCCTTGCGACTTCATCACACG	No	21	Heterozygous	Paired breakpoint		0.460526	14	0.429792
FvbUn	191231..191450	Deletion	GGGAAATTATTATTTATACCTGGAACACCACATGTTTTATGTTCCTCTTTAATCTCATTGGTTCACGTGTTTTATCCTTATTTCTGATTGGTGTATTTAATTACTTTTCCTTTTTTTTTTCACCCCGTGCTGGTCCCCACATGAATTTGAGTTATATGATTGGCCGGGTACAACATCTGGCAATGCCAAATGGTGTTCCGGGTACAGAGAATAATTACTC	-	No	220	Heterozygous	Cross mapped breakpoints		0.383562	17	0.116403
FvbUn	236753^236754	Insertion	-	AA	No	2	Heterozygous	Paired breakpoint		0.657895	5	0.25
FvbUn	321592^321593	Insertion	-	GA	No	2	Heterozygous	Paired breakpoint		0.568966	6	0.166031
FvbUn	358124..358199	Deletion	AAAAATTTTTGGCGGGATAACTGCCGCTTAAATATTTTGAACTTAGGCGACGGNNNNNNNNNNNNNNNNNNNNTTT	-	No	76	Heterozygous	Self mapped		0.785714	5	0.647059
FvbUn	403633..403651	Deletion	TAAACAAATTCGTCGGCTA	-	No	19	Heterozygous	Self mapped		0.580952	3	0.429545
FvbUn	418023..418042	Deletion	GACGTACCGGTTGACTTCTG	-	No	20	Heterozygous	Self mapped		0.166667	4	0.452525
FvbUn	434131..434254	Deletion	ATCATAGATAGAGCCCTAGCTCTTACTCATTTATGTTTTAAATTCAACTTGTAAGTTTGTAACCCTTTTATTCAATAATCAAATGTTTTATATTTTGCTTCCATGTTATGGTATCAGAGCAAAA	-	No	124	Heterozygous	Self mapped		0.210526	3	0.00014881
FvbUn	450544..450688	Deletion	CCTCCTCTCGGTCTCCCGGTCTCCCGGCTGCCTCCTCCGCCTCCTCTCCCTTTCCCGACTGCCTCCTCCGCCTCTCCTGGCTACCTCCTCCGCCTCCTCTCCCTCTCCCGGCTGCCTCCTCCCCATCTCCCGGCTGCCTCCTCCA	-	No	145	Heterozygous	Self mapped		0.294118	2	0.139205
FvbUn	508766..508769	Deletion	TAAA	-	No	4	Homozygous	Self mapped		1	6	0.00803571
FvbUn	522953^522954	Insertion	-	TTAA	No	4	Heterozygous	Paired breakpoint		0.343066	11	0.412088
FvbUn	618825..618852	Deletion	ACAGACTTTAGCCGACGAAAATAAATTT	-	No	28	Heterozygous	Self mapped		0.235294	2	0.543956
FvbUn	684940^684941	Insertion	-	AGAGGA	No	6	Heterozygous	Self mapped		0.190476	4	0.276923
FvbUn	703362..703479	Deletion	GGTTCAAGTTTCATTTTGTGCAGCAGTTACATGGGTAGTTACATTGCTAGTAACAACCATGTAACTATCCACCTATGTAACTATGCATGTAACTATGCACATGTAACTACAGATTTCT	-	No	118	Heterozygous	Self mapped		0.188776	5	0.8125
FvbUn	703436..703447	Deletion	ATGTAACTATGC	-	No	12	Heterozygous	Paired breakpoint	ATGTAACTATGC	0.210811	37	0.583333
FvbUn	776221^776222	Insertion	-	AA	No	2	Homozygous	Paired breakpoint		0.821429	9	0.46875
FvbUn	925297^925298	Insertion	-	AAAAAA	No	6	Homozygous	Paired breakpoint		0.894737	9	0.0116456
FvbUn	976697..976758	Deletion	TACTATAGCCGACGAATTGTGGCATGTTTCGTCGGCTATAACGCCATTCCAGTAAAAAAAAA	-	No	62	Heterozygous	Self mapped		0.65	3	0.0015873
FvbUn	993417^993418	Insertion	-	GAAT	No	4	Heterozygous	Self mapped	GAAT	0.115385	2	0.634615
FvbUn	1019131..1019181	Deletion	GTAACTATCCATGCAACTGACATGAAGTGGCTAGTAAGTAACATTATTTAT	-	No	51	Homozygous	Self mapped		0.870229	64	0.619048
FvbUn	1020335..1020406	Deletion	TGCATAGTTACATGCTTAGTTACATGCATAGTTACATGCTTAGTTACATACATTGATAGTTATATGCATAGT	-	No	72	Heterozygous	Self mapped		0.354839	5	0.727273
FvbUn	1045251..1045254	Deletion	AGTT	-	No	4	Homozygous	Self mapped		1	4	0.0227273
FvbUn	1106243^1106244	Insertion	-	AA	No	2	Heterozygous	Paired breakpoint		0.754717	4	0.375
FvbUn	1123332^1123333	Insertion	-	GTTTTT	No	6	Homozygous	Self mapped	T	0.846154	3	0.00357143
FvbUn	1186736..1186741	Deletion	GTTTAA	-	No	6	Heterozygous	Paired breakpoint		0.440476	18	0.117352
FvbUn	1316822..1316957	Deletion	NNNNNNNNNNNNNNNNNNNNCTCTCTCTCTCTCTACTCTCTACTCTCTCTCTCTCTCTCTCTCTCTCTCTCTCTCTCTCTCTCTCTCTCTCTCTCTCTCTCTCTCTCTCTCTCTCTCTCTCTCTCTCTCTCTCTCT	-	No	136	Homozygous	Self mapped		1	5	0.000753348
FvbUn	1318805^1318806	Insertion	-	TATA	No	4	Heterozygous	Self mapped		0.4375	6	0.4662
FvbUn	1415572^1415573	Insertion	-	TTTTTTTTT	No	9	Heterozygous	Self mapped		0.666667	4	0.0394571
FvbUn	1433161^1433162	Insertion	-	TTT	No	3	Homozygous	Paired breakpoint		0.84127	18	0.225
FvbUn	1436354..1436366	Deletion	TTGGAGAGGATCT	-	No	13	Heterozygous	Paired breakpoint		0.222222	14	0.48473
FvbUn	1453205..1453212	Deletion	TCTCTAAT	-	No	8	Heterozygous	Paired breakpoint		0.369565	7	0.5625
FvbUn	1524492..1524498	Deletion	AGTAGCT	-	No	7	Heterozygous	Self mapped		0.433333	13	0.318043
FvbUn	1541094..1541117	Deletion	TGCCAACTCCAGATCGGAGCTCGA	-	No	24	Heterozygous	Self mapped		0.3	6	0.466009
FvbUn	1541561..1541569	Deletion	TAATGGTGA	-	No	9	Heterozygous	Self mapped		0.285714	8	0.140625
FvbUn	1567992^1567993	Insertion	-	GATTGTGTCCAC	No	12	Heterozygous	Self mapped		0.255814	8	0.249452
FvbUn	1577225..1577228	Deletion	AAAT	-	No	4	Homozygous	Self mapped	AAAT	1	4	0.223214
FvbUn	1651685^1651686	Insertion	-	TGAATTGGAGGAAGGGGAGATTGTG	No	25	Heterozygous	Tandem duplication		0.328358	10	0.0579807
FvbUn	1651939^1651940	Insertion	-	GTTTGGTC	No	8	Heterozygous	Self mapped		0.28125	8	0.260677
FvbUn	1653102..1653191	Deletion	AGTGGTGCTTCTAAGAATAATAAGTCCATTAGATGGTATTTAGATAGTTAGGTTGTCTTCAGTGTTTGAATGACCCTTTTCTAGATTTTG	-	No	90	Heterozygous	Self mapped		0.176471	4	0.514706
FvbUn	1653102..1653191	Deletion	AGTGGTGCTTCTAAGAATAATAAGTCCATTAGATGGTATTTAGATAGTTAGGTTGTCTTCAGTGTTTGAATGACCCTTTTCTAGATTTTG	-	No	90	Heterozygous	Self mapped		0.305556	9	0.593407
FvbUn	1692365^1692366	Insertion	-	TATATG	No	6	Heterozygous	Self mapped		0.294118	13	0.195163
FvbUn	1702583..1702588	Deletion	TTATAA	-	No	6	Heterozygous	Self mapped		0.4	7	0.0663377
FvbUn	1706478..1706489	Deletion	ATATATATATAT	-	No	12	Heterozygous	Self mapped	AT	0.714286	4	0.521053
FvbUn	1836465^1836466	Insertion	-	TCATTTACTTC	No	11	Heterozygous	Paired breakpoint		0.352941	7	0.0370405
FvbUn	1842376..1842385	Deletion	ACCTCGCTCG	-	No	10	Heterozygous	Self mapped		0.15	2	0.241758
FvbUn	1884927^1884928	Insertion	-	AAA	No	3	Heterozygous	Self mapped	A	0.733333	5	0.00643382
FvbUn	1921226^1921227	Insertion	-	AAAAAA	No	6	Homozygous	Paired breakpoint		0.869565	8	0.0716084
Fvb1	1972..2031	Deletion	TTTAGGGTTTGGGGTTGGGGCTTATGGTGATTCAGGTTTAGGGTTTAGGGTAATTCAAGG	-	No	60	Heterozygous	Self mapped		0.615385	24	0.251645
Fvb1	2278..2331	Deletion	TTAGGTGGTTTAGGGTTATTCTGGTTTAGGGTTTAGGGTGATTCGCGTTTAGGG	-	No	54	Heterozygous	Self mapped		0.418367	11	0.477273
Fvb1	2445..2454	Deletion	GTTATTTAGG	-	No	10	Heterozygous	Self mapped	TTTAGGGTTA	0.244898	7	0.0371612
Fvb1	45530..45612	Deletion	CTGTTGATCATTAAAAGGCACTGGTCAAGTGTACATCGTTTATAAAACTTGAAAATAGAAACCAAGGCTTGAACATGACTCAC	-	No	83	Heterozygous	Self mapped		0.0588235	2	0.775641
Fvb1	47380..47470	Deletion	CCTGCATAAAGCCCCACTCAGAAAAGAAATGAATATCTTTACTGACCTTCACCGACAGTTATACTCGTACAATAGAATATAAAGTGACAGA	-	No	91	Heterozygous	Self mapped		0.0666667	2	0.785714
Fvb1	56178..56349	Deletion	AAAAGTTTTTTGGTGCGAATTTTCATTTTTTGCACCACTTCCCGATCGAATTTTCTCAAACTTCTTTCTAGACATATTTAGATCATCTTGTGTAGATCATTTTTGCAAAATTTCAGCCAATTTGGTGATCGTTATATATATACAGGAATTCTCATGTGCGGACGTCCGCACC	-	No	172	Homozygous	Self mapped		0.944444	2	0.267857
Fvb1	92668..92756	Deletion	TCATCTTTGAACCCTTCAGAGTTTCTTCTCTCTTCCCCTTCAACCCTTCCACCATCTTTGAAGCCTTCAAATCCTCCACCGTCTGAACA	-	No	89	Homozygous	Self mapped		1	8	0.615132
Fvb1	101273^101274	Insertion	-	T	No	1	Heterozygous	Self mapped	T	0.473684	2	0.0535714
Fvb1	216957^216958	Insertion	-	ATCG	No	4	Heterozygous	Paired breakpoint		0.542056	13	0.545455
Fvb1	217064^217065	Insertion	-	TAGT	No	4	Heterozygous	Paired breakpoint		0.739583	11	0.0383127
Fvb1	219477..219493	Deletion	GTAGACGTGTAGCCCGT	-	No	17	Heterozygous	Paired breakpoint		0.298701	16	0.156555
Fvb1	219963..219966	Deletion	GATC	-	No	4	Heterozygous	Paired breakpoint		0.565891	12	0.609524
Fvb1	455956^455957	Insertion	-	T	No	1	Heterozygous	Paired breakpoint		0.746988	4	0
Fvb1	458105^458106	Insertion	-	AAA	No	3	Heterozygous	Self mapped		0.65625	3	0.3125
Fvb1	525144^525145	Insertion	-	AAA	No	3	Heterozygous	Paired breakpoint		0.761905	11	0.138822
Fvb1	651516..651628	Deletion	TTCATTGAATTATCAATGCATTGTACCATAAACTAGCCAATGGTGTGAGCTACAGTTCACATCAGGGAAAGGAAAGCAGGCAGTTGCTTGATTTATTCTGAGATTAGCTGATG	-	No	113	Heterozygous	Self mapped		0.625	32	0.490242
Fvb1	651517..651629	Deletion	TCATTGAATTATCAATGCATTGTACCATAAACTAGCCAATGGTGTGAGCTACAGTTCACATCAGGGAAAGGAAAGCAGGCAGTTGCTTGATTTATTCTGAGATTAGCTGATGC	-	No	113	Heterozygous	Self mapped		0.535714	26	0.875
Fvb1	658623..658674	Deletion	GAAATTTTCTAATTTGTTCTTTGTTCTGATTTTGCTTAGGGATTGTAGGCAA	-	No	52	Heterozygous	Self mapped		0.333333	12	0.503289
Fvb1	695333..695341	Deletion	AAGAGAGTG	-	No	9	Heterozygous	Self mapped		0.121212	2	0.45
Fvb1	702087..702091	Deletion	AAATT	-	No	5	Heterozygous	Self mapped		0.25	6	0.583333
Fvb1	836753^836754	Insertion	-	T	No	1	Homozygous	Paired breakpoint		0.896552	4	0
Fvb1	844684^844685	Insertion	-	GTGTCTTATGTCAAATGTAGACTTTGAAACTTTTGACTTTAATGGGTTCAATATCAAGAACCATTTTGATTTCCAGAAAGTCTACTTTTTTCTGATTTTACTCATCTAAATGGTAAACATTTCTAATGAAAATAGTAGTACTGTGTTATGTTAAATATAGACTTTACAACTTTTGCCTTTAATGAGTTCAATATCAAGAACCATTTGGATTTCCAAAAAGTCTAACTTTTTGTGATTTTGCTCATCTATATGGTAGACATTTTTAATTGGTTCAATATCAAAAACTGTTTTGATTTCCAGAACGTTTACTTTTTTGTGATTTTGTTCATCTAAATGGTAGACATTTCTAATGAAACTAGTAAATGCGTCTTATGTCAAATGTAGACTTTG	No	390	Heterozygous	Tandem duplication		0.563218	13	0.29011
Fvb1	844869..844952	Deletion	AGTTCAATATCAAGAACCATTTGGATTTCCAAAAAGTCTAACTTTTTGTGATTTTGCTCATCTATATGGTAGACATTTTTAATT	-	No	84	Heterozygous	Self mapped		0.27027	4	0.875
Fvb1	861730..861789	Deletion	AGAGAGAGAGAGAGAGAGAGAGAGAGAGAGAGAGAGAGAGNNNNNNNNNNNNNNNNNNNN	-	No	60	Homozygous	Self mapped		1	4	0.0021978
Fvb1	930376..930431	Deletion	AAATTATTTGGACTCCGATCAATTTCCCCCTCTGAAGGCCGCCACAATAAGCAGAA	-	No	56	Heterozygous	Self mapped		0.75	10	0.512821
Fvb1	1006050^1006051	Insertion	-	GAAAC	No	5	Heterozygous	Self mapped		0.214286	3	0.535714
Fvb1	1035444^1035445	Insertion	-	AAAAAAAAAATGGCCAAAAGGAAAAAAAAA	No	30	Heterozygous	Paired breakpoint		0.761905	5	0
Fvb1	1070338..1070348	Deletion	GTAACTATCTA	-	No	11	Heterozygous	Self mapped		0.392405	29	0.7125
Fvb1	1082003..1082006	Deletion	TTTT	-	No	4	Homozygous	Self mapped		1	8	0.0120536
Fvb1	1133246^1133247	Insertion	-	TTTTTTT	No	7	Homozygous	Paired breakpoint		0.842105	5	0.014229
Fvb1	1148489^1148490	Insertion	-	AAAAAAA	No	7	Heterozygous	Self mapped		0.0714286	2	0.208858
Fvb1	1292869^1292870	Insertion	-	ATTTCT	No	6	Heterozygous	Self mapped		0.4	4	0.29586
Fvb1	1293203^1293204	Insertion	-	TT	No	2	Heterozygous	Paired breakpoint		0.73913	6	0.25
Fvb1	1348669^1348670	Insertion	-	CACCCGGGTGCGCCGCA	No	17	Heterozygous	Paired breakpoint		0.476744	9	0.374876
Fvb1	1408196..1408201	Deletion	GAGCAT	-	No	6	Heterozygous	Self mapped		0.686869	29	0.371429
Fvb1	1524262..1524342	Deletion	AAAAGAAAAAAAAAAGAAAAAGAACTAAACTACTCACATATAGCAAACTGAAGATCTATTTCATACTACAGAAGGAAAAGG	-	No	81	Heterozygous	Self mapped		0.506494	3	0.178571
Fvb1	1538413..1538426	Deletion	GAATAATTGTGCAA	-	No	14	Heterozygous	Self mapped		0.153846	3	0.8
Fvb1	1549924..1549948	Deletion	CGTCCGCACCGTTTTACGGTGCGGA	-	No	25	Heterozygous	Self mapped		0.666667	2	0.267857
Fvb1	1557686..1557691	Deletion	TTTTAT	-	No	6	Homozygous	Paired breakpoint	TTTTAT	0.814815	8	0.164835
Fvb1	1597694^1597695	Insertion	-	TCTCTC	No	6	Heterozygous	Self mapped		0.272727	7	0.340476
Fvb1	1741224^1741225	Insertion	-	CCTATATTCAACAAACAAAAGAAACGCCGAGAAATAG	No	37	Heterozygous	Paired breakpoint		0.75	44	0.120868
Fvb1	1746089^1746090	Insertion	-	AA	No	2	Heterozygous	Paired breakpoint		0.741379	6	0.5625
Fvb1	1796558^1796559	Insertion	-	AA	No	2	Homozygous	Paired breakpoint		0.891304	6	0.04
Fvb1	2158433^2158434	Insertion	-	ACTAC	No	5	Heterozygous	Paired breakpoint		0.389474	13	0.171097
Fvb1	2158892..2158900	Deletion	ATATAAGGG	-	No	9	Heterozygous	Self mapped		0.347826	7	0.428922
Fvb1	2270164^2270165	Insertion	-	GAAGAGAAGAAAAAA	No	15	Heterozygous	Self mapped		0.258065	8	0.0108173
Fvb1	2335598..2335696	Deletion	GCGCACCCGGGTGCGTCGCACACCCGTCCATCTCCGCCGTCCATTTGACGCGGACTTTTGACTTTTTCAAAATAGACGGCGGAGATAGACGGGTGCGCG	-	No	99	Heterozygous	Self mapped		0.571429	4	0.582751
Fvb1	2335612..2335710	Deletion	GTCGCACACCCGTCCATCTCCGCCGTCCATTTGACGCGGACTTTTGACTTTTTCAAAATAGACGGCGGAGATAGACGGGTGCGCGGCGCACCCGGGTGC	-	No	99	Heterozygous	Self mapped		0.285714	2	0.622222
Fvb1	2429064^2429065	Insertion	-	ATAT	No	4	Heterozygous	Self mapped		0.555556	3	0.288462
Fvb1	2457371..2457375	Deletion	ATTTG	-	No	5	Homozygous	Self mapped		1	23	0.33986
Fvb1	2467199^2467200	Insertion	-	ACCATAAAGGTAAACTGAATTTAGTTCATAAACAGACGACTGATTGAGACTTGAAAGGGACCCCCCTCTTTTCGTGTTATAGTGGTCTTGGAAACAACGCCGTTTACTCTAGGACCCAAATACCTTGTGCCAACCCTGTGCCTGCAATGTCAGTTTGGCATCTGGCCACTTGTCTCTGTTATTGTTCCACAAACAAAAAAGACAAAAGCAACCAACTGAAGATTTCAATTCTTTTTCTGGGTTGA	No	245	Heterozygous	Tandem duplication		0.333333	19	0.216667
Fvb1	2530931..2530946	Deletion	TATCAAAAACACAAAG	-	No	16	Heterozygous	Self mapped		0.461538	9	0.142221
Fvb1	2531797..2531801	Deletion	AAAAG	-	No	5	Heterozygous	Paired breakpoint		0.409091	7	0.225
Fvb1	2531965..2531973	Deletion	GCGGTTTTT	-	No	9	Heterozygous	Paired breakpoint	GCGGTTTTT	0.426966	15	0.375914
Fvb1	2700952^2700953	Insertion	-	AAA	No	3	Heterozygous	Self mapped		0.586207	2	0.401786
Fvb1	2855818..2855829	Deletion	GCAGATTTTGAG	-	No	12	Heterozygous	Self mapped		0.545455	13	0.875
Fvb1	2945031..2945037	Deletion	AAGAAGT	-	No	7	Heterozygous	Paired breakpoint		0.42623	10	0.311547
Fvb1	2945457^2945458	Insertion	-	T	No	1	Homozygous	Self mapped	T	0.916667	2	0.291667
Fvb1	2985773^2985774	Insertion	-	TTT	No	3	Heterozygous	Self mapped		0.428571	3	0.777778
Fvb1	3007645^3007646	Insertion	-	AT	No	2	Heterozygous	Paired breakpoint		0.327273	6	0.476389
Fvb1	3043742..3043813	Deletion	CACCCTGAACCTCTTATGCCCTCCTAGGCCCGCCTAGGGCCCCCAAGGGACCGCCTTGACCCGCTAAGTTGC	-	No	72	Heterozygous	Self mapped		0.333333	3	0.875
Fvb1	3081334..3081406	Deletion	TTGTTGCTGTGTAAACAAAAGAGCCTGCACCAGAAAACACAAATATAGATCAGTGGCTCCTAAGACCAAGAAG	-	No	73	Heterozygous	Self mapped		0.252747	13	0.446429
Fvb1	3107934^3107935	Insertion	-	AA	No	2	Heterozygous	Paired breakpoint		0.785714	4	0.25
Fvb1	3130169..3130172	Deletion	TCGA	-	No	4	Homozygous	Paired breakpoint	TCGA	0.928105	151	0.63
Fvb1	3211905^3211906	Insertion	-	TTTTTTTTTT	No	10	Homozygous	Self mapped		1	4	0.0015873
Fvb1	3249814..3249989	Deletion	TNNNNNNNNNNNNNNNNNNNNNNNNNNNNNNNNNNNNNNNNNNNNNNNNNNNNNNNNNNNNNNNNNNNNNNNNNNNNNNNNNNNNNNNNNNNNNNNNNNNNNNNNNNNNNNNNNNNNNNNNNNNNNNNNNNNNNNNNNNNNNNNNNNNNNNNNNNNNNNNNNNNNNNNNNNNNNNN	-	No	176	Homozygous	Self mapped		1	3	0.398371
Fvb1	3249815..3249992	Deletion	NNNNNNNNNNNNNNNNNNNNNNNNNNNNNNNNNNNNNNNNNNNNNNNNNNNNNNNNNNNNNNNNNNNNNNNNNNNNNNNNNNNNNNNNNNNNNNNNNNNNNNNNNNNNNNNNNNNNNNNNNNNNNNNNNNNNNNNNNNNNNNNNNNNNNNNNNNNNNNNNNNNNNNNNNNNNNNNTTT	-	No	178	Homozygous	Self mapped		1	5	0.0851393
Fvb1	3257193^3257194	Insertion	-	TTT	No	3	Homozygous	Self mapped	T	1	2	0.8
Fvb1	3323808^3323809	Insertion	-	TATA	No	4	Heterozygous	Self mapped	TA	0.416667	3	0.0734266
Fvb1	3487550^3487551	Insertion	-	TT	No	2	Homozygous	Paired breakpoint		0.973684	7	0.2
Fvb1	3524338^3524339	Insertion	-	TTTTT	No	5	Heterozygous	Paired breakpoint		0.790698	10	0.223235
Fvb1	3575478^3575479	Insertion	-	ACCTTAGTGTGCCT	No	14	Heterozygous	Self mapped		0.2	2	0.373392
Fvb1	3710451..3710638	Deletion	GTTGGTTACGATTTGCGACCCAAAAGTCTTAGTCCTAGTCTTATGCAATCTCTTCCGTATTTTACCCTATCATTGTGGATTGGGCTGAGTGGTAAGTTACCTAATGTTATTGTAGTTATTGTACTTTGGGCCTTCTTTGGGCTCTTCCTTTGGGTTTAACCCTTTGGAACCATTAATGAAACATTTCA	-	No	188	Heterozygous	Self mapped		0.512195	2	0.267857
Fvb1	3790420^3790421	Insertion	-	TTT	No	3	Homozygous	Paired breakpoint		0.904762	5	0.233333
Fvb1	3813044..3813046	Deletion	TCC	-	No	3	Heterozygous	Paired breakpoint	TCC	0.439024	6	0.167411
Fvb1	3834248..3834636	Deletion	GCTACCTCTAGGCCAATCTACTTTTGGAGAGGATAGTTTGATTTCTCCCATTTGCTATAAGCTTCCCATTTCATCATTTGTGTATTATACTTTTACTCTTCGATTCCTATGTCTGTCAGCAAGTTCAACTACATAGATGACCCTCTGCTCACAGGTTTTTAAGAAATGAAGAAAGTAGAACGCATATTGCTTCCTGCTCAAAGCAAGAACAAACAAAAAGGCAAAGATATGTTAGCATTTTATATAAAACTTTTAAAGCCTATGCATCATGTTTGCATGCTGCCTCTAGATCAATCTGCTTCTGGAGAGGATAGTTTGATTTCTCCCATTTGCTATAAGCTTCTTCCCATTTCATCATTTGTCTGTTATACTTTACTCTTTGATTCCTA	-	No	389	Heterozygous	Cross mapped breakpoints		0.222222	15	0.211661
Fvb1	3854094^3854095	Insertion	-	CGTA	No	4	Heterozygous	Self mapped		0.607843	20	0.714286
Fvb1	3856211^3856212	Insertion	-	TCATCATGCTGATCTTCTAATGTTTACCTATTTTTCGTTGTCTAGTGAGGAGAACAAGTGTTCCAAATCCAATCATTATTGCAGCTTTTATTGCCTGAAAGATAAAATAACGGAGGTATCAGCACTATTTTTGTGATGTACAGTTCGCGCTTTAGTTTGTGTTCATCGGTTTCATC	No	176	Heterozygous	Tandem duplication		0.333333	19	0.272107
Fvb1	3898631..3898663	Deletion	TTTCACGCCGGCGATGACTTCTCTCCTTCCCAG	-	No	33	Heterozygous	Self mapped		0.444444	3	0.568704
Fvb1	3960759^3960760	Insertion	-	AA	No	2	Heterozygous	Paired breakpoint		0.731343	5	0.000248076
Fvb1	4056233^4056234	Insertion	-	AA	No	2	Heterozygous	Paired breakpoint		0.49162	8	0.625
Fvb1	4092906^4092907	Insertion	-	TTCCACTTCGGTTTAAAGGATAGGGGGTGCCCGAGGGGCTTTC	No	43	Homozygous	Paired breakpoint		0.933875	341	0.383459
Fvb1	4099515^4099516	Insertion	-	TT	No	2	Homozygous	Paired breakpoint		0.902913	7	0.75
Fvb1	4149748^4149749	Insertion	-	AAA	No	3	Heterozygous	Self mapped	A	0.615385	6	0.401786
Fvb1	4202468^4202469	Insertion	-	AATTAC	No	6	Heterozygous	Paired breakpoint		0.313253	9	0.6
Fvb1	4202519^4202520	Insertion	-	AAAA	No	4	Heterozygous	Self mapped		0.727273	3	0.510417
Fvb1	4296995^4296996	Insertion	-	TTTTTTT	No	7	Homozygous	Self mapped		0.9375	2	0.0297619
Fvb1	4342411^4342412	Insertion	-	AAA	No	3	Heterozygous	Paired breakpoint		0.467213	10	5.93542e-06
Fvb1	4479919^4479920	Insertion	-	TATCCTTCTCTGCTAACCAAAACCACCAAAACACAGTTGAACTAAAGAAAACAATTACTAATAGAATCAAACCCCAATAGTGAAACATAGCTGCAAAACTAAAAAG	No	106	Heterozygous	Tandem duplication		0.425	23	0.0669146
Fvb1	4573899^4573900	Insertion	-	AAA	No	3	Heterozygous	Self mapped		0.529412	4	0.572727
Fvb1	4574174^4574175	Insertion	-	AA	No	2	Homozygous	Paired breakpoint		0.894737	5	0.401786
Fvb1	4575855^4575856	Insertion	-	ACACGTTCATAT	No	12	Heterozygous	Self mapped		0.184211	5	0.419048
Fvb1	4576280..4576284	Deletion	TTTTA	-	No	5	Heterozygous	Paired breakpoint	TTTTA	0.144928	4	0.141219
Fvb1	4577998..4578085	Deletion	ATTACATGACTAATTATTCTAAATTAGTTATAAATGCAAAAGTTTAATCTTATTGCTTTCAACTATATGAACATGTTTTCTTATGTCC	-	No	88	Heterozygous	Paired breakpoint		0.419355	20	0.681818
Fvb1	4613736..4613742	Deletion	GTTGCGA	-	No	7	Heterozygous	Paired breakpoint	GTTGCGA	0.344828	9	0.148424
Fvb1	4676136..4676239	Deletion	CCTACAAAGTAGACAGCAAAGATTAACATCTAGCAATGAATACGCGACTCGGCTCCACAATGAAATTCAACAACAAGCATAGTAATGCCTAAAAGGGCCAATCA	-	No	104	Heterozygous	Self mapped		0.0833333	3	0.588235
Fvb1	4765888^4765889	Insertion	-	CATG	No	4	Heterozygous	Self mapped		0.421053	14	0.714286
Fvb1	4819211^4819212	Insertion	-	ACA	No	3	Homozygous	Self mapped	A	1	8	0.0820513
Fvb1	4860442^4860443	Insertion	-	TTTT	No	4	Heterozygous	Self mapped	T	0.5	4	0.622222
Fvb1	4867717..4867726	Deletion	GATCAAATTT	-	No	10	Heterozygous	Self mapped		0.214286	2	0.516304
Fvb1	4919707..4919819	Deletion	ATTGATAGTTACATAGGCAGATTAATATCGTTACACGAGTGTAGCATATATGTAACTACCCATGTAACTATCAAACTGTAGTTTCATAGATTGATAGTTACATGGATAGTTAT	-	No	113	Heterozygous	Self mapped		0.210526	4	0.888889
Fvb1	4920465..4920525	Deletion	CACTACTAGTCAACATTAAATTAAGTTCCTACATACCACAATTAAATTAAGCTGCTGAATG	-	No	61	Heterozygous	Self mapped		0.387755	18	0.466009
Fvb1	4921238^4921239	Insertion	-	TATA	No	4	Heterozygous	Self mapped		0.390244	12	0.777778
Fvb1	4959393^4959394	Insertion	-	TTT	No	3	Homozygous	Paired breakpoint		0.960784	8	0.214286
Fvb1	5047233^5047234	Insertion	-	AA	No	2	Homozygous	Paired breakpoint		0.833333	4	0.375
Fvb1	5124692..5124695	Deletion	TTTG	-	No	4	Homozygous	Paired breakpoint	T	0.821918	10	0.12739
Fvb1	5150008..5150028	Deletion	ACCCTTCTTGGCCTGCCTTGG	-	No	21	Heterozygous	Self mapped		0.666667	3	0.888889
Fvb1	5200476^5200477	Insertion	-	AGACCCGCTTAGATGTAGCGG	No	21	Heterozygous	Paired breakpoint		0.372093	6	0.726974
Fvb1	5238806^5238807	Insertion	-	TTT	No	3	Homozygous	Paired breakpoint		0.807018	13	0.0289352
Fvb1	5336264..5336269	Deletion	ATAGGG	-	No	6	Heterozygous	Paired breakpoint		0.375	11	0.4329
Fvb1	5336687..5336698	Deletion	TGGTCTTTGTTT	-	No	12	Heterozygous	Paired breakpoint	TGGTCTTTGTTT	0.435897	14	0.383036
Fvb1	5487959..5488097	Deletion	GGTAACTCATTTAGTGCAGCTTGAAAGACCTCAATGCAGTAACCAGTGATATCAGTGCCTTTTACACCTACAAACTCGTGGTAGCTGACTCGATTGGGGACTCCAATCCTGAGCTTTCTTCCATTGTCCGGGAAAGCCC	-	No	139	Heterozygous	Self mapped		0.25	11	0.708333
Fvb1	5487964..5488102	Deletion	CTCATTTAGTGCAGCTTGAAAGACCTCAATGCAGTAACCAGTGATATCAGTGCCTTTTACACCTACAAACTCGTGGTAGCTGACTCGATTGGGGACTCCAATCCTGAGCTTTCTTCCATTGTCCGGGAAAGCCCATCCA	-	No	139	Heterozygous	Self mapped		0.295455	13	0.625625
Fvb1	5575942..5575978	Deletion	TCTCTCTCTCTCTCNNCNNNNNNNNNNNNNNNNNNNN	-	No	37	Homozygous	Self mapped		1	4	0.818182
Fvb1	5626520..5626528	Deletion	GTTTTTTTG	-	No	9	Homozygous	Self mapped		0.840909	12	0.083004
Fvb1	5647111..5647192	Deletion	GCGCACCCGTCCATCTCCGCCGTCCATTTGACGCGGACTTTTGACTTTTTCAAAATGGACAGCGGAGATGGACGGGTGCGCG	-	No	82	Heterozygous	Self mapped		0.733333	7	0.661765
Fvb1	5647118..5647199	Deletion	CGTCCATCTCCGCCGTCCATTTGACGCGGACTTTTGACTTTTTCAAAATGGACAGCGGAGATGGACGGGTGCGCGGCGCACC	-	No	82	Heterozygous	Self mapped		0.333333	2	0.6
Fvb1	5711586^5711587	Insertion	-	AAA	No	3	Heterozygous	Self mapped	AAC	0.566667	5	0.144231
Fvb1	5711695^5711696	Insertion	-	AA	No	2	Heterozygous	Paired breakpoint		0.769231	8	0.234375
Fvb1	5728297..5728305	Deletion	CTAGTCAAT	-	No	9	Heterozygous	Paired breakpoint	CTAGTCAAT	0.685714	56	0.089614
Fvb1	5729424..5729426	Deletion	GGC	-	No	3	Heterozygous	Paired breakpoint		0.679426	13	0.5
Fvb1	5729602^5729603	Insertion	-	CTAGTC	No	6	Heterozygous	Paired breakpoint		0.635036	74	0.384366
Fvb1	5729810..5729812	Deletion	AGA	-	No	3	Heterozygous	Paired breakpoint		0.769737	8	0.382653
Fvb1	5730215^5730216	Insertion	-	TTAGTGGA	No	8	Heterozygous	Self mapped		0.56	24	0.589286
Fvb1	5730694..5730695	Deletion	AG	-	No	2	Heterozygous	Paired breakpoint		0.748858	11	0.375
Fvb1	5730967^5730968	Insertion	-	GTAC	No	4	Heterozygous	Paired breakpoint		0.782609	29	0.345369
Fvb1	5731592..5731598	Deletion	GGAGGAT	-	No	7	Heterozygous	Paired breakpoint	GGAGGAT	0.681481	35	0.128228
Fvb1	5732529^5732530	Insertion	-	CAATT	No	5	Homozygous	Paired breakpoint		0.838028	41	0.261223
Fvb1	5820817^5820818	Insertion	-	TTTT	No	4	Homozygous	Self mapped		0.857143	5	0.482143
Fvb1	5884837..5884921	Deletion	CGGTCGAAAAAATTCCGATGACTGGAGTCCGGCGATTGGAAAAATTCCGGTGACCGGAGTTCGGTGGCCAGTGACAATAGTCCGG	-	No	85	Heterozygous	Self mapped		0.259259	3	0.622222
Fvb1	5890019^5890020	Insertion	-	TTTCT	No	5	Homozygous	Self mapped		0.9	5	0.115789
Fvb1	6098847^6098848	Insertion	-	TT	No	2	Heterozygous	Paired breakpoint		0.792453	5	0.5
Fvb1	6131283^6131284	Insertion	-	CTCT	No	4	Heterozygous	Self mapped	CT	0.333333	3	0.423077
Fvb1	6131799^6131800	Insertion	-	TTT	No	3	Homozygous	Self mapped		0.9	4	0.30625
Fvb1	6228252^6228253	Insertion	-	AAAAAAAAAAA	No	11	Homozygous	Self mapped		1	4	0.00745921
Fvb1	6233484..6233508	Deletion	CGTCCNNNNNNNNNNNNNNNNNNNN	-	No	25	Homozygous	Self mapped		1	7	0.00245098
Fvb1	6255759..6255836	Deletion	AAAAGCTACTACTGTGAGCTTTTCGACGAACACAAAAAATACTACCACCAGCCACAAAAGCTACTACCACCATCTACA	-	No	78	Heterozygous	Self mapped		0.238095	3	0.7
Fvb1	6501862..6501865	Deletion	ATTT	-	No	4	Homozygous	Self mapped		0.875	2	0.119048
Fvb1	6528990^6528991	Insertion	-	AAAAAAA	No	7	Heterozygous	Self mapped	A	0.625	5	0.1394
Fvb1	6633821..6633847	Deletion	TTTCACTCCATCGACGCCGCTTCGCTG	-	No	27	Heterozygous	Self mapped		0.25	5	0.5625
Fvb1	6782169..6782227	Deletion	GNGNGAGAGAGNGAGNGNGNGNGNGNGNGNGNGNGNGNGNGNGNNNNNNNNNAGNGANN	-	No	59	Homozygous	Self mapped		1	9	0.0004662
Fvb1	6811591^6811592	Insertion	-	AA	No	2	Homozygous	Paired breakpoint		0.810811	5	0.35
Fvb1	6843704^6843705	Insertion	-	TTTT	No	4	Homozygous	Paired breakpoint		0.815789	8	0.11899
Fvb1	6900840..6900851	Deletion	ATTTGCAGCAGG	-	No	12	Heterozygous	Paired breakpoint		0.253165	21	0.193589
Fvb1	6942007^6942008	Insertion	-	ATAACT	No	6	Heterozygous	Self mapped		0.15	3	0.482537
Fvb1	6942704..6942708	Deletion	TTTTC	-	No	5	Heterozygous	Paired breakpoint	T	0.492308	14	0.0172136
Fvb1	6987213^6987214	Insertion	-	AAA	No	3	Heterozygous	Paired breakpoint		0.725806	12	0.357143
Fvb1	7133031^7133032	Insertion	-	TTTTT	No	5	Heterozygous	Self mapped		0.411765	2	0.267857
Fvb1	7197587..7197620	Deletion	NNNNNNNNNNNNNNNNNNNNGAGAGAGAGAGAGA	-	No	34	Homozygous	Self mapped		0.928571	10	0.245455
Fvb1	7231229^7231230	Insertion	-	AAA	No	3	Heterozygous	Paired breakpoint		0.571429	5	0.565657
Fvb1	7262063..7262076	Deletion	TTTTTTTAACCCTA	-	No	14	Heterozygous	Paired breakpoint		0.767857	15	0.132321
Fvb1	7295237..7295239	Deletion	AGA	-	No	3	Heterozygous	Paired breakpoint	AGA	0.540816	12	0.267857
Fvb1	7295882..7295893	Deletion	TTAATGCGCCGT	-	No	12	Heterozygous	Self mapped		0.490196	13	0.435718
Fvb1	7295954..7295967	Deletion	AAAACAAAAAATAG	-	No	14	Heterozygous	Self mapped		0.375	17	0.44837
Fvb1	7296251..7296258	Deletion	CAAAGTAC	-	No	8	Heterozygous	Self mapped		0.3	7	0.55
Fvb1	7312298..7312300	Deletion	GTC	-	No	3	Heterozygous	Paired breakpoint	GTC	0.571429	7	0.857143
Fvb1	7314253..7314276	Deletion	ATCATGTCCAAGCCTCCATCTTTG	-	No	24	Homozygous	Self mapped		0.9	7	0.514286
Fvb1	7314790^7314791	Insertion	-	ATTATCATT	No	9	Heterozygous	Paired breakpoint		0.567568	20	0.0785773
Fvb1	7315343..7315346	Deletion	CATG	-	No	4	Heterozygous	Paired breakpoint		0.386364	13	0.248889
Fvb1	7321005^7321006	Insertion	-	TTT	No	3	Homozygous	Paired breakpoint		0.84	5	0.0229458
Fvb1	7326823^7326824	Insertion	-	TTTT	No	4	Homozygous	Paired breakpoint		0.871429	8	0.0144231
Fvb1	7330337..7330340	Deletion	CCAA	-	No	4	Heterozygous	Paired breakpoint		0.220056	8	0.0502232
Fvb1	7330384..7330388	Deletion	CCTTT	-	No	5	Heterozygous	Self mapped		0.254545	10	0.410731
Fvb1	7355466..7355481	Deletion	TCAGGATAATTCACAA	-	No	16	Heterozygous	Self mapped		0.477273	20	0.553618
Fvb1	7372163^7372164	Insertion	-	AAA	No	3	Heterozygous	Self mapped	A	0.5	3	0.291667
Fvb1	7376391..7376404	Deletion	TTGAACTTGCTGAT	-	No	14	Heterozygous	Paired breakpoint		0.571429	10	0.636364
Fvb1	7377080^7377081	Insertion	-	TCAGAAC	No	7	Heterozygous	Self mapped		0.259259	4	0.7
Fvb1	7379227..7379241	Deletion	GATGTTGAGTTCATA	-	No	15	Heterozygous	Self mapped		0.333333	5	0.771875
Fvb1	7380453^7380454	Insertion	-	ATTT	No	4	Heterozygous	Self mapped	TTGT	0.432432	6	0.0262238
Fvb1	7380885..7380886	Deletion	AG	-	No	2	Homozygous	Paired breakpoint	A	0.931034	5	0
Fvb1	7383891^7383892	Insertion	-	GCT	No	3	Heterozygous	Self mapped		0.263158	6	0.75
Fvb1	7408824..7408833	Deletion	GAGACCATCA	-	No	10	Heterozygous	Self mapped		0.189189	2	0.634615
Fvb1	7409234^7409235	Insertion	-	GATGCCCCCAAGCTATT	No	17	Heterozygous	Paired breakpoint		0.748466	50	0.28796
Fvb1	7410892^7410893	Insertion	-	TTT	No	3	Heterozygous	Self mapped		0.571429	2	0.727273
Fvb1	7431124^7431125	Insertion	-	TT	No	2	Homozygous	Paired breakpoint		0.882353	6	0.46875
Fvb1	7539269^7539270	Insertion	-	ATCG	No	4	Heterozygous	Self mapped		0.138889	3	1
Fvb1	7540061..7540066	Deletion	TGTACA	-	No	6	Heterozygous	Self mapped		0.266667	6	0.769231
Fvb1	7549287^7549288	Insertion	-	TTTG	No	4	Heterozygous	Paired breakpoint		0.42	11	0.318802
Fvb1	7549522^7549523	Insertion	-	TACG	No	4	Heterozygous	Paired breakpoint		0.577778	14	0.0776627
Fvb1	7567862^7567863	Insertion	-	TTTGGAG	No	7	Heterozygous	Paired breakpoint		0.568627	21	0.496528
Fvb1	7591256..7591263	Deletion	GATAATCT	-	No	8	Heterozygous	Self mapped		0.333333	4	0.00168581
Fvb1	7598396^7598397	Insertion	-	TAAAAAA	No	7	Heterozygous	Self mapped	A	0.333333	7	0.199561
Fvb1	7627831^7627832	Insertion	-	AAAA	No	4	Heterozygous	Self mapped		0.6875	3	0.4
Fvb1	7658713^7658714	Insertion	-	TTT	No	3	Heterozygous	Self mapped	TTTC	0.555556	2	0.162405
Fvb1	7712755^7712756	Insertion	-	AAA	No	3	Homozygous	Self mapped		1	3	0.116667
Fvb1	7796336..7796339	Deletion	TGCA	-	No	4	Homozygous	Paired breakpoint		0.876836	182	0.474725
Fvb1	7834515..7834521	Deletion	TCCACGA	-	No	7	Heterozygous	Self mapped		0.111111	2	0.521354
Fvb1	7873539..7873575	Deletion	AGACGTCCGCACTTTAAGGGCGTGCGGACGTCCATCT	-	No	37	Heterozygous	Self mapped		0.347826	2	0.514706
Fvb1	7897052^7897053	Insertion	-	TTTTTTTTTTTTTTTTTCA	No	19	Homozygous	Paired breakpoint		0.85	11	1.19677e-06
Fvb1	8045909^8045910	Insertion	-	TTT	No	3	Heterozygous	Self mapped		0.666667	3	0.65625
Fvb1	8083562..8083597	Deletion	TCCCTTTTTTTGTTTANNNNNNNNNNNNNNNNNNNN	-	No	36	Homozygous	Self mapped		1	3	0.8
Fvb1	8152625^8152626	Insertion	-	AAA	No	3	Homozygous	Self mapped	A	0.882353	5	0.5
Fvb1	8320680^8320681	Insertion	-	TTTTTTA	No	7	Heterozygous	Self mapped	T	0.578947	2	0.193421
Fvb1	8341288^8341289	Insertion	-	A	No	1	Heterozygous	Self mapped	A	0.72	2	0.2542
Fvb1	8352628..8352686	Deletion	AAATATAGTATATTTCGTCGGCTATAGTTATTTTTTTAAATTTTTTATAAGGTTTAGCC	-	No	59	Heterozygous	Self mapped		0.357143	2	0.769231
Fvb1	8360069^8360070	Insertion	-	AAAA	No	4	Heterozygous	Paired breakpoint		0.782609	4	0.444231
Fvb1	8403897..8403900	Deletion	ATAT	-	No	4	Heterozygous	Self mapped	AT	0.333333	7	0.622222
Fvb1	8403935^8403936	Insertion	-	TTAA	No	4	Heterozygous	Paired breakpoint		0.472222	13	0.309917
Fvb1	8405195^8405196	Insertion	-	ATTA	No	4	Heterozygous	Paired breakpoint		0.372093	10	0.109827
Fvb1	8406081..8406100	Deletion	GCTGTTTTGGTACCAGATAT	-	No	20	Heterozygous	Paired breakpoint	GCTGTTTTGGTACCAGATAT	0.413043	13	0.402462
Fvb1	8406755^8406756	Insertion	-	CAAGGCTTGATAAAACATACCAACTATGCT	No	30	Heterozygous	Paired breakpoint		0.397059	11	0.342105
Fvb1	8407480^8407481	Insertion	-	TCA	No	3	Heterozygous	Paired breakpoint		0.473684	8	0.56
Fvb1	8467995..8468007	Deletion	TTTTGTTTTTCAG	-	No	13	Homozygous	Self mapped		1	2	0.0367133
Fvb1	8495060^8495061	Insertion	-	AA	No	2	Heterozygous	Paired breakpoint		0.785714	6	0.25
Fvb1	8506041^8506042	Insertion	-	TTTTTTT	No	7	Heterozygous	Self mapped		0.391304	6	0.19391
Fvb1	8552021^8552022	Insertion	-	AAAAAAATA	No	9	Homozygous	Self mapped		1	2	0.0297619
Fvb1	8579192^8579193	Insertion	-	TTTTTTTTT	No	9	Homozygous	Self mapped	TTTTTTTC	0.833333	2	0.0026455
Fvb1	8580522^8580523	Insertion	-	TTTTT	No	5	Heterozygous	Self mapped		0.666667	7	0.29011
Fvb1	8645058^8645059	Insertion	-	AAAA	No	4	Heterozygous	Self mapped		0.416667	4	0.483516
Fvb1	8704895..8704903	Deletion	GTAGCGGTG	-	No	9	Heterozygous	Self mapped	TGGTAGCGG	0.111111	2	0.294872
Fvb1	8833951^8833952	Insertion	-	ACCAAGTCCAATATAGACTTCTTGCC	No	26	Homozygous	Paired breakpoint		0.947826	357	0.582278
Fvb1	8909159^8909160	Insertion	-	CTAG	No	4	Heterozygous	Paired breakpoint		0.297297	5	0.436364
Fvb1	8945037^8945038	Insertion	-	GT	No	2	Homozygous	Self mapped	T	1	2	0.0126263
Fvb1	8970745^8970746	Insertion	-	GCGC	No	4	Heterozygous	Self mapped		0.37037	8	0.429545
Fvb1	8974803^8974804	Insertion	-	AAAAAA	No	6	Heterozygous	Self mapped		0.409091	6	0.462377
Fvb1	9018688^9018689	Insertion	-	TTT	No	3	Homozygous	Self mapped		0.882353	7	0.65625
Fvb1	9029616^9029617	Insertion	-	TTT	No	3	Homozygous	Self mapped		0.909091	2	0.178571
Fvb1	9043291^9043292	Insertion	-	TTT	No	3	Homozygous	Self mapped		0.956522	4	0.622222
Fvb1	9144786..9144794	Deletion	TTAGTGGCG	-	No	9	Heterozygous	Self mapped		0.133333	4	0.634615
Fvb1	9171424..9171505	Deletion	GAGAGAGAGAGAGAGAGAGAGAGAGAGAGAGAGAGAGAGANAGANAGAGAGAGAAGAGAGAGNNNNNNNNNNNNNNNNNNNN	-	No	82	Homozygous	Self mapped		1	3	0.0634921
Fvb1	9265486^9265487	Insertion	-	TTTT	No	4	Heterozygous	Self mapped	T	0.722222	2	0.362637
Fvb1	9282367^9282368	Insertion	-	TCA	No	3	Heterozygous	Self mapped		0.180617	8	0.466667
Fvb1	9282436..9282477	Deletion	ATCATAATCATCTTCATAAAAATCATCATCATCATCATCATC	-	No	42	Heterozygous	Self mapped		0.346667	14	0.129888
Fvb1	9306299^9306300	Insertion	-	TTTTTTTT	No	8	Homozygous	Self mapped	T	0.984848	40	0.0591856
Fvb1	9318508..9318513	Deletion	CTAAAT	-	No	6	Heterozygous	Paired breakpoint		0.546512	18	0.314542
Fvb1	9340975^9340976	Insertion	-	AA	No	2	Heterozygous	Paired breakpoint		0.628571	4	0.00118007
Fvb1	9364512..9364604	Deletion	GACCACAACCAGACTTTGACCACGCAAAATGTGTTAAATTTTGCTGCCAAGGTGAATCGAACCTTGGATGGGTTGGTGTAAGATTAACACCTT	-	No	93	Heterozygous	Self mapped		0.166667	2	0.128676
Fvb1	9415335..9415409	Deletion	CAGGGTTAGGGTTAAGGTTTTGGCCTTTAGGTCTAAGGTTTAAGGTCTAGGGTCTAGGGTCTAGGGTCTAGGGTT	-	No	75	Heterozygous	Self mapped		0.217391	4	0.123626
Fvb1	9417438^9417439	Insertion	-	TT	No	2	Homozygous	Paired breakpoint		0.824561	9	0.3375
Fvb1	9422262..9422266	Deletion	ATTTT	-	No	5	Homozygous	Self mapped		1	5	0.680556
Fvb1	9422792^9422793	Insertion	-	TT	No	2	Homozygous	Paired breakpoint		0.885714	4	0.0725275
Fvb1	9609504^9609505	Insertion	-	ATAAAAAAAAA	No	11	Heterozygous	Self mapped		0.230769	3	0.199561
Fvb1	9707916..9707928	Deletion	GTCTCTAAGTTTG	-	No	13	Heterozygous	Self mapped		0.242424	6	0.423805
Fvb1	9728583..9728587	Deletion	ATAAA	-	No	5	Homozygous	Self mapped		0.9	3	0.0595238
Fvb1	9771877^9771878	Insertion	-	AAA	No	3	Heterozygous	Paired breakpoint		0.721311	11	0.013986
Fvb1	9793733^9793734	Insertion	-	TTT	No	3	Heterozygous	Paired breakpoint		0.775862	7	0.192308
Fvb1	9798630^9798631	Insertion	-	TTTT	No	4	Heterozygous	Self mapped	TTTCC	0.777778	5	0.0454545
Fvb1	9901138^9901139	Insertion	-	TTTTTTTT	No	8	Homozygous	Paired breakpoint		0.8	13	0.0591889
Fvb1	9967771..9967775	Deletion	AGAAG	-	No	5	Heterozygous	Self mapped		0.366667	3	0.0892857
Fvb1	10096230^10096231	Insertion	-	AAA	No	3	Heterozygous	Paired breakpoint		0.775	5	0.4
Fvb1	10258323^10258324	Insertion	-	AT	No	2	Heterozygous	Paired breakpoint		0.459119	10	0.625
Fvb1	10272913^10272914	Insertion	-	ATGATTA	No	7	Heterozygous	Self mapped		0.133333	2	0.625
Fvb1	10375332^10375333	Insertion	-	TA	No	2	Heterozygous	Self mapped		0.777778	2	0.0183566
Fvb1	10400676..10400713	Deletion	GTGGAGACNNNNNNNNNNNNNNNNNNNNGAGAGAGAGC	-	No	38	Heterozygous	Self mapped		0.727273	3	0.9
Fvb1	10643112^10643113	Insertion	-	AA	No	2	Homozygous	Self mapped		0.9	3	0.031746
Fvb1	10685216^10685217	Insertion	-	AAA	No	3	Heterozygous	Self mapped	A	0.666667	6	0.583333
Fvb1	10758742^10758743	Insertion	-	TTT	No	3	Heterozygous	Self mapped		0.727273	4	0.622222
Fvb1	10789693..10789703	Deletion	CCTCTAGCAAC	-	No	11	Heterozygous	Self mapped		0.6	6	0.647059
Fvb1	10854823^10854824	Insertion	-	TTTT	No	4	Heterozygous	Self mapped		0.307692	3	0.527473
Fvb1	10872490..10872499	Deletion	CCACATAGGA	-	No	10	Heterozygous	Self mapped		0.28	3	0.888889
Fvb1	10876752^10876753	Insertion	-	TTTTAAGTGT	No	10	Heterozygous	Self mapped		0.277778	4	0.273908
Fvb1	10885294^10885295	Insertion	-	AAA	No	3	Homozygous	Paired breakpoint		1	9	0.104895
Fvb1	10897632^10897633	Insertion	-	GAA	No	3	Heterozygous	Self mapped	A	0.642857	2	0.3125
Fvb1	10897634^10897635	Insertion	-	AAAAA	No	5	Heterozygous	Self mapped		0.529412	4	0.0748355
Fvb1	10938209..10938215	Deletion	GTCACAA	-	No	7	Homozygous	Self mapped		0.873418	105	0.4662
Fvb1	10978350^10978351	Insertion	-	GT	No	2	Homozygous	Paired breakpoint		1	5	0.1875
Fvb1	10979008^10979009	Insertion	-	AAAAAA	No	6	Heterozygous	Paired breakpoint		0.7	5	0.000341934
Fvb1	11154288..11154295	Deletion	CTATCTCC	-	No	8	Heterozygous	Self mapped		0.190476	4	0.356044
Fvb1	11155342^11155343	Insertion	-	TA	No	2	Homozygous	Self mapped	A	1	2	0.0297619
Fvb1	11251295..11251306	Deletion	AACATCATGTCG	-	No	12	Heterozygous	Self mapped		0.4	4	0.9
Fvb1	11290930^11290931	Insertion	-	TG	No	2	Heterozygous	Self mapped		0.353741	9	0.327273
Fvb1	11326208^11326209	Insertion	-	CTTGATTT	No	8	Heterozygous	Self mapped	CTTGATTT	0.0740741	2	0.777778
Fvb1	11468448^11468449	Insertion	-	ATAGAGTCCATATTTGATATGAAAGCCTTGTCTGATGTTGATTATATCAGTGCCTTGCAAGTTGCTAGATAAGTTAGACCGTTTTGAAATAAGCATTGTATGACACTTAGTT	No	112	Heterozygous	Tandem duplication		0.12	6	0.353571
Fvb1	11469521^11469522	Insertion	-	ATTA	No	4	Heterozygous	Self mapped		0.214286	7	0.409091
Fvb1	11470088..11470193	Deletion	GGTGGGAAGAAACAAGGTTGGTTTGATGAGGTGTGTGTTGAGCTTTTTGCTCCACTATAGGCTAGTCTCAAAGTATAAATTCATTGGCCGTGATGAGTGATATAAA	-	No	106	Heterozygous	Self mapped		0.193548	4	0.680556
Fvb1	11483825^11483826	Insertion	-	ATAT	No	4	Heterozygous	Paired breakpoint		0.277778	5	0.0321429
Fvb1	11626606..11626623	Deletion	CTACACGCTACCTGCAAG	-	No	18	Heterozygous	Self mapped		0.243243	4	0.493421
Fvb1	11696411..11696511	Deletion	GTTCTTTTTAGCGAGACTTGTATTTATTTTTATTGGATTGAAACATGAAACTTATTTATTTTTGGTATTTGATTTTAATTTCATACTTCTATATTTCGTAT	-	No	101	Heterozygous	Self mapped		0.4	3	0.0241071
Fvb1	11727041..11727045	Deletion	GTTAA	-	No	5	Heterozygous	Self mapped		0.277778	3	0.65625
Fvb1	11796051..11796199	Deletion	TGAAATCACAATAAAATGGCAGAAATTGGCTCCATGACAAAAACATGACGTTTCTCTATATTGGAAGTTTAGACATCATAGGCAATTGTCCAGCAATTTAAGCAAGATGAATTAAATCCGGATATGACTAAATTCAAGCAATTTTTACC	-	No	149	Heterozygous	Self mapped		0.0588235	2	0.680952
Fvb1	11796423..11796505	Deletion	CTGACAAGAATATATAGAACAAGTTATAAATGAACAATAATATTCACAATAGGTTGACAGTCCGCCATGAGAAATTTACATAC	-	No	83	Heterozygous	Self mapped		0.105263	2	0.453297
Fvb1	11857252^11857253	Insertion	-	AAA	No	3	Homozygous	Paired breakpoint		0.806452	6	0.140625
Fvb1	11877842..11877956	Deletion	CAAGGCTATATATATATATATATATATATATATATATATATANNNNNNNNNNNNNNNNNNNNNNNNNNNNNNNNNNNNNNNNNNNNNNNNNNNNNNNNNNNNNNNNNNNNNNNNN	-	No	115	Homozygous	Self mapped		1	5	0.3763
Fvb1	11885040..11885131	Deletion	ACCTGATAATCACAGAGAAGCATTATATCGATAAACAAATCAGTTTAACTGAAGGAAGAATTTAGAATATTGCGGCCAGAAAGTGCAAACAG	-	No	92	Heterozygous	Self mapped		0.227273	2	0.75
Fvb1	11927739^11927740	Insertion	-	TA	No	2	Heterozygous	Self mapped	A	0.75	2	0.0046875
Fvb1	11953515^11953516	Insertion	-	TTT	No	3	Heterozygous	Self mapped	T	0.4	2	0.777778
Fvb1	11955003^11955004	Insertion	-	TTTCC	No	5	Homozygous	Paired breakpoint		0.912409	21	0.0928883
Fvb1	12008243^12008244	Insertion	-	TT	No	2	Homozygous	Paired breakpoint		0.897959	4	0
Fvb1	12008876^12008877	Insertion	-	TT	No	2	Homozygous	Paired breakpoint		0.928571	4	0.375
Fvb1	12015668..12015681	Deletion	CCGACGAAAATAAA	-	No	14	Heterozygous	Self mapped		0.190476	4	0.555556
Fvb1	12329247..12329266	Deletion	AATGCTATGTCACAAATTTG	-	No	20	Heterozygous	Paired breakpoint		0.166667	7	0.191406
Fvb1	12492431..12492432	Deletion	TT	-	No	2	Heterozygous	Paired breakpoint	T	0.634615	6	0.5625
Fvb1	12588443^12588444	Insertion	-	AA	No	2	Heterozygous	Paired breakpoint		0.703704	6	0.2
Fvb1	12645278^12645279	Insertion	-	CTAG	No	4	Heterozygous	Paired breakpoint		0.6	8	0.158601
Fvb1	12657438^12657439	Insertion	-	ATTTTTTTTA	No	10	Heterozygous	Self mapped		0.6	2	0.116827
Fvb1	12695982..12696020	Deletion	AAAAATTTTGGTTGACCGCCAAAAAATTTTGAAAATTTT	-	No	39	Heterozygous	Self mapped		0.333333	2	0.909091
Fvb1	12729076^12729077	Insertion	-	TT	No	2	Homozygous	Paired breakpoint		0.840909	5	0.133929
Fvb1	12736135..12736145	Deletion	GGGGCAGAACA	-	No	11	Heterozygous	Self mapped	GGGGCAGAACA	0.142857	4	0.35
Fvb1	12768267^12768268	Insertion	-	TTTTTAAAAAAAATTTT	No	17	Homozygous	Self mapped		0.992424	148	0.0178571
Fvb1	12857238^12857239	Insertion	-	AAA	No	3	Heterozygous	Paired breakpoint		0.6	4	0.16
Fvb1	12940618..12940630	Deletion	ATCCACCAACACC	-	No	13	Heterozygous	Self mapped		0.263158	2	0.241758
Fvb1	13044446..13044591	Deletion	CTGAAATTCAAAGCAGGGGAGGGGATAATGAAAACCAAAACGACAACAAATATATGAACATTCAGAGACCATTACAGTGTATTTGTAACAATCTGACCATATAAAATGAACTGATCCAACTTTAAAGCGAGAGAAACTCAATCTAC	-	No	146	Heterozygous	Self mapped		0.222222	3	0.661607
Fvb1	13087602..13087627	Deletion	GGACGTCCGCACAGCCCTTAAAGTGC	-	No	26	Heterozygous	Self mapped		0.333333	4	0.8
Fvb1	13116834^13116835	Insertion	-	AAA	No	3	Heterozygous	Self mapped	A	0.777778	4	0.116667
Fvb1	13179197^13179198	Insertion	-	AAAAAAAAAGA	No	11	Homozygous	Self mapped		0.958333	2	0.0126263
Fvb1	13179509..13179532	Deletion	CGTTTTTTCTAAAAAAAAATCTCA	-	No	24	Heterozygous	Self mapped		0.34375	3	0.53125
Fvb1	13182388..13182399	Deletion	TAAAAAAAATAT	-	No	12	Homozygous	Self mapped		0.888889	2	2.10438e-05
Fvb1	13186840..13186844	Deletion	ATTAA	-	No	5	Heterozygous	Self mapped		0.288889	5	0.525
Fvb1	13186946..13186954	Deletion	ATCCCGACA	-	No	9	Heterozygous	Self mapped		0.417308	16	0.206826
Fvb1	13187215^13187216	Insertion	-	AAAA	No	4	Homozygous	Paired breakpoint		0.825	11	0.0784293
Fvb1	13206895^13206896	Insertion	-	AAA	No	3	Homozygous	Self mapped		0.85	3	0.583333
Fvb1	13293403..13293411	Deletion	CAACACTAA	-	No	9	Heterozygous	Self mapped		0.428571	8	0.769737
Fvb1	13302939^13302940	Insertion	-	ACACAAAC	No	8	Heterozygous	Self mapped		0.386364	16	0.0943305
Fvb1	13303984^13303985	Insertion	-	TTTT	No	4	Heterozygous	Self mapped	T	0.35	7	0.527473
Fvb1	13345065..13345214	Deletion	GAGACGCCGCACGAAGCGGTAAATGATCATAACCAGGACGCCGCACGAAGCGGTTAGAATAATAATCGAGACGCCGCACGAAACGGTTGAGAAATAACCAGAAGGCCGCACAAAGCGGATGAGTAATAACCGGAAGGCCACACAAAGCGG	-	No	150	Heterozygous	Self mapped		0.533333	5	0.386813
Fvb1	13356683^13356684	Insertion	-	TTTT	No	4	Heterozygous	Self mapped		0.790698	2	0.409091
Fvb1	13385813..13385817	Deletion	CTCTT	-	No	5	Homozygous	Self mapped		0.818182	25	0.297378
Fvb1	13389051..13389070	Deletion	GGTTTTGTTTTCAGATCCTG	-	No	20	Heterozygous	Self mapped		0.724138	20	0.424107
Fvb1	13393026^13393027	Insertion	-	ATCT	No	4	Heterozygous	Paired breakpoint		0.606061	19	0.445055
Fvb1	13396110..13396121	Deletion	AGTATCTTGGTA	-	No	12	Heterozygous	Self mapped		0.114286	2	0.705128
Fvb1	13398926..13398944	Deletion	AGATTTTGTGTTTCTAGAT	-	No	19	Heterozygous	Self mapped		0.269231	6	0.419048
Fvb1	13405452..13405474	Deletion	TGTTTTGTGTCACTGAGTTCATT	-	No	23	Heterozygous	Self mapped		0.581818	20	0.62253
Fvb1	13406072^13406073	Insertion	-	TTATTTTCATGTT	No	13	Heterozygous	Paired breakpoint		0.616438	26	0.157715
Fvb1	13494213^13494214	Insertion	-	AAAA	No	4	Homozygous	Self mapped		1	3	0.564103
Fvb1	13505021..13505028	Deletion	TATATATA	-	No	8	Heterozygous	Self mapped	TA	0.6	4	0.0734266
Fvb1	13507592^13507593	Insertion	-	AAAAT	No	5	Heterozygous	Self mapped	A	0.692308	7	0.0773438
Fvb1	13541159^13541160	Insertion	-	TGAAACTT	No	8	Heterozygous	Self mapped		0.227273	4	0.875
Fvb1	13541605..13541611	Deletion	CTATAAA	-	No	7	Heterozygous	Self mapped		0.190476	3	0.75
Fvb1	13559952..13559957	Deletion	ATAAAT	-	No	6	Heterozygous	Self mapped		0.645833	21	0.65625
Fvb1	13560024^13560025	Insertion	-	TT	No	2	Heterozygous	Paired breakpoint		0.631579	10	0.234375
Fvb1	13560935^13560936	Insertion	-	TTTAA	No	5	Heterozygous	Paired breakpoint		0.258824	6	0.140833
Fvb1	13561348^13561349	Insertion	-	TGATTTCACATACTCAACCTAATTTTGATATAAAGCTATCTTTTCATCAGGTTTACTAATTTGAGGTTCTTTCCATGTGTGTAGCTAATCCGTTTGTG	No	98	Heterozygous	Tandem duplication		0.429319	27	0.19919
Fvb1	13561466..13561608	Deletion	ACTATTACTGTTCCATTTTTACTATGAATCTTATTTCATATAGAAAAATTGATCATTCTTATAACTAAAGTTTTTGACAATGTCCATTACTTTTTAATGAATTTCAAGTTGGGTAGTTGTGCTGCCGATTTATAGATATAGAA	-	No	143	Heterozygous	Self mapped		0.391304	8	0.253846
Fvb1	13562203..13562207	Deletion	GCTAT	-	No	5	Heterozygous	Paired breakpoint		0.553398	14	0.414955
Fvb1	13562397..13562400	Deletion	TGGA	-	No	4	Heterozygous	Self mapped		0.425532	4	0.875
Fvb1	13562997..13563006	Deletion	CCACAGCGGA	-	No	10	Heterozygous	Self mapped		0.2	5	0.642857
Fvb1	13586963^13586964	Insertion	-	TTTTT	No	5	Heterozygous	Self mapped		0.5	3	0.356044
Fvb1	13590103..13590122	Deletion	NNNNNNNNNNNNNNNNNNNN	-	No	20	Homozygous	Paired breakpoint		0.956522	15	0.0496032
Fvb1	13653908..13653927	Deletion	AAATGTATGTGAAAGGCATG	-	No	20	Heterozygous	Paired breakpoint		0.235294	10	0.41102
Fvb1	13656909^13656910	Insertion	-	CCT	No	3	Heterozygous	Self mapped		0.411765	8	0.8
Fvb1	13659881..13660035	Deletion	GTTTGCGGCAACATTTTAATTTTCCGGACAAGGCAACTTTTGTTTGCAGAAGATTGAAAAAAAGACAACCTTTAAATTTTCGAAAAAAGGCAACCTTTGATTACAGAAGATTGAACAAAAGGCAACATTTTACTTTTCGGGAAAAGGCAACGTTT	-	No	155	Heterozygous	Self mapped		0.658333	10	0.301736
Fvb1	13660405..13660416	Deletion	AAGATTGAACAA	-	No	12	Heterozygous	Self mapped		0.511628	11	0.583333
Fvb1	13660547..13660602	Deletion	GTAACCTTTAAATTTCTGGGAAAAGACAACCTTTGTTTGCAGAAGATCGAAAACAG	-	No	56	Heterozygous	Self mapped		0.484848	5	0.10827
Fvb1	13660947..13661033	Deletion	AAAAGGCAACCGTTGTTTGCAGAAGATTGAAAAAGAGCAACCATTATTTGCAGAAGATTGAACAAAAGGCAAACTTTTAATTTTCGA	-	No	87	Heterozygous	Self mapped		0.206349	3	0.512821
Fvb1	13661410..13661467	Deletion	CTTTAAATTTTCGGGAAAAAAGCAACCTTTGTTTGCAAAAGATTGAAAAAATGGCAAC	-	No	58	Homozygous	Self mapped		0.909091	6	0.0839161
Fvb1	13661561..13661722	Deletion	AAAATTTTTCGGGGAAAAAGACAACCATTGTTTGCAGAAGATTGACAAAAACCATTGTTTGCAACAGATTGAACAAAAGACAACCTTTTGTTTGCGGCAACCTTCTAATTTTCGGGACAAGGCAACGTTTATTTGCATAAGATTGAAAAAAAGGTAACCTTT	-	No	162	Heterozygous	Self mapped		0.757322	7	0.258152
Fvb1	13724714^13724715	Insertion	-	ATATTTACAACATAGATATTCAAAACA	No	27	Homozygous	Paired breakpoint		0.838462	36	0.124281
Fvb1	13726497^13726498	Insertion	-	ATCTATA	No	7	Heterozygous	Self mapped	TATC	0.705128	33	0.0262034
Fvb1	13827047..13827050	Deletion	TAGC	-	No	4	Homozygous	Self mapped	GCTA	0.948413	54	0.818182
Fvb1	13828964^13828965	Insertion	-	AA	No	2	Homozygous	Paired breakpoint		0.848101	7	0.28125
Fvb1	13845130^13845131	Insertion	-	GAGC	No	4	Heterozygous	Self mapped		0.181818	4	0.20668
Fvb1	13888670^13888671	Insertion	-	TTT	No	3	Heterozygous	Self mapped	T	0.6875	4	0.364583
Fvb1	13913020^13913021	Insertion	-	AAAAA	No	5	Heterozygous	Paired breakpoint		0.787879	6	0.0170999
Fvb1	13930364^13930365	Insertion	-	AA	No	2	Heterozygous	Paired breakpoint		0.77551	8	0.0857143
Fvb1	13948294^13948295	Insertion	-	TTTCGAGAGCAACGAGTTCAAGGTACTACTTTTTGGACATCATTATTTCCCTTTAATTTTATTTATCTAATATTATACTGAATATTTAAATAAAAACTTTTCGTGTAATAGTTTTGGTCGACTGCAAACACGCGAAACCACAACGAGAAGACGATGCACGTACCACCACACAGGGTCTTCCCCTATCATCTACTTGATGGAGGAGCTGAGAGCATAGGGTGAGCTGTTTGATATTATCAAAGGATTCAATAAAACCTATGTGTGGCCCGTGACGAAGTGACCACAACACATTATGTAAGTGTTTT	No	305	Heterozygous	Tandem duplication		0.204545	8	0.388906
Fvb1	13954617^13954618	Insertion	-	AAA	No	3	Homozygous	Self mapped		0.9	9	0.8
Fvb1	13975809..13975889	Deletion	AGAANNNNNNNNNNNNNNNNNNNNNNNNNNNNNNNNNNNNNNNNNNNNNNNNNNNNNNNNNNNNNNNNNNNNNNNNNNNNN	-	No	81	Homozygous	Self mapped		1	7	0.588235
Fvb1	13975813..13975893	Deletion	NNNNNNNNNNNNNNNNNNNNNNNNNNNNNNNNNNNNNNNNNNNNNNNNNNNNNNNNNNNNNNNNNNNNNNNNNNNNNAGAA	-	No	81	Homozygous	Self mapped		1	4	0.00781441
Fvb1	13980878^13980879	Insertion	-	CCGAATTTCG	No	10	Heterozygous	Self mapped		0.227273	3	0.661607
Fvb1	14130362..14130418	Deletion	AAAGAGGGAGGTTCTAGAAGGGTCGGTTTAACCGACCTAAGCAATAGATTAAAAGGA	-	No	57	Heterozygous	Self mapped		0.595238	9	0.136223
Fvb1	14130365..14130421	Deletion	GAGGGAGGTTCTAGAAGGGTCGGTTTAACCGACCTAAGCAATAGATTAAAAGGAAAA	-	No	57	Heterozygous	Self mapped		0.361111	11	0.191082
Fvb1	14131741^14131742	Insertion	-	TTTT	No	4	Homozygous	Self mapped	T	0.818182	2	0.436364
Fvb1	14231031^14231032	Insertion	-	AT	No	2	Heterozygous	Self mapped	AT	0.5	2	0.429545
Fvb1	14264912..14264916	Deletion	CTGAG	-	No	5	Heterozygous	Paired breakpoint		0.366197	5	0.19724
Fvb1	14329105^14329106	Insertion	-	TT	No	2	Homozygous	Paired breakpoint		0.861111	4	0.140625
Fvb1	14358594^14358595	Insertion	-	AAAAAAA	No	7	Heterozygous	Self mapped		0.294118	5	0.373473
Fvb1	14361341^14361342	Insertion	-	GTACTAGAATTCTTTA	No	16	Heterozygous	Self mapped		0.426573	28	0.75
Fvb1	14361362^14361363	Insertion	-	AGAATTCTTTAGTACT	No	16	Heterozygous	Self mapped		0.495868	23	0.546784
Fvb1	14363219..14363222	Deletion	TATG	-	No	4	Heterozygous	Paired breakpoint	TA	0.626866	25	0.192308
Fvb1	14463345^14463346	Insertion	-	CTAACTT	No	7	Heterozygous	Self mapped		0.137931	3	0.368182
Fvb1	14532863..14532893	Deletion	ATGATAAAATGGTCACCTCAAAACATCTTAA	-	No	31	Heterozygous	Self mapped		0.366667	6	0.52872
Fvb1	14535520..14535579	Deletion	TCTATGATCTATGTAACAATCCATGTAATTATGTATGTAACTATCTTTGTAACTATGCAT	-	No	60	Heterozygous	Self mapped		0.40553	10	0.705128
Fvb1	14548576..14548616	Deletion	AATAATATTTTTACAAAAATCTATCAATTATTAAAATAATT	-	No	41	Heterozygous	Self mapped		0.214286	3	0.344781
Fvb1	14580320..14580343	Deletion	TTCAACACATAGATAGAAGTCTTC	-	No	24	Heterozygous	Self mapped		0.2	3	0.5625
Fvb1	14580734^14580735	Insertion	-	TTTT	No	4	Heterozygous	Self mapped	T	0.571429	2	0.543956
Fvb1	14582722^14582723	Insertion	-	TTT	No	3	Homozygous	Paired breakpoint		0.962264	13	0.24864
Fvb1	14600911..14600914	Deletion	TTTA	-	No	4	Heterozygous	Self mapped		0.6	7	0.622222
Fvb1	14610943..14610947	Deletion	TTTGT	-	No	5	Heterozygous	Self mapped		0.310345	5	0.41958
Fvb1	14675576^14675577	Insertion	-	TA	No	2	Heterozygous	Self mapped	A	0.769231	2	0.0380952
Fvb1	14814526^14814527	Insertion	-	AGAAAA	No	6	Homozygous	Self mapped		1	2	0.0292208
Fvb1	14854094..14854101	Deletion	CAATTACA	-	No	8	Heterozygous	Paired breakpoint		0.226277	14	0.232613
Fvb1	14867062^14867063	Insertion	-	AGGCTTATTCGGTGAAGTCTTTGAGAGAGATTAACTAAGCAAAGAAGCAAATAGTGATTGTCGTATGTTGTTTCATACAAAGTATCTGGTATGGGTACAGTCATTTTGGCGTATCCATGCATCATAAATTGTATGTCATTGAGATTGACCTTGTTTTTCCTGTATTTTTTTTTTTTTCTAGTCTCCTGATTTTACTGAG	No	199	Heterozygous	Tandem duplication		0.431818	18	0.284853
Fvb1	14935083^14935084	Insertion	-	AAA	No	3	Homozygous	Paired breakpoint		0.888889	8	0.0805263
Fvb1	14959388^14959389	Insertion	-	TT	No	2	Homozygous	Paired breakpoint		0.833333	5	0.333333
Fvb1	15056454^15056455	Insertion	-	AA	No	2	Homozygous	Paired breakpoint		0.848485	6	0.625
Fvb1	15120934^15120935	Insertion	-	AAAA	No	4	Homozygous	Paired breakpoint		0.814815	8	0.105769
Fvb1	15243292^15243293	Insertion	-	A	No	1	Homozygous	Self mapped		0.96875	2	0.0010101
Fvb1	15356512^15356513	Insertion	-	AAATAAGT	No	8	Heterozygous	Paired breakpoint		0.4	7	0.340852
Fvb1	15487606^15487607	Insertion	-	TT	No	2	Homozygous	Paired breakpoint		0.903226	7	0.6
Fvb1	15494466^15494467	Insertion	-	TTT	No	3	Heterozygous	Self mapped	T	0.526316	2	0.8
Fvb1	15500530^15500531	Insertion	-	AAA	No	3	Heterozygous	Self mapped		0.771429	4	0.8
Fvb1	15542618^15542619	Insertion	-	AA	No	2	Heterozygous	Paired breakpoint		0.69697	5	0.5625
Fvb1	15614118..15614132	Deletion	AAGGCCATAATACAT	-	No	15	Heterozygous	Self mapped		0.173913	4	0.595833
Fvb1	15686955^15686956	Insertion	-	TCCTCTAGG	No	9	Heterozygous	Self mapped		0.211538	5	0.527473
Fvb1	15698453^15698454	Insertion	-	TTT	No	3	Homozygous	Paired breakpoint		0.953125	9	0.190476
Fvb1	15777312^15777313	Insertion	-	TTTT	No	4	Homozygous	Self mapped		0.818182	5	0.512821
Fvb1	15830911^15830912	Insertion	-	TTTTTTTT	No	8	Heterozygous	Self mapped	T	0.666667	4	0.0363636
Fvb1	15975685..15975836	Deletion	TTTTGGAACACTTAGAATAAAAAACACAAATATCGTTTTATGCTACCAACTCGGATGTAGGACTAGATGAAAATGTATGAACAACTTTTGGTTACNCTTTGACTTGAACGGAGAAGCGAACGAAGTTTAGTAGGGAACGCGAATACGAGTGT	-	No	152	Homozygous	Self mapped		1	2	0.541667
Fvb1	15993118..15993123	Deletion	TTTTTG	-	No	6	Homozygous	Paired breakpoint	TTTTTG	0.886792	12	0.566176
Fvb1	16012573^16012574	Insertion	-	TTT	No	3	Homozygous	Self mapped		0.84	7	0.4
Fvb1	16050050^16050051	Insertion	-	TT	No	2	Homozygous	Paired breakpoint		0.8	7	0.333333
Fvb1	16052327^16052328	Insertion	-	TT	No	2	Heterozygous	Self mapped	T	0.75	5	0.00808081
Fvb1	16099796^16099797	Insertion	-	TT	No	2	Homozygous	Paired breakpoint		0.857143	9	0.0857143
Fvb1	16121042^16121043	Insertion	-	TTTTTTC	No	7	Homozygous	Paired breakpoint		1	5	0.0123443
Fvb1	16134560^16134561	Insertion	-	ACTACAGT	No	8	Heterozygous	Self mapped		0.645161	8	0.372024
Fvb1	16199738^16199739	Insertion	-	TTTC	No	4	Heterozygous	Paired breakpoint		0.722222	11	0.00476188
Fvb1	16253629^16253630	Insertion	-	AAA	No	3	Heterozygous	Paired breakpoint		0.545455	4	0.0119318
Fvb1	16302411..16302416	Deletion	AACAAC	-	No	6	Heterozygous	Self mapped	CAA	0.375	3	0.159873
Fvb1	16343372..16343375	Deletion	TTAA	-	No	4	Homozygous	Paired breakpoint	TTAA	0.900123	150	0.497778
Fvb1	16343672..16343675	Deletion	AATT	-	No	4	Homozygous	Paired breakpoint		0.976082	141	0.331852
Fvb1	16420658^16420659	Insertion	-	AA	No	2	Heterozygous	Paired breakpoint		0.771429	4	0.208333
Fvb1	16433122..16433137	Deletion	AAAAGCTCCAAACCCT	-	No	16	Homozygous	Self mapped		1	4	0.818182
Fvb1	16478241..16478308	Deletion	CATTTCGTCGCCAAGTTACTTAGATGATGAAAATTATTTCGTCACTAGGTTACTTAGTTAATGAAAAC	-	No	68	Heterozygous	Self mapped		0.166667	2	0.583333
Fvb1	16495154^16495155	Insertion	-	TTT	No	3	Heterozygous	Paired breakpoint		0.738095	5	0.100446
Fvb1	16606067^16606068	Insertion	-	AA	No	2	Homozygous	Self mapped	AAG	0.9	2	0.0107744
Fvb1	16648503^16648504	Insertion	-	AAAA	No	4	Homozygous	Self mapped		0.857143	5	0.634615
Fvb1	16798357..16798360	Deletion	CAGT	-	No	4	Heterozygous	Self mapped		0.15	3	0.321429
Fvb1	16861223..16861377	Deletion	TACCTATTGAACCATACCAACCACAATCATTACCAACCACAAACTTTTAGTCTTGATTACATTTTTAGCATTCATAGTTTTTAGGAAAAGAAGACTGATCCAATCACGCCCAAATGCAAAGATCGAAACTTTAAAACTTTTATGCCTTTAATGCC	-	No	155	Heterozygous	Self mapped		0.0740741	2	0.916667
Fvb1	16861657..16861757	Deletion	ACCTAAATATCAACCAACCACCACAATTTCAATCACATTATTCAAACTCAATTCGAACAAAAACAAAATGAAATCAGTAATGATCAGTAGTTCGAGATCTA	-	No	101	Heterozygous	Self mapped		0.0740741	2	0.606061
Fvb1	16961118^16961119	Insertion	-	GGCCT	No	5	Heterozygous	Self mapped		0.25	2	0.615132
Fvb1	16965190..16965220	Deletion	ATCGTGAGTGAATGAGAGGTGGAGGGAGAGG	-	No	31	Heterozygous	Self mapped		0.482759	5	0.00571089
Fvb1	16968468..16968469	Deletion	CA	-	No	2	Homozygous	Paired breakpoint	C	1	5	0.16875
Fvb1	17091626^17091627	Insertion	-	AAAAA	No	5	Homozygous	Paired breakpoint		0.8	10	0.212535
Fvb1	17101330..17101337	Deletion	CTCTCTCT	-	No	8	Heterozygous	Self mapped	CT	0.740741	5	0.46875
Fvb1	17115571^17115572	Insertion	-	TAGGCTT	No	7	Heterozygous	Paired breakpoint		0.77027	10	0.235447
Fvb1	17130674^17130675	Insertion	-	TTCTTCTCTTC	No	11	Heterozygous	Self mapped		0.214286	5	0.0793269
Fvb1	17182903^17182904	Insertion	-	TTTTTTT	No	7	Heterozygous	Paired breakpoint		0.636364	14	0.00297986
Fvb1	17255948^17255949	Insertion	-	AAAA	No	4	Homozygous	Paired breakpoint		0.837838	9	0.323676
Fvb1	17281891^17281892	Insertion	-	ATAAAATAAAAT	No	12	Heterozygous	Paired breakpoint		0.47	10	0.000272042
Fvb1	17354259^17354260	Insertion	-	TTT	No	3	Heterozygous	Self mapped	T	0.2	2	0.46875
Fvb1	17378573^17378574	Insertion	-	AAA	No	3	Homozygous	Paired breakpoint		0.848485	7	0.14652
Fvb1	17379802..17379807	Deletion	AATGTA	-	No	6	Heterozygous	Self mapped		0.46875	11	0.51261
Fvb1	17431301^17431302	Insertion	-	AAAAAA	No	6	Homozygous	Self mapped		0.807692	9	0.0705128
Fvb1	17565072..17565141	Deletion	ATAGATGATCTACTGATATATACCTACAATGTGAACGGTTAAGATAAGAAAATATGATCGAAAAATGGGT	-	No	70	Heterozygous	Self mapped		0.225806	6	0.777778
Fvb1	17566164^17566165	Insertion	-	AAAAAAAAATCCTTGCGGAA	No	20	Homozygous	Paired breakpoint		0.857143	4	0
Fvb1	17624339^17624340	Insertion	-	CATCCC	No	6	Heterozygous	Paired breakpoint		0.553846	45	0.379688
Fvb1	17667517^17667518	Insertion	-	ATTAACACAATACCAATATCA	No	21	Heterozygous	Self mapped		0.622642	21	0.222078
Fvb1	17667539^17667540	Insertion	-	TTAACACAATACCAATATCAC	No	21	Heterozygous	Self mapped		0.75	32	0.215695
Fvb1	17669681^17669682	Insertion	-	AAAAAAAAA	No	9	Heterozygous	Paired breakpoint		0.772727	4	6.24376e-06
Fvb1	17698191^17698192	Insertion	-	TTT	No	3	Heterozygous	Self mapped		0.611111	4	0.45
Fvb1	17703389^17703390	Insertion	-	TTTTTTTTTTTTTTTTGCCCCCCTTTAAAGTACCCTCCCTTCTTTTT	No	47	Heterozygous	Paired breakpoint		0.724138	6	0.0418017
Fvb1	17711128^17711129	Insertion	-	ATGGGCATGATGTGTGTTGTGAAAGGCTGTTTGGAAAATGTGGTGGAACTTTTAAAATTTGCTGATGGGTTCTTGGTCCATTATGCTTTGGGGAGGCTTGTTGGAATGAATTATTAAGCTACGATGGGCATGATGTGTGTTGCGAAATGCTATTTGGGGTGACATATGA	No	169	Heterozygous	Tandem duplication		0.40367	25	0.146388
Fvb1	17790885^17790886	Insertion	-	TCTATCAGATTTTATATTTGTAAAACAAAAAACAATTTCGCAAAATGATACCAAACATCCCCTTAGTTTCTGAAAAAGTTCAATTTTTGACATATTCTCCATCCTCAAAGCAACCATCTAGCAAAT	No	126	Heterozygous	Tandem duplication		0.240741	13	0.177019
Fvb1	17793890^17793891	Insertion	-	ATAT	No	4	Heterozygous	Self mapped		0.208333	2	0.833333
Fvb1	17866581..17866599	Deletion	CACGCCCCCGCACGTGTGG	-	No	19	Heterozygous	Self mapped		0.272727	5	0.818182
Fvb1	17888402^17888403	Insertion	-	TT	No	2	Heterozygous	Paired breakpoint		0.585366	5	0.390625
Fvb1	17929706^17929707	Insertion	-	AAGA	No	4	Heterozygous	Paired breakpoint		0.622419	20	0.00217365
Fvb1	18221123..18221143	Deletion	TGCTAAGACAATACCGACGTC	-	No	21	Heterozygous	Self mapped		0.136364	3	0.606061
Fvb1	18221832^18221833	Insertion	-	TTTTT	No	5	Heterozygous	Self mapped		0.764706	4	0.386813
Fvb1	18269513..18269526	Deletion	AATTTTTTTAATTT	-	No	14	Heterozygous	Self mapped		0.333333	2	0.468519
Fvb1	18349309^18349310	Insertion	-	AACAAA	No	6	Heterozygous	Paired breakpoint		0.69697	7	0.0292081
Fvb1	18349977..18350037	Deletion	TTTTAATTTCGTCGGCTAAAGTTGACTATAGCCGACGAAAATAAATTTCGTCAGCTAAAGT	-	No	61	Heterozygous	Self mapped		0.214286	3	0.764706
Fvb1	18372586..18372633	Deletion	AATACAGAAAGAATGTACACAATAGGCCAACAAACTTTCTGGCCGTAT	-	No	48	Heterozygous	Self mapped		0.269841	4	0.533333
Fvb1	18438052^18438053	Insertion	-	ATATATATATACACACAC	No	18	Heterozygous	Paired breakpoint		0.384615	8	2.74123e-05
Fvb1	18468975^18468976	Insertion	-	AAA	No	3	Heterozygous	Self mapped		0.6	3	0.888889
Fvb1	18504272^18504273	Insertion	-	TGTCAATTACAT	No	12	Heterozygous	Self mapped		0.652632	6	0.75
Fvb1	18559798..18559803	Deletion	AAGAAG	-	No	6	Heterozygous	Paired breakpoint	AAG	0.42623	17	0.0841837
Fvb1	18579242^18579243	Insertion	-	AAAAA	No	5	Heterozygous	Paired breakpoint		0.324468	10	0.105904
Fvb1	18660888^18660889	Insertion	-	AAA	No	3	Heterozygous	Paired breakpoint		0.794118	12	0.429116
Fvb1	18760101^18760102	Insertion	-	ATGGATGG	No	8	Heterozygous	Paired breakpoint		0.732394	12	0.0721457
Fvb1	18772370^18772371	Insertion	-	TTGAAGAC	No	8	Heterozygous	Self mapped		0.685714	12	0.73125
Fvb1	18781919..18781924	Deletion	TCATTT	-	No	6	Heterozygous	Self mapped		0.230769	3	0.245455
Fvb1	18908059^18908060	Insertion	-	AAA	No	3	Homozygous	Paired breakpoint		0.903226	8	0.0550699
Fvb1	18921604^18921605	Insertion	-	AAA	No	3	Heterozygous	Self mapped	A	0.222222	3	0.5625
Fvb1	19013766..19013769	Deletion	AATA	-	No	4	Homozygous	Self mapped		1	3	0.093006
Fvb1	19061024..19061047	Deletion	TAATTTTTTTCTTTATGTCAATGT	-	No	24	Homozygous	Self mapped		1	21	0.115005
Fvb1	19061709..19061726	Deletion	AGTCCATCTATACTTGGG	-	No	18	Heterozygous	Self mapped		0.459459	8	0.733333
Fvb1	19061713..19061730	Deletion	CATCTATACTTGGGAGTC	-	No	18	Heterozygous	Self mapped		0.439024	8	0.671053
Fvb1	19172586^19172587	Insertion	-	AA	No	2	Homozygous	Self mapped		1	2	0.031746
Fvb1	19210104^19210105	Insertion	-	ATAATAAATACGG	No	13	Homozygous	Self mapped		0.971326	321	0.354167
Fvb1	19228440^19228441	Insertion	-	TT	No	2	Heterozygous	Paired breakpoint		0.758621	4	0.36
Fvb1	19241097..19241184	Deletion	AGGTAATTGTTCATTTCTCGTTCCCATTTGTGTTTTTATATCACCCTTGCCACTGTTTGTCAGCATTTTGATTCGACAATGGTTTTGT	-	No	88	Heterozygous	Self mapped		0.08	2	0.250919
Fvb1	19291096..19291099	Deletion	TATA	-	No	4	Heterozygous	Paired breakpoint	TA	0.702128	12	0.396991
Fvb1	19355547^19355548	Insertion	-	AAGAA	No	5	Heterozygous	Self mapped		0.238095	3	0.75
Fvb1	19414097..19414140	Deletion	TTTCGTCGGCTAAAGTCTTGACTATAGCCGACGACTTATACCTG	-	No	44	Heterozygous	Self mapped		0.291667	4	0.527473
Fvb1	19531796..19531884	Deletion	GTCGACTATAGTCAACTTTAGCCGACGAAATTTTAATTTCGTCGGCTAAAATTTCGTCGGCTAAAGAATTTATTTCGTCGGCTAAAGTT	-	No	89	Heterozygous	Self mapped		0.435897	4	0.444079
Fvb1	19580767..19580773	Deletion	GGTTTTA	-	No	7	Heterozygous	Self mapped		0.272727	3	0.524476
Fvb1	19598143..19598152	Deletion	GAACTCTATG	-	No	10	Heterozygous	Self mapped		0.142857	2	0.0634921
Fvb1	19616488..19616495	Deletion	AGGAAGAG	-	No	8	Homozygous	Self mapped		0.90625	12	0.0153986
Fvb1	19617675..19617813	Deletion	GGGGCAATTAATAAAGTTGTTTATTAGGGTATATTAAGTGTGTAATTGTCATGAAATAGAAAGGGAGGTAATGTATTGTTGTTTACTGACCCCCAGTAGAAGTTTACTGGGGGGCAGTAAACTTATACTGGGTTTACTA	-	No	139	Heterozygous	Self mapped		0.225	2	0.777778
Fvb1	19622867^19622868	Insertion	-	GTAGGGCCAGAGAGGCCA	No	18	Heterozygous	Self mapped		0.235294	4	0.0797466
Fvb1	19686616..19686622	Deletion	GTTATTT	-	No	7	Heterozygous	Self mapped		0.346154	5	0.373026
Fvb1	19686647..19686650	Deletion	CTAT	-	No	4	Heterozygous	Self mapped		0.3	3	0.0357143
Fvb1	19761363..19761382	Deletion	CACACACACACACACACACA	-	No	20	Heterozygous	Paired breakpoint	CA	0.76087	18	0.321691
Fvb1	19808914..19808950	Deletion	GACGAGATTTTTTTTCGTCTACTAAAATACTTTAGCC	-	No	37	Heterozygous	Self mapped		0.5	5	0.757576
Fvb1	19865792^19865793	Insertion	-	TATATATA	No	8	Heterozygous	Self mapped		0.227273	3	0.031746
Fvb1	19887988..19888012	Deletion	ATTAAATCAGCCTCGAAATTAACTC	-	No	25	Heterozygous	Self mapped		0.0769231	2	0.254464
Fvb1	19925974^19925975	Insertion	-	AAAA	No	4	Homozygous	Paired breakpoint		0.967742	9	0.00150313
Fvb1	19944563..19944574	Deletion	ATATATATATAG	-	No	12	Heterozygous	Self mapped		0.444444	2	0.833333
Fvb1	20023183..20023186	Deletion	CGTA	-	No	4	Heterozygous	Self mapped		0.176471	5	0.875
Fvb1	20057410^20057411	Insertion	-	AACCGAA	No	7	Heterozygous	Self mapped		0.482759	4	0.680556
Fvb1	20200816^20200817	Insertion	-	GATT	No	4	Homozygous	Self mapped		0.977597	379	0.145833
Fvb1	20203993^20203994	Insertion	-	AAAAAAAA	No	8	Homozygous	Paired breakpoint		1	7	0.000375124
Fvb1	20209559..20209746	Deletion	GTTATTTTGTCCTAAACTGTATAAGAAAATATGTAAAATATGTATTTGTAAAGTGAAATTTGGTTAGTAACTAATATGTAGTTTGCTATAACTAGAATTGTTAGCTCCGTTACAAAAGTTACTAACTGTGATATTTTGAAAGGCACTTTTGTCTATTAATACTTTTGTTAATATTTATTTTACTGTAA	-	No	188	Heterozygous	Self mapped		0.185185	2	0.0892857
Fvb1	20411615..20411727	Deletion	TTTCTTTTTTAGCTTGAAATGTACACTATGATTGTAGGCTTGACCTTTTCTTTTCCTTCTATAGATGAATGAGTACCTCACGTGCACTATCGTTTAGCTGAATCTGGAAATTC	-	No	113	Heterozygous	Self mapped		0.625	46	0.363487
Fvb1	20453445^20453446	Insertion	-	TT	No	2	Homozygous	Paired breakpoint		0.837838	5	0
Fvb1	20460902^20460903	Insertion	-	TAGC	No	4	Heterozygous	Self mapped		0.428571	5	0.769231
Fvb1	20737810..20737956	Deletion	CTATCCATCTATGTAACTATCAATGTATATACTAAATTGTTAGTTATATACCTGGGTAGTTACATTGCTAGTTACATGGATTTTAATAGATTTTCTGTTCTAATACGCAGCGGGACGCTACCGTTGCGGAGCAGTGGCACGTTGCAA	-	No	147	Homozygous	Self mapped		0.86	31	0.253458
Fvb1	20765553^20765554	Insertion	-	AA	No	2	Heterozygous	Paired breakpoint		0.757576	6	0.00326531
Fvb1	20771982^20771983	Insertion	-	AAA	No	3	Homozygous	Paired breakpoint		0.9	5	0.0306122
Fvb1	20786109^20786110	Insertion	-	TTCTTCTTCTTC	No	12	Heterozygous	Self mapped	TTC	0.297297	6	0.0474609
Fvb1	20791303^20791304	Insertion	-	AAAAA	No	5	Heterozygous	Self mapped	A	0.478261	6	0.428922
Fvb1	20823469^20823470	Insertion	-	TT	No	2	Homozygous	Paired breakpoint		0.8125	6	0.0238095
Fvb1	20876951^20876952	Insertion	-	AGGAGAGGGTGACATAGATTCACGTGCAAACCTTGAGTCAGGTTGCACGTGAGGGGGCGTGCTGGAGAGGAGAAATCTCACGTCAGAAAAGTGACAAATAAAATATAACTTATATGTGGGTGGATTATACCCAATTGTATCGAGACCTTAATTTTGTAATTAAAACCTAACACCTTAAAGGA	No	182	Heterozygous	Tandem duplication		0.309524	11	0.144737
Fvb1	20884989^20884990	Insertion	-	CTAATCAGCTATTAACAAAACAACTTAATCAGCTATTAAAATATTCTACACGGCTACTCCTAGGAATTGCACACAAGTTATCGAGATTGTCATTTTCAAGGAGTGGAGTTCTTTCATTGTCTCGAGCTTCCTCGTAAAGCTTATAGACAGATACATAATCACAGATTTTTGCTTCAAAGAAAGAAAGGTATTAGCAGGTTTATATTTTCACAACACGTATTGCTTTATGTGATTCTAACAACAATATATCACATGCTGTCTGGTCAATGGTATTTACAAAAGCAAATCCATACCTCACAAGCATTAATTCATTCACCGATCGCCACATGCTACGTCC	No	337	Heterozygous	Tandem duplication		0.292683	24	0.428571
Fvb1	20923768..20923772	Deletion	ATTTG	-	No	5	Heterozygous	Self mapped		0.380952	2	0.564103
Fvb1	20958934^20958935	Insertion	-	AAA	No	3	Heterozygous	Self mapped	A	0.375	3	0.0464015
Fvb1	20979076^20979077	Insertion	-	TTTTT	No	5	Homozygous	Paired breakpoint		0.809524	5	0.0345912
Fvb1	21002683^21002684	Insertion	-	AAA	No	3	Homozygous	Paired breakpoint		0.828947	11	0.1875
Fvb1	21078413^21078414	Insertion	-	TTT	No	3	Heterozygous	Self mapped		0.764706	2	0.622222
Fvb1	21130398..21130422	Deletion	NNNNNNNNNNNNNNNNNNNNCACCA	-	No	25	Homozygous	Self mapped		1	5	0.00888158
Fvb1	21148301..21148304	Deletion	AAAC	-	No	4	Homozygous	Self mapped		1	3	0.0892857
Fvb1	21215263..21215274	Deletion	TCTCTACCTAAG	-	No	12	Heterozygous	Paired breakpoint		0.666667	6	0.535714
Fvb1	21243182^21243183	Insertion	-	CGCCGT	No	6	Heterozygous	Self mapped		0.541667	3	0.452525
Fvb1	21267980^21267981	Insertion	-	TTTTTTTTTTTTCAGTGACAATTATTATTTTA	No	32	Homozygous	Paired breakpoint		0.886957	10	0.180722
Fvb1	21268109..21268138	Deletion	GGAGGTGGGAATAATGAGTTTATCTTTTCA	-	No	30	Heterozygous	Paired breakpoint		0.146119	25	0.641447
Fvb1	21273985..21273994	Deletion	GAATACGAGG	-	No	10	Heterozygous	Self mapped		0.47619	20	0.339869
Fvb1	21274991..21275003	Deletion	TTGATTTTATTGA	-	No	13	Heterozygous	Paired breakpoint		0.375	11	0.259946
Fvb1	21278353^21278354	Insertion	-	AAG	No	3	Heterozygous	Self mapped	A	0.276596	10	0.4
Fvb1	21281896^21281897	Insertion	-	CTTT	No	4	Heterozygous	Paired breakpoint		0.4875	14	0.275284
Fvb1	21373058..21373065	Deletion	AAGGTAGA	-	No	8	Heterozygous	Self mapped		0.285714	10	0.681818
Fvb1	21386846^21386847	Insertion	-	AT	No	2	Heterozygous	Self mapped		0.269231	3	0.00511364
Fvb1	21413179..21413189	Deletion	GCATTGGTATG	-	No	11	Heterozygous	Self mapped		0.433333	10	0.30476
Fvb1	21441525..21441528	Deletion	TATT	-	No	4	Heterozygous	Self mapped		0.5	2	0.0357143
Fvb1	21528285..21528314	Deletion	TTTCGTCGGCTAAAGTCGACGAAATTTTAA	-	No	30	Heterozygous	Self mapped		0.166667	2	0.155556
Fvb1	21827693..21827848	Deletion	TCTCTACTACACACAACAACAACAACTACTCACACTAACGTACTACGTACGTACGTACTAACTACTACTACTACTACTACTACTACTACTTATTTTTATTTTTTTACTTTATACTCTACTTAACTTTACTTCTCTCTCTCTCTCTCTCTCTCTCTC	-	No	156	Homozygous	Self mapped		0.8	2	0.727273
Fvb1	21878187..21878199	Deletion	TTACTAATATAAG	-	No	13	Heterozygous	Paired breakpoint	TTACTAATATAAG	0.542857	17	0.474725
Fvb1	21922835^21922836	Insertion	-	AATT	No	4	Heterozygous	Self mapped		0.45	2	0.714286
Fvb1	22011460..22011578	Deletion	AGAAAGTACTAACACATTAATACTATTTCATTTTATTTAAAGCTAACAAAGTAGTAAAAGGTAGACTCAAGAACTGAAACNNNNNNNNNNNNNNNNNNNNAAAAAAAAAAAACTAAAAT	-	No	119	Homozygous	Self mapped		1	5	0.9
Fvb1	22058675..22058693	Deletion	NNNNNNNNNNNNNNNNNNN	-	No	19	Homozygous	Self mapped	N	1	3	0.8
Fvb1	22162079^22162080	Insertion	-	TTT	No	3	Homozygous	Paired breakpoint		0.868421	5	0.193295
Fvb1	22181900^22181901	Insertion	-	TTTTTTT	No	7	Heterozygous	Paired breakpoint		0.571429	5	0.0502279
Fvb1	22195136^22195137	Insertion	-	AA	No	2	Heterozygous	Paired breakpoint		0.666667	6	0.390625
Fvb1	22228856..22228903	Deletion	GAAGTTTACTGCCCCCTAGTAAACTTTTACTGGGGGTCAGTAAAAGTA	-	No	48	Heterozygous	Self mapped		0.25	2	0.636364
Fvb1	22251514..22251521	Deletion	TATATATA	-	No	8	Homozygous	Self mapped	TA	0.977778	4	1
Fvb1	22251516..22251521	Deletion	TATATA	-	No	6	Homozygous	Self mapped	AT	0.972222	5	1
Fvb1	22251617^22251618	Insertion	-	ATTA	No	4	Heterozygous	Paired breakpoint		0.0814196	12	0.195248
Fvb1	22343127^22343128	Insertion	-	AAA	No	3	Heterozygous	Self mapped		0.695652	2	0.0892857
Fvb1	22347112..22347119	Deletion	CGCAAGTG	-	No	8	Heterozygous	Self mapped		0.470588	4	0.675
Fvb1	22376070^22376071	Insertion	-	T	No	1	Homozygous	Self mapped	T	0.923077	2	0
Fvb1	22448324^22448325	Insertion	-	AGGCAACACTGTCAAAAGG	No	19	Homozygous	Paired breakpoint		0.956522	7	0.203125
Fvb1	22479629..22479694	Deletion	TTACTTTTACATGTTTGGTTGATTTTCTATCTTGTGGATGGATTCGGCAGATGATCTTGTGCATTT	-	No	66	Heterozygous	Self mapped		0.439394	25	0.633772
Fvb1	22479632..22479697	Deletion	CTTTTACATGTTTGGTTGATTTTCTATCTTGTGGATGGATTCGGCAGATGATCTTGTGCATTTTTA	-	No	66	Heterozygous	Self mapped		0.565217	36	0.615132
Fvb1	22486173^22486174	Insertion	-	AAA	No	3	Homozygous	Self mapped	A	0.947368	3	0.777778
Fvb1	22544123..22544234	Deletion	TTAAATGTTTTCCATTTTGGCAAATTTTTTGTATGATTCATATGTGGGTAGGTAACTGGAATGAGTGGCTTTGATTGTCAAAATACAAGCTAGAACTAAAAACATCCTCACT	-	No	112	Heterozygous	Self mapped		0.62963	11	0.553618
Fvb1	22544211^22544212	Insertion	-	CTAGAACTAAAAACATCCTCACTTTGAGAGTTTAAGGAGGTCCTCTCTAGAAC	No	53	Heterozygous	Tandem duplication		0.465116	13	0.283565
Fvb1	22555075^22555076	Insertion	-	TGCTAAAAAAAAAGCAAA	No	18	Homozygous	Paired breakpoint		0.97561	7	0.0439453
Fvb1	22564874^22564875	Insertion	-	TCTTTTT	No	7	Heterozygous	Self mapped		0.363636	7	0.476389
Fvb1	22659999^22660000	Insertion	-	TTTTTT	No	6	Heterozygous	Paired breakpoint		0.711111	15	0.10315
Fvb1	22705263..22705266	Deletion	ACAT	-	No	4	Heterozygous	Self mapped	AC	0.52	2	0.031746
Fvb1	22800313^22800314	Insertion	-	TTT	No	3	Heterozygous	Self mapped	T	0.46875	2	0.777778
Fvb1	22805506..22805532	Deletion	CTCTNNNNNNNNNNNNNNNNNNNNTAA	-	No	27	Homozygous	Self mapped		1	4	0.476389
Fvb1	22866491..22866503	Deletion	TAAAATAAAAAAT	-	No	13	Heterozygous	Self mapped		0.55	3	0.000877193
Fvb1	22889636^22889637	Insertion	-	ACCTCACCC	No	9	Heterozygous	Paired breakpoint		0.328767	8	0.15645
Fvb1	23017055^23017056	Insertion	-	TTT	No	3	Heterozygous	Self mapped		0.772727	3	0.583333
Fvb1	23052737..23052744	Deletion	ATTAGGCC	-	No	8	Heterozygous	Self mapped		0.625	2	0.769231
Fvb1	23104838^23104839	Insertion	-	AAAAAA	No	6	Homozygous	Self mapped	A	0.909091	2	0.0571429
Fvb1	23116959^23116960	Insertion	-	G	No	1	Heterozygous	Self mapped		0.2	2	0.8
Fvb1	23117543..23117546	Deletion	AGAG	-	No	4	Homozygous	Self mapped	AG	0.869565	2	0.5625
Fvb1	23125507..23125513	Deletion	GAAAAAA	-	No	7	Homozygous	Self mapped		1	3	0.091682
Fvb1	23155588..23155643	Deletion	CTCGACCCACAAGATAAGCATCTCGACCCACAAGATAGAGCTCACGAGATAAGTAT	-	No	56	Heterozygous	Self mapped		0.181818	3	0.692308
Fvb1	23178953..23178956	Deletion	TCTC	-	No	4	Heterozygous	Self mapped	TC	0.411765	2	0.8
Fvb1	23178979..23178982	Deletion	TCTC	-	No	4	Homozygous	Self mapped	TC	0.875	2	0.255682
Fvb1	23215673^23215674	Insertion	-	AA	No	2	Homozygous	Self mapped		1	3	0.0121212
Fvb1	23217847^23217848	Insertion	-	TTTTT	No	5	Heterozygous	Paired breakpoint		0.782609	15	0.146571
Fvb1	23277905..23277925	Deletion	TTCTTTAATTCAACATCATCG	-	No	21	Heterozygous	Self mapped		0.472222	39	0.100137
Fvb1	23344693..23344695	Deletion	ACA	-	No	3	Heterozygous	Self mapped		0.692308	3	0.125
Fvb1	23380961^23380962	Insertion	-	AGA	No	3	Heterozygous	Self mapped		0.791667	11	0.326374
Fvb1	23388522..23388634	Deletion	TTCGTCGGCTATAGTTATTTTTTTAATTTTTTATTACATACTTTAGCCGACGAATATCTTAAATGTTTCGTCGGCTAAAGTCTCAGCCTATGGTCGACGAAACATTTAAGATA	-	No	113	Heterozygous	Self mapped		0.2	2	0.654545
Fvb1	23388565..23388658	Deletion	TAGCCGACGAATATCTTAAATGTTTCGTCGGCTAAAGTCTCAGCCTATGGTCGACGAAACATTTAAGATATTCGTCGGCTAAATTCTGGGACAA	-	No	94	Heterozygous	Self mapped		0.5	2	0.482143
Fvb2	13861..14010	Deletion	GTATGCTGACGACTTTTGGTTTATCTTCTCAATCAGATTTGAAATTATACGCTATTAGCACCCATATAACCATATAGATCTTGATGTTCAGAAACCCACACGCTGTAGTATGGTGAACTTAAATCTTGCATCTTTGGTTTGCTTTTGCAG	-	No	150	Heterozygous	Self mapped		0.0606061	2	0.678571
Fvb2	32511..32611	Deletion	TGAAGGTGGCAAATATGCATAAAACTTTAAAAAGACTGATGAATCATTGAACGCGCAATGATGAAACAAAAATAGTGACACGAGAAGAACCAACATACCTG	-	No	101	Heterozygous	Self mapped		0.0952381	2	0.5
Fvb2	79098..79103	Deletion	CAAGGT	-	No	6	Heterozygous	Self mapped	CAAGGT	0.576923	10	0.611111
Fvb2	111409^111410	Insertion	-	AAA	No	3	Homozygous	Paired breakpoint		0.948718	6	0.187438
Fvb2	165927^165928	Insertion	-	GTGT	No	4	Heterozygous	Self mapped	TA	0.133333	3	0.0218531
Fvb2	219260^219261	Insertion	-	AAA	No	3	Heterozygous	Paired breakpoint		0.714286	6	0.444444
Fvb2	247166..247257	Deletion	AAGTGTAAGGAAGCTCTCTCTCTCTCTCTCTCTCTCTCTCTCTCTCTCTCTCTATGTGAACAATTTGAGGTTCTATTTTTGCATAAAATGGC	-	No	92	Homozygous	Self mapped		1	2	0.666667
Fvb2	295201^295202	Insertion	-	AAA	No	3	Homozygous	Self mapped	AAAG	0.909091	4	0.254895
Fvb2	352661..352669	Deletion	GGCTGGGCA	-	No	9	Heterozygous	Self mapped		0.263158	6	0.53125
Fvb2	431955..432027	Deletion	TTAGTATGGTCTCTTTGTGGTGCAGCCGCATACTTCCTTTTTTCGGGTTCATTTTGTTTCAGATTTTGTTTCG	-	No	73	Heterozygous	Self mapped		0.6	15	0.322159
Fvb2	431958..432030	Deletion	GTATGGTCTCTTTGTGGTGCAGCCGCATACTTCCTTTTTTCGGGTTCATTTTGTTTCAGATTTTGTTTCGTTA	-	No	73	Heterozygous	Self mapped		0.58	22	0.323099
Fvb2	434628^434629	Insertion	-	AAATC	No	5	Heterozygous	Self mapped		0.583333	31	0.138006
Fvb2	483733..483743	Deletion	ACGAATATTTT	-	No	11	Heterozygous	Self mapped		0.357143	4	0.527473
Fvb2	547948^547949	Insertion	-	TCCA	No	4	Heterozygous	Paired breakpoint		0.596899	20	0.595238
Fvb2	555396..555424	Deletion	GTATGAGGACCTCCTTCCCTTCTGCCCAT	-	No	29	Homozygous	Self mapped		0.821053	132	0.298246
Fvb2	643730..643738	Deletion	CAAACTACC	-	No	9	Heterozygous	Paired breakpoint		0.362319	10	0.0565711
Fvb2	812605^812606	Insertion	-	GGCTGAAATATTTTTA	No	16	Heterozygous	Self mapped		0.5	20	0.419408
Fvb2	813109..813125	Deletion	CCAGATCAGTATTGACA	-	No	17	Heterozygous	Paired breakpoint		0.521277	37	0.278274
Fvb2	813505^813506	Insertion	-	TTTTTG	No	6	Homozygous	Paired breakpoint		0.857143	38	0.0587085
Fvb2	903322..903406	Deletion	TATAGTTACATAGACAGAGTAATGTCGTTACACAAGTGTAGCATGTATGTAACTACTCATGTAACTATCAAACTGTAGTTACACG	-	No	85	Heterozygous	Self mapped		0.277174	18	0.818182
Fvb2	903612..903630	Deletion	CATGGATTGTTACATAGAT	-	No	19	Heterozygous	Self mapped		0.301887	8	0.6
Fvb2	1105047^1105048	Insertion	-	AA	No	2	Heterozygous	Paired breakpoint		0.727273	6	0.1875
Fvb2	1158083^1158084	Insertion	-	AAA	No	3	Heterozygous	Paired breakpoint		0.785714	5	0.143182
Fvb2	1190581^1190582	Insertion	-	TTTT	No	4	Homozygous	Paired breakpoint		1	11	0.209214
Fvb2	1217329^1217330	Insertion	-	G	No	1	Homozygous	Self mapped	G	1	2	0.7
Fvb2	1255625^1255626	Insertion	-	AACTTCATACCATCAACACAAT	No	22	Heterozygous	Paired breakpoint		0.526316	6	0.178425
Fvb2	1272617..1272625	Deletion	TATATGTTA	-	No	9	Heterozygous	Self mapped		0.103448	3	0.642857
Fvb2	1287108..1287129	Deletion	TNNNNNNNNNNNNNNNNNNNNT	-	No	22	Homozygous	Paired breakpoint		0.833333	5	0.000135281
Fvb2	1309651^1309652	Insertion	-	ATACGTCTCT	No	10	Heterozygous	Self mapped		0.384615	10	0.514286
Fvb2	1325269..1325279	Deletion	ATATGAAAATT	-	No	11	Heterozygous	Self mapped		0.5	15	0.7125
Fvb2	1365207^1365208	Insertion	-	AAAAA	No	5	Heterozygous	Paired breakpoint		0.787879	10	0.131073
Fvb2	1383785..1383983	Deletion	TAATAGTAGTGTAGAAACTGAATTTCATTGATTGAATTGGTTTTACAGTCTCTGCATATATACAGGTTTCAGTAATGACATTCTAGGAAACTAGCTACAATTGTGCACAGCAATAAATATAGACATAGACTGGTGATTCTCCAATCAATTAGGAAGATCATCTGTGAGGGAGGTACGGGCACATTAATAAGTATACTTG	-	No	199	Heterozygous	Cross mapped breakpoints		0.340206	28	0.523572
Fvb2	1384313..1384319	Deletion	TGCAAGT	-	No	7	Heterozygous	Paired breakpoint		0.455357	24	0.345493
Fvb2	1394710^1394711	Insertion	-	CAACTTCAGCTAGCTATTTCGATCCGTCATGTAGTCGGTCACTTGGTTTAGAGCAGTCAGTTTCTGGGTGTGTTTTCTAAATTTGTTGTTCTTGATCTGTTGTTATGGTTTAGGGGTTGAAGGATGCTGAAGTCGAAAAAGTGATGGCGGAGGAGAGCTGCGAGGGAGTTGATGAAGAAGAGTGTCTGATGAGAAGAACTCTTGCTGTTCACATTGATTGTATCTATAGACATAAGGGCAAC	No	242	Heterozygous	Tandem duplication		0.337349	24	0.380548
Fvb2	1454242^1454243	Insertion	-	TTTTTT	No	6	Homozygous	Paired breakpoint		0.826923	19	0.0289759
Fvb2	1500785..1500802	Deletion	AAAAACCTCGTCAAGTCA	-	No	18	Homozygous	Self mapped		1	8	0.438596
Fvb2	1564241..1564341	Deletion	TAGGTATTCTTTTCTTCTTCTAATCTTTCTTGTTTTCTCATTGTGCTTATGTCTACGTTTACGTTTATGATTCTTAGCATCTTGTGCTTCTTGTTTCTAGG	-	No	101	Heterozygous	Self mapped		0.0540541	2	0.641667
Fvb2	1565259..1565369	Deletion	GGTATGAAGTGATCAAATGATTAATTACTTTCCTTTCTTGTAAAAGTTTCCTAGGCAGGGTAGGAACAACATGTTCATTATATGTTTACATAATTACCATTGGTATTTTCA	-	No	111	Heterozygous	Self mapped		0.142857	2	0.758333
Fvb2	1580784^1580785	Insertion	-	AA	No	2	Homozygous	Self mapped		0.954545	4	0.0190476
Fvb2	1583617..1583742	Deletion	GGTACAGTCTTCCTCGTTCTTAAGAACCCTAATGGGAAATTAAATTTCATATAAAAATGGTAACTGAAATTGCTTATGAAGAACAAGCAATAGAAGAAGAATGACACCTAGGTTATATTTTCTATA	-	No	126	Heterozygous	Self mapped		0.111111	3	0.572727
Fvb2	1584030..1584135	Deletion	GTAACGACTTATAAGCCAGAAAATAACACATTCAAGCTCCCATAAAGATTATGCAGACATGCATAGTCATTCCTCATCTGGTTGCTTAATTTGGGTTGTAATGCAG	-	No	106	Heterozygous	Self mapped		0.0909091	2	0.661765
Fvb2	1633098..1633110	Deletion	AGTTATAGTTTAA	-	No	13	Heterozygous	Self mapped		0.583333	6	0.769231
Fvb2	1812061^1812062	Insertion	-	GA	No	2	Homozygous	Self mapped	A	1	2	0.0526094
Fvb2	1912570..1912585	Deletion	ACCGTAAAATGGTGCG	-	No	16	Heterozygous	Self mapped		0.130435	2	0.659341
Fvb2	1923541^1923542	Insertion	-	AAAA	No	4	Homozygous	Self mapped		0.909091	3	0.116667
Fvb2	1932194..1932496	Deletion	GTAATCTCCTTCGATTCTCCACAATCTCAATTCCTAATGCCTTTTATCTGTGAATTTAGAATCAGATCATTGTCGTTTGTTCTTGAAATTTATGGTCTGATTAGATTGAATTAGATGAAATACGTATAGGTGGTTGAGATTCGTAGTCTGATTCCGTTGAGATAGATGAAATATGTATAGGTTGTTTAGTTGAATCTTTTTATGTAGAGATGCAGTTAAAAACTTTATTCATGAAATTTTCATGACTTGTTATTCTATTGTGGTTGCGATTTCGGTACTGAGGTTTTGGTGTTTGTTTTGATA	-	No	303	Heterozygous	Cross mapped breakpoints		0.402778	28	0.252976
Fvb2	1932596..1932696	Deletion	AGGTGAGGCTTTGTGAAAACCTTGAGTGACTCTGTATGCGTTAGTTTTAGTGTTCCATGCACCGGTCTGATGTGTTTTTGATTTTATCTTTTTTGTTTTGC	-	No	101	Heterozygous	Self mapped		0.137931	3	0.576786
Fvb2	1941488^1941489	Insertion	-	AAAAAAAA	No	8	Homozygous	Self mapped		0.988166	4	0.00549451
Fvb2	2006674^2006675	Insertion	-	TTTT	No	4	Heterozygous	Paired breakpoint		0.693548	14	0.153846
Fvb2	2066813..2066868	Deletion	GGAAATGCAAAAGAGATGACGATTATTTTTCACACAGTATAAATTTATTTATTTTT	-	No	56	Heterozygous	Self mapped		0.75	2	0.554029
Fvb2	2103610^2103611	Insertion	-	CTCT	No	4	Heterozygous	Self mapped		0.542857	3	0.276136
Fvb2	2103664^2103665	Insertion	-	TTCCTCCCTC	No	10	Heterozygous	Self mapped		0.488889	7	0.0642483
Fvb2	2124559^2124560	Insertion	-	TTC	No	3	Homozygous	Self mapped	T	0.869565	2	0.364583
Fvb2	2150198..2150200	Deletion	AAT	-	No	3	Homozygous	Paired breakpoint		1	5	0.3125
Fvb2	2150854..2150991	Deletion	TGTTTCCAGAGCATAAAAAAACACAACTAAAGGGGGTAGTAATGTTGTTCTGCACCCAGTAATAAACTTTACTGGGGGTAGTAATGTTTCCAAGTCGTTAGATGTACTTGTTCTGCAGCCTAACACATACTTTACTAG	-	No	138	Heterozygous	Self mapped		0.37931	2	0.46875
Fvb2	2152675^2152676	Insertion	-	TTTTTTTTTGTTTTTTATTTTTTGGT	No	26	Homozygous	Paired breakpoint		0.941176	4	0.00219228
Fvb2	2157462^2157463	Insertion	-	AA	No	2	Heterozygous	Paired breakpoint		0.711111	5	0.0126984
Fvb2	2252333^2252334	Insertion	-	AAAAAAA	No	7	Heterozygous	Paired breakpoint		0.77381	9	0
Fvb2	2270529..2270536	Deletion	GCTTAATC	-	No	8	Heterozygous	Self mapped		0.402439	29	0.546784
Fvb2	2284393..2284398	Deletion	GAAAAA	-	No	6	Heterozygous	Self mapped		0.578947	5	0.583333
Fvb2	2293458^2293459	Insertion	-	AAAA	No	4	Heterozygous	Self mapped	A	0.631579	3	0.681818
Fvb2	2338374..2338393	Deletion	TACGTACAGTAATAGCAGGT	-	No	20	Heterozygous	Self mapped		0.115385	2	0.642857
Fvb2	2345948^2345949	Insertion	-	AATGG	No	5	Heterozygous	Self mapped		0.333333	6	0.642857
Fvb2	2349087^2349088	Insertion	-	TGTG	No	4	Heterozygous	Self mapped		0.592593	5	0.606061
Fvb2	2445110^2445111	Insertion	-	GGTTGTGGT	No	9	Heterozygous	Paired breakpoint		0.465753	14	0.0810793
Fvb2	2445291^2445292	Insertion	-	AAAAAAAAAAAAGGATGGCAAAGAGAAAAAAAAAGAAAGA	No	40	Heterozygous	Paired breakpoint		0.722222	8	0.00212621
Fvb2	2460196^2460197	Insertion	-	TTTT	No	4	Homozygous	Paired breakpoint		0.933333	8	0.291667
Fvb2	2464758^2464759	Insertion	-	TATCAGC	No	7	Heterozygous	Self mapped	TA	0.294118	3	0.642857
Fvb2	2469459..2469542	Deletion	GATTAATAACTGGTTACTAGGTGTCAGTAACTGGTTACTAGGTGTCAGTAACTGGTTATTGGGTGTCAGTAACTGGTTAGTAGG	-	No	84	Heterozygous	Self mapped		0.136364	2	0.833333
Fvb2	2485605^2485606	Insertion	-	GAGTA	No	5	Heterozygous	Paired breakpoint		0.333333	12	0.379136
Fvb2	2485649..2485755	Deletion	CTTTTTCTCTGTTACTGGTAACAAGGTATCTTTTGCAGGGGATCTGAACTTCTATGGTATGACCTATCTTTTACCAGTTACTTGGCTTTATCTTTTCCATTCTTTTT	-	No	107	Heterozygous	Self mapped		0.119048	2	0.75
Fvb2	2604413^2604414	Insertion	-	A	No	1	Homozygous	Self mapped		1	2	0.0047619
Fvb2	2744978..2744997	Deletion	ATTTTTTTAAATCTGTTTTT	-	No	20	Homozygous	Self mapped		0.888889	3	0.0121212
Fvb2	2787896..2787916	Deletion	TATATGAACTCAGTGACAGAA	-	No	21	Heterozygous	Self mapped		0.214286	9	0.443223
Fvb2	2788683..2788694	Deletion	AGGATTAAAAAT	-	No	12	Heterozygous	Self mapped		0.447368	17	0.514286
Fvb2	2794993..2795007	Deletion	TCTTCTGTTATTCTC	-	No	15	Homozygous	Self mapped		0.878788	2	0.647645
Fvb2	2802460^2802461	Insertion	-	AAA	No	3	Heterozygous	Paired breakpoint		0.601942	22	0.123907
Fvb2	2808968^2808969	Insertion	-	TTTAG	No	5	Heterozygous	Self mapped		0.363636	13	0.583333
Fvb2	2861519..2861538	Deletion	TTCGCCAATGGCCAAGATAG	-	No	20	Heterozygous	Self mapped		0.272727	6	0.9
Fvb2	2909756..2909855	Deletion	GAGAAGTTAACATTGTGTACGAAAATGGTATGTACATATACTAATATGTTATTTTCGAAAGGGGCAATTAAGAAATCTTAATTATCAGTGGAGCAAAGTT	-	No	100	Homozygous	Self mapped		0.875	6	0.178571
Fvb2	2968913^2968914	Insertion	-	T	No	1	Heterozygous	Paired breakpoint		0.516129	4	0
Fvb2	2977912..2977939	Deletion	TCCTGTAGAATCAGAGATCAACTCAAAA	-	No	28	Heterozygous	Paired breakpoint		0.257353	10	0.114993
Fvb2	2978730..2978732	Deletion	AAG	-	No	3	Heterozygous	Self mapped	A	0.375	4	0.279018
Fvb2	2997972^2997973	Insertion	-	TCTTG	No	5	Heterozygous	Self mapped		0.27027	8	0.463235
Fvb2	3007652..3007661	Deletion	TCTCTCTCGT	-	No	10	Heterozygous	Paired breakpoint	CT	0.711111	5	0.0795455
Fvb2	3007893..3007900	Deletion	GGGGGAGG	-	No	8	Heterozygous	Self mapped		0.47619	6	0.649306
Fvb2	3008407..3008416	Deletion	TTTCTGTCCC	-	No	10	Heterozygous	Self mapped		0.296296	5	0.646199
Fvb2	3041618..3041770	Deletion	TTTCGCAGTCGACTCGGCAACGCCTCCACTCGCCGTCAACTCGACTCAGCTTCGAGAACTGGCATGGGCAGCACCTCGACTTTGTAGCACCTCGTCTCTCTCGCCATCGACTCGGCAGCGCCTCCACTTCGACTATACTCGGCAGCGCCTCCA	-	No	153	Heterozygous	Self mapped		0.176471	3	0.161765
Fvb2	3047342..3047353	Deletion	GATCATCTTGTG	-	No	12	Heterozygous	Self mapped		0.30303	10	0.736364
Fvb2	3054633^3054634	Insertion	-	TGTGTTGTATTTGTCCATCATATGGCTTTTCCTTTGCTGATCGTATCTTGCATGGTGAACGAATGGAATTGGCCACCCCGAACGACATCTTGCATGGTGAAGTTATGAGCTGGGCGTTATGTCTCCGATCAGAGTGATGAGATTACGAGCGCCGAGATAGAACAAATCAATTATGTGT	No	178	Heterozygous	Tandem duplication		0.313953	22	0.325233
Fvb2	3059720..3059866	Deletion	AATAACACGTCAAATTTTCTCAAAAAAAGTTGAAAGATCAATGTTGTGGGTGTATGGAGGTCCCAAAAAGAGCCAAGAATTTGGTTTCGGCAGATTCCGAGAACGTTGATATGTTCGCAATCTCGTAAGATCGTGCGAAATGACCAA	-	No	147	Homozygous	Self mapped		0.955128	13	0.445109
Fvb2	3064393^3064394	Insertion	-	GTAT	No	4	Heterozygous	Self mapped		0.565217	6	0.527473
Fvb2	3071016^3071017	Insertion	-	AGCTTAATTGATTATGATCTTCTCTTTCCAGCAGGGCAGCACCAACCAAAAACAGAGTAGATTAGAGAATCATACCACAGAATAGACATAATTGAACATTACCTTTTATTACCAAAAGCAGCCAAAGTGAAAAAACAGTATCTTTCATCACACAATCATC	No	160	Heterozygous	Tandem duplication		0.394366	5	0.216346
Fvb2	3071966..3071977	Deletion	CACATGGTGATC	-	No	12	Heterozygous	Self mapped		0.37931	8	0.769231
Fvb2	3084503^3084504	Insertion	-	AAA	No	3	Homozygous	Self mapped		1	2	0.401786
Fvb2	3105280^3105281	Insertion	-	TTTT	No	4	Heterozygous	Self mapped		0.571429	2	0.705128
Fvb2	3123687^3123688	Insertion	-	AAAA	No	4	Homozygous	Paired breakpoint		0.931034	19	0.135747
Fvb2	3140857^3140858	Insertion	-	CC	No	2	Heterozygous	Paired breakpoint		0.626667	12	0.625
Fvb2	3150686^3150687	Insertion	-	AA	No	2	Heterozygous	Paired breakpoint		0.710526	5	0.0380952
Fvb2	3186007..3186022	Deletion	TCAGGATAATCCACAA	-	No	16	Heterozygous	Self mapped		0.545455	10	0.490909
Fvb2	3203653..3203780	Deletion	TAAAAGTATTCGCAAGACCCAATCCAAAATCCAACTGGTCATGTGAATAAAAAATAATAACACACTCAACGATTCTGCATCCAGGAACCCAGAAAGAGAGGTAGAGTGCCTAGAATCTTGTACAAAAA	-	No	128	Heterozygous	Self mapped		0.625	3	0.031746
Fvb2	3209120^3209121	Insertion	-	GCGGAG	No	6	Heterozygous	Self mapped	AG	0.291667	3	0.680952
Fvb2	3228364..3228504	Deletion	ATGTGTGGAGCGATGGATGTGTTTGTAATTGGTGAAGGATACTATTGTAGATTTCAGGGGCAATATGGATTATCACGCTAAATAAATTTTGAATGATACTATGGTATCAAGTTGAAGGATAGGTATCAAGTAGAGGTAGAT	-	No	141	Heterozygous	Self mapped		0.210526	8	0.313158
Fvb2	3247575^3247576	Insertion	-	GA	No	2	Homozygous	Self mapped	A	1	3	0.0591856
Fvb2	3265892..3265907	Deletion	AGAGAGAGAGAGAGCC	-	No	16	Heterozygous	Self mapped		0.25	4	0.39375
Fvb2	3293678^3293679	Insertion	-	AAAAAAATA	No	9	Homozygous	Self mapped		1	2	0.0297619
Fvb2	3369089..3369092	Deletion	TTTT	-	No	4	Homozygous	Self mapped	TTTCTTT	0.933333	3	0.031746
Fvb2	3387690^3387691	Insertion	-	AAAGGA	No	6	Homozygous	Paired breakpoint		0.928571	10	0.0120979
Fvb2	3436645..3436654	Deletion	TCCCTTTCTA	-	No	10	Heterozygous	Self mapped		0.30303	9	0.495356
Fvb2	3441924^3441925	Insertion	-	ATCTACTATGTTTAGACTTGTGAGTTCTAACTTAATACATATGCAGGAGGTC	No	52	Heterozygous	Tandem duplication		0.48583	21	0.416667
Fvb2	3452093..3452179	Deletion	AGTAGTGTAGNNNNNNNNNNNNNNNNNNNNNNNNNNNNNNNNNNNNNNNNNNNNNNNNNNNNNNNNNNNNNNNNNNNNNNNNNNNNN	-	No	87	Homozygous	Self mapped		1	4	0.000673401
Fvb2	3509526^3509527	Insertion	-	AAAA	No	4	Heterozygous	Paired breakpoint		0.536585	6	0.15691
Fvb2	3521758..3521782	Deletion	AAACTTTGGTGCGGACGTCCGCACT	-	No	25	Homozygous	Self mapped		0.941176	4	0.644531
Fvb2	3532102^3532103	Insertion	-	TA	No	2	Heterozygous	Paired breakpoint		0.684211	7	0.00149184
Fvb2	3543709..3543720	Deletion	CATCAGATTTTA	-	No	12	Heterozygous	Self mapped		0.444444	10	0.588235
Fvb2	3565929..3565948	Deletion	NNNNNNNNNNNNNNNNNNNN	-	No	20	Homozygous	Self mapped		1	8	0.000333
Fvb2	3675654^3675655	Insertion	-	TT	No	2	Homozygous	Paired breakpoint		0.816901	7	0.178571
Fvb2	3755547..3755674	Deletion	ATACAACCACAATGATTCTAATTGAAACTTCTCGCCGCCAACTGCACCAACGCCCTCCGGTGGCTCTATTCGTTGTTAGGTTTCAATTAGAATCATTGTGGTTGTAGCTCAAGAACTATGTTCTTGAG	-	No	128	Heterozygous	Self mapped		0.157895	2	0.666667
Fvb2	3795377^3795378	Insertion	-	AA	No	2	Heterozygous	Paired breakpoint		0.695652	4	0.2
Fvb2	3815073^3815074	Insertion	-	TTTTTTTG	No	8	Homozygous	Paired breakpoint		0.897436	13	0.027911
Fvb2	3928982^3928983	Insertion	-	TTTTTTTAT	No	9	Homozygous	Self mapped		1	2	0.0297619
Fvb2	4011058^4011059	Insertion	-	ACT	No	3	Heterozygous	Self mapped		0.333333	2	0.8
Fvb2	4017627^4017628	Insertion	-	AAAAAAA	No	7	Heterozygous	Paired breakpoint		0.684211	11	0.0119264
Fvb2	4043930^4043931	Insertion	-	AAATCT	No	6	Heterozygous	Self mapped	AAATCT	0.655172	6	0.182813
Fvb2	4141228^4141229	Insertion	-	TTTT	No	4	Heterozygous	Self mapped		0.666667	3	0.436364
Fvb2	4142585^4142586	Insertion	-	TT	No	2	Homozygous	Paired breakpoint		0.871795	6	0.361607
Fvb2	4258436^4258437	Insertion	-	CA	No	2	Homozygous	Self mapped	A	1	4	0.0189394
Fvb2	4354992..4355048	Deletion	GCACACAATCACCACAAAGGCACCATTTCGCAACAAATGCTCTCACTCACCACTAAG	-	No	57	Heterozygous	Self mapped		0.102273	7	0.351504
Fvb2	4354999..4355055	Deletion	ATCACCACAAAGGCACCATTTCGCAACAAATGCTCTCACTCACCACTAAGGCACACA	-	No	57	Heterozygous	Self mapped		0.0645161	3	0.35
Fvb2	4376787^4376788	Insertion	-	AAA	No	3	Heterozygous	Self mapped	A	0.666667	4	0.666667
Fvb2	4380823..4380969	Deletion	NNNNNNNNNNNNNNNNNNNNCTACTACTACTACTACTACTACTACTACTACTCTACTCTACTCTACTCTACTCTCTCTCTCTCTCTCTCTCTCTCTCTCTCTCTCTCTCTCTCTCTCTCTCTCTCTCTCTCTCTCTCTCTCTCTCTC	-	No	147	Homozygous	Self mapped		1	4	0.12239
Fvb2	4400089^4400090	Insertion	-	TTTT	No	4	Homozygous	Self mapped	T	0.842105	2	0.545455
Fvb2	4488545..4488552	Deletion	CTTTTTTT	-	No	8	Homozygous	Self mapped		1	2	0.082672
Fvb2	4548987..4549008	Deletion	CCCTCTCCCCGTCTCCCGGTTG	-	No	22	Heterozygous	Self mapped		0.111111	2	0.212121
Fvb2	4564113..4564268	Deletion	CCTCCGTTCTCCACCGTACGGCTTCGACAACGGCGCGCCTCCACCCCAGTGGTCGGGGGACGTCTGCTGGAGGCCGCTAGGGTGGAGACGCGCCGTCGTCGGAGCAGTACGGTGGAGAACGGAGGGACATCCGCACTTTAAAGGTGTGCGAACGTC	-	No	156	Heterozygous	Self mapped		0.466667	3	0.647059
Fvb2	4671515..4671521	Deletion	TTCTCCG	-	No	7	Heterozygous	Self mapped	T	0.411765	7	0.0047619
Fvb2	4724475^4724476	Insertion	-	TTC	No	3	Homozygous	Paired breakpoint		0.875	10	0.0248037
Fvb2	4724784^4724785	Insertion	-	TATA	No	4	Heterozygous	Paired breakpoint		0.603306	15	0.445455
Fvb2	4725168^4725169	Insertion	-	TTAA	No	4	Homozygous	Paired breakpoint		0.805085	30	0.274725
Fvb2	4746303^4746304	Insertion	-	AAAA	No	4	Heterozygous	Self mapped		0.55	9	0.557143
Fvb2	4761455^4761456	Insertion	-	CTTTTTT	No	7	Homozygous	Self mapped		1	5	0.000641026
Fvb2	4776497^4776498	Insertion	-	AAA	No	3	Homozygous	Self mapped	A	1	3	0.75
Fvb2	4822919^4822920	Insertion	-	AAAAAAAAAAA	No	11	Heterozygous	Self mapped		0.588235	3	0.00340909
Fvb2	4917388^4917389	Insertion	-	TTT	No	3	Heterozygous	Self mapped	T	0.12	2	0.8
Fvb2	4991952^4991953	Insertion	-	TT	No	2	Heterozygous	Paired breakpoint		0.775862	7	0.111607
Fvb2	5016801..5016947	Deletion	GATAGCAACGATCATACCTATTAGAGCCGTTCCCTTTTATCATTGCTATCCTAACTAGTCTCTCTACTAGCTAGTCTGACAAGTACACTCAACCTCTTGTCACTCTCTTGTTTATAAGTGAGAGAGTGTAGTTGTTAGACTAGTTAT	-	No	147	Heterozygous	Self mapped		0.235294	4	0.264216
Fvb2	5061227^5061228	Insertion	-	TTGT	No	4	Heterozygous	Self mapped	TG	0.510638	3	0.00741107
Fvb2	5061239^5061240	Insertion	-	GTGTGTGTAT	No	10	Heterozygous	Self mapped		0.382353	3	0.0530303
Fvb2	5074986^5074987	Insertion	-	CCG	No	3	Heterozygous	Self mapped		0.5	2	0.875
Fvb2	5161935^5161936	Insertion	-	ATAAATGAGTGTAG	No	14	Heterozygous	Paired breakpoint		0.5	8	0.106569
Fvb2	5216190..5216201	Deletion	CCGGCCAGATTA	-	No	12	Heterozygous	Self mapped		0.159091	2	0.681818
Fvb2	5355555^5355556	Insertion	-	GTTTTC	No	6	Homozygous	Self mapped		1	2	0.554348
Fvb2	5382205..5382276	Deletion	NNNNNNNNNNNNNNNNNNNNAAAACCTTAAACCTTGTGTTTTGTCAGATTTGTCGGGGTGTCGTACACCAAA	-	No	72	Homozygous	Self mapped		1	7	0.647059
Fvb2	5456679..5456703	Deletion	AAAATTGCAATCCCAAATGATGATT	-	No	25	Heterozygous	Paired breakpoint		0.477612	28	0.505102
Fvb2	5568997^5568998	Insertion	-	TT	No	2	Homozygous	Paired breakpoint		0.828125	6	0.125
Fvb2	5577471^5577472	Insertion	-	GTTCCTCTCT	No	10	Heterozygous	Self mapped		0.230769	5	0.480655
Fvb2	5585413^5585414	Insertion	-	TTTT	No	4	Heterozygous	Paired breakpoint		0.657895	6	0.00467532
Fvb2	5602325^5602326	Insertion	-	TTCCTTTTTCCGGTT	No	15	Heterozygous	Paired breakpoint		0.417722	12	0.120465
Fvb2	5602885..5602900	Deletion	CTTGTCTGGAGGACGG	-	No	16	Heterozygous	Paired breakpoint		0.333333	9	0.215038
Fvb2	5604210^5604211	Insertion	-	ATTTCATT	No	8	Heterozygous	Self mapped		0.297297	9	0.304094
Fvb2	5765888..5765899	Deletion	GGGGCATTTTTT	-	No	12	Heterozygous	Self mapped		0.319149	14	0.520833
Fvb2	5765967^5765968	Insertion	-	TCGTT	No	5	Heterozygous	Self mapped		0.106557	9	0.322545
Fvb2	5781530..5781568	Deletion	AACAACCGTTACGGTGGAACAGTATCACCTTGTCGGCAA	-	No	39	Heterozygous	Self mapped		0.454545	6	0.634615
Fvb2	5781532..5781570	Deletion	CAACCGTTACGGTGGAACAGTATCACCTTGTCGGCAAAA	-	No	39	Heterozygous	Self mapped		0.37037	7	0.280702
Fvb2	5859206^5859207	Insertion	-	TAA	No	3	Homozygous	Self mapped	T	0.866667	3	0.257143
Fvb2	5876588^5876589	Insertion	-	TCTC	No	4	Heterozygous	Self mapped		0.538462	6	0.75
Fvb2	5945805^5945806	Insertion	-	T	No	1	Heterozygous	Paired breakpoint		0.69863	5	0
Fvb2	6017114..6017225	Deletion	GACTTATGCCTCCCGGTCAAATACATATCCCGTTCGATGTTACTCGGGATTTTAATAACTTATGCCTCTCGGTCAAATACATATCTCGCTCGATGTTACTCGGGATTTTAAT	-	No	112	Heterozygous	Self mapped		0.473684	2	0.681818
Fvb2	6054333^6054334	Insertion	-	TTTT	No	4	Homozygous	Paired breakpoint		0.963636	11	0.0803103
Fvb2	6137973..6138004	Deletion	GGCGAGGTGTTGGTGCGTGACGGAGATCGGAG	-	No	32	Heterozygous	Paired breakpoint		0.377358	13	0.246492
Fvb2	6157504..6157512	Deletion	CTTGCCTAC	-	No	9	Heterozygous	Self mapped		0.181818	4	0.539216
Fvb2	6161749^6161750	Insertion	-	ATATGA	No	6	Heterozygous	Self mapped		0.742268	233	0.41958
Fvb2	6162223..6162225	Deletion	TGA	-	No	3	Homozygous	Paired breakpoint	TGA	0.959606	208	0.324675
Fvb2	6245346..6245359	Deletion	TCTGCACCGTAAAG	-	No	14	Heterozygous	Self mapped		0.363636	6	0.7125
Fvb2	6249371..6249523	Deletion	GATGACATCTACAAAACCGCCTTCCGTACTCACGAAGGCCATTATGAGTTCTTGGTAATGCCTTTCGGTCTCTCTAATGCACCCTCCACTTTCCAAGCTTTGATGAATGAGTTGTTTAAACCATTATTGCGCAAAGGTGTCCTTGTTTTCTTT	-	No	153	Heterozygous	Self mapped		0.15625	4	0.641667
Fvb2	6249381..6249533	Deletion	ACAAAACCGCCTTCCGTACTCACGAAGGCCATTATGAGTTCTTGGTAATGCCTTTCGGTCTCTCTAATGCACCCTCCACTTTCCAAGCTTTGATGAATGAGTTGTTTAAACCATTATTGCGCAAAGGTGTCCTTGTTTTCTTTGATGACATCT	-	No	153	Heterozygous	Self mapped		0.272727	11	0.294737
Fvb2	6297372^6297373	Insertion	-	ATCATTA	No	7	Heterozygous	Self mapped		0.3	6	0.525
Fvb2	6321121^6321122	Insertion	-	AA	No	2	Heterozygous	Paired breakpoint		0.789474	4	0.375
Fvb2	6368886^6368887	Insertion	-	A	No	1	Heterozygous	Self mapped	A	0.64	6	0.182609
Fvb2	6389426..6389457	Deletion	GGAAAATTTCGTCGGCTAAAGTGTACTTTAGC	-	No	32	Heterozygous	Self mapped		0.692308	7	0.380639
Fvb2	6394694^6394695	Insertion	-	TTTT	No	4	Heterozygous	Self mapped		0.666667	3	0.0505515
Fvb2	6406513^6406514	Insertion	-	TTT	No	3	Heterozygous	Self mapped		0.666667	5	0.45
Fvb2	6406960..6406985	Deletion	AATAGGNNNNNNNNNNNNNNNNNNNN	-	No	26	Homozygous	Self mapped		1	3	0.8
Fvb2	6446666^6446667	Insertion	-	AA	No	2	Heterozygous	Self mapped	AAC	0.625	2	0.0634921
Fvb2	6609023..6609032	Deletion	CATAGTCTTT	-	No	10	Heterozygous	Self mapped		0.603774	29	0.642857
Fvb2	6609104^6609105	Insertion	-	TATA	No	4	Heterozygous	Self mapped		0.6	13	0.340909
Fvb2	6609159^6609160	Insertion	-	CCCAACAACT	No	10	Heterozygous	Self mapped		0.391304	5	0.157343
Fvb2	6610528..6610549	Deletion	TTNNNNNNNNNNNNNNNNNNNN	-	No	22	Homozygous	Self mapped		1	5	0.042328
Fvb2	6645738^6645739	Insertion	-	C	No	1	Homozygous	Paired breakpoint		0.924099	16	0
Fvb2	6646093^6646094	Insertion	-	TAA	No	3	Heterozygous	Self mapped		0.0493097	5	0.583333
Fvb2	6646500^6646501	Insertion	-	GACAAC	No	6	Homozygous	Paired breakpoint		0.883629	298	0.353031
Fvb2	6702639..6702644	Deletion	TACCGG	-	No	6	Heterozygous	Paired breakpoint		0.669811	19	0.0613341
Fvb2	6819299^6819300	Insertion	-	ATAAC	No	5	Heterozygous	Self mapped	GTTAA	0.705882	9	0.41958
Fvb2	6830116^6830117	Insertion	-	CCGCCTAG	No	8	Heterozygous	Self mapped		0.366667	4	0.352564
Fvb2	6873024^6873025	Insertion	-	AAAAAAAA	No	8	Heterozygous	Self mapped	A	0.714286	7	0.0047619
Fvb2	6904744..6904888	Deletion	NNNNNNNNNNNNNNNNNNNNNNNNNNNNNNNNNNNNNNNNNNNNNNNNNNNNNNNNNNNNNNNNNNNNNNNNNNNNNNNNNNNNNNNNNNNNNNNNNNNNNNNNNNNNNNNNNNNNNNNNNNNNNNNNNNNNNNNNNNNNNNNNN	-	No	145	Homozygous	Self mapped		1	7	0.000927198
Fvb2	6924967..6924974	Deletion	AATAAAAA	-	No	8	Heterozygous	Self mapped		0.441176	4	0.634615
Fvb2	6946764^6946765	Insertion	-	TAA	No	3	Heterozygous	Paired breakpoint		0.7	4	0.0071543
Fvb2	6993399..6993579	Deletion	CTTGAACAAATTGTTTTCCACTCTCACTTTCAACCCTTCTACCTTCTTCTTTCTTTATCTTCTGTAATTTGTAATTTGTTTACGAGTTGCAAATTTGAAGAATTGGTGTCTGGGTAGCTTGAATTTGACCGATTTGGTATATAAATTTCTATGAATTGATCAATTTCAGGTTTGTGCCTTC	-	No	181	Homozygous	Self mapped		1	2	0.133929
Fvb2	6994859..6994866	Deletion	GTTTGACT	-	No	8	Heterozygous	Self mapped		0.263158	8	0.727273
Fvb2	7018085..7018110	Deletion	AAATAACATACCACAAATTAAACATC	-	No	26	Heterozygous	Self mapped		0.546875	22	0.14881
Fvb2	7064586^7064587	Insertion	-	TTTTTTTT	No	8	Homozygous	Self mapped		0.926829	5	0.154412
Fvb2	7184671..7184678	Deletion	TGAAGACC	-	No	8	Heterozygous	Self mapped		0.153846	5	0.444633
Fvb2	7187084..7187092	Deletion	CATCGAGTT	-	No	9	Heterozygous	Self mapped		0.21875	7	0.7125
Fvb2	7206042..7206050	Deletion	AGTATGTCA	-	No	9	Heterozygous	Self mapped		0.217391	5	0.505952
Fvb2	7220977..7220997	Deletion	CCTTCGTCGGCTAAATTATAT	-	No	21	Heterozygous	Self mapped		0.25	3	0.7
Fvb2	7254530^7254531	Insertion	-	AAAAA	No	5	Heterozygous	Paired breakpoint		0.692308	8	0.019009
Fvb2	7263747..7263778	Deletion	GGGTTATTATAGTAAAAACAAAATTAAAATCA	-	No	32	Homozygous	Self mapped		1	3	0.099442
Fvb2	7274092..7274097	Deletion	TTGAAT	-	No	6	Heterozygous	Self mapped		0.611111	10	0.449389
Fvb2	7298112^7298113	Insertion	-	CACACACA	No	8	Heterozygous	Self mapped		0.263158	3	0.0634921
Fvb2	7299075..7299242	Deletion	TAGTCACATAGATGAATATTTATATTGATAGTTATATAGACAGATTAATATGGTTCACAAATGTAGCATGTATGTAACTACCCACGTAACTATCAAACTGTAGTTACATAGATAGTTACATAGAACTACATGCATAGTGATAGTTACATAGATGCATAATTACATGGA	-	No	168	Heterozygous	Self mapped		0.344828	3	0.9
Fvb2	7317441^7317442	Insertion	-	TTTTC	No	5	Homozygous	Self mapped	T	0.958333	4	0.0018544
Fvb2	7370875^7370876	Insertion	-	TTTTTTTTTT	No	10	Heterozygous	Self mapped		0.578947	3	0.00511364
Fvb2	7381566^7381567	Insertion	-	TT	No	2	Heterozygous	Self mapped	A	0.6	2	0.0241071
Fvb2	7390529..7390531	Deletion	ACT	-	No	3	Heterozygous	Paired breakpoint	ACT	0.512195	6	0.505515
Fvb2	7410129..7410135	Deletion	GGGGTTA	-	No	7	Heterozygous	Paired breakpoint		0.382979	8	0.328125
Fvb2	7501311..7501314	Deletion	ATAT	-	No	4	Heterozygous	Paired breakpoint	AT	0.546875	19	0.544444
Fvb2	7511025^7511026	Insertion	-	AAAAAAA	No	7	Heterozygous	Self mapped		0.617647	13	0.282991
Fvb2	7533230^7533231	Insertion	-	AAA	No	3	Heterozygous	Paired breakpoint		0.744186	5	0.025
Fvb2	7540498..7540537	Deletion	GACATCTCTTTTATGTAATTTTGAAAGATGATGCAATTTG	-	No	40	Heterozygous	Self mapped		0.117647	4	0.875
Fvb2	7635575..7635578	Deletion	AAGA	-	No	4	Heterozygous	Self mapped		0.64	3	0.429545
Fvb2	7636466	Deletion	A	-	No	1	Heterozygous	Self mapped		0.276596	3	0.0026455
Fvb2	7710610..7710718	Deletion	ATAACCTGAAAGTGCCAGACAACACAACATACACAATAAGTCTCTGCACAACAAATAAGAAGTAACAAAAAATATGAAATCGGATGGTAATATTCGCTGGTGCAAAGCA	-	No	109	Heterozygous	Self mapped		0.190476	4	0.7
Fvb2	7773083..7773179	Deletion	TTCGAGTTCGCGTACGACGCTACAGTGATATGATGTGGGGAGGTGAGCGGGACCTAGGCGAAGTCTGTTTTGGACACGTGTTGCATGAATTGCGCGG	-	No	97	Heterozygous	Self mapped		0.153846	4	0.592105
Fvb2	7785495^7785496	Insertion	-	AAAAAAAAACCCCCCCAAAAACCCAAAA	No	28	Homozygous	Paired breakpoint		0.853333	7	0
Fvb2	7819891^7819892	Insertion	-	TTT	No	3	Heterozygous	Self mapped		0.65	4	0.5625
Fvb2	7859570..7859577	Deletion	AACACACA	-	No	8	Heterozygous	Self mapped		0.418605	11	0.346997
Fvb2	7881068..7881153	Deletion	TTATCTGGGACAATAGCCGACGAATTTCTTAAATGTTTCGTCGACCATAGTCTGAGACTTTAGCCGACGACGATATTCGTCGGCTA	-	No	86	Heterozygous	Self mapped		0.222222	2	0.306818
Fvb2	7941453..7941457	Deletion	ATGAC	-	No	5	Heterozygous	Self mapped		0.28	4	0.5625
Fvb2	7941918^7941919	Insertion	-	TTAA	No	4	Heterozygous	Self mapped		0.530612	6	0.725275
Fvb2	7973194^7973195	Insertion	-	TTT	No	3	Homozygous	Paired breakpoint		0.909091	10	0.357143
Fvb2	7986958^7986959	Insertion	-	AAAAAAA	No	7	Homozygous	Self mapped	A	1	4	0.134266
Fvb2	8011526..8011551	Deletion	CATATATAGAACTCACCAAATGGGTG	-	No	26	Heterozygous	Self mapped		0.291667	7	0.495356
Fvb2	8067749..8067773	Deletion	TAATATCTATAAAATAATTATCTAT	-	No	25	Heterozygous	Self mapped		0.133333	2	0.135338
Fvb2	8106880^8106881	Insertion	-	TTT	No	3	Heterozygous	Self mapped	T	0.772727	7	0.583333
Fvb2	8197869..8197875	Deletion	TGTTTGA	-	No	7	Heterozygous	Self mapped		0.285714	2	0.0806391
Fvb2	8212487..8212517	Deletion	ATGAATCCAGATTTAGGGATAGAAGTAGATG	-	No	31	Heterozygous	Self mapped		0.111111	5	0.708333
Fvb2	8244997..8245004	Deletion	GTATAGAC	-	No	8	Homozygous	Self mapped		0.811475	99	0.358456
Fvb2	8245473^8245474	Insertion	-	TT	No	2	Homozygous	Paired breakpoint		1	5	0.0742424
Fvb2	8246434^8246435	Insertion	-	AAAAAAA	No	7	Homozygous	Paired breakpoint		1	16	0.00251124
Fvb2	8287809^8287810	Insertion	-	AAAA	No	4	Homozygous	Paired breakpoint		0.864407	14	0.0557904
Fvb2	8304305^8304306	Insertion	-	AAAAAAAAGA	No	10	Homozygous	Self mapped		1	2	0.0190476
Fvb2	8309503..8309525	Deletion	GGTTTAAAATTGGGGATTTTTAT	-	No	23	Heterozygous	Self mapped		0.283019	2	0.424837
Fvb2	8611307^8611308	Insertion	-	TA	No	2	Heterozygous	Paired breakpoint		0.387755	8	0.351562
Fvb2	8720758..8720779	Deletion	CAGCTACATTTGTTATATGTAG	-	No	22	Heterozygous	Self mapped		0.596491	33	0.551471
Fvb2	8792023^8792024	Insertion	-	ATCT	No	4	Heterozygous	Self mapped		0.241379	5	0.429545
Fvb2	8795900..8795906	Deletion	TTTTTCT	-	No	7	Heterozygous	Self mapped		0.2	5	0.486111
Fvb2	8809544..8809560	Deletion	TATATAAATATATCAGG	-	No	17	Heterozygous	Self mapped	TA	0.5	3	0.888889
Fvb2	8813855^8813856	Insertion	-	TA	No	2	Heterozygous	Self mapped		0.363636	3	0.00808081
Fvb2	8865360..8865380	Deletion	TTTCTCAGCTGCGGACGTCCG	-	No	21	Heterozygous	Self mapped		0.409091	3	0.00511364
Fvb2	9015581..9015586	Deletion	ATATAT	-	No	6	Heterozygous	Self mapped	AT	0.296296	5	0.301786
Fvb2	9054527^9054528	Insertion	-	TTT	No	3	Heterozygous	Self mapped		0.470588	4	0.777778
Fvb2	9070223^9070224	Insertion	-	TTT	No	3	Heterozygous	Self mapped	T	0.56	5	0.8
Fvb2	9121263^9121264	Insertion	-	AAAA	No	4	Heterozygous	Self mapped		0.625	7	0.711111
Fvb2	9139528..9139545	Deletion	TTATGTTACTCATGAAAC	-	No	18	Heterozygous	Self mapped		0.170732	4	0.276136
Fvb2	9235519..9235596	Deletion	GTCGTCGGCTATAGTCCGGACTTTAGCCGACGAAATAATGTCGTCGGCTAAAGTCTGGACTATAGCCGACGAAAAAAT	-	No	78	Heterozygous	Self mapped		0.25	2	0.160714
Fvb2	9361369..9361421	Deletion	TAAAATATTTCGTCGGCTATAGTTATTTTTTAATTTTTATAAGGTTTAGCCGA	-	No	53	Heterozygous	Self mapped		0.578947	2	0.371429
Fvb2	9381327..9381330	Deletion	AAGC	-	No	4	Homozygous	Self mapped		0.925054	229	0.583333
Fvb2	9411640..9411657	Deletion	TCCCCTCCACACTTGACC	-	No	18	Heterozygous	Self mapped		0.227273	4	0.5
Fvb2	9504755^9504756	Insertion	-	AAA	No	3	Homozygous	Self mapped	A	0.916667	2	0.777778
Fvb2	9603726..9603739	Deletion	CTTGGGACATTTTG	-	No	14	Heterozygous	Paired breakpoint		0.262295	16	0.409704
Fvb2	9605223^9605224	Insertion	-	CTAC	No	4	Heterozygous	Self mapped		0.2	4	0.593407
Fvb2	9606626^9606627	Insertion	-	TCTC	No	4	Heterozygous	Paired breakpoint		0.52	10	0.0790418
Fvb2	9625169..9625183	Deletion	TATGTACTACACATG	-	No	15	Heterozygous	Paired breakpoint		0.0897436	16	0.109688
Fvb2	9700297..9700303	Deletion	TGGAATG	-	No	7	Heterozygous	Self mapped		0.23913	4	0.622222
Fvb2	9761891..9761894	Deletion	TTTT	-	No	4	Homozygous	Self mapped	T	0.944444	3	0.8
Fvb2	9812796^9812797	Insertion	-	ATCG	No	4	Heterozygous	Self mapped		0.266667	2	0.705128
Fvb2	9816088^9816089	Insertion	-	TCCACATCTTCATATTCCCTGGAGAACCAACCAAATAAAATTCAATGACTGTTCATCATGTGGGCAGGGATCGATGCACTACATTTCTAGCTTGATTCCAGTTACTCATAAAGTTTAGGAAAGATAATCCAAGAAAATGG	No	140	Heterozygous	Tandem duplication		0.277108	19	0.00917412
Fvb2	9876771^9876772	Insertion	-	AA	No	2	Homozygous	Paired breakpoint		0.918367	5	0.00826531
Fvb2	9911010^9911011	Insertion	-	TATATA	No	6	Heterozygous	Self mapped	TA	0.666667	4	0.279018
Fvb2	9924543..9924581	Deletion	GAGGAGGGAGGAGAGGAGGNNNNNNNNNNNNNNNNNNNN	-	No	39	Homozygous	Self mapped		1	4	0.0117188
Fvb2	9924545..9924583	Deletion	GGAGGGAGGAGAGGAGGNNNNNNNNNNNNNNNNNNNNGA	-	No	39	Homozygous	Self mapped		0.8	2	0.0183566
Fvb2	9979308^9979309	Insertion	-	CAAT	No	4	Heterozygous	Self mapped		0.424242	7	0.16993
Fvb2	9987464^9987465	Insertion	-	GTAC	No	4	Heterozygous	Paired breakpoint		0.476636	12	0.505102
Fvb2	9987808..9987823	Deletion	ATTTGAGCAGATTATG	-	No	16	Heterozygous	Self mapped		0.128205	5	0.475962
Fvb2	10061806..10061811	Deletion	CCAAAT	-	No	6	Heterozygous	Self mapped		0.375	2	1
Fvb2	10254826^10254827	Insertion	-	TTT	No	3	Homozygous	Self mapped	T	1	2	0.401786
Fvb2	10277340^10277341	Insertion	-	AA	No	2	Heterozygous	Self mapped	A	0.615385	3	0.0241071
Fvb2	10278323^10278324	Insertion	-	TG	No	2	Heterozygous	Paired breakpoint		0.495614	7	0.533333
Fvb2	10296206..10296219	Deletion	TAAATATAGAGATA	-	No	14	Homozygous	Self mapped		0.818182	4	0.428571
Fvb2	10348344..10348371	Deletion	GAGAGAGAGAGAGAGAGAGAGAGAGAGA	-	No	28	Homozygous	Paired breakpoint	GA	0.867347	4	0.062004
Fvb2	10456558^10456559	Insertion	-	AAA	No	3	Heterozygous	Self mapped		0.692308	4	0.194444
Fvb2	10496563..10496571	Deletion	TCAACTGAA	-	No	9	Heterozygous	Self mapped		0.333333	3	0.606061
Fvb2	10504438^10504439	Insertion	-	A	No	1	Heterozygous	Paired breakpoint		0.542553	6	0
Fvb2	10506165..10506176	Deletion	ATGTAACTATCC	-	No	12	Heterozygous	Self mapped		0.125	5	0.4375
Fvb2	10506426..10506469	Deletion	TCATGTAACTATCTATGTAACTATTTATGTAACTATGTATGTAA	-	No	44	Heterozygous	Self mapped		0.25	11	0.503268
Fvb2	10530624^10530625	Insertion	-	AA	No	2	Homozygous	Paired breakpoint		0.818182	4	0.222222
Fvb2	10535364^10535365	Insertion	-	TTT	No	3	Heterozygous	Paired breakpoint		0.666667	5	0.0659559
Fvb2	10540432^10540433	Insertion	-	TGCA	No	4	Heterozygous	Self mapped		0.571429	10	0.352564
Fvb2	10549761^10549762	Insertion	-	GGCTATTGGAAGAGGTTGATATTGTGTGTATTGCAAATCGGTGAATAAAGTAAATTTAAAATTAAAAAAATATATAGGTGAGGTGAGAAGAGATCGAATGTAGGGTGAACAAAGCAAATTTGAAATTAAAAAAATATATGTATGGTGAAAAAAGAATTTAGGATGAATAAAGCAAAAATGGGAAAAGG	No	188	Heterozygous	Tandem duplication		0.355556	12	0.154635
Fvb2	10683971..10683986	Deletion	CAAAGAAAAATAAATA	-	No	16	Heterozygous	Self mapped		0.208333	3	0.509091
Fvb2	10696649^10696650	Insertion	-	AAAAAA	No	6	Homozygous	Self mapped	A	1	3	0.0227273
Fvb2	10709326..10709331	Deletion	CAAAAG	-	No	6	Heterozygous	Self mapped	AAGCAA	0.447761	9	0.430147
Fvb2	10842761^10842762	Insertion	-	TTTTTTTTTTTTTCCCCCTTTTTTAAATTCCTT	No	33	Heterozygous	Paired breakpoint		0.723077	9	0.0213922
Fvb2	10865765..10865786	Deletion	GAGAGAGAGAGAGAGAGAGATT	-	No	22	Heterozygous	Self mapped		0.157895	2	0.0010101
Fvb2	10911839^10911840	Insertion	-	TCCCTGAAAAATCGTGGAATTTAAAAAAAAAAAACTAACTTTTGTTTTTTAATATTAGCCTTCAAAAACTTTTCAAAAAAAAAAAAATCCT	No	91	Heterozygous	Tandem duplication		0.594203	11	0.167815
Fvb2	10911862^10911863	Insertion	-	AAAAAAAAAAACTAACTTTTGTTTTTTAATATTAGCCTTCAAAAACTTTTCAAAAAAAAAAAAATCCT	No	68	Homozygous	Tandem duplication		0.816092	12	0.156258
Fvb2	11048363^11048364	Insertion	-	A	No	1	Heterozygous	Paired breakpoint		0.783133	5	0.166667
Fvb2	11078115^11078116	Insertion	-	TATATGTATTTCAATTTCTGGTTATTTTTTTCTTTCAATTTGTGGTTTGCTCTGTAAAGCCTTGCTACTCTCCTAATTCATGTA	No	84	Heterozygous	Tandem duplication		0.483871	23	0.244286
Fvb2	11078470^11078471	Insertion	-	AAAAGTTTATT	No	11	Heterozygous	Self mapped		0.125	2	0.355731
Fvb2	11119212^11119213	Insertion	-	T	No	1	Heterozygous	Self mapped		0.105263	2	0.45
Fvb2	11125339..11125442	Deletion	GCTCGTGGCCCAAACCCGATCAACGTCAAGCCTCTACGACCCTTGATCAACTCTCGTCTTCAAGCCTTTCAACAAATCAAAACTTCTACCAAGTTCTTCAACAA	-	No	104	Heterozygous	Self mapped		0.64	13	0.362637
Fvb2	11184423^11184424	Insertion	-	TTTT	No	4	Heterozygous	Self mapped		0.333333	2	0.4375
Fvb2	11218007^11218008	Insertion	-	AA	No	2	Heterozygous	Self mapped		0.71875	2	0.0591856
Fvb2	11218074..11218077	Deletion	GGCA	-	No	4	Heterozygous	Self mapped		0.551724	4	0.711111
Fvb2	11237502..11237521	Deletion	CTTGTAGCACCTCCAGCACC	-	No	20	Heterozygous	Self mapped		0.181818	8	0.431391
Fvb2	11301787..11301806	Deletion	TTTCTCTCCCACCTCCCACG	-	No	20	Heterozygous	Self mapped		0.53125	7	0.443223
Fvb2	11305927^11305928	Insertion	-	CAAAAAAAATATATACATTTCCTAAATACTAAATACAAATATACACTTCCTAAATAAAAATATACACTTCATAAATA	No	77	Heterozygous	Tandem duplication		0.38806	8	0.0955102
Fvb2	11320503^11320504	Insertion	-	AAAGTCATAAAACA	No	14	Heterozygous	Paired breakpoint		0.304762	13	0.236975
Fvb2	11401067..11401072	Deletion	GGTGGA	-	No	6	Heterozygous	Paired breakpoint	GGTGGA	0.442857	10	0.365008
Fvb2	11429788..11429799	Deletion	TTTGATTTTGTT	-	No	12	Heterozygous	Self mapped		0.481481	10	0.225184
Fvb2	11439185..11439188	Deletion	TCTC	-	No	4	Heterozygous	Self mapped	TC	0.62069	7	0.279018
Fvb2	11458882..11458896	Deletion	GAAAGAAAGAAAGAA	-	No	15	Heterozygous	Self mapped	AAAG	0.761905	3	0.671053
Fvb2	11481609^11481610	Insertion	-	GTGCGG	No	6	Heterozygous	Self mapped		0.714286	3	0.75
Fvb2	11530536^11530537	Insertion	-	AAAA	No	4	Heterozygous	Self mapped		0.785714	3	0.448718
Fvb2	11555764..11555769	Deletion	AAATTT	-	No	6	Heterozygous	Self mapped		0.5	6	0.226648
Fvb2	11636223^11636224	Insertion	-	AAAAAAT	No	7	Heterozygous	Self mapped		0.263158	5	0.198658
Fvb2	11695184..11695206	Deletion	TGAGGGTTACGAAAGTGAGGGAC	-	No	23	Heterozygous	Paired breakpoint		0.318182	4	0.685714
Fvb2	11727546^11727547	Insertion	-	CCCCCTCTCTCTCTC	No	15	Homozygous	Self mapped		0.869565	2	0.00412088
Fvb2	11733639^11733640	Insertion	-	CTCTATA	No	7	Heterozygous	Paired breakpoint		0.326087	14	0.458333
Fvb2	11752269..11752296	Deletion	AAAAAAAAAAAACCATAATCGGGCCAGC	-	No	28	Homozygous	Self mapped		1	5	0.387879
Fvb2	11766706..11766733	Deletion	ATGTATTGCAGTCTAAGCATTCACTAAC	-	No	28	Heterozygous	Paired breakpoint		0.269663	18	0.33045
Fvb2	11993607^11993608	Insertion	-	AAA	No	3	Heterozygous	Self mapped		0.52381	3	0.4
Fvb2	12017991^12017992	Insertion	-	TTTGAGAG	No	8	Heterozygous	Self mapped		0.181818	5	0.335156
Fvb2	12039448..12039467	Deletion	GGCTTTCTGGATCGAGTCCA	-	No	20	Heterozygous	Self mapped		0.3125	8	0.542857
Fvb2	12044227^12044228	Insertion	-	AAAA	No	4	Homozygous	Self mapped		0.833333	7	0.291667
Fvb2	12170459^12170460	Insertion	-	TTT	No	3	Heterozygous	Paired breakpoint		0.692308	5	0.0388889
Fvb2	12252616^12252617	Insertion	-	AAA	No	3	Heterozygous	Self mapped		0.7	2	0.429545
Fvb2	12274536^12274537	Insertion	-	TGTA	No	4	Heterozygous	Self mapped		0.269231	7	0.622222
Fvb2	12274985..12274992	Deletion	ATATATCC	-	No	8	Heterozygous	Self mapped		0.536585	18	0.403846
Fvb2	12275035^12275036	Insertion	-	ATTA	No	4	Homozygous	Paired breakpoint		0.833977	48	0.254317
Fvb2	12276577..12276582	Deletion	AGAAAG	-	No	6	Heterozygous	Self mapped		0.603448	16	0.4
Fvb2	12282289..12282292	Deletion	TTAA	-	No	4	Heterozygous	Paired breakpoint		0.59292	20	0.578571
Fvb2	12285301^12285302	Insertion	-	TT	No	2	Heterozygous	Self mapped	T	0.666667	2	0.042328
Fvb2	12309163..12309184	Deletion	GTCCAAGTACGTGGGTGTTAGA	-	No	22	Heterozygous	Paired breakpoint		0.528926	47	0.412786
Fvb2	12309250..12309257	Deletion	TCAAGCAT	-	No	8	Heterozygous	Self mapped	TCAAGCAT	0.5	22	0.129523
Fvb2	12309255..12309262	Deletion	CATTCAAG	-	No	8	Heterozygous	Self mapped	TCAAGCAT	0.532258	7	0.304912
Fvb2	12309331..12309338	Deletion	TTTCTCCC	-	No	8	Heterozygous	Self mapped		0.617647	8	0.473958
Fvb2	12309483..12309530	Deletion	ATCATCCCATCTTCCTTTCATTCTCAAGTCCTCAGTCCTCACCCAGAT	-	No	48	Heterozygous	Self mapped		0.544444	35	0.73125
Fvb2	12395371..12395391	Deletion	ACGCTGCTAGAGTCTTCTGGA	-	No	21	Heterozygous	Self mapped		0.285714	3	0.452679
Fvb2	12395484^12395485	Insertion	-	ATATATATGTGT	No	12	Heterozygous	Self mapped		0.333333	4	0.0112782
Fvb2	12395799..12395802	Deletion	TTAA	-	No	4	Heterozygous	Paired breakpoint	TTAA	0.511364	10	0.119097
Fvb2	12479369..12479557	Deletion	ATGTTATAGGGTGCAAAACAACAAAAACTGAGGTTCTGGAAACTTTACTACCCCTAGTAAAGTATGTGTTAGGCTGCAGAACAACAAAATCTGATACTCTCGAAACATTACTATCCCCAGTAAAATATGTGTTAGGCTGCAAAACAAGTAAATCTAAGGACTTGGAAACATTACTGCCCCCAGTACAGT	-	No	189	Heterozygous	Self mapped		0.333333	3	0.736364
Fvb2	12483579..12483593	Deletion	TTTGAAACAACGCCG	-	No	15	Heterozygous	Self mapped		0.09	3	0.619048
Fvb2	12488451..12488485	Deletion	CTTCTAGCTTTCTATACAACCAGTTGATGAAAATT	-	No	35	Heterozygous	Self mapped		0.266667	13	0.607143
Fvb2	12490542^12490543	Insertion	-	AAA	No	3	Heterozygous	Self mapped		0.619048	4	0.875
Fvb2	12539903^12539904	Insertion	-	TATATATA	No	8	Heterozygous	Self mapped	TA	0.230769	2	0.0227273
Fvb2	12559551^12559552	Insertion	-	TT	No	2	Heterozygous	Self mapped	T	0.689655	3	0.727273
Fvb2	12602564^12602565	Insertion	-	AA	No	2	Homozygous	Self mapped	A	0.961538	5	0.00559441
Fvb2	12666785..12666790	Deletion	TCCTTT	-	No	6	Heterozygous	Self mapped		0.553191	4	0.457143
Fvb2	12682830^12682831	Insertion	-	AAAA	No	4	Heterozygous	Self mapped		0.666667	3	0.0742424
Fvb2	12907958^12907959	Insertion	-	TTTT	No	4	Homozygous	Self mapped		0.811594	6	0.483516
Fvb2	12935885..12935913	Deletion	ACTACGATTCGAATATCGAATCCCATGTT	-	No	29	Heterozygous	Self mapped		0.209677	10	0.6875
Fvb2	12954412..12954422	Deletion	CTCGGACACGT	-	No	11	Heterozygous	Self mapped		0.157895	2	0.777778
Fvb2	12980335..12980361	Deletion	GACTTTAGCCGACGAAAAAATGCTTCG	-	No	27	Heterozygous	Self mapped		0.645161	15	0.143081
Fvb2	12980358^12980359	Insertion	-	CCGACGAAAAAATGCT	No	16	Heterozygous	Self mapped		0.571429	5	0.475329
Fvb2	12998874^12998875	Insertion	-	CATGAAAATATGAAAA	No	16	Heterozygous	Paired breakpoint		0.246154	5	0
Fvb2	13017259^13017260	Insertion	-	GGCC	No	4	Heterozygous	Self mapped	CATGG	0.765152	23	0.200275
Fvb2	13021903..13022008	Deletion	ATAAAAGTAGACTTTCTGGAAATCTAAATTGTTCTTGAGATTGAACCAACCCAAGGTAAAAGATGCAAAGTCTACATTTAACATAAGACACTAACTAACTTTTTTC	-	No	106	Homozygous	Self mapped		1	15	0.505952
Fvb2	13073418^13073419	Insertion	-	TTT	No	3	Heterozygous	Self mapped	T	0.08	2	0.75
Fvb2	13080380..13080383	Deletion	AAGA	-	No	4	Homozygous	Self mapped		1	8	0.257143
Fvb2	13085477^13085478	Insertion	-	CAGTAGTTTA	No	10	Heterozygous	Paired breakpoint		0.489209	32	0.116373
Fvb2	13134131^13134132	Insertion	-	GGATGAGAGCCCGAGCCTCACATTCCGGAACTCT	No	34	Heterozygous	Tandem duplication		0.2625	13	0.496324
Fvb2	13191476..13191626	Deletion	CGTCCGGCCGCCAGGGACCGCCGGACCACCCCAATTCTGACCCCCGCCACCTCCTCTCCCTCCCCGGCCTAGTGACTGAGCATCTAACCCGCTGGAAGAGGAGAAAACCTCCGACCACCTCCGGAAAGCTTTTCGCAGGAAATCCCACCTC	-	No	151	Heterozygous	Self mapped		0.4375	5	0.733333
Fvb2	13238889..13238926	Deletion	TATATATATATATATATANNNNNNNNNNNNNNNNNNNN	-	No	38	Homozygous	Self mapped		1	2	0.00354021
Fvb2	13240081..13240089	Deletion	AAACAAAAC	-	No	9	Heterozygous	Self mapped		0.121212	2	0.291667
Fvb2	13288476^13288477	Insertion	-	AAAA	No	4	Homozygous	Self mapped	A	0.8	2	0.222527
Fvb2	13295459^13295460	Insertion	-	GTGTGTGTGTGT	No	12	Homozygous	Self mapped	TA	0.9	4	0.0156094
Fvb2	13385174^13385175	Insertion	-	AAATTT	No	6	Homozygous	Paired breakpoint		1	10	0.175
Fvb2	13389316..13389343	Deletion	AGTTGGTCTTAAATGCGTCAGTCTCAGG	-	No	28	Heterozygous	Self mapped		0.0857143	3	0.285714
Fvb2	13424112..13424131	Deletion	ATAAATTGCTTGCATGATCT	-	No	20	Homozygous	Self mapped		0.920354	162	0.236979
Fvb2	13432481^13432482	Insertion	-	TTT	No	3	Heterozygous	Self mapped		0.636364	3	0.5
Fvb2	13486785^13486786	Insertion	-	AAA	No	3	Homozygous	Paired breakpoint		0.807018	6	0.375
Fvb2	13500970^13500971	Insertion	-	TTCTTT	No	6	Heterozygous	Paired breakpoint		0.541353	25	0.0845309
Fvb2	13501076..13501080	Deletion	ATTCG	-	No	5	Heterozygous	Self mapped		0.0714286	2	0.327273
Fvb2	13538093..13538109	Deletion	CCATATTTTTTTCACAT	-	No	17	Heterozygous	Self mapped		0.290323	6	0.678571
Fvb2	13540873^13540874	Insertion	-	TAC	No	3	Heterozygous	Self mapped		0.6	10	0.8
Fvb2	13715906..13715935	Deletion	ACCTGATTCCGACGACTTGCCGGAATATTT	-	No	30	Heterozygous	Self mapped		0.173913	2	0.654545
Fvb2	13717170^13717171	Insertion	-	AAG	No	3	Heterozygous	Self mapped		0.222222	2	0.17982
Fvb2	13777061^13777062	Insertion	-	TTTTTTTTTTTTTGGGGGATTTTTTTGTTT	No	30	Heterozygous	Paired breakpoint		0.784314	6	0.0103022
Fvb2	13803162..13803245	Deletion	CACTATAATTCGTCGGCTAAAACCATCTTAGCCGACGAATTAAAGTGTATTTCGTCGGCTAAACTCATCTTAGCTGACGAAATA	-	No	84	Heterozygous	Self mapped		0.532609	4	0.30625
Fvb2	13836283^13836284	Insertion	-	TT	No	2	Homozygous	Paired breakpoint		0.888889	4	0.0533333
Fvb2	13841602^13841603	Insertion	-	AAA	No	3	Heterozygous	Paired breakpoint		0.737705	7	0.132168
Fvb2	14091904^14091905	Insertion	-	AA	No	2	Homozygous	Paired breakpoint		0.806452	6	0.5625
Fvb2	14110345^14110346	Insertion	-	TTT	No	3	Homozygous	Self mapped	T	0.944444	2	0.0166749
Fvb2	14111277..14111343	Deletion	GGAAAATCAAATCGACAAAGAAGGACATTGATAGAAGGACCTTCGAGAAAATCAAATCGACAAAGAA	-	No	67	Heterozygous	Self mapped		0.784946	51	0.642857
Fvb2	14111428^14111429	Insertion	-	AAA	No	3	Homozygous	Self mapped	A	0.942029	6	0.291667
Fvb2	14150865^14150866	Insertion	-	AA	No	2	Homozygous	Paired breakpoint		0.87037	7	0.0142857
Fvb2	14272148^14272149	Insertion	-	AAAG	No	4	Homozygous	Paired breakpoint		0.918367	7	0.103704
Fvb2	14323121..14323124	Deletion	ATTG	-	No	4	Heterozygous	Self mapped		0.26087	3	0.381818
Fvb2	14351999..14352003	Deletion	AAATA	-	No	5	Homozygous	Self mapped	A	1	11	0.0681818
Fvb2	14428448..14428455	Deletion	AAGTGTTG	-	No	8	Heterozygous	Paired breakpoint		0.246575	8	0.23569
Fvb2	14448368..14448380	Deletion	CCGCACCAAAAAC	-	No	13	Homozygous	Self mapped		0.846154	6	0.559211
Fvb2	14594229^14594230	Insertion	-	TAA	No	3	Heterozygous	Paired breakpoint		0.666667	6	0.00185904
Fvb2	14599521^14599522	Insertion	-	AAAA	No	4	Heterozygous	Paired breakpoint		0.789474	8	0.135249
Fvb2	14642463..14642612	Deletion	GTTGCTGGAACCACATTCCGTATCCTAAATCCATTTTTTGTGGCCTTTGCCTCGGGACGTACGGTGAAAGTAAAATAAAATGTATTCGATACCTGTTTCAAACATGAGATAGTAAAGATATGCACGTCTTAAATTCCCAGGGCAGTCAGC	-	No	150	Heterozygous	Cross mapped breakpoints		0.345912	18	0.521053
Fvb2	14643909^14643910	Insertion	-	GAAAAAAGTTC	No	11	Heterozygous	Paired breakpoint		0.44186	16	0.16145
Fvb2	14652676..14652690	Deletion	GCTTCACCAGGGCCT	-	No	15	Heterozygous	Self mapped		0.328571	5	0.690625
Fvb2	14653189..14653211	Deletion	ATGGTGACTAGGAAGGATCAGAA	-	No	23	Heterozygous	Paired breakpoint		0.180645	17	0.199759
Fvb2	14661251..14661255	Deletion	GGATC	-	No	5	Homozygous	Paired breakpoint		0.985425	495	0.104403
Fvb2	14742668^14742669	Insertion	-	AA	No	2	Heterozygous	Paired breakpoint		0.610169	4	0.3125
Fvb2	14859092..14859098	Deletion	AACCCTT	-	No	7	Heterozygous	Self mapped		0.115385	2	0.302198
Fvb2	14936770..14936788	Deletion	CTTAAGTGTAAAGTTTTTT	-	No	19	Heterozygous	Paired breakpoint		0.315789	4	0
Fvb2	15034449..15034528	Deletion	TATATGATGCTTGGTAGGAAGCGTAGTACTTGTAAGAATAGAAGTGTAACTTGACTAAAAAAAAAAAAAAACGTAGTACT	-	No	80	Heterozygous	Self mapped		0.481481	3	0.411765
Fvb2	15041033^15041034	Insertion	-	AA	No	2	Heterozygous	Paired breakpoint		0.74	6	0.3
Fvb2	15047143^15047144	Insertion	-	TTTTTTTTTTTTTT	No	14	Homozygous	Paired breakpoint		0.914286	11	1.03834e-06
Fvb2	15158393..15158424	Deletion	GTTTTGCTGCTTCTCTTGGAGGTCTGCTTCTC	-	No	32	Heterozygous	Self mapped		0.606061	18	0.525
Fvb2	15159506..15159544	Deletion	AAATTCATGCATCAGTATATAGTGGTACTCATTCCTTGC	-	No	39	Heterozygous	Paired breakpoint		0.578431	47	0.278561
Fvb2	15160062..15160067	Deletion	TATATA	-	No	6	Heterozygous	Paired breakpoint		0.666667	16	0.0385894
Fvb2	15173454^15173455	Insertion	-	AAA	No	3	Homozygous	Self mapped	A	1	2	0.4375
Fvb2	15185529^15185530	Insertion	-	AAAAT	No	5	Homozygous	Self mapped	A	0.904762	8	0.0765399
Fvb2	15248674^15248675	Insertion	-	GA	No	2	Homozygous	Self mapped	A	1	2	0.0391608
Fvb2	15277133..15277143	Deletion	GAAAGACTAAC	-	No	11	Heterozygous	Self mapped		0.331875	9	0.448611
Fvb2	15366942..15366947	Deletion	TTCTAA	-	No	6	Heterozygous	Self mapped		0.384615	9	0.818182
Fvb2	15402363^15402364	Insertion	-	A	No	1	Homozygous	Paired breakpoint		1	5	0
Fvb2	15421042^15421043	Insertion	-	TTTTTTTTTT	No	10	Homozygous	Paired breakpoint		0.857143	4	0
Fvb2	15498686..15498687	Deletion	CA	-	No	2	Homozygous	Self mapped		1	2	0.0380952
Fvb2	15527333^15527334	Insertion	-	TTTT	No	4	Homozygous	Self mapped		0.866667	3	0.483516
Fvb2	15591003..15591040	Deletion	GAGAGAGAGAGAGAGAGANNNNNNNNNNNNNNNNNNNN	-	No	38	Homozygous	Paired breakpoint		1	9	0.0659024
Fvb2	15619658..15619663	Deletion	AAAAAC	-	No	6	Homozygous	Self mapped		1	5	0.0297619
Fvb2	15625428^15625429	Insertion	-	TTCCGTTTTTTTTTCCCCCCTTTCTC	No	26	Homozygous	Self mapped		1	2	0.053356
Fvb2	15652469^15652470	Insertion	-	TTT	No	3	Heterozygous	Paired breakpoint		0.679245	8	0.133929
Fvb2	15733212..15733282	Deletion	AACGAAAAGGAAGAAAGAAAAGAAAGGTATTTGTACTCATTCGAGAATGTAAATAGTAGGAATTACAAATA	-	No	71	Heterozygous	Self mapped		0.714286	2	0.236014
Fvb2	15815718^15815719	Insertion	-	CATATTTTTTTT	No	12	Heterozygous	Self mapped		0.702128	7	0.198065
Fvb2	15835838..15835857	Deletion	TAAAGCGGTGCGGACGTCCG	-	No	20	Heterozygous	Self mapped		0.285714	2	0.875
Fvb2	15904962^15904963	Insertion	-	TTTTT	No	5	Homozygous	Paired breakpoint		1	16	0.218878
Fvb2	15912043..15912163	Deletion	TTGACGGGTTTTGGGAAGTGGGTGATAGCGATCTGTTCCGGCGAATGTTGTTTGTATTTTCTCTGTGTTATCTCATCAGGTTTCTAATCAGGTTTCTCTCTATGTTATCTCATCAGGTTAG	-	No	121	Heterozygous	Self mapped		0.0833333	2	0.000673401
Fvb2	15914746^15914747	Insertion	-	ACACCACCAATTATTCGAAGGCAACTCATAAATCCAAAACAACATATTAATCGAAGGCAACTCATAAATTGAAGGCTACATATTAA	No	86	Heterozygous	Tandem duplication		0.293333	12	0.21978
Fvb2	15920156^15920157	Insertion	-	AA	No	2	Homozygous	Paired breakpoint		0.830508	8	0.0258502
Fvb2	15929461^15929462	Insertion	-	TT	No	2	Homozygous	Paired breakpoint		0.944444	6	0.12
Fvb2	15964220^15964221	Insertion	-	AA	No	2	Heterozygous	Paired breakpoint		0.6875	4	0.223684
Fvb2	15975943^15975944	Insertion	-	AAA	No	3	Heterozygous	Paired breakpoint		0.738095	5	0.00795455
Fvb2	15978074^15978075	Insertion	-	AA	No	2	Homozygous	Paired breakpoint		0.892857	8	0.24
Fvb2	16015516^16015517	Insertion	-	AACAGAAATCGATAAGAAAAAGAAAATAAAAATCAAACAAGTATAGAAGACACCCAACTCAAAACAACCGAATAGTAAATAAACCACCACAAGCACACTAACACACACAACCTGGTCAGGTTCCCCAATATCAAAACTGGTACTCCAACCCCTATAAAAGTGGGAGAACTAATCTTCAAAACTGGTACTTCAACCCCAAGGAAAGAAGGAGCACCAATCTTCAAAAC	No	227	Heterozygous	Tandem duplication		0.5	47	0.144906
Fvb2	16019742^16019743	Insertion	-	AAA	No	3	Heterozygous	Self mapped	A	0.533333	3	0.45
Fvb2	16081270^16081271	Insertion	-	AA	No	2	Heterozygous	Paired breakpoint		0.717949	4	0.3125
Fvb2	16105336^16105337	Insertion	-	AAA	No	3	Homozygous	Self mapped	A	1	3	0.4375
Fvb2	16139880^16139881	Insertion	-	TTT	No	3	Homozygous	Paired breakpoint		1	5	0.200893
Fvb2	16277919..16278054	Deletion	AGGGGTCAATAAATAGCAATACATTATCTCCATTTCTATTTCATGACAATTACACACTTAATATACCCTAATAAACAACTTTATTGCCCCCTGGTAAACCCAGTATAAGTTTACTGCCCCCCAGTAAACTTCTAAT	-	No	136	Heterozygous	Self mapped		0.170732	2	0.357143
Fvb2	16278710^16278711	Insertion	-	TATTT	No	5	Homozygous	Self mapped		1	6	0.7
Fvb2	16278712^16278713	Insertion	-	TTTTTT	No	6	Homozygous	Self mapped	T	0.944444	5	0.262238
Fvb2	16278713^16278714	Insertion	-	TTTTTA	No	6	Homozygous	Self mapped	T	0.894737	3	0.291375
Fvb2	16293362..16293387	Deletion	TTCTGACGGCCGGAAAATTGCCGGCA	-	No	26	Heterozygous	Self mapped		0.315789	4	0.1869
Fvb2	16314930..16314936	Deletion	AAATTTT	-	No	7	Heterozygous	Self mapped	AAATTTT	0.304348	5	0.542857
Fvb2	16320061^16320062	Insertion	-	CTCTCTT	No	7	Heterozygous	Self mapped		0.27027	3	0.0625
Fvb2	16377302^16377303	Insertion	-	TTT	No	3	Homozygous	Paired breakpoint		0.980392	10	0.0321429
Fvb2	16512133..16512251	Deletion	TCTTATTATAAACTTAAATTTTATCTTTTAATCACTTAAACTTTGTCTCTTTATAATTGTGTTAACTAAAAAATTAAAAAAAAGATTAATTTCAATTTGAGGTGTGTAAATTTCACATC	-	No	119	Heterozygous	Cross mapped breakpoints		0.244898	10	0.144702
Fvb2	16513157..16513271	Deletion	TTGGCAAAAAAATATTTATTCCCACATCATGATTACCGAACGAGTAGCAATTAGATGATCAACATGTAAAAGGGTTTTGTATGGTTTGAGCTTAAAACCGGTCCAGTTCGAATAT	-	No	115	Heterozygous	Self mapped		0.111111	3	0.7875
Fvb2	16513283^16513284	Insertion	-	TCGGAAC	No	7	Heterozygous	Self mapped		0.391304	7	0.95
Fvb2	16513873..16513881	Deletion	GAGGTACGG	-	No	9	Heterozygous	Self mapped		0.65	10	0.22807
Fvb2	16516619^16516620	Insertion	-	TTGATGCACGTTTGGTAGTGGTAAATTTTCC	No	31	Heterozygous	Paired breakpoint		0.543478	30	0.2448
Fvb2	16666794..16666803	Deletion	TCCTCCGTCT	-	No	10	Heterozygous	Paired breakpoint		0.295455	6	0.151359
Fvb2	16777133..16777269	Deletion	ATTTTCATGAGAAATATCCAACATTTAGATGAGAAAAATCACATAAATGTAGACTTTTTGGAAATAAAAAGGGTTCTTAAGATTGAACCAACAAAATGTAAAATTTGCAAGTCTACATTTAACATAAGACAGTTATT	-	No	137	Heterozygous	Self mapped		0.467742	4	0.321429
Fvb2	16786228^16786229	Insertion	-	AAAA	No	4	Homozygous	Self mapped	A	0.809524	3	0.111888
Fvb2	16822981..16823130	Deletion	GTGCCATCGTGACACTCCATGGTGGTGATGCCTGAGGGGGCATGTCCCTGGTGGTGATGTCACAAGCTGCACTAAAGGATAGTGCAGGCTCAAGTCAATGAAAAGCATTGACATTGTAAGTGGGGGAGGGTGTCACGGTCCGCACAAAAG	-	No	150	Heterozygous	Self mapped		0.222222	2	0.680556
Fvb2	16832766..16832798	Deletion	GAAGGTTTCGGTGCGGATTTCCATTTTTGCACC	-	No	33	Heterozygous	Self mapped		0.321429	5	0.553618
Fvb2	16963135^16963136	Insertion	-	TTCTGGGCC	No	9	Heterozygous	Self mapped		0.206897	6	0.47619
Fvb2	16963552..16963592	Deletion	ATATAGGAAAATAGAATGGTTTGCGATCACAATGTGGTTGA	-	No	41	Heterozygous	Paired breakpoint		0.362069	18	0.266272
Fvb2	16987629^16987630	Insertion	-	TCTCTCTCTC	No	10	Heterozygous	Self mapped		0.4	5	0.0120536
Fvb2	17143665^17143666	Insertion	-	AA	No	2	Homozygous	Self mapped	A	0.923077	2	0.0190476
Fvb2	17158971..17158988	Deletion	GTGGAAGTGGAAGTGAAA	-	No	18	Heterozygous	Paired breakpoint		0.257143	7	0.651852
Fvb2	17189372..17189377	Deletion	ATATAT	-	No	6	Heterozygous	Self mapped	AT	0.729167	5	0.727273
Fvb2	17189699..17189702	Deletion	CATG	-	No	4	Heterozygous	Self mapped	CATGC	0.69863	21	1
Fvb2	17190400^17190401	Insertion	-	TATATATATATC	No	12	Heterozygous	Self mapped	AT	0.391304	2	0.000555099
Fvb2	17198763^17198764	Insertion	-	TTTT	No	4	Homozygous	Self mapped		0.833333	6	0.453297
Fvb2	17208178^17208179	Insertion	-	AACAGTTATTAAGAATTTATATTAAGTAGCCTATGGCCTTTGTTGAATTATTGGCATCATAACCTAGTGTTACTAATCCCTCTCTGAAAAACTGAGATTTAGGATTCAACTCATTGAAGGATTATGAGGGGCAGAGAGGAAAATTCACCGTTCTGTAGCCAA	No	162	Heterozygous	Tandem duplication		0.370968	21	0.2513
Fvb2	17284862^17284863	Insertion	-	TTTTTTT	No	7	Heterozygous	Paired breakpoint		0.769231	10	0.00537502
Fvb2	17316841^17316842	Insertion	-	AGAACACAATTGCTTGCTATTTGCAAAGACACTAGAGAAGA	No	41	Heterozygous	Tandem duplication		0.699115	42	0.245958
Fvb2	17390712..17390825	Deletion	TATTTTTTGCATATAATATTATTTTTCTCCGTTTTAATGTGTACTTATAGCCTTGGAGATATTGTTTTGCAAGATTACTACCCCCAGTATAAGTTTACTGGGGGTAATAAACTT	-	No	114	Heterozygous	Self mapped		0.173913	2	0.20668
Fvb2	17391238..17391251	Deletion	CACCGGATTCCGGT	-	No	14	Heterozygous	Self mapped		0.222222	2	0.637255
Fvb2	17496324..17496378	Deletion	TCGTTTAACTGCACTTTTATGTTGTAGGGTATGATGACTTATGTCGTTTAATTGT	-	No	55	Heterozygous	Self mapped		0.0882353	2	0.7
Fvb2	17535627^17535628	Insertion	-	AA	No	2	Homozygous	Paired breakpoint		0.8	4	0.416667
Fvb2	17681055^17681056	Insertion	-	TTTTAT	No	6	Heterozygous	Paired breakpoint		0.636364	6	9.32939e-05
Fvb2	17774819^17774820	Insertion	-	AAAAAAAAAAACGAAAAAAA	No	20	Homozygous	Paired breakpoint		0.851064	5	0.0551471
Fvb2	17865898^17865899	Insertion	-	T	No	1	Homozygous	Paired breakpoint		0.875	4	0
Fvb2	17930483^17930484	Insertion	-	TATTATGGTACATCCACATAGCATGAAATCGAAAAGGGGGAATAGTTCTCAAGAGAGATACCTGAGTAAAAAGATAGAAGCACCTCCAATCACTATGACAGAAGCACATATTTCATCTTTCTTTCACTGTGTTATTGGGTAAATGCATGACCTTGACATTCCATGTCAATCACAACATTTAT	No	182	Heterozygous	Tandem duplication		0.329114	21	0.255418
Fvb2	17993094..17993112	Deletion	AGTGGAAATCACAAGTTAC	-	No	19	Heterozygous	Paired breakpoint		0.409639	18	0.289474
Fvb2	18053661^18053662	Insertion	-	AGAAA	No	5	Homozygous	Self mapped	A	1	7	0.108333
Fvb2	18087150^18087151	Insertion	-	TTT	No	3	Heterozygous	Self mapped	TTTC	0.625	2	0.00749251
Fvb2	18151741..18151761	Deletion	TCTCATTGTACTTAGATGAGA	-	No	21	Heterozygous	Self mapped		0.297297	11	0.341518
Fvb2	18157408..18157460	Deletion	GCTGTCAAGATAAAATTTATTAATTTCTAGTGTTTTTAGTGACAGCTGTTTTC	-	No	53	Heterozygous	Self mapped		0.166667	3	0.466667
Fvb2	18167190^18167191	Insertion	-	CTCCACGGG	No	9	Homozygous	Self mapped		0.916667	3	0.727273
Fvb2	18168250^18168251	Insertion	-	TTTAGAC	No	7	Homozygous	Self mapped		0.818182	4	0.289286
Fvb2	18185072..18185087	Deletion	GTGTGTGTGTATATAC	-	No	16	Heterozygous	Self mapped		0.157895	2	0.0015873
Fvb2	18228431^18228432	Insertion	-	AA	No	2	Heterozygous	Paired breakpoint		0.730769	6	0.3125
Fvb2	18245239^18245240	Insertion	-	TTTTTTTTTTTTACG	No	15	Homozygous	Paired breakpoint		0.892857	9	3.03516e-06
Fvb2	18274545..18274706	Deletion	AGCAAAACTGATGGTCATCATGACCATCCAATCAAGAGAGAGAGAAAGAGAGAAAGAGAGAAAGAGATGATCGGATGATCATGATGAGGGAGAGCAAGAGAGAGAGATGATTTGATGACCAGATTGGATGGTCATGATGACCATCAGTTTTGTTGGTTGGCA	-	No	162	Heterozygous	Self mapped		0.0714286	2	0.525
Fvb2	18342888^18342889	Insertion	-	AA	No	2	Heterozygous	Paired breakpoint		0.577778	8	0.0328734
Fvb2	18386688^18386689	Insertion	-	CCCCCCAAAAAAG	No	13	Homozygous	Paired breakpoint		1	5	0.0293706
Fvb2	18436331^18436332	Insertion	-	TT	No	2	Heterozygous	Paired breakpoint		0.782609	9	0.46875
Fvb2	18436868^18436869	Insertion	-	TTTTTT	No	6	Homozygous	Paired breakpoint		0.818182	7	0.00378569
Fvb2	18464301..18464309	Deletion	GGTTTTTGA	-	No	9	Heterozygous	Self mapped		0.341463	13	0.671053
Fvb2	18465193..18465230	Deletion	TGGATGCCATCAACCTCTTCATGAATTTGAGCGCAACT	-	No	38	Heterozygous	Self mapped		0.243243	9	0.492188
Fvb2	18476721^18476722	Insertion	-	AAAA	No	4	Homozygous	Paired breakpoint		0.830508	15	0.125464
Fvb2	18532484..18532512	Deletion	GCTGACAGGCCGACGAAAATCTTTCGTCG	-	No	29	Heterozygous	Self mapped		0.238095	4	0.622222
Fvb2	18534777^18534778	Insertion	-	AAAA	No	4	Heterozygous	Self mapped		0.214286	3	0.106061
Fvb2	18666398^18666399	Insertion	-	AAA	No	3	Homozygous	Paired breakpoint		0.935484	5	0.0428922
Fvb2	18705382^18705383	Insertion	-	TTCAGAG	No	7	Heterozygous	Self mapped		0.470588	6	0.641667
Fvb2	18705543^18705544	Insertion	-	CTCAGAGA	No	8	Heterozygous	Self mapped		0.578947	11	0.254545
Fvb2	18736882^18736883	Insertion	-	TTTTTTT	No	7	Heterozygous	Self mapped	T	0.666667	5	0.294737
Fvb2	18917764..18917917	Deletion	AGAGAAGTGAGAGAGGATCGAGCTGAGAGAGAGAGCGCGACAGAGTGAGAGAGGGACGAGATCGATTTGAATAGTGAGAAAGCTAGGCTTGGGCAGAATTGTATTCCTGTGCGAGATCGAGCGAGAAACGATCTGTGCAAGATCGATTTGGCGT	-	No	154	Heterozygous	Self mapped		0.0769231	2	0.477273
Fvb2	18917950^18917951	Insertion	-	AGAGAGC	No	7	Heterozygous	Self mapped	GA	0.395349	4	0.0116257
Fvb2	18945433..18945536	Deletion	ATTTGACTATAGCTGACGAAATTAAAATTTCGTCGGCTAAAGAATTTATTTTCGTCGGCTAAAGTCTGTAACTTTAGCCGACGACTTTAAACATTCTTTAGCCG	-	No	104	Heterozygous	Self mapped		0.25	5	0.681818
Fvb2	19018851^19018852	Insertion	-	AA	No	2	Heterozygous	Self mapped	A	0.692308	2	0.0161616
Fvb2	19066203^19066204	Insertion	-	GAGA	No	4	Heterozygous	Self mapped	GA	0.615385	2	0.75
Fvb2	19073960..19073966	Deletion	TTCTCAC	-	No	7	Homozygous	Self mapped		0.851852	91	0.583333
Fvb2	19093107^19093108	Insertion	-	TTTTTTT	No	7	Homozygous	Self mapped	T	1	2	0.0496032
Fvb2	19098567^19098568	Insertion	-	GCATTTCCATTTCCATGAAGTTCCGTTACGCCAAATTCAGTTTCTTATCGATTGAGATATTGATAAATATCGAATTCTTTTTTTATGAAAAAGAAAAAAGAATAGGAAAAAACTACAA	No	118	Heterozygous	Tandem duplication		0.52381	16	0.0587653
Fvb2	19160335^19160336	Insertion	-	TT	No	2	Homozygous	Paired breakpoint		0.80597	6	0.75
Fvb2	19184811^19184812	Insertion	-	CATG	No	4	Heterozygous	Self mapped		0.225	4	0.572727
Fvb2	19256519^19256520	Insertion	-	TTTT	No	4	Heterozygous	Paired breakpoint		0.792453	15	0.179985
Fvb2	19294562^19294563	Insertion	-	TG	No	2	Homozygous	Paired breakpoint		0.954545	4	0.133333
Fvb2	19510325^19510326	Insertion	-	TTT	No	3	Heterozygous	Self mapped	T	0.615385	4	0.00878906
Fvb2	19623269^19623270	Insertion	-	CA	No	2	Heterozygous	Paired breakpoint		0.346154	7	0.833333
Fvb2	19757910^19757911	Insertion	-	ATAT	No	4	Heterozygous	Self mapped	AT	0.352941	3	0.525
Fvb2	19762309..19762322	Deletion	TGACCAACAAATCT	-	No	14	Heterozygous	Paired breakpoint		0.4	20	0.253416
Fvb2	19959736^19959737	Insertion	-	GAT	No	3	Heterozygous	Paired breakpoint		0.548387	4	1
Fvb2	19961496^19961497	Insertion	-	ATTTTC	No	6	Heterozygous	Self mapped		0.428571	12	0.215695
Fvb2	19969518..19969648	Deletion	CTGATGACCAACACTGACCAACCAATCATCTCTCTTTCTCTCTTTCTCTCCCTGTCTCTGCTCTCTCTCTGCTCTCTTTCTTTTCTGATTGGCTGGTCAGTGCTGGTCATCAGGTTTGCTGGTTGGCAAAT	-	No	131	Heterozygous	Self mapped		0.3125	3	0.556548
Fvb2	20053868..20053927	Deletion	GAGGCAGTTATGTTCTACAAAAAAAAAAAAAAAAAAAAAAACACTAAGGAAAAAAAACAC	-	No	60	Heterozygous	Self mapped		0.740741	24	0.675416
Fvb2	20055141^20055142	Insertion	-	TTT	No	3	Homozygous	Self mapped	T	1	6	0.525
Fvb2	20121650^20121651	Insertion	-	TTTT	No	4	Heterozygous	Self mapped		0.6	2	0.212121
Fvb2	20164460^20164461	Insertion	-	TTT	No	3	Heterozygous	Self mapped		0.777778	5	0.14881
Fvb2	20182108..20182111	Deletion	GTAC	-	No	4	Heterozygous	Paired breakpoint		0.630631	13	0.21
Fvb2	20182442..20182448	Deletion	TTACGGA	-	No	7	Heterozygous	Paired breakpoint		0.595745	41	0.379484
Fvb2	20387601..20387610	Deletion	AAAAGAAATA	-	No	10	Homozygous	Self mapped		0.837838	3	0.0892857
Fvb2	20416648..20416740	Deletion	ATCAATCACAATATTAATTTGACAGTGAGAAGAACGTTCTAATACAAAATTTAGAAGCTATATTATCATTTGAAAGAAAGGATATGCTCACCT	-	No	93	Heterozygous	Self mapped		0.12	3	0.407143
Fvb2	20558465..20558505	Deletion	CTCTCTCTCTNNNNNNNNNNTNTNTNTNTNTNTNACTCCTC	-	No	41	Homozygous	Self mapped		1	5	0.8
Fvb2	20593956..20594061	Deletion	GTAAGTTCACACATTTTCTTTCTACAATTTGTTTTGTCAGGCTTATTGTTCTCAAATATTATTTTTTATTTAGTTTTACCTAACATTCTATTTTACTTGCTTGCAG	-	No	106	Heterozygous	Self mapped		0.166667	2	0.361197
Fvb2	20598605^20598606	Insertion	-	AAAATA	No	6	Heterozygous	Self mapped		0.148148	4	0.21875
Fvb2	20607038^20607039	Insertion	-	AAA	No	3	Heterozygous	Self mapped	AAATG	0.56	2	0.223214
Fvb2	20707713^20707714	Insertion	-	AAAAG	No	5	Heterozygous	Self mapped	AAAGC	0.72	2	0.267857
Fvb2	20852057^20852058	Insertion	-	TTTTAGGTA	No	9	Heterozygous	Self mapped		0.434783	6	0.197151
Fvb2	20852070..20852079	Deletion	GATACCTCAT	-	No	10	Heterozygous	Self mapped		0.766667	3	0.466667
Fvb2	20912817..20912903	Deletion	TATATATATATATATATATATATATATATATATATATATACTACCTACCTANNNNNNNNNNNNNNNNNNNNTATATATATATATATA	-	No	87	Homozygous	Self mapped		0.992248	174	0.568421
Fvb2	20920377^20920378	Insertion	-	TATATATAT	No	9	Heterozygous	Self mapped	TA	0.729167	9	0.0551471
Fvb2	21022541^21022542	Insertion	-	AAA	No	3	Heterozygous	Self mapped	A	0.7	2	0.401786
Fvb2	21081157^21081158	Insertion	-	A	No	1	Homozygous	Paired breakpoint		0.971609	7	0.0607639
Fvb2	21117612^21117613	Insertion	-	ATTTACAGATTTATAACCCT	No	20	Heterozygous	Self mapped		0.210526	4	0.26087
Fvb2	21122605^21122606	Insertion	-	TATCCTTGTGT	No	11	Heterozygous	Self mapped		0.785714	10	0.686586
Fvb2	21154603..21154738	Deletion	AAAATTTCAGCCAATTTGGTGATCGTTAAGGCCCTCAAAATCGAAAAACAAATCTGACGGACTGAATTCTGTCCGATTCAGGTATATAACAGAAAAACACAAGTTTGAGGGCCTTAACGATCACCAAATTGGCTGA	-	No	136	Heterozygous	Self mapped		0.285714	3	0.604396
Fvb2	21166800^21166801	Insertion	-	TTTTTTTT	No	8	Heterozygous	Paired breakpoint		0.677419	6	0.000198166
Fvb2	21302865^21302866	Insertion	-	AA	No	2	Homozygous	Paired breakpoint		0.907407	5	0.375
Fvb2	21314780^21314781	Insertion	-	AAA	No	3	Heterozygous	Self mapped	A	0.633333	3	0.622222
Fvb2	21336471^21336472	Insertion	-	AAAA	No	4	Heterozygous	Self mapped	A	0.521739	2	0.4375
Fvb2	21345076..21345122	Deletion	TCTACTAAGGTTTTTTTTTTTTTTTTTTTTTTAATTATTAAACTGAG	-	No	47	Homozygous	Self mapped		1	7	0.408333
Fvb2	21377407^21377408	Insertion	-	CGAT	No	4	Heterozygous	Self mapped		0.333333	6	0.572727
Fvb2	21495986^21495987	Insertion	-	TAGAGAGT	No	8	Heterozygous	Self mapped		0.54386	15	0.466897
Fvb2	21549745^21549746	Insertion	-	TT	No	2	Heterozygous	Paired breakpoint		0.76	6	0.375
Fvb2	21577146^21577147	Insertion	-	TTT	No	3	Heterozygous	Paired breakpoint		0.755102	4	0.00833333
Fvb2	21588525^21588526	Insertion	-	GATC	No	4	Heterozygous	Self mapped		0.325	11	0.386813
Fvb2	21634226..21634229	Deletion	ATCG	-	No	4	Heterozygous	Paired breakpoint		0.390625	5	0.483951
Fvb2	21725942..21725945	Deletion	AATG	-	No	4	Heterozygous	Self mapped		0.153846	2	0.364583
Fvb2	21730513..21730671	Deletion	TGCAGATGGACCATATTTATTTATTTTATTTTATTTTTTTAAATTTTTTTTATTAAATAACTCACACACCCTACATATGTTAATGAGATTTGAACCCATGACGTCAAAGTTGTTAGTTAACCACCTTAACCAACCACGTCACGGCTCATCGACAGATGA	-	No	159	Heterozygous	Cross mapped breakpoints		0.380952	19	0.256104
Fvb2	21739161..21739275	Deletion	TTTTAAAATTTTTGGCGGGATAACTGCCGTTTAAATATTTTGAACTTAGGCGATGGAAAAATATATTTCGTCGACTAAGTTCAAAAATTTTAAGCGGCAGTTATGCCCGCCAAAA	-	No	115	Heterozygous	Self mapped		0.727273	2	0.235197
Fvb2	21739696^21739697	Insertion	-	AAAAAAAAAAAG	No	12	Homozygous	Self mapped		0.85	7	0.00803571
Fvb2	21755431^21755432	Insertion	-	AA	No	2	Heterozygous	Self mapped	A	0.705882	2	0.106061
Fvb2	21790641^21790642	Insertion	-	ATTT	No	4	Heterozygous	Self mapped		0.642857	9	0.666667
Fvb2	21878279..21878324	Deletion	NNNNNNNNNNNNNNNNNNNNACTATCTTTATAAAAACATGTTGTAC	-	No	46	Homozygous	Self mapped		1	5	0.0047619
Fvb2	21884168^21884169	Insertion	-	AA	No	2	Homozygous	Paired breakpoint		0.867647	4	0.0625
Fvb2	21903473^21903474	Insertion	-	TCTCGGGAGAGATGCGGCATTAAGAGAAGGAGATCTTGTAAAGCGCACTGGA	No	52	Homozygous	Paired breakpoint		0.876184	628	0.32119
Fvb2	21904650^21904651	Insertion	-	G	No	1	Homozygous	Paired breakpoint		0.849632	18	0
Fvb2	21944027^21944028	Insertion	-	TGTACA	No	6	Heterozygous	Self mapped		0.526316	2	0.564103
Fvb2	21984045..21984048	Deletion	TTTT	-	No	4	Homozygous	Self mapped		1	7	0.0241071
Fvb2	21993847^21993848	Insertion	-	TTT	No	3	Homozygous	Self mapped	T	0.888889	4	0.136551
Fvb2	21998720^21998721	Insertion	-	TCTGAGCTCAGATAACAGCCATTCTTGCCTTTGTTCCTCGGACCATTCTCGATACGACCCAAGTCCCAGATGCTTTGTGATCGCATCAATGACATCAGTGTGCCTGTCTGATTCTTGCCGTATGTCTAGTCTCACAAGAGAAAGGCCGAAAGTAGAAACTTGCCTCAAGAAATCCAGAAGGCTCCCATCAGCAATTGACTGGTCACCACATGAACAAAGTGACCGGTAACACAGTTCGAGCGGCTCCATGAACTGTTCAACATTGGTGAAAGTTGTGCCCTCAGGAATGT	No	290	Heterozygous	Tandem duplication		0.293333	19	0.564434
Fvb2	22004292..22004308	Deletion	TTTTATTTTATTTTTTA	-	No	17	Homozygous	Self mapped		1	2	0.031746
Fvb2	22023171^22023172	Insertion	-	AAAAAAAA	No	8	Homozygous	Paired breakpoint		0.935484	10	0.0796431
Fvb2	22053946..22053950	Deletion	AGAGA	-	No	5	Homozygous	Self mapped	GA	0.842105	2	0.888889
Fvb2	22139240..22139347	Deletion	CTAGGAAAACAGATTTATTATTATTTTTTCGGATGACAGTTACATTCGAAGAAAGTAAACCAATTGAAATAAGAAACTGAACGGTATGTATCAAGAGCAACCACTTAC	-	No	108	Heterozygous	Self mapped		0.172414	3	0.417857
Fvb2	22139243..22139350	Deletion	GGAAAACAGATTTATTATTATTTTTTCGGATGACAGTTACATTCGAAGAAAGTAAACCAATTGAAATAAGAAACTGAACGGTATGTATCAAGAGCAACCACTTACCTA	-	No	108	Heterozygous	Self mapped		0.16129	5	0.417857
Fvb2	22142687^22142688	Insertion	-	AAAAAAAAAAAAATTGGTTACCCAAA	No	26	Heterozygous	Paired breakpoint		0.709677	4	0.483398
Fvb2	22308049..22308052	Deletion	GAGA	-	No	4	Heterozygous	Paired breakpoint	GA	0.356164	7	0.3
Fvb2	22335562..22335567	Deletion	ATCTTC	-	No	6	Heterozygous	Self mapped		0.625	8	0.0942029
Fvb2	22391536^22391537	Insertion	-	TTTTTTTT	No	8	Homozygous	Self mapped	T	1	2	0.0047619
Fvb2	22474050..22474055	Deletion	ATAGAA	-	No	6	Homozygous	Paired breakpoint	ATAGAA	0.965571	429	0.176042
Fvb2	22474153^22474154	Insertion	-	GAAGGTTGATGTTTATTAAAT	No	21	Homozygous	Paired breakpoint		0.972835	531	0.13076
Fvb2	22591507..22591690	Deletion	CTGTAGCTTTTTTTCTTCTATAGAACCGAAAATGATAATGTTTTTCCATTGATAATATTATTAATTTGACACAATTCATATTACTATATTTTAAATATACAAACAACATTTAATCTTTTTGTAAATTTTTTAAAATTTACGTTTCATATTATATGAAATATTTTAATGCCCGTTAGTCTAGTCC	-	No	184	Heterozygous	Cross mapped breakpoints		0.6	20	0.272978
Fvb2	22621209..22621241	Deletion	AAAAAAAAAAGTAAAGTGATGACGCTATTACCC	-	No	33	Heterozygous	Paired breakpoint		0.571429	6	0.189998
Fvb2	22688567^22688568	Insertion	-	AAA	No	3	Heterozygous	Paired breakpoint		0.555556	5	0.1221
Fvb2	22757795^22757796	Insertion	-	TTTTT	No	5	Heterozygous	Self mapped		0.55	5	0.305944
Fvb2	22829499^22829500	Insertion	-	CGC	No	3	Heterozygous	Paired breakpoint		0.688889	15	0.254895
Fvb2	22835048^22835049	Insertion	-	TTT	No	3	Homozygous	Paired breakpoint		0.805556	5	0.14
Fvb2	22835188^22835189	Insertion	-	TTT	No	3	Homozygous	Self mapped		1	3	0.622222
Fvb2	22943938^22943939	Insertion	-	CTAG	No	4	Heterozygous	Self mapped		0.26087	5	0.714286
Fvb2	23069261..23069337	Deletion	TAGCTATGATCATTATGTATAGTCATCGATATTTATATATATATTTTTATATATATATAGATCATTATATAGCGCTT	-	No	77	Heterozygous	Self mapped		0.307692	4	0.716912
Fvb2	23069371..23069383	Deletion	TATATATATAGAT	-	No	13	Heterozygous	Self mapped		0.35	2	0.452381
Fvb2	23069599..23069776	Deletion	AGCTAGCGCGCTATCATCTTCTTCGTCATCTTCTTCTTTTTTTCTTCTTCTTCAACTTAATAACCTTAGATATATCTATTCCCTTGAATGCCCCCTGAGCTTGAACATAGCGCGCTAGCTATGATCACTATATATAGTCATCACTATATATATAATGATCTTTATATATAGTGATCAT	-	No	178	Heterozygous	Self mapped		0.333333	2	0.202104
Fvb2	23083429..23083442	Deletion	AGTTTGTTATTAGT	-	No	14	Heterozygous	Self mapped		0.189189	6	0.678571
Fvb2	23123088..23123106	Deletion	NNNNNNNNNNNNNNNNNNN	-	No	19	Homozygous	Self mapped	N	1	7	0.000333
Fvb2	23126022..23126061	Deletion	GGTGAAGAATTCCGATAAAATGAAGACCATGTAGGTTTCC	-	No	40	Heterozygous	Self mapped		0.695652	5	0.401786
Fvb2	23132622..23132677	Deletion	TTTTTTTGTCTGGTTATCGTTCTTATTCTTCATCATCTTCTTCCTTTTTATACGTG	-	No	56	Heterozygous	Self mapped		0.4	11	0.622222
Fvb2	23133176..23133269	Deletion	ATAATATACCGGAATTTTCGAAGAATACAAACGTATGTACCCACCAAGTACTTTTTGTTATTATAGTATGCATTAGTATATATGGTACTGAGCT	-	No	94	Heterozygous	Self mapped		0.375	17	0.601437
Fvb2	23139770^23139771	Insertion	-	AA	No	2	Homozygous	Paired breakpoint		0.806452	4	0.666667
Fvb2	23149709	Deletion	C	-	No	1	Heterozygous	Self mapped	C	0.511111	2	0.777778
Fvb2	23210577..23210602	Deletion	GAGAGANNNNNNNNNNNNNNNNNNNN	-	No	26	Homozygous	Paired breakpoint		0.944444	12	7.40001e-06
Fvb2	23219303..23219308	Deletion	GTAAGT	-	No	6	Homozygous	Self mapped		1	9	0.0361607
Fvb2	23363163^23363164	Insertion	-	AAA	No	3	Heterozygous	Self mapped		0.777778	3	0.0833333
Fvb2	23403357..23403501	Deletion	CTTCACAGAAAAGGTTCAATTAGCCAAAAAAAAACATGAAAAGGCGTTGTGATAACATTATGTGCACATCAATCAAGTAAGCTGAACCATCAATCTGCAGCTAATTTTTTAGAAGCTTAGGCAATACAAAAACAGCGTCCCTAAC	-	No	145	Heterozygous	Self mapped		0.12	2	0.357955
Fvb2	23457315^23457316	Insertion	-	AAAA	No	4	Heterozygous	Self mapped	T	0.62963	5	0.0126263
Fvb2	23473670..23473689	Deletion	TGGCATATTATATCACCTAG	-	No	20	Heterozygous	Self mapped		0.1	3	0.52915
Fvb2	23474001^23474002	Insertion	-	CATA	No	4	Heterozygous	Self mapped	TA	0.578947	2	0.0218531
Fvb2	23500503..23500681	Deletion	AAAGAATCTGAGATTCTTTCAAGTCTTCTGGTATGTGGGAACTTCTTGCTCCTTGTCTTCTTGCTCCCTCGAACGACAAAACCAGTGGTCACAAAGCCTATAGGCCAACGATGAGTTTTTCTACTGATAGTGTACGTCCCCTGGTTGTTGGAGTTCCCACATATATACCAGAAGACTTG	-	No	179	Heterozygous	Self mapped		0.125	2	0.568704
Fvb2	23723695..23723703	Deletion	ATTGCATTG	-	No	9	Heterozygous	Self mapped		0.36	7	0.0549679
Fvb2	23726744..23726836	Deletion	GTAAGTTGTCTTTCTGTCCCTCGGTTTCTTCTAGTTGTTGCGTATTCTGTGTTGTGAATGATGGAATTTTGTTATTGTTTTGTGTGGGAGCAG	-	No	93	Heterozygous	Self mapped		0.0740741	2	0.564103
Fvb2	23756463..23756518	Deletion	GTAAATTTTTTCTTATGTAAGAAATTGTTTTTTCTTGGACCAATTATATATATATT	-	No	56	Heterozygous	Self mapped		0.466667	2	0.777778
Fvb2	23815550..23815556	Deletion	AAAAAGT	-	No	7	Heterozygous	Self mapped	A	0.307692	2	0.408668
Fvb2	23913233^23913234	Insertion	-	AAA	No	3	Homozygous	Self mapped	A	0.894737	2	0.327273
Fvb2	23926502^23926503	Insertion	-	AAA	No	3	Homozygous	Paired breakpoint		1	9	0.0113636
Fvb2	24029269^24029270	Insertion	-	AAAC	No	4	Homozygous	Self mapped	A	0.945055	99	0.352564
Fvb2	24064533^24064534	Insertion	-	AAAAA	No	5	Heterozygous	Self mapped	A	0.541667	7	0.21875
Fvb2	24109138^24109139	Insertion	-	AA	No	2	Homozygous	Self mapped	AAG	0.909091	2	0.0496032
Fvb2	24124026^24124027	Insertion	-	TTTT	No	4	Heterozygous	Self mapped		0.695652	3	0.159091
Fvb2	24152353^24152354	Insertion	-	T	No	1	Heterozygous	Self mapped	T	0.65	5	0.8
Fvb2	24177592^24177593	Insertion	-	TT	No	2	Heterozygous	Paired breakpoint		0.65625	6	0.25
Fvb2	24195864..24195872	Deletion	AGAAAATTT	-	No	9	Heterozygous	Self mapped		0.444444	8	0.596491
Fvb2	24220964^24220965	Insertion	-	TTAAC	No	5	Homozygous	Paired breakpoint		1	7	0.00537979
Fvb2	24336671^24336672	Insertion	-	AA	No	2	Heterozygous	Self mapped	A	0.666667	2	0.0190476
Fvb2	24393753^24393754	Insertion	-	AAAAAA	No	6	Heterozygous	Paired breakpoint		0.677419	10	0.0469026
Fvb2	24456178^24456179	Insertion	-	AAAAAA	No	6	Homozygous	Self mapped		1	2	0.0496032
Fvb2	24505218^24505219	Insertion	-	TT	No	2	Heterozygous	Paired breakpoint		0.766667	4	0
Fvb2	24526763^24526764	Insertion	-	AAAA	No	4	Homozygous	Paired breakpoint		0.910448	16	0.475962
Fvb2	24550617^24550618	Insertion	-	TTT	No	3	Heterozygous	Paired breakpoint		0.680851	6	0.00677083
Fvb2	24688555^24688556	Insertion	-	TTTTTT	No	6	Homozygous	Paired breakpoint		0.974359	16	0.119514
Fvb2	24695431..24695512	Deletion	ATGCGCCGCGCACCCGTCCATCTCCGCCGTCCATTTTGAAAAAGTCAAAAGTCCGCGTCAAATAGACGGCAGAGATGGACGG	-	No	82	Heterozygous	Self mapped		0.3	3	0.818182
Fvb2	24732756^24732757	Insertion	-	TTTT	No	4	Heterozygous	Self mapped	T	0.52381	2	0.401786
Fvb2	24890354^24890355	Insertion	-	CTCTTC	No	6	Heterozygous	Self mapped		0.416667	5	0.30476
Fvb2	24916685..24916696	Deletion	GATAGTTATGTA	-	No	12	Heterozygous	Self mapped		0.575472	48	0.818182
Fvb2	24978058^24978059	Insertion	-	AAA	No	3	Homozygous	Paired breakpoint		0.803922	11	0.4
Fvb2	24987798^24987799	Insertion	-	GCTAT	No	5	Heterozygous	Paired breakpoint		0.16092	8	0.544444
Fvb2	24991784..24991824	Deletion	AATTATTTCGTCGCTTAAGTTAATTATTAGTCGCTTAAGTT	-	No	41	Heterozygous	Self mapped		0.259259	5	0.857143
Fvb2	24991789..24991829	Deletion	TTTCGTCGCTTAAGTTAATTATTAGTCGCTTAAGTTAATTA	-	No	41	Heterozygous	Self mapped		0.421875	2	0.527473
Fvb2	24991796..24991835	Deletion	GCTTAAGTTAATTATTAGTCGCTTAAGTTAATTATTAGTC	-	No	40	Heterozygous	Self mapped		0.369565	3	0.512821
Fvb2	25064244^25064245	Insertion	-	TTT	No	3	Homozygous	Self mapped	T	0.846154	2	0.7
Fvb2	25122566..25122577	Deletion	GTAAGTTAGTGA	-	No	12	Heterozygous	Paired breakpoint		0.684211	8	0.117389
Fvb2	25174501^25174502	Insertion	-	TTT	No	3	Heterozygous	Self mapped	T	0.6	2	0.0189394
Fvb2	25183664^25183665	Insertion	-	AAAAA	No	5	Heterozygous	Self mapped	A	0.666667	9	0.357292
Fvb2	25313004^25313005	Insertion	-	TTAATTAA	No	8	Heterozygous	Self mapped		0.179487	6	0.579044
Fvb2	25313921..25313936	Deletion	TACATAACCAGCAACT	-	No	16	Heterozygous	Paired breakpoint		0.525926	26	0.178139
Fvb2	25314819..25314840	Deletion	TTGATTAAAGTTTTATTTACCA	-	No	22	Heterozygous	Paired breakpoint		0.519231	39	0.266582
Fvb2	25353394^25353395	Insertion	-	GCGC	No	4	Heterozygous	Self mapped	CCTCA	0.681818	5	0.33986
Fvb2	25365395^25365396	Insertion	-	TT	No	2	Heterozygous	Paired breakpoint		0.623529	7	0.613636
Fvb2	25557381^25557382	Insertion	-	TATGCG	No	6	Heterozygous	Self mapped	AT	0.125	2	0.0116257
Fvb2	25564987^25564988	Insertion	-	TTTTTTTTTC	No	10	Homozygous	Paired breakpoint		0.8	10	9.75718e-06
Fvb2	25591721^25591722	Insertion	-	AAA	No	3	Heterozygous	Paired breakpoint		0.775862	7	0.10125
Fvb2	25645495..25645502	Deletion	TGAGTAAC	-	No	8	Heterozygous	Self mapped		0.0952381	2	0.9375
Fvb2	25803412..25803579	Deletion	TGTCTATAAGCATAACCAAACCGAAAAAGCCGGAGGTCTAAAAAAAGCGAAATTGGCTAGAAACTCGTGTGCTATAGCTAAAGGTTTTGGCTTGAACTGTGTGAAACTTGAAAATGAGGAGTAATACCCCATTTTTGATGCTAGGATGGTACAAAAGTTGTTAGGAGA	-	No	168	Heterozygous	Self mapped		0.166667	4	0.675
Fvb2	25809770^25809771	Insertion	-	AAAAAAAGTGTTGCCGGAAAAAAAAGAGTAAAAAAACAAAA	No	41	Heterozygous	Paired breakpoint		0.758333	15	0.0229758
Fvb2	25816118..25816167	Deletion	GGTTAAGGTGGGTCGTGGCGGCCCAAGTAGGGTCAGGACAGTTCAAGGCG	-	No	50	Heterozygous	Self mapped		0.368421	7	0.33273
Fvb2	25842792..25842811	Deletion	TGCCAAAGAAGGTCAAGGTG	-	No	20	Heterozygous	Self mapped		0.263158	3	0.681818
Fvb2	25845907..25845908	Deletion	AT	-	No	2	Homozygous	Paired breakpoint		1	4	0.166667
Fvb2	25899411^25899412	Insertion	-	AA	No	2	Heterozygous	Paired breakpoint		0.793651	6	0.375
Fvb2	25918347^25918348	Insertion	-	AAAAC	No	5	Heterozygous	Paired breakpoint		0.522222	13	0.121478
Fvb2	25965617^25965618	Insertion	-	TTGAATAA	No	8	Heterozygous	Self mapped		0.142857	4	0.875
Fvb2	25992635..25992649	Deletion	AAGGAGAGGGAGATA	-	No	15	Heterozygous	Self mapped		0.272727	3	0.466009
Fvb2	26040622^26040623	Insertion	-	AA	No	2	Heterozygous	Paired breakpoint		0.75	6	0.46875
Fvb2	26077485^26077486	Insertion	-	TTTTTTTTTTTTTTTTTTTGGGGGGTGTTTTTTT	No	34	Homozygous	Paired breakpoint		0.804878	12	2.23774e-06
Fvb2	26086387..26086425	Deletion	ACTCCTCTCTCTCTCTCTCNNNNNNNNNNNNNNNNNNNN	-	No	39	Homozygous	Paired breakpoint		0.944444	11	0.5
Fvb2	26114691..26114696	Deletion	TATATA	-	No	6	Heterozygous	Self mapped	AT	0.263158	2	0.8
Fvb2	26410397..26410502	Deletion	CGGCTGCTAGTCAGCCGGATCACCCAGTAGCAGCCCGCCACGCGGCAAAAACAGCGGGTCCCGCGTCTGTGCAGACGTGTGGGGCCCACTGCTTTTGTCGCGTGGC	-	No	106	Heterozygous	Self mapped		0.454545	2	0.661765
Fvb2	26471523^26471524	Insertion	-	TT	No	2	Heterozygous	Paired breakpoint		0.717949	6	0.166667
Fvb2	26479828	Deletion	A	-	No	1	Homozygous	Self mapped	A	1	2	0.124008
Fvb2	26621038..26621047	Deletion	TATATATATA	-	No	10	Homozygous	Paired breakpoint	TA	0.823529	8	0.244898
Fvb2	26645004^26645005	Insertion	-	TTTTTGT	No	7	Homozygous	Paired breakpoint		1	7	0.0010101
Fvb2	26722419..26722559	Deletion	AATGTAGACTTTGCATCTTTTACCTTGGTTTTTCTTCAATCTCAAGAACAATTTAGATTTCCAGAAAGTCTACTTTTCTTTGATTTCTCTTATGTTAATGGTAGACATTTCTTATGAAAATAGTAGATTTATCTTATGTTC	-	No	141	Heterozygous	Self mapped		0.166667	9	0.509091
Fvb2	26835708^26835709	Insertion	-	AAAA	No	4	Heterozygous	Self mapped		0.727273	4	0.453297
Fvb2	26871971..26872010	Deletion	TTCGTCGGCTAAAGTCGGAGAAATAACCGACGACATATTT	-	No	40	Heterozygous	Self mapped		0.190476	2	0.214286
Fvb2	26912220..26912261	Deletion	GTGCTTGTGCTTGTCCTGTGTACATGCAATCTAAGTGAAACA	-	No	42	Heterozygous	Self mapped		0.0804598	4	0.654545
Fvb2	26919579^26919580	Insertion	-	TT	No	2	Heterozygous	Self mapped	T	0.636364	2	0.133929
Fvb2	26920847..26920858	Deletion	TTTCCTTTATTT	-	No	12	Homozygous	Self mapped		1	9	0.003996
Fvb2	26971982^26971983	Insertion	-	CTTTTTTT	No	8	Homozygous	Self mapped	T	0.88	4	0.0026455
Fvb2	26972229..26972232	Deletion	CTAG	-	No	4	Heterozygous	Self mapped		0.190476	3	0.401786
Fvb2	27055932^27055933	Insertion	-	TTTT	No	4	Homozygous	Self mapped	T	0.875	6	0.0565657
Fvb2	27313997..27314014	Deletion	AAATCTGTGGACTATAGC	-	No	18	Heterozygous	Self mapped		0.502674	8	0.335397
Fvb2	27351138^27351139	Insertion	-	TTTTTTTT	No	8	Homozygous	Paired breakpoint		0.857143	11	0.0176665
Fvb2	27351201^27351202	Insertion	-	TTTTTTTCTCACCCAAAATTTTTG	No	24	Homozygous	Paired breakpoint		0.824324	4	0.231618
Fvb2	27376640^27376641	Insertion	-	AA	No	2	Homozygous	Paired breakpoint		0.936709	6	0.520833
Fvb2	27670953^27670954	Insertion	-	TTT	No	3	Homozygous	Paired breakpoint		0.903846	14	0.613636
Fvb2	27793248..27793316	Deletion	ATATTTATTTACAGAACGCTATACAGCAACAGTCAGGTTGAAAACCAAACCAGCAATATATAACAGATG	-	No	69	Heterozygous	Self mapped		0.38	14	0.414474
Fvb2	27793261..27793329	Deletion	GAACGCTATACAGCAACAGTCAGGTTGAAAACCAAACCAGCAATATATAACAGATGATATTTATTTACA	-	No	69	Heterozygous	Self mapped		0.146341	3	0.192857
Fvb2	27793438^27793439	Insertion	-	TTTGTGGACTCCATTCTCTCCACATA	No	26	Heterozygous	Paired breakpoint		0.727891	44	0.165114
Fvb2	27793649..27793657	Deletion	TAGTATGAG	-	No	9	Heterozygous	Paired breakpoint		0.615942	38	0.263634
Fvb2	27794654..27794669	Deletion	CCCCAAATCCCTTTTT	-	No	16	Heterozygous	Paired breakpoint		0.547945	40	0.398284
Fvb2	27794950..27794954	Deletion	TATTG	-	No	5	Heterozygous	Paired breakpoint		0.632184	32	0.353571
Fvb2	27918734^27918735	Insertion	-	TT	No	2	Homozygous	Paired breakpoint		0.822222	6	0.397727
Fvb2	28032424^28032425	Insertion	-	AAAAA	No	5	Homozygous	Paired breakpoint		0.866667	11	0.167198
Fvb2	28038886^28038887	Insertion	-	TT	No	2	Homozygous	Paired breakpoint		0.8	8	0.4
Fvb2	28114297^28114298	Insertion	-	TT	No	2	Homozygous	Paired breakpoint		0.890411	7	0.3
Fvb2	28153410..28153449	Deletion	CATCGTCTTGGACCGCCTTGACCCGCTTTGGACCGCCTTG	-	No	40	Heterozygous	Self mapped		0.28	3	0.191795
Fvb2	28210929^28210930	Insertion	-	TT	No	2	Heterozygous	Paired breakpoint		0.75	4	0.375
Fvb2	28255159^28255160	Insertion	-	TTTTTTTTTTT	No	11	Homozygous	Paired breakpoint		0.962963	10	0.00482821
Fvb2	28568745^28568746	Insertion	-	TT	No	2	Homozygous	Paired breakpoint		0.866667	4	0.15
Fvb2	28595195..28595271	Deletion	GAAACCATGTTTAACAAGTTTAGTTGATCTGGTTAAAACCCATGTTTACCTTCTTAATTTCCAACTAAAAAAAAAAA	-	No	77	Heterozygous	Self mapped		0.782609	6	0.0189394
Fvb2	28667545..28667655	Deletion	AGGCAAGTTTAGCGTAAAAATCTAGAAATAATCATTGGGTTTAAAATCAGAAATCCGCAGATGAAAGCATAACTGACTTCATTTAACGCTGAGAATACACACTCTACAGTC	-	No	111	Homozygous	Self mapped		1	19	0.298246
Fvb2	28667546..28667656	Deletion	GGCAAGTTTAGCGTAAAAATCTAGAAATAATCATTGGGTTTAAAATCAGAAATCCGCAGATGAAAGCATAACTGACTTCATTTAACGCTGAGAATACACACTCTACAGTCA	-	No	111	Homozygous	Self mapped		0.818182	9	0.583333
Fvb2	28670561^28670562	Insertion	-	AA	No	2	Homozygous	Paired breakpoint		0.875	5	0.015873
Fvb2	28716686^28716687	Insertion	-	AAA	No	3	Heterozygous	Paired breakpoint		0.75	7	0.416667
Fvb2	28848613^28848614	Insertion	-	AAAAAA	No	6	Heterozygous	Self mapped	A	0.555556	2	0.303157
Fvb2	28873496..28873590	Deletion	TCTCTCTCTCTCTCTCTNNNNNNNNNNNNNNNNNNNNACTCAACTCTCTACTACCACGCATCAACCTACGCACGCCCCTCCCACCCACGAGGTCG	-	No	95	Homozygous	Self mapped		1	2	0.888889
Fvb2	28880384..28880388	Deletion	AAACA	-	No	5	Homozygous	Self mapped		0.928571	4	0.031746
Fvb2	28896308^28896309	Insertion	-	TT	No	2	Homozygous	Paired breakpoint		0.897436	10	0.111607
Fvb2	28899635^28899636	Insertion	-	ATGAAGAGAGAAGTATGT	No	18	Heterozygous	Paired breakpoint		0.425	13	0.0339777
Fvb2	28918750..28918909	Deletion	TCAGATTAATATTTTCGTGTTATGTCAGGTGCTTAGAAATAATGATTTGATAATAGAAAAAGTTTGGTTCAAAAATAAGAATATTCAATTATGACTGGAAAAACCGTGTGCTATAAGAAGGAGTTTTAGGCTTAAATCAAGCGAAACTCGTATAGATTAA	-	No	160	Heterozygous	Self mapped		0.466667	2	1
Fvb2	28918752..28918911	Deletion	AGATTAATATTTTCGTGTTATGTCAGGTGCTTAGAAATAATGATTTGATAATAGAAAAAGTTTGGTTCAAAAATAAGAATATTCAATTATGACTGGAAAAACCGTGTGCTATAAGAAGGAGTTTTAGGCTTAAATCAAGCGAAACTCGTATAGATTAATC	-	No	160	Heterozygous	Self mapped		0.304348	2	0.65625
Fvb2	28923549^28923550	Insertion	-	TGAATTTATAAAATTTTCCTAG	No	22	Homozygous	Paired breakpoint		0.962264	7	0.134421
Fvb2	28941899..28941919	Deletion	GAAAAAGTTTGGTTCCAAAAT	-	No	21	Heterozygous	Self mapped		0.318182	4	0.245455
Fvb3	917..1083	Deletion	AAATTAGATTTGTGTATAGGAGTTTCGCTTGATTTAGGCCCAAAACCTTTTGCCATAGCGTACGGTTTTTTTGTCAAAATTTAATATTGTTATTTTTGAACCAAACTTTTTCTACTATCAAATAATTATCTCTAAGAATTTCTTAAGCTGACGAAACCTGAAAATCT	-	No	167	Heterozygous	Self mapped		0.424242	2	0.736364
Fvb3	40610^40611	Insertion	-	CATGTTAAGGTACCCTGGGA	No	20	Heterozygous	Paired breakpoint		0.377358	18	0.60375
Fvb3	143886^143887	Insertion	-	TT	No	2	Homozygous	Paired breakpoint		0.843137	8	0.75
Fvb3	185340..185344	Deletion	ATGTC	-	No	5	Heterozygous	Self mapped		0.354167	4	0.474725
Fvb3	215993^215994	Insertion	-	TTTTT	No	5	Heterozygous	Paired breakpoint		0.76	15	0.129643
Fvb3	223268^223269	Insertion	-	ATGG	No	4	Heterozygous	Self mapped		0.377778	5	0.705128
Fvb3	232861^232862	Insertion	-	AAA	No	3	Heterozygous	Self mapped		0.578947	2	0.364583
Fvb3	320422..320584	Deletion	AGTCAAAACAACACACGGAGTTTTTAGACAGTTTAACATTTTATGAGCTACTGTTCTTTTTTTTCATTTGGTTATGCTTATAGACACCTCCTAACATCTTTTGAACCAATCTAGCATCAAATCTTCGCTGTTTATATCAGTTTACTCTCAATCGTGCGATTTC	-	No	163	Heterozygous	Self mapped		0.371429	8	0.512821
Fvb3	338187..338218	Deletion	GGCCCTCTTGGTGGCCCTAGAAATGTCAAGGC	-	No	32	Heterozygous	Self mapped		0.25	3	0.622222
Fvb3	374765^374766	Insertion	-	AAA	No	3	Heterozygous	Self mapped	A	0.529412	3	0.4
Fvb3	393798^393799	Insertion	-	TT	No	2	Homozygous	Paired breakpoint		0.815789	5	0.45
Fvb3	439834^439835	Insertion	-	TTT	No	3	Homozygous	Self mapped		0.823529	2	0.364583
Fvb3	446709^446710	Insertion	-	AAA	No	3	Homozygous	Paired breakpoint		0.805556	4	0.535714
Fvb3	507203^507204	Insertion	-	CT	No	2	Homozygous	Self mapped	T	1	2	0.0315657
Fvb3	682278..682311	Deletion	TCAGTCAACATAAATTATTGCAGGAAATTGAATT	-	No	34	Heterozygous	Self mapped		0.233333	7	0.6375
Fvb3	825208^825209	Insertion	-	TTAAACCGCCTGAAAACGTGGACCACAAAAAT	No	32	Heterozygous	Paired breakpoint		0.386364	6	0.291905
Fvb3	825578..825745	Deletion	AAGGAGTTTTGACTCAAATCGCTCGATCGCAAGTAAACTGATATAAACCGCGAGCTTTTGATGCTATATTGATTCAAAAGATGTAGGAGGTGTCTATAAGCATAAACAAATTTAAAAAAATAAGTAGCCCAGAAAAAGTTAAACTGCCTAAAACTCATGTGTTATAGC	-	No	168	Heterozygous	Self mapped		0.447368	7	0.575163
Fvb3	855089^855090	Insertion	-	A	No	1	Homozygous	Self mapped	T	0.8125	3	0.0026455
Fvb3	898161..898256	Deletion	GTCCCGTCCCGTCCCGTCCCGTTATGGTAATGTTAAAACGGGACGGGACGGGACGGGACGGGACGGGACGGGATTGCTATTTTCAAAACCTATCTC	-	No	96	Heterozygous	Self mapped		0.25	3	0.210294
Fvb3	907118^907119	Insertion	-	TTGTCGACGTACAGTTTAGATATCCAGAAAATCTTAACAAATCTTAATGCTAACCACCAATTCGTATTTAGATTTTTTTTTTTTTTTAAATTTACTTTTGAAGTTTTTGCCCATGTCCTTTGTAGCTACAAGCATAGT	No	138	Heterozygous	Tandem duplication		0.22449	9	0.522321
Fvb3	922353^922354	Insertion	-	TCATCCTTTGTCTTTTTACGGCACATTGATATCTTATGAAACTACAACTTTGCTAAATCTCTTCTTTTTTTTTTGAAAATCTCAATATACAACACATGTATGAAATGTATTGATGGTATGATAGATAGAATCATTTTCAGTCA	No	143	Heterozygous	Tandem duplication		0.345679	24	0.192434
Fvb3	1001232..1001256	Deletion	AAATAANNNNNNNNNNNNNNNNNNN	-	No	25	Heterozygous	Self mapped		0.75	4	0.661607
Fvb3	1087530..1087535	Deletion	GGAACC	-	No	6	Heterozygous	Self mapped		0.16129	2	0.654545
Fvb3	1103319..1103325	Deletion	GGACACC	-	No	7	Heterozygous	Self mapped		0.25	6	0.510417
Fvb3	1108787..1108805	Deletion	ACTACCCAAGCCCAACCTA	-	No	19	Heterozygous	Self mapped		0.35	6	0.403846
Fvb3	1109616..1109634	Deletion	TTGAATATATATATATATA	-	No	19	Heterozygous	Self mapped		0.769231	3	0.692308
Fvb3	1243796^1243797	Insertion	-	TTT	No	3	Heterozygous	Self mapped	T	0.645161	3	0.875
Fvb3	1297086^1297087	Insertion	-	AATATTTAATATTTAAGTTTCCTCCAATATTTCATCCACTTCTATACATGG	No	51	Heterozygous	Tandem duplication		0.741379	14	0.235614
Fvb3	1297316..1297361	Deletion	AGCATGAGTAAATGATCATGAATATCATGAATGACAATGAATGCAA	-	No	46	Heterozygous	Self mapped		0.0882353	3	0.622222
Fvb3	1379646..1379688	Deletion	CAGCTTGAGATCAAAAATCTTGGTCATAAAATGTTGGTCTCAT	-	No	43	Heterozygous	Self mapped		0.25	9	0.576786
Fvb3	1385042..1385057	Deletion	TGGTTTTCAGCTGCGA	-	No	16	Heterozygous	Paired breakpoint		0.453333	17	0.0639889
Fvb3	1385286..1385289	Deletion	TATA	-	No	4	Heterozygous	Paired breakpoint	TA	0.376623	5	0.8
Fvb3	1418114^1418115	Insertion	-	CGTCTT	No	6	Heterozygous	Self mapped	CGTCTT	0.152174	5	0.659341
Fvb3	1597961^1597962	Insertion	-	TTTC	No	4	Heterozygous	Paired breakpoint		0.736842	6	0.0125062
Fvb3	1609232^1609233	Insertion	-	CCCTACAGC	No	9	Heterozygous	Paired breakpoint		0.320988	9	0.514706
Fvb3	1610611^1610612	Insertion	-	TGCA	No	4	Heterozygous	Self mapped		0.130435	2	0.384615
Fvb3	1622636^1622637	Insertion	-	AAAA	No	4	Homozygous	Self mapped		0.923077	3	0.490909
Fvb3	1624779..1624783	Deletion	GCAAC	-	No	5	Heterozygous	Paired breakpoint		0.603604	17	0.423077
Fvb3	1630979..1630989	Deletion	TCTTCTTTTCT	-	No	11	Heterozygous	Self mapped		0.75	4	0.490909
Fvb3	1658746^1658747	Insertion	-	GTAC	No	4	Heterozygous	Self mapped		0.363636	5	0.407925
Fvb3	1703725^1703726	Insertion	-	AAAA	No	4	Heterozygous	Paired breakpoint		0.759259	17	0.284352
Fvb3	1740628^1740629	Insertion	-	TGATATTCTGCCTTGCTCGCCGGATTCGGTCCTCGAATTTCTTACGTTCTCGGAGAAGATTATCTGCATGCTCATCCGGGTCTGCGATTTTCTGTTTGGGAGGTCGGAATTCTGGCTCCTGTTGCTCACGGGCCTCCCGGAGGATTTGCTCGGCGGTGATTTGGATAGGGTTTGGTGTTTTGTTCTTAACCCTAGCTGGTTTTGGTAGGTTGATCTTCTTATTCTTTCGTGTTAGGTCGTCTGCGTCTTTGTCAGAACCCATTGTATGTTGTGGAT	No	276	Heterozygous	Tandem duplication		0.5	14	0.359244
Fvb3	1740804..1740806	Deletion	TGT	-	No	3	Heterozygous	Paired breakpoint		0.567797	7	0.178571
Fvb3	1770169..1770173	Deletion	TACTA	-	No	5	Heterozygous	Paired breakpoint		0.560694	23	0.271205
Fvb3	1856846..1856863	Deletion	CTGTGAAGTGCAAGAGAG	-	No	18	Heterozygous	Paired breakpoint		0.586957	29	0.0262671
Fvb3	1857593..1857630	Deletion	GAGAGAGAGAGAGGAGGANAGANAGNGANANAGANANN	-	No	38	Homozygous	Self mapped		1	4	0.00168581
Fvb3	1959472..1959502	Deletion	ATTAAAGTGCCGAAATGTAAAGAACAAGATA	-	No	31	Heterozygous	Paired breakpoint		0.258824	10	0.241071
Fvb3	1961717	Deletion	A	-	No	1	Homozygous	Self mapped		1	2	0.4375
Fvb3	1990651^1990652	Insertion	-	TTT	No	3	Homozygous	Self mapped		0.857143	3	0.5625
Fvb3	2041077^2041078	Insertion	-	AAAAAAAAAA	No	10	Homozygous	Paired breakpoint		0.8	7	0.000126436
Fvb3	2168063^2168064	Insertion	-	TTTTTTTTTT	No	10	Homozygous	Paired breakpoint		1	5	6.30891e-10
Fvb3	2214964^2214965	Insertion	-	AA	No	2	Homozygous	Paired breakpoint		0.87931	5	0.233333
Fvb3	2259220^2259221	Insertion	-	AAA	No	3	Heterozygous	Paired breakpoint		0.636364	8	0.0258878
Fvb3	2324689..2324717	Deletion	TCTCTGCTACGGATGTTTACGGTGCGGAT	-	No	29	Heterozygous	Self mapped		0.6	3	0.0705302
Fvb3	2425411..2425467	Deletion	GNNNNNNNNNNNNNNNNNNNNNNNNNNNNNNNNNNNNNNNNNNNNNNNNNNNNNNNN	-	No	57	Homozygous	Self mapped		1	7	0.672105
Fvb3	2434396..2434399	Deletion	CGTG	-	No	4	Heterozygous	Self mapped		0.190476	2	0.401786
Fvb3	2498219^2498220	Insertion	-	AAA	No	3	Heterozygous	Self mapped	A	0.730769	2	0.142857
Fvb3	2505139^2505140	Insertion	-	AA	No	2	Homozygous	Paired breakpoint		0.866667	6	0.000223214
Fvb3	2560311..2560315	Deletion	GGTCG	-	No	5	Homozygous	Self mapped	CGGGT	0.809524	5	0.521053
Fvb3	2562848..2562851	Deletion	ACGT	-	No	4	Heterozygous	Self mapped		0.295455	9	0.777778
Fvb3	2599160^2599161	Insertion	-	AAAAAAAAAAA	No	11	Heterozygous	Paired breakpoint		0.617647	7	8.88001e-06
Fvb3	2606602^2606603	Insertion	-	AAAAA	No	5	Heterozygous	Self mapped	A	0.666667	2	0.0983392
Fvb3	2620982^2620983	Insertion	-	ATGAATC	No	7	Heterozygous	Self mapped		0.507463	20	0.488487
Fvb3	2737140..2737161	Deletion	GTTATTGAATGACAAATATATC	-	No	22	Heterozygous	Self mapped		0.277778	3	0.316667
Fvb3	2778035..2778036	Deletion	AT	-	No	2	Homozygous	Paired breakpoint	A	0.969697	6	0.00753348
Fvb3	2783685..2783743	Deletion	GACNNNNNNNNNNNNNNNNNNNNTATATATATATATATATATATACTATATATATATAC	-	No	59	Homozygous	Self mapped		1	4	0.539216
Fvb3	2822275..2822276	Deletion	TT	-	No	2	Heterozygous	Paired breakpoint	T	0.666667	4	0.3375
Fvb3	2908966^2908967	Insertion	-	TTTT	No	4	Heterozygous	Self mapped	T	0.473684	2	0.681818
Fvb3	3021569..3021595	Deletion	GAGGAAGGGGAGGAGGAGGAGGAGGAT	-	No	27	Heterozygous	Paired breakpoint		0.755814	53	0.100224
Fvb3	3021831..3021833	Deletion	AGG	-	No	3	Heterozygous	Paired breakpoint	AGG	0.555556	4	0.5
Fvb3	3021855^3021856	Insertion	-	TGTGGTGTT	No	9	Heterozygous	Self mapped		0.5	2	0.100862
Fvb3	3248699^3248700	Insertion	-	TTT	No	3	Homozygous	Paired breakpoint		0.857143	4	0.214286
Fvb3	3283945^3283946	Insertion	-	TTTT	No	4	Heterozygous	Self mapped		0.47619	5	0.572727
Fvb3	3303520..3303527	Deletion	ATTTTTAT	-	No	8	Heterozygous	Self mapped		0.666667	4	1
Fvb3	3379768..3379785	Deletion	GTATATTAAGTAAGGGGT	-	No	18	Heterozygous	Self mapped		0.444444	3	0.8
Fvb3	3390602..3390610	Deletion	TGGTGGTGG	-	No	9	Heterozygous	Self mapped	TGG	0.318182	4	0.525
Fvb3	3408174^3408175	Insertion	-	TT	No	2	Homozygous	Paired breakpoint		0.928571	7	0.4
Fvb3	3434797^3434798	Insertion	-	AAAA	No	4	Heterozygous	Self mapped	AC	0.5	2	0.0549253
Fvb3	3440245^3440246	Insertion	-	TTTT	No	4	Heterozygous	Paired breakpoint		0.702703	12	0.0645727
Fvb3	3463308^3463309	Insertion	-	TT	No	2	Homozygous	Self mapped	T	0.96	7	0.0571429
Fvb3	3471129^3471130	Insertion	-	AA	No	2	Heterozygous	Paired breakpoint		0.797297	9	0.00484295
Fvb3	3586788..3586802	Deletion	AACTTTGGTGTGGAC	-	No	15	Heterozygous	Self mapped		0.416667	3	0.666667
Fvb3	3638129^3638130	Insertion	-	TTAAAA	No	6	Heterozygous	Paired breakpoint		0.777778	6	1.12889e-05
Fvb3	3668107^3668108	Insertion	-	TTT	No	3	Homozygous	Paired breakpoint		0.912281	7	0.03125
Fvb3	3724047^3724048	Insertion	-	ATAT	No	4	Heterozygous	Self mapped	TATT	0.333333	2	0.062004
Fvb3	3762072^3762073	Insertion	-	TTGGATTTGA	No	10	Heterozygous	Self mapped		0.4	7	0.4875
Fvb3	3789231^3789232	Insertion	-	CATCAGACAATCT	No	13	Heterozygous	Paired breakpoint		0.44186	16	0.062212
Fvb3	3789899^3789900	Insertion	-	GTAC	No	4	Heterozygous	Paired breakpoint		0.491803	8	0.348132
Fvb3	3824308..3824391	Deletion	CTGTAAAGAGAAAAAAAAAGTACAGTTAAACTGTGACACATAGTACAAACAGGCAATTGCTATAGCTGTTTTTACTGTACTTAC	-	No	84	Heterozygous	Self mapped		0.130435	2	0.411765
Fvb3	3833403^3833404	Insertion	-	TT	No	2	Heterozygous	Paired breakpoint		0.779661	6	0.45
Fvb3	3871310^3871311	Insertion	-	AAA	No	3	Homozygous	Paired breakpoint		0.909091	8	0.167411
Fvb3	3904711^3904712	Insertion	-	GTCAGAAA	No	8	Heterozygous	Self mapped		0.206897	6	0.539216
Fvb3	3924825^3924826	Insertion	-	AA	No	2	Heterozygous	Paired breakpoint		0.467532	7	0.45
Fvb3	3928164..3928168	Deletion	TTAAT	-	No	5	Heterozygous	Paired breakpoint		0.293103	10	0.29697
Fvb3	3943608^3943609	Insertion	-	AA	No	2	Heterozygous	Paired breakpoint		0.639344	5	0.3
Fvb3	3973510..3973580	Deletion	GATTTTTTCACTAATGCGACGAAATTTTTTATTTTGTCGCATATGTCATTTCCGCCAAAACTTTTGAATTT	-	No	71	Homozygous	Self mapped		0.842105	4	0.777778
Fvb3	3986719..3986761	Deletion	TACGCCATAGTATTTTTAATTATTTTTTAATAGGGTTTAGCCG	-	No	43	Heterozygous	Self mapped		0.0645161	2	0.681818
Fvb3	4013053..4013070	Deletion	TGGGTTTTCATAATCGTT	-	No	18	Heterozygous	Self mapped		0.214286	2	0.4875
Fvb3	4048176^4048177	Insertion	-	GTACTA	No	6	Heterozygous	Self mapped		0.131148	3	0.888889
Fvb3	4057689..4057693	Deletion	ATTGT	-	No	5	Heterozygous	Self mapped		0.466667	6	0.634615
Fvb3	4078042..4078046	Deletion	ATCAC	-	No	5	Heterozygous	Self mapped		0.413793	8	0.524476
Fvb3	4096863^4096864	Insertion	-	AAG	No	3	Heterozygous	Self mapped		0.148148	3	0.8
Fvb3	4105309..4105444	Deletion	AAACAATAAGTAATGAAAACAACAACTAACCACAATTAAAAACAAAAACACACAGATCATAAATATTACTACCCCCAGTAAATGTCAATTTCTACAAAAACAGACTGAAAAACATAAGTAATATGTTAGAAGTACA	-	No	136	Heterozygous	Self mapped		0.507042	4	0.8
Fvb3	4118585..4118588	Deletion	CACA	-	No	4	Heterozygous	Paired breakpoint	CA	0.347826	7	0.30625
Fvb3	4118695^4118696	Insertion	-	CA	No	2	Heterozygous	Paired breakpoint		0.533333	8	0.533333
Fvb3	4118913..4118920	Deletion	TAATAATA	-	No	8	Heterozygous	Self mapped		0.295455	12	0.576786
Fvb3	4161593..4161596	Deletion	AAAC	-	No	4	Heterozygous	Self mapped	A	0.789474	2	0.0692308
Fvb3	4259047..4259128	Deletion	GTTTTTCCATTACAGTTTTGTGTAGCTGATTATCATCAATGTGATTCTCTGATCCGCTCTGTATCTACTTTGTTAGTTTTTT	-	No	82	Heterozygous	Self mapped		0.315789	2	0.0892857
Fvb3	4275470..4275477	Deletion	AAAATCGT	-	No	8	Heterozygous	Self mapped		0.357143	5	0.75
Fvb3	4508791^4508792	Insertion	-	TTTT	No	4	Heterozygous	Paired breakpoint		0.709677	5	0.0455729
Fvb3	4540653^4540654	Insertion	-	TTT	No	3	Heterozygous	Paired breakpoint		0.76	6	0.0363636
Fvb3	4579333^4579334	Insertion	-	GTGAAGGC	No	8	Heterozygous	Self mapped		0.583333	18	0.396107
Fvb3	4588269..4588272	Deletion	TCGA	-	No	4	Heterozygous	Self mapped		0.425532	10	0.428571
Fvb3	4588571^4588572	Insertion	-	GAT	No	3	Heterozygous	Self mapped		0.635135	22	0.466667
Fvb3	4591338^4591339	Insertion	-	ATAT	No	4	Heterozygous	Paired breakpoint		0.537037	33	0.0934924
Fvb3	4630672^4630673	Insertion	-	TTTT	No	4	Heterozygous	Paired breakpoint		0.716981	16	0.242066
Fvb3	4686952^4686953	Insertion	-	AA	No	2	Homozygous	Paired breakpoint		0.805556	5	0.34965
Fvb3	4790116^4790117	Insertion	-	ACT	No	3	Heterozygous	Self mapped		0.4	2	0.533333
Fvb3	4877741^4877742	Insertion	-	AAA	No	3	Homozygous	Paired breakpoint		1	8	0.0755495
Fvb3	4990602..4990637	Deletion	CTCTCTCTCTCTCTCTCTCTCTCTCTCTCTCTCTCT	-	No	36	Homozygous	Paired breakpoint	CT	0.954545	4	0.625
Fvb3	5022269^5022270	Insertion	-	CAAATG	No	6	Heterozygous	Self mapped		0.121212	3	0.8
Fvb3	5132158..5132218	Deletion	AAGTTTGTAATAAAAAAATAAAAAACTTTAGCCGACGAATTAAAGCGTTTTTCGTCGGCTA	-	No	61	Heterozygous	Self mapped		0.2	2	1
Fvb3	5187872^5187873	Insertion	-	TTTTTTT	No	7	Heterozygous	Self mapped		0.666667	3	0.0241071
Fvb3	5315008^5315009	Insertion	-	TATA	No	4	Heterozygous	Self mapped		0.583333	4	0.833333
Fvb3	5316983..5317011	Deletion	GAGAGAGAGNNNNNNNNNNNNNNNNNNNN	-	No	29	Homozygous	Paired breakpoint		0.9375	12	0.00021978
Fvb3	5326139..5326146	Deletion	AGAAGTTG	-	No	8	Heterozygous	Paired breakpoint		0.36	9	0.149696
Fvb3	5327491^5327492	Insertion	-	GAATGGCC	No	8	Heterozygous	Paired breakpoint		0.583333	19	0.250446
Fvb3	5350105..5350281	Deletion	TAGTCTTAATTTCTTCTGCTGTTAAGGTTGTGTCAATGCTAGGCTTGGTGGTTTTTTTAGTTTTTCCCGGGGGGGGGGGGGGGGGGGGGGTAGGGCTGTCAAGGTTTTATATACAAGTATATCAATTGGATAAAGTGTAGTTAATTCATGCTCTGATATTCCATTTTTGTAACAGGT	-	No	177	Heterozygous	Self mapped		0.153846	2	0.572727
Fvb3	5355512..5355556	Deletion	AGCAGACTCACCCACCCGACGAAGTCTTATCATTCCACCCACCAC	-	No	45	Heterozygous	Self mapped		0.333333	9	0.00137061
Fvb3	5359900..5359924	Deletion	GGAAACTGAAAATGCACCTTCCAAA	-	No	25	Heterozygous	Paired breakpoint		0.333333	19	0.13023
Fvb3	5362186^5362187	Insertion	-	AAC	No	3	Heterozygous	Self mapped		0.234043	5	0.8
Fvb3	5362303^5362304	Insertion	-	TAA	No	3	Heterozygous	Self mapped		0.421053	6	0.5
Fvb3	5364285..5364292	Deletion	TGTATGTG	-	No	8	Heterozygous	Paired breakpoint		0.410959	13	0.216774
Fvb3	5368048^5368049	Insertion	-	ATAAGAATT	No	9	Heterozygous	Paired breakpoint		0.4375	21	0.16637
Fvb3	5388486^5388487	Insertion	-	TCT	No	3	Homozygous	Self mapped	T	0.965517	5	0.0395508
Fvb3	5405946^5405947	Insertion	-	AAA	No	3	Heterozygous	Self mapped		0.64	2	0.75
Fvb3	5411599^5411600	Insertion	-	TTT	No	3	Homozygous	Paired breakpoint		0.821429	6	0.182292
Fvb3	5445026^5445027	Insertion	-	AAA	No	3	Homozygous	Paired breakpoint		0.833333	7	0.203636
Fvb3	5445428^5445429	Insertion	-	TTTTTTAT	No	8	Homozygous	Self mapped		1	2	0.0571429
Fvb3	5535412^5535413	Insertion	-	AAAA	No	4	Heterozygous	Paired breakpoint		0.575	8	0.0817845
Fvb3	5569287^5569288	Insertion	-	TT	No	2	Heterozygous	Paired breakpoint		0.769231	5	0.3
Fvb3	5604992..5604995	Deletion	TTCG	-	No	4	Heterozygous	Self mapped		0.516129	4	0.6
Fvb3	5662081..5662084	Deletion	TAAT	-	No	4	Heterozygous	Self mapped		0.784314	12	0.8
Fvb3	5662268^5662269	Insertion	-	AATT	No	4	Homozygous	Self mapped		0.857143	2	0.477273
Fvb3	5694434^5694435	Insertion	-	TTTT	No	4	Heterozygous	Self mapped		0.466667	2	0.166667
Fvb3	5712137..5712279	Deletion	CCACACTTAGAAAATTACATTGTCCTCAATGTAATACCCGAAATCATGTCATAATTTCCTAAGCATGCGTCTAAGTCACATAACAAACACATATACAATTCAACCATAAGAAAGGAAGGGATAAAAATGATGCAAACTCTCGG	-	No	143	Heterozygous	Self mapped		0.164021	5	0.5225
Fvb3	5715779^5715780	Insertion	-	TGGC	No	4	Heterozygous	Self mapped		0.365854	12	0.384615
Fvb3	5728654^5728655	Insertion	-	TAC	No	3	Heterozygous	Self mapped		0.3125	2	0.875
Fvb3	5740759..5740901	Deletion	ATCTAAATGGTAGATATTTCTCATGAAAATAGTAGTTGTGCCTTATGTTAAATGTAGACTTTGCAACTTTCATCTTCAATTATTGATTCAATCTCAAGAACAATTTTGATTTCCAGAAAGTCTACTTTTTTGTGATTTTCCTC	-	No	143	Heterozygous	Self mapped		0.444444	5	0.443223
Fvb3	5758461^5758462	Insertion	-	ATCCGCACCATAAGAATAAATGCGAACATCCGCA	No	34	Heterozygous	Tandem duplication		0.5	13	0.22307
Fvb3	5772866^5772867	Insertion	-	TTA	No	3	Heterozygous	Self mapped		0.21875	5	0.333333
Fvb3	5794636..5794648	Deletion	CCTAGCTCTCTTT	-	No	13	Heterozygous	Self mapped		0.707692	36	0.701705
Fvb3	5815419^5815420	Insertion	-	TGGGC	No	5	Heterozygous	Self mapped		0.2	3	0.571429
Fvb3	5961931^5961932	Insertion	-	AAA	No	3	Heterozygous	Paired breakpoint		0.76087	7	0.14
Fvb3	5962084^5962085	Insertion	-	AAA	No	3	Homozygous	Paired breakpoint		0.813953	7	0.175
Fvb3	5962149^5962150	Insertion	-	AAA	No	3	Homozygous	Self mapped	A	1	2	0.333333
Fvb3	6016253^6016254	Insertion	-	TTTTTTTTTTTTTTAAGATTTAAAAAAAATATTGCTCTTTT	No	41	Heterozygous	Paired breakpoint		0.723077	15	0.0393652
Fvb3	6178821^6178822	Insertion	-	ATAG	No	4	Heterozygous	Self mapped		0.378378	9	0.875
Fvb3	6180839^6180840	Insertion	-	A	No	1	Heterozygous	Self mapped	A	0.741007	3	0.622222
Fvb3	6181444..6181451	Deletion	CAATTGAA	-	No	8	Heterozygous	Self mapped		0.285714	10	0.73125
Fvb3	6191568^6191569	Insertion	-	GGAAGCTTGT	No	10	Heterozygous	Self mapped		0.744681	11	0.678571
Fvb3	6192211^6192212	Insertion	-	AAAAAC	No	6	Heterozygous	Paired breakpoint		0.402062	13	0.0466705
Fvb3	6202410..6202423	Deletion	CACACACAGATGTA	-	No	14	Heterozygous	Self mapped		0.413793	12	0.507812
Fvb3	6210699..6210712	Deletion	AGAAATTAAAAGTC	-	No	14	Heterozygous	Self mapped		0.346154	5	0.564103
Fvb3	6221258^6221259	Insertion	-	CTCT	No	4	Heterozygous	Self mapped		0.5	6	0.20979
Fvb3	6228713^6228714	Insertion	-	TTT	No	3	Heterozygous	Self mapped	T	0.740741	2	0.8
Fvb3	6232420^6232421	Insertion	-	TGTA	No	4	Heterozygous	Self mapped		0.610169	10	0.288462
Fvb3	6232670..6232678	Deletion	GATGCTTTG	-	No	9	Heterozygous	Self mapped		0.21875	7	0.543956
Fvb3	6237536^6237537	Insertion	-	TA	No	2	Homozygous	Self mapped	A	0.842105	6	0.0161616
Fvb3	6256111..6256122	Deletion	AAAATAAAATAA	-	No	12	Heterozygous	Self mapped		0.113636	4	0.167763
Fvb3	6257362^6257363	Insertion	-	TAT	No	3	Heterozygous	Self mapped		0.6875	13	1
Fvb3	6257902^6257903	Insertion	-	GGTTGAGCCAAGTACC	No	16	Homozygous	Paired breakpoint		0.968085	42	0.369981
Fvb3	6264672..6264685	Deletion	CACACACAGATGTA	-	No	14	Heterozygous	Self mapped		0.294118	8	0.486111
Fvb3	6265410..6265418	Deletion	TGGATGCTT	-	No	9	Heterozygous	Self mapped		0.388889	11	0.473684
Fvb3	6286250..6286253	Deletion	GCTA	-	No	4	Heterozygous	Self mapped		0.555556	13	0.466667
Fvb3	6286286..6286290	Deletion	AGACT	-	No	5	Heterozygous	Paired breakpoint		0.603306	16	0.12739
Fvb3	6287567^6287568	Insertion	-	AACGTA	No	6	Heterozygous	Self mapped		0.285714	5	0.476389
Fvb3	6393244..6393348	Deletion	GGTTCACATCTCTATAGTTGGTTCACAAAGTTGTACACTTGCATATAACTTCCTAATTAAACAAGTTATGCCACATTAGTAGGTACATTGTGATTCCGATGACTA	-	No	105	Heterozygous	Self mapped		0.163265	4	0.5
Fvb3	6504940^6504941	Insertion	-	AA	No	2	Homozygous	Paired breakpoint		0.826087	4	0.5
Fvb3	6524930..6524933	Deletion	TGCA	-	No	4	Heterozygous	Paired breakpoint		0.576159	18	0.556818
Fvb3	6525505..6525510	Deletion	ATTTTT	-	No	6	Heterozygous	Self mapped	TTTATTTT	0.603774	17	0.469368
Fvb3	6593762..6593770	Deletion	AAAAAAAAG	-	No	9	Homozygous	Paired breakpoint	A	0.96	4	0
Fvb3	6623909..6623916	Deletion	GTACTTAA	-	No	8	Heterozygous	Self mapped		0.569231	16	0.590278
Fvb3	6664593..6664645	Deletion	AATTGTCTGGAATTAGAGTATGACTTTTATTCTGGGCCATAGGATCTAGGGTT	-	No	53	Heterozygous	Self mapped		0.461538	5	0.463235
Fvb3	6672185..6672207	Deletion	GAAAGATGAGAGCAAAGAGAATC	-	No	23	Heterozygous	Self mapped		0.347826	7	0.250124
Fvb3	6679259..6679302	Deletion	TGTTTGTAAACAATTAGTAAACAATAAACCTAAATTTTGTTAGA	-	No	44	Heterozygous	Paired breakpoint		0.264151	27	0.138318
Fvb3	6692740^6692741	Insertion	-	TTT	No	3	Heterozygous	Self mapped		0.777778	2	0.75
Fvb3	6770360^6770361	Insertion	-	TGATTCAGAGTAGT	No	14	Heterozygous	Paired breakpoint		0.404255	18	0.236979
Fvb3	6806501^6806502	Insertion	-	AAAAAAA	No	7	Homozygous	Paired breakpoint		0.871795	13	0.00544136
Fvb3	6831815..6831897	Deletion	TCGAAAAATTTTCAAAATTTTACAACCAAAATTTTTTTGGCGGTCAACCAAAATTTTCAAAAGAGTTTAGCCGACGAAATTCT	-	No	83	Heterozygous	Self mapped		0.241379	5	0.9
Fvb3	6843259^6843260	Insertion	-	TCACACACTAAGAAACAAGGCTCTTCCTTGTCGCGTAACCGGCTCATTTTCATCTTCTAAATATCACTAATACTTTAAATGAAACATGACATGACTTCCCTATGTGCATCTAATCATTTTCACA	No	124	Heterozygous	Tandem duplication		0.24	35	0.380613
Fvb3	6870658..6870755	Deletion	TATGTATAGCATACATCAAGCTGTGAACCGTCCGATCGTCTTGACTTTTAAATTGCTAAACGATCGGACGGTTCACGACTTGATGTATGCTATACACA	-	No	98	Heterozygous	Self mapped		0.352941	5	0.371429
Fvb3	6870669..6870766	Deletion	TACATCAAGCTGTGAACCGTCCGATCGTCTTGACTTTTAAATTGCTAAACGATCGGACGGTTCACGACTTGATGTATGCTATACACATATGTATAGCA	-	No	98	Heterozygous	Self mapped		0.314286	3	0.364583
Fvb3	6906684..6906691	Deletion	CGTTCGTA	-	No	8	Heterozygous	Self mapped		0.205128	6	0.647727
Fvb3	6924949..6924959	Deletion	AATACATGAAA	-	No	11	Heterozygous	Self mapped		0.333333	8	0.580958
Fvb3	7087708^7087709	Insertion	-	TT	No	2	Heterozygous	Paired breakpoint		0.645161	4	0.107143
Fvb3	7097578^7097579	Insertion	-	TTTT	No	4	Heterozygous	Self mapped	T	0.4375	2	0.606061
Fvb3	7109652^7109653	Insertion	-	TTTTTATTGGGGTATTT	No	17	Heterozygous	Self mapped		0.578947	8	0.0570959
Fvb3	7111368..7111391	Deletion	AGAGGCTGTATTTTATTGAGCTTT	-	No	24	Heterozygous	Self mapped		0.142857	2	0.219925
Fvb3	7115383^7115384	Insertion	-	AA	No	2	Homozygous	Paired breakpoint		0.888889	7	0.00217687
Fvb3	7175572^7175573	Insertion	-	AAAAAACA	No	8	Homozygous	Self mapped		1	2	0.0496032
Fvb3	7200903..7200916	Deletion	TAAAGTTAGCATTA	-	No	14	Heterozygous	Self mapped		0.166667	2	0.527473
Fvb3	7283373^7283374	Insertion	-	TTACAATCCTGAGAAAAAGACATGCTTGGAGAATGGGTTTAATCTCTACATGAGACACGGTGCAGCTTCGTGGAATAAAAGAATAATGCCACACGTCAACAACATTTAAGTGATGGCAGTTTTGCAATTGTTTGTGAACCGGGGGTAGAGTTGAGATTTTGCCTCTTGAATGAACAGTGGTAC	No	183	Heterozygous	Tandem duplication		0.442623	21	0.302768
Fvb3	7313448^7313449	Insertion	-	TT	No	2	Homozygous	Paired breakpoint		0.95122	4	0.75
Fvb3	7316883..7316901	Deletion	GAACGGTTCAAGTTCAACA	-	No	19	Heterozygous	Self mapped		0.291667	5	0.510417
Fvb3	7345247^7345248	Insertion	-	AAA	No	3	Heterozygous	Self mapped	A	0.758621	5	0.875
Fvb3	7395762..7395870	Deletion	TTCTTAGTATATATATATAGATTTGGGCTGAAGCTAAGTTTTGGTCATACCCCTAGCTAGCACGTTGTGACTCACAAGGATGATATTGGATTTACAGACTTGTAATCGA	-	No	109	Homozygous	Self mapped		1	2	0.114286
Fvb3	7454622^7454623	Insertion	-	ATCTCTCGGTTCGAGAAATAAAAATAAGAGGATCGA	No	36	Heterozygous	Paired breakpoint		0.536585	28	0.119979
Fvb3	7494269^7494270	Insertion	-	AA	No	2	Homozygous	Paired breakpoint		0.962963	7	0.00546329
Fvb3	7564176^7564177	Insertion	-	TT	No	2	Homozygous	Self mapped	T	1	2	0.0190476
Fvb3	7577779^7577780	Insertion	-	TTTTT	No	5	Homozygous	Paired breakpoint		0.857143	12	0.119388
Fvb3	7582380^7582381	Insertion	-	CA	No	2	Homozygous	Paired breakpoint		0.913043	7	0.0155987
Fvb3	7583688^7583689	Insertion	-	GT	No	2	Homozygous	Paired breakpoint		0.857143	5	0.0192857
Fvb3	7611920..7611923	Deletion	TGCA	-	No	4	Heterozygous	Paired breakpoint		0.537815	8	0.375
Fvb3	7612835..7612855	Deletion	ATGCTGCCTTTGCAACTGAAT	-	No	21	Heterozygous	Paired breakpoint		0.446602	25	0.181384
Fvb3	7619263^7619264	Insertion	-	CGTTGCAGCTGGTTTTGTTATTAGAGATAATCAAAATTGTCCTCTGGTTGTTTCTACAAAAAATTTAGAAAGGTCAATGTTCTTCTTGCATAAGCTCTGGGTCTTCAAGCTGGCCTTCTTGGCTTGTCCTCACAATG	No	137	Heterozygous	Tandem duplication		0.265625	13	0.335893
Fvb3	7680067^7680068	Insertion	-	AAAAAA	No	6	Heterozygous	Self mapped	A	0.4	7	0.303157
Fvb3	7730742..7730750	Deletion	AAAAAAAGA	-	No	9	Heterozygous	Self mapped		0.333333	2	0.0133929
Fvb3	7791905^7791906	Insertion	-	AA	No	2	Homozygous	Paired breakpoint		0.9	7	0.0141723
Fvb3	7799076^7799077	Insertion	-	AAAAAAA	No	7	Homozygous	Self mapped		1	2	0.129924
Fvb3	7831842^7831843	Insertion	-	AGAGAGAGAGAGAG	No	14	Heterozygous	Self mapped		0.315789	2	0.0029304
Fvb3	7840472..7840477	Deletion	AAAATG	-	No	6	Heterozygous	Self mapped		0.172414	3	0.545455
Fvb3	7948950^7948951	Insertion	-	TTT	No	3	Heterozygous	Self mapped		0.769231	5	0.35
Fvb3	8146941..8146960	Deletion	AGCCTGGACTCGATCCAGAA	-	No	20	Heterozygous	Self mapped		0.304348	7	0.546875
Fvb3	8168882..8168979	Deletion	CTACTGCCACCAGTAAAGGAAGCTACTACCGATGGCAACAAAAGCTAATACCACCAGCAAAGAAAGCTACTACCACTGACAACAAAATATACTACTGA	-	No	98	Heterozygous	Self mapped		0.148148	2	0.276316
Fvb3	8171490^8171491	Insertion	-	AAAA	No	4	Homozygous	Paired breakpoint		0.826087	4	0.013908
Fvb3	8215442..8215630	Deletion	GTGAAATACATCTACGGTTGAAAAATCACGGTATTCCGGTAAAGTCTTGGTGCTGATAGTTACGGTCAATGCAATTTTCCATTCTTTCTCCTTTTAGGTAGCCCTATCTTCGGTGGTTATTTTCCGTAAAATTTTTATACAAATTGTTGCGTCTCATCGATTTGAAACTATTTTCAGTTGAAGGTCCGG	-	No	189	Heterozygous	Self mapped		0.2	3	0.711111
Fvb3	8216844..8216937	Deletion	TAGCCGACGAATATCTTAAATGTTTCGTCGGTTAAAGTCTCAGACTATGGTCGACGAAACATTTAAGATATTCGTCGGCTAAAGTCTTGGACAA	-	No	94	Heterozygous	Self mapped		0.272727	2	0.368182
Fvb3	8269273..8269276	Deletion	CGTC	-	No	4	Heterozygous	Self mapped	CGTC	0.363636	2	0.888889
Fvb3	8295575^8295576	Insertion	-	AAA	No	3	Homozygous	Self mapped		0.8	2	0.116667
Fvb3	8344861^8344862	Insertion	-	AAAAA	No	5	Homozygous	Paired breakpoint		0.884615	7	0.0717305
Fvb3	8488373..8488376	Deletion	CGTA	-	No	4	Heterozygous	Self mapped		0.238095	2	0.272727
Fvb3	8489054^8489055	Insertion	-	TTAG	No	4	Heterozygous	Paired breakpoint		0.333333	10	0.669421
Fvb3	8489432..8489434	Deletion	CAT	-	No	3	Heterozygous	Paired breakpoint	CAT	0.529412	8	0.857143
Fvb3	8512896..8512901	Deletion	TATGTG	-	No	6	Heterozygous	Self mapped		0.272727	3	0.375
Fvb3	8514058^8514059	Insertion	-	GTTTG	No	5	Heterozygous	Paired breakpoint		0.486486	12	0.491071
Fvb3	8562154..8562162	Deletion	AAGAAAAAA	-	No	9	Heterozygous	Self mapped		0.184211	2	0.0026455
Fvb3	8582535..8582548	Deletion	GACTTTTAATTTCT	-	No	14	Heterozygous	Self mapped		0.1	3	0.336052
Fvb3	8590260..8590298	Deletion	CAAGTGGGTGTTTAAGAACAAAACTGATGAAAAAGGAAT	-	No	39	Heterozygous	Paired breakpoint		0.207207	20	0.427641
Fvb3	8593019^8593020	Insertion	-	TACTAGCTT	No	9	Heterozygous	Self mapped		0.138889	3	0.633772
Fvb3	8595121..8595179	Deletion	TCTCTTTGCTTTTCTGGTTTATGGTTGTCATTATTGTCTCGGTTGTAGTTTTTTTTCTG	-	No	59	Heterozygous	Self mapped		0.409836	24	0.358696
Fvb3	8595388	Deletion	T	-	No	1	Homozygous	Self mapped	T	0.828571	3	0.0253968
Fvb3	8685393^8685394	Insertion	-	AAAAAA	No	6	Heterozygous	Self mapped		0.681818	8	0.211538
Fvb3	8691051^8691052	Insertion	-	TA	No	2	Heterozygous	Self mapped	AC	0.777778	2	0.0526094
Fvb3	8703824^8703825	Insertion	-	GATATA	No	6	Heterozygous	Self mapped	TA	0.5	3	0.0156094
Fvb3	8706308..8706311	Deletion	AGAG	-	No	4	Heterozygous	Self mapped	AG	0.7	5	0.888889
Fvb3	8706308..8706315	Deletion	AGAGAGAG	-	No	8	Heterozygous	Self mapped	AG	0.777778	2	0.681818
Fvb3	8706336..8706339	Deletion	AGAG	-	No	4	Heterozygous	Self mapped	AG	0.636364	4	0.9
Fvb3	8823264..8823346	Deletion	ACCTCTAGTAAATTTGTTATCCACCGCATCAGAATATTATTGACCTCCAGTAAACTTGTTATCCACCCTATAACATATTACTG	-	No	83	Heterozygous	Self mapped		0.366667	2	0.5
Fvb3	8832448^8832449	Insertion	-	TATATATA	No	8	Heterozygous	Self mapped		0.102564	3	0.14652
Fvb3	8854416..8854514	Deletion	TGATTTTAAGTGTGGGGTGGATGTCATTACTCGTTGATTTGTTATGCTTTGATATGATTTGAGTTGTTTTTAATTTTTAGGATTAATTTTGAATTTTTC	-	No	99	Heterozygous	Self mapped		0.354839	15	0.769737
Fvb3	8863257..8863402	Deletion	AAAATTTTTGGAAGCTTAAAAAACATGGCTTGCTTGTCTATCTTCGACAATCAACTTTCCGGTTCCATTCCACCACAGATAGGAAACCTTTCTAGTTTGGGTTACATGGATATGGGTGAAAACCATCTAACAGGTCCAATCCCTCC	-	No	146	Heterozygous	Self mapped		0.615385	3	0.401786
Fvb3	8867223..8867237	Deletion	GCTGCCTCTGCGCCG	-	No	15	Heterozygous	Self mapped		0.3125	5	0.735119
Fvb3	8879148^8879149	Insertion	-	ATGTGAA	No	7	Heterozygous	Paired breakpoint		0.623377	45	0.223748
Fvb3	8884580..8884603	Deletion	CTCAAGGTATATAAGTTTCCCTAT	-	No	24	Heterozygous	Self mapped		0.195122	7	0.488487
Fvb3	9052961^9052962	Insertion	-	TTT	No	3	Heterozygous	Self mapped	T	0.363636	2	0.8
Fvb3	9069529^9069530	Insertion	-	TTT	No	3	Homozygous	Self mapped	T	0.809524	6	0.888889
Fvb3	9142871^9142872	Insertion	-	GTG	No	3	Heterozygous	Self mapped	GT	0.133333	3	0.0111888
Fvb3	9244255^9244256	Insertion	-	TTT	No	3	Heterozygous	Self mapped		0.666667	2	0.401786
Fvb3	9260287^9260288	Insertion	-	TTT	No	3	Homozygous	Paired breakpoint		0.944444	4	0.401786
Fvb3	9301033..9301047	Deletion	GCCGCCGCCGGCGCC	-	No	15	Heterozygous	Self mapped		0.433962	3	0.622222
Fvb3	9307841^9307842	Insertion	-	CTAG	No	4	Heterozygous	Paired breakpoint		0.193548	12	0.571429
Fvb3	9309158^9309159	Insertion	-	ATCT	No	4	Heterozygous	Self mapped		0.605263	5	0.131868
Fvb3	9330514..9330526	Deletion	TGGTGGTGATTGA	-	No	13	Heterozygous	Self mapped		0.266667	3	0.592105
Fvb3	9336868..9336870	Deletion	TCG	-	No	3	Heterozygous	Paired breakpoint		0.417722	6	0.373333
Fvb3	9337409^9337410	Insertion	-	GTGGTTAAAGTAC	No	13	Heterozygous	Paired breakpoint		0.454545	14	0.255418
Fvb3	9337645..9337671	Deletion	AACATTGTTCGAATGGATAAAGGACCA	-	No	27	Heterozygous	Self mapped		0.410256	7	0.470788
Fvb3	9384750..9384794	Deletion	TTACGAACCAAAAAAAAAAAAAGCTTACTTAATATACAATAGTTA	-	No	45	Homozygous	Self mapped		1	7	0.777778
Fvb3	9412019^9412020	Insertion	-	TTT	No	3	Heterozygous	Paired breakpoint		0.73913	6	0.152727
Fvb3	9457767^9457768	Insertion	-	GTACAGACAGGACTCAG	No	17	Heterozygous	Paired breakpoint		0.589041	15	0.262229
Fvb3	9457863..9458121	Deletion	GCATCTCCCCCCCCCCCCAAAAAACGGTCAAATAGTTTATAACATATGACAATGTAACATGATGTGATAGAAGTGAAGATCCATGCATCTTGCATTATGTATCCTAAATGGCAGTACTATGCTTAAAATTATATAAAGCTAATAAATGAGCATTGCAAGACTCAGTATAGGAGGCTATTGGAAAAGTTCCCTCAAGGATAAATATGCAATTGAAAAACTCTTGCATACAATGACAGAAATAAAAAAAAAATGCAGAGCA	-	No	259	Heterozygous	Cross mapped breakpoints		0.507937	23	0.519572
Fvb3	9458780^9458781	Insertion	-	GTAC	No	4	Heterozygous	Paired breakpoint		0.585366	16	0.291375
Fvb3	9471929^9471930	Insertion	-	TAA	No	3	Heterozygous	Self mapped		0.326531	2	0.777778
Fvb3	9477174..9477181	Deletion	CACGCCCT	-	No	8	Heterozygous	Self mapped		0.611111	2	0.436364
Fvb3	9500468^9500469	Insertion	-	GT	No	2	Homozygous	Self mapped	T	1	2	0.0473485
Fvb3	9601792^9601793	Insertion	-	AAA	No	3	Homozygous	Self mapped	A	1	2	0.267857
Fvb3	9638650^9638651	Insertion	-	TTTTTTTT	No	8	Homozygous	Self mapped		0.916667	2	0.0151515
Fvb3	9681009..9681211	Deletion	GACTGTGTTTTGAAATTCATCCTCTAAAAGCTGATGAGGTTTAGTACAATCCCTGAAAGTATTTTAAAAGGCATAGAATCACCACTCTAGCTCTTGATTCTGCTCCTAGCTCCCCCATCTGTTTCCTTTTACCATCATCATATCTTTTATTTAAACCCAAGAGTTTAGTCCAATGCAATCACTTTCCAAAATCCAGTTCCTAA	-	No	203	Heterozygous	Cross mapped breakpoints		0.545455	50	0.236647
Fvb3	9689418..9689427	Deletion	GAATTTCTTC	-	No	10	Heterozygous	Self mapped		0.36	8	0.432589
Fvb3	9753336..9753344	Deletion	CGGACTCGC	-	No	9	Heterozygous	Self mapped		0.4	2	0.833333
Fvb3	9776640^9776641	Insertion	-	ATAT	No	4	Heterozygous	Paired breakpoint		0.259615	7	0.214629
Fvb3	9777022..9777137	Deletion	TTACTTAAGCGACAAAAGTTTATTTCCATCGCTTAAGTAACTTTTTAAGCGACAAAACTAATTTTGTCGCTTAAGTGTTCACTTCAGCGACAAAATGTGTTTTGTCGCTTAAAAAG	-	No	116	Heterozygous	Self mapped		0.166667	2	0.583333
Fvb3	9793240^9793241	Insertion	-	TGCA	No	4	Heterozygous	Self mapped		0.210526	3	0.634615
Fvb3	9814551^9814552	Insertion	-	AA	No	2	Heterozygous	Paired breakpoint		0.65	5	0
Fvb3	9911086^9911087	Insertion	-	TT	No	2	Heterozygous	Paired breakpoint		0.796875	7	0.0277778
Fvb3	9957435..9957452	Deletion	ATTTTTTATTTTTTTTGT	-	No	18	Homozygous	Self mapped	TTTATTT	0.913043	12	0.110308
Fvb3	9961769..9961776	Deletion	GTCTCTTA	-	No	8	Heterozygous	Self mapped		0.76	8	0.00354021
Fvb3	9968159^9968160	Insertion	-	TG	No	2	Heterozygous	Self mapped	T	0.75	2	0.00340909
Fvb3	10068247^10068248	Insertion	-	TT	No	2	Heterozygous	Paired breakpoint		0.744186	4	1
Fvb3	10103390^10103391	Insertion	-	TA	No	2	Homozygous	Self mapped	A	1	3	0.0189394
Fvb3	10236797^10236798	Insertion	-	TTTTT	No	5	Homozygous	Self mapped		0.916667	2	0.0892857
Fvb3	10239520^10239521	Insertion	-	GTCCGAA	No	7	Heterozygous	Self mapped		0.612903	16	0.888889
Fvb3	10259014..10259021	Deletion	TCTCTGTA	-	No	8	Heterozygous	Self mapped		0.315789	5	0.387753
Fvb3	10263487..10263653	Deletion	ATGACAGCAAAGAGAATCATGAAAACCATTTCATAGAAGTAGACTCTATGGTTTTGGTTATATGGTCAAATTTTTATGCTAATTATCGATAAGGAAATGAGGCTAGCTTGTCTTTTTCCATGGAACACATATNNNNNNNNNNNNNNNNNNNNAGAGAGAATCAAAAA	-	No	167	Heterozygous	Self mapped		0.619048	7	0.23485
Fvb3	10304297..10304322	Deletion	ATTGACAAGTACAATAAACTGCTTGC	-	No	26	Heterozygous	Self mapped		0.178571	4	0.639474
Fvb3	10351558^10351559	Insertion	-	TGT	No	3	Heterozygous	Paired breakpoint		0.766871	7	0.00965074
Fvb3	10379672..10379693	Deletion	GAGCCGCCGTGAGAGAGCGGTG	-	No	22	Heterozygous	Self mapped		0.275862	5	0.412797
Fvb3	10426313^10426314	Insertion	-	A	No	1	Heterozygous	Self mapped		0.388889	2	0.0015873
Fvb3	10426384^10426385	Insertion	-	CAAATTAATGTAT	No	13	Heterozygous	Paired breakpoint		0.465517	21	0.155428
Fvb3	10426480^10426481	Insertion	-	AAG	No	3	Heterozygous	Self mapped	A	0.333333	6	0.372024
Fvb3	10583741..10583751	Deletion	CCATCTGTTTT	-	No	11	Heterozygous	Self mapped		0.2	5	0.551471
Fvb3	10591345^10591346	Insertion	-	CGAATCTGAGAGTGGAGAGAGAAA	No	24	Heterozygous	Paired breakpoint		0.615385	12	0.0135249
Fvb3	10616470..10616550	Deletion	AGAGAGAGAGAGAGAGAGAGAGAGAGGAGGAGAGTAGTGNNNNNNNNNNNNNNNNNNNNAGAGAGAGTAGTAGAGAGAGAG	-	No	81	Homozygous	Self mapped		0.9375	4	0.8
Fvb3	10616496..10616576	Deletion	GAGGAGAGTAGTGNNNNNNNNNNNNNNNNNNNNAGAGAGAGTAGTAGAGAGAGAGAGAGAGAGAGAGAGAGAGAGAGAGAG	-	No	81	Homozygous	Self mapped		1	2	0.111607
Fvb3	10679089^10679090	Insertion	-	AAAAAAAAAAAAAAGGGGAAAAAAAAACCCTGCAAAAAAAAAAAA	No	45	Homozygous	Paired breakpoint		0.810345	16	0.00436222
Fvb3	10712123..10712132	Deletion	TTTTTCAAGT	-	No	10	Heterozygous	Self mapped		0.170732	3	0.364583
Fvb3	10720081..10720126	Deletion	GGGTGGCTGGGTTGATGGCCGACCGAACGGGACCGGTGCGACAGCG	-	No	46	Heterozygous	Self mapped		0.444444	16	0.521053
Fvb3	10723146..10723157	Deletion	CATAATTAGTTT	-	No	12	Heterozygous	Self mapped		0.4	5	0.497076
Fvb3	10760554^10760555	Insertion	-	TAGATTAT	No	8	Heterozygous	Self mapped		0.565789	23	0.482537
Fvb3	10827110^10827111	Insertion	-	TT	No	2	Homozygous	Paired breakpoint		0.853659	5	0.0228571
Fvb3	10839122^10839123	Insertion	-	CT	No	2	Homozygous	Self mapped	T	1	4	0.0189394
Fvb3	10840769^10840770	Insertion	-	TATA	No	4	Heterozygous	Self mapped		0.272727	3	0.564103
Fvb3	10841138..10841150	Deletion	AAGAAGAAGAAGC	-	No	13	Heterozygous	Self mapped		0.666667	3	0.429545
Fvb3	10841244..10841262	Deletion	TAAAGGCTAAAGAAGAAGG	-	No	19	Homozygous	Paired breakpoint		0.876923	14	0.00410156
Fvb3	10875388..10875391	Deletion	GATT	-	No	4	Heterozygous	Self mapped		0.333333	2	0.254545
Fvb3	10888216..10888236	Deletion	CAGCCTGAGCAGCATGAGCGT	-	No	21	Heterozygous	Self mapped		0.190476	2	0.497076
Fvb3	10903750..10903833	Deletion	NNNNNNNNNNNNNNNNNNNNNNNNNNNNNNNNNNNNNNNNNNNNNNNNNNNNNNNNNNNNNNNNNNNNNNNNNNNNNNNNNNNN	-	No	84	Homozygous	Self mapped		1	3	0.00018315
Fvb3	10983392^10983393	Insertion	-	TTT	No	3	Heterozygous	Self mapped		0.791667	2	0.45
Fvb3	11028214^11028215	Insertion	-	AAA	No	3	Heterozygous	Paired breakpoint		0.780488	8	0.0357143
Fvb3	11042144^11042145	Insertion	-	TTTT	No	4	Heterozygous	Self mapped	T	0.75	3	0.254545
Fvb3	11054444..11054455	Deletion	TAGTTACATAGA	-	No	12	Heterozygous	Self mapped		0.0376045	6	0.172507
Fvb3	11054495..11054562	Deletion	TACATGGATAGTTACATGCATAGTTACATGGATAGTTACATGCATAGTTACATGGATAGTTACATGCA	-	No	68	Heterozygous	Self mapped		0.325464	7	0.777778
Fvb3	11054739..11054747	Deletion	CTTAATGTT	-	No	9	Heterozygous	Self mapped		0.0716981	12	0.452381
Fvb3	11124969^11124970	Insertion	-	AAAA	No	4	Heterozygous	Self mapped	A	0.6	3	0.259615
Fvb3	11149056^11149057	Insertion	-	TTT	No	3	Heterozygous	Self mapped		0.6875	5	0.429545
Fvb3	11221366^11221367	Insertion	-	AA	No	2	Homozygous	Self mapped	AT	0.833333	2	0.0112388
Fvb3	11280678^11280679	Insertion	-	AATAT	No	5	Heterozygous	Self mapped		0.423077	9	0.588235
Fvb3	11315213^11315214	Insertion	-	CTACTGCTTGTTGCTGCTCTGTGCTGCTACTGTGTGCTCTTTGTGCTGCTACTATTTGTTGTTGTTGTTGTGCGCTGCTACTACGTGTTGTTGATTCATGCTGCTACTGTGTGCTCTTTGTGCTGCTACTATTTGTTGTTGTTGTGTGCTGCTACTAC	No	158	Heterozygous	Tandem duplication		0.342466	12	0.0100816
Fvb3	11315285..11315352	Deletion	GCGCTGCTACTACGTGTTGTTGATTCATGCTGCTACTGTGTGCTCTTTGTGCTGCTACTATTTGTTGT	-	No	68	Heterozygous	Self mapped		0.3	7	0.137675
Fvb3	11321599^11321600	Insertion	-	TTTTTTTTTTTTTT	No	14	Homozygous	Self mapped		0.810811	3	0.000333
Fvb3	11321659^11321660	Insertion	-	CATGCAA	No	7	Heterozygous	Self mapped		0.361111	4	0.777778
Fvb3	11353315..11353428	Deletion	CTGCAAGATAAAATGTGCTTAGGCTTATGATGGTTCTTTTTTCAAAGGATATCCTCACTTCCTATTTTAATTAGTTGCAATATAAATGTAATCTATTGTTCCATGAAGGATTAC	-	No	114	Heterozygous	Self mapped		0.724138	49	0.417857
Fvb3	11354586..11354658	Deletion	CTACCGAAAATAAGATATTAGAAATTGTTCAGTGAAACAAAAGGAGAGGAGTAGATAAATGGACTGCCAATAC	-	No	73	Heterozygous	Self mapped		0.798077	79	0.47453
Fvb3	11354587..11354659	Deletion	TACCGAAAATAAGATATTAGAAATTGTTCAGTGAAACAAAAGGAGAGGAGTAGATAAATGGACTGCCAATACC	-	No	73	Heterozygous	Self mapped		0.75	53	0.535714
Fvb3	11360663^11360664	Insertion	-	AAG	No	3	Heterozygous	Paired breakpoint		0.445455	20	0.225
Fvb3	11387010^11387011	Insertion	-	TTTTTTTTT	No	9	Heterozygous	Paired breakpoint		0.727273	9	2.49733e-05
Fvb3	11420652^11420653	Insertion	-	TTTT	No	4	Heterozygous	Self mapped		0.608696	4	0.3125
Fvb3	11422798^11422799	Insertion	-	AAAAAAA	No	7	Heterozygous	Paired breakpoint		0.75	10	0.0619812
Fvb3	11440787..11440793	Deletion	CCCCCCC	-	No	7	Homozygous	Self mapped	C	1	3	0.0297619
Fvb3	11468125^11468126	Insertion	-	AA	No	2	Heterozygous	Paired breakpoint		0.702703	6	0.0666667
Fvb3	11504585..11504604	Deletion	NNNNNNNNNNNNNNNNNNNN	-	No	20	Homozygous	Self mapped		0.923077	12	0.00150376
Fvb3	11527531..11527539	Deletion	TTCTTCTTC	-	No	9	Heterozygous	Self mapped	TCT	0.461538	5	0.352564
Fvb3	11587587^11587588	Insertion	-	GCCCATCAA	No	9	Heterozygous	Self mapped		0.565217	9	0.8125
Fvb3	11592821..11592830	Deletion	CCCGAGCTCT	-	No	10	Heterozygous	Self mapped		0.2	4	0.0298246
Fvb3	11598693^11598694	Insertion	-	TAGGTTCAAACATCGGTGCAAT	No	22	Heterozygous	Paired breakpoint		0.555556	29	0.284071
Fvb3	11612533^11612534	Insertion	-	TT	No	2	Homozygous	Paired breakpoint		0.864865	7	0.234375
Fvb3	11654807^11654808	Insertion	-	AAAA	No	4	Homozygous	Self mapped	A	0.894737	4	0.4375
Fvb3	11673123..11673274	Deletion	CAACTATCTATGTAACTATACATCTATGTAACTATGCATGAAACTATACATGTAACTATCCATGCAACTATCCGTCTATGTAACTATGTATGTAACTATGCATGTAACTATCCATGTAACTATCCATATAACTATGCATGTAACTATCCATC	-	No	152	Heterozygous	Self mapped		0.398148	7	0.5
Fvb3	11683260^11683261	Insertion	-	AAA	No	3	Homozygous	Paired breakpoint		0.96	6	4.6503e-05
Fvb3	11745082..11745106	Deletion	CTAAGTAATAAAAAAAATAAAGATT	-	No	25	Heterozygous	Self mapped		0.545455	2	0.0297619
Fvb3	11814611^11814612	Insertion	-	AAAAAAA	No	7	Homozygous	Self mapped		1	3	0.0634921
Fvb3	11822183^11822184	Insertion	-	AAAAAAAAAA	No	10	Homozygous	Self mapped		1	2	0.00511364
Fvb3	11881270^11881271	Insertion	-	ATTATACATT	No	10	Heterozygous	Self mapped		0.179487	6	0.578947
Fvb3	12092404^12092405	Insertion	-	AGTCCGCCACCTCCGCCACCTGCGCT	No	26	Heterozygous	Self mapped		0.411765	4	0.20942
Fvb3	12093150^12093151	Insertion	-	TTTTT	No	5	Heterozygous	Self mapped	T	0.666667	7	0.407925
Fvb3	12121653^12121654	Insertion	-	ATTA	No	4	Heterozygous	Self mapped		0.393939	5	0.593407
Fvb3	12383163^12383164	Insertion	-	TTT	No	3	Heterozygous	Paired breakpoint		0.727273	6	0.163333
Fvb3	12516890..12516908	Deletion	AGCTAATAAGCTTTTTGAC	-	No	19	Heterozygous	Self mapped		0.222222	2	0.107143
Fvb3	12561372..12561406	Deletion	TGTGTAATTGTCATGAAATTGAAAGGGAGATAATG	-	No	35	Heterozygous	Self mapped		0.625	3	0.3125
Fvb3	12574006^12574007	Insertion	-	TTTTA	No	5	Heterozygous	Self mapped		0.290323	9	0.128676
Fvb3	12574075^12574076	Insertion	-	TT	No	2	Heterozygous	Paired breakpoint		0.689655	6	0.75
Fvb3	12594369..12594390	Deletion	TTTCGTCGGCTAAAGTGTTTGT	-	No	22	Heterozygous	Self mapped		0.285714	5	0.875
Fvb3	12600960..12600976	Deletion	CTTTTAAGGTGCTTTGA	-	No	17	Heterozygous	Self mapped		0.481481	2	0.504231
Fvb3	12651326^12651327	Insertion	-	T	No	1	Homozygous	Self mapped	T	1	3	0.4
Fvb3	12721600..12721622	Deletion	AAAGATATATATATAATAAAAAT	-	No	23	Homozygous	Self mapped		0.9375	2	0.0496032
Fvb3	12732679^12732680	Insertion	-	TTTTTTTTTCGCATG	No	15	Homozygous	Self mapped	T	1	5	0.109402
Fvb3	12798670^12798671	Insertion	-	TA	No	2	Heterozygous	Self mapped	A	0.75	4	0.00767045
Fvb3	12826855^12826856	Insertion	-	TT	No	2	Homozygous	Paired breakpoint		0.837209	6	0
Fvb3	12894984^12894985	Insertion	-	AAA	No	3	Heterozygous	Paired breakpoint		0.761905	6	0.078125
Fvb3	12913488..12913494	Deletion	TATGTAC	-	No	7	Heterozygous	Self mapped		0.181818	3	0.777778
Fvb3	12968162^12968163	Insertion	-	TTTTTTTTTCTTTATCTCTTTGT	No	23	Heterozygous	Tandem duplication		0.773723	26	0.364167
Fvb3	12984964..12984987	Deletion	TTCCCTCCGTTCGCCACCGTACGA	-	No	24	Heterozygous	Self mapped		0.292683	2	0.285088
Fvb3	12995153..12995163	Deletion	CGGTTGGCGGC	-	No	11	Heterozygous	Self mapped		0.416667	8	0.476389
Fvb3	13033392^13033393	Insertion	-	TTTTTT	No	6	Heterozygous	Paired breakpoint		0.6875	4	0.0675212
Fvb3	13035984..13035989	Deletion	ATGGTG	-	No	6	Heterozygous	Self mapped		0.321429	7	0.785714
Fvb3	13036120^13036121	Insertion	-	ATAT	No	4	Heterozygous	Self mapped		0.272727	8	0.6
Fvb3	13105362..13105372	Deletion	AGACACATAAC	-	No	11	Heterozygous	Self mapped		0.186047	2	0.888889
Fvb3	13248968^13248969	Insertion	-	AAAA	No	4	Heterozygous	Self mapped		0.6	3	0.367133
Fvb3	13250439^13250440	Insertion	-	AA	No	2	Homozygous	Paired breakpoint		0.863636	7	0.333333
Fvb3	13300009..13300015	Deletion	ATATTTA	-	No	7	Heterozygous	Self mapped		0.114286	2	0.583333
Fvb3	13319477^13319478	Insertion	-	TTTTTTTTTT	No	10	Heterozygous	Self mapped		0.454545	5	0.0723805
Fvb3	13321416..13321505	Deletion	AAGCGGACGTCTGCACAGGCGCAAAAGTGCGGACGATCATCTTCAGGCCTCAATCAGGCATCCATGGCGGCTTTGCTGTTGTCGGATGGA	-	No	90	Heterozygous	Self mapped		0.111111	2	1
Fvb3	13330441^13330442	Insertion	-	AA	No	2	Heterozygous	Paired breakpoint		0.76087	5	0
Fvb3	13400184..13400207	Deletion	ACCCTCTAAAATATGAAAATTTCG	-	No	24	Heterozygous	Self mapped		0.222222	3	0.46875
Fvb3	13426856^13426857	Insertion	-	A	No	1	Heterozygous	Paired breakpoint		0.756757	4	0.2
Fvb3	13434955^13434956	Insertion	-	AAA	No	3	Heterozygous	Self mapped		0.771429	5	0.622222
Fvb3	13467193^13467194	Insertion	-	TATATA	No	6	Heterozygous	Paired breakpoint		0.278481	8	0.0259452
Fvb3	13516009..13516032	Deletion	GCTCCACCGCTGCTCGACATCGAG	-	No	24	Heterozygous	Paired breakpoint		0.411765	10	0.0477553
Fvb3	13523300^13523301	Insertion	-	TTT	No	3	Homozygous	Self mapped		0.888889	2	0.888889
Fvb3	13524728..13524731	Deletion	TCTC	-	No	4	Heterozygous	Self mapped		0.238095	4	0.466667
Fvb3	13538523^13538524	Insertion	-	TTT	No	3	Heterozygous	Self mapped		0.2	3	0.30625
Fvb3	13557488^13557489	Insertion	-	TT	No	2	Heterozygous	Paired breakpoint		0.780488	8	1
Fvb3	13557642^13557643	Insertion	-	AAAGAA	No	6	Heterozygous	Self mapped		0.785714	4	0.0575658
Fvb3	13607908..13607913	Deletion	TATGTG	-	No	6	Heterozygous	Self mapped		0.190476	2	0.383036
Fvb3	13629316^13629317	Insertion	-	AAAAA	No	5	Heterozygous	Self mapped	A	0.5	2	0.212121
Fvb3	13655220^13655221	Insertion	-	GATC	No	4	Heterozygous	Paired breakpoint		0.418367	10	0.363636
Fvb3	13685762^13685763	Insertion	-	TTT	No	3	Homozygous	Self mapped		0.8	4	0.75
Fvb3	13722128^13722129	Insertion	-	TT	No	2	Homozygous	Paired breakpoint		0.82	6	0.390625
Fvb3	13754461^13754462	Insertion	-	GAATTTTTTTTAAG	No	14	Heterozygous	Self mapped		0.454545	2	0.0927198
Fvb3	13777109..13777114	Deletion	ATGGCA	-	No	6	Heterozygous	Self mapped		0.25	3	0.5
Fvb3	13873337..13873343	Deletion	GTTTTGT	-	No	7	Heterozygous	Self mapped		0.133333	2	0.651316
Fvb3	13924765^13924766	Insertion	-	AATT	No	4	Heterozygous	Self mapped		0.421053	3	0.628571
Fvb3	13924912^13924913	Insertion	-	ATAC	No	4	Heterozygous	Paired breakpoint		0.333333	4	0.0656853
Fvb3	13962753..13962769	Deletion	TGGTACCAAGTATATTA	-	No	17	Heterozygous	Self mapped		0.106383	3	0.833333
Fvb3	13994567^13994568	Insertion	-	AAAAAA	No	6	Homozygous	Paired breakpoint		0.857143	15	0.0696048
Fvb3	14014575^14014576	Insertion	-	GATC	No	4	Heterozygous	Self mapped		0.25	2	0.75
Fvb3	14017400..14017451	Deletion	GAAAAACATGTCGTCAGTTTTTTTCCCACACTTGAGCCGACGAAAAATTTAA	-	No	52	Heterozygous	Self mapped		0.272727	3	0.818182
Fvb3	14018987^14018988	Insertion	-	TAGTTTTTCGAGAAATTAACAATGTAATACATA	No	33	Heterozygous	Tandem duplication		0.478261	6	0.339892
Fvb3	14035052..14035054	Deletion	ATT	-	No	3	Heterozygous	Self mapped		0.367816	5	0.888889
Fvb3	14073263^14073264	Insertion	-	TAGGTGAATGAGTTTA	No	16	Heterozygous	Self mapped		0.129032	4	0.385714
Fvb3	14101286^14101287	Insertion	-	TAGTGACCAAATTATAATGGTCGCTAATAACATGGATTTAGTGACTAAAAAAAGTACTAGTCACTAATACATTTGGATGTAATATAAATTGTTAGCCCGCCCGTTTAGTGACCTACTATTGGACGAGTAGTGACCTTCTCCGTTTGGTAAGTAAAAATCTTTTTATCAGTGACCAACTATTTGTATTAGTGACC	No	194	Heterozygous	Tandem duplication		0.567901	29	0.401135
Fvb3	14106309..14106317	Deletion	CACCTCCTC	-	No	9	Heterozygous	Self mapped	CACCTCCTC	0.375	3	0.301858
Fvb3	14131134..14131300	Deletion	TATATGCTTTAATAAAAAGAAATTGGAAAACGAAAAGGGCCAATGATAAAATGGTACATTTAGAAGTAATAAATGATAAAAATATTAACAAATGTTCTTTGATGATAAAATAATACACACATTTAAATTCTTTAAACCATTACGCATAAATTTTTAAAAAATTACAT	-	No	167	Heterozygous	Self mapped		0.666667	3	0.818182
Fvb3	14136866^14136867	Insertion	-	TGGCCGTACTGT	No	12	Heterozygous	Paired breakpoint		0.315789	6	0.361197
Fvb3	14171544^14171545	Insertion	-	TTT	No	3	Heterozygous	Self mapped	T	0.76	7	0.291667
Fvb3	14195793..14195797	Deletion	GTGGG	-	No	5	Homozygous	Self mapped		0.875	2	0.0496032
Fvb3	14207430..14207487	Deletion	TAAAAAACCAGCCGACGAATTTTTTTTCGTCGGCTAAAGTCTACATTAGCTGACGAAA	-	No	58	Heterozygous	Self mapped		0.380952	3	0.610714
Fvb3	14229657^14229658	Insertion	-	TTTT	No	4	Heterozygous	Self mapped	T	0.722222	3	0.510417
Fvb3	14285740..14285751	Deletion	ATTACAATTACG	-	No	12	Heterozygous	Self mapped		0.380952	5	0.888889
Fvb3	14305526^14305527	Insertion	-	CGCCGC	No	6	Heterozygous	Self mapped		0.382353	12	0.133005
Fvb3	14421069^14421070	Insertion	-	TTTT	No	4	Homozygous	Self mapped		1	7	0.178022
Fvb3	14465365..14465375	Deletion	TTATTTCGTCG	-	No	11	Heterozygous	Self mapped		0.592593	7	0.619048
Fvb3	14465459..14465511	Deletion	TTCCCTCCCTCTCCCGTCTCCGCCTCCTCCCGTTCCCTCCCTCCCTCTCCCGG	-	No	53	Heterozygous	Self mapped		0.375	4	0.18544
Fvb3	14546359^14546360	Insertion	-	ATAT	No	4	Heterozygous	Self mapped		0.636364	17	0.407925
Fvb3	14593440..14593445	Deletion	AAAAAT	-	No	6	Homozygous	Paired breakpoint		0.977273	5	0
Fvb3	14598535^14598536	Insertion	-	AAAAA	No	5	Heterozygous	Self mapped		0.25	5	0.148352
Fvb3	14620395^14620396	Insertion	-	GTTA	No	4	Heterozygous	Self mapped		0.264706	3	0.275
Fvb3	14668221^14668222	Insertion	-	ATCATTCC	No	8	Heterozygous	Self mapped	ATCATTCC	0.179856	19	0.585938
Fvb3	14702607..14702645	Deletion	CCAAAATTCATATAAAATAACTGAAATATGAATTCAACA	-	No	39	Heterozygous	Self mapped		0.0345286	7	0.385277
Fvb3	14786571^14786572	Insertion	-	TT	No	2	Homozygous	Self mapped	TTG	0.894737	2	0.00549451
Fvb3	14786586^14786587	Insertion	-	TTTTTT	No	6	Heterozygous	Self mapped		0.625	4	0.15501
Fvb3	14843059^14843060	Insertion	-	TTT	No	3	Heterozygous	Self mapped		0.714286	2	0.408333
Fvb3	14904073^14904074	Insertion	-	CCCCCCC	No	7	Homozygous	Self mapped	C	0.857143	2	0.0241071
Fvb3	14935070..14935115	Deletion	AACACACACACAAAAATACGAAAAATTTAGAAAAATAAAAAAAACA	-	No	46	Heterozygous	Self mapped		0.578947	2	0.0026455
Fvb3	14939480..14939514	Deletion	TCTCTCTCTCTCTCTCTCTCTCTCTCTCTTCTTCT	-	No	35	Homozygous	Paired breakpoint		0.933333	9	0.328125
Fvb3	15042229..15042236	Deletion	GCCTAATG	-	No	8	Heterozygous	Self mapped		0.171429	6	0.572917
Fvb3	15116566^15116567	Insertion	-	TT	No	2	Homozygous	Paired breakpoint		0.8	7	0.375
Fvb3	15127848^15127849	Insertion	-	TA	No	2	Heterozygous	Self mapped		0.62963	5	0.0107744
Fvb3	15205560..15205569	Deletion	ATCCTCTTGT	-	No	10	Heterozygous	Self mapped		0.3	13	0.2831
Fvb3	15237298..15237310	Deletion	TTAGGATGGTTGA	-	No	13	Heterozygous	Self mapped		0.166667	2	0.583333
Fvb3	15379059..15379162	Deletion	AAATGCCATAATTCACATTTAAAAGGAGAAAAATCAACTTAGATGCAAAAAATAAAGTTTACTACCCCTAGTAAACTTTTACTGGGGGTAGTAAACTTGCAAAA	-	No	104	Heterozygous	Self mapped		0.264706	8	0.644531
Fvb3	15388078	Deletion	A	-	No	1	Heterozygous	Self mapped	A	0.483871	2	0.0634921
Fvb3	15411293^15411294	Insertion	-	AAA	No	3	Heterozygous	Self mapped	AACC	0.5	2	0.0496032
Fvb3	15473007^15473008	Insertion	-	AAA	No	3	Heterozygous	Paired breakpoint		0.795455	5	0.25
Fvb3	15492314^15492315	Insertion	-	TTTTT	No	5	Heterozygous	Self mapped		0.571429	4	0.498626
Fvb3	15548492^15548493	Insertion	-	AA	No	2	Homozygous	Paired breakpoint		0.846154	5	0.1875
Fvb3	15574555..15574614	Deletion	TTCAACTCTTTCAATTCCGCTGGAGCCATTCTGTAAGGCGCCTGAGAGATAGGCATAGTT	-	No	60	Heterozygous	Self mapped		0.192982	7	0.8
Fvb3	15676229^15676230	Insertion	-	AAA	No	3	Heterozygous	Paired breakpoint		0.555556	7	0.765625
Fvb3	15683142..15683201	Deletion	AAAGCAATACTCAGTCAGGCCAAAACTATTACAGCAAGGAATCAATGCTCAATCAAGAAT	-	No	60	Heterozygous	Self mapped		0.380282	6	0.818182
Fvb3	15713621^15713622	Insertion	-	GCA	No	3	Heterozygous	Self mapped	GCA	0.24	4	0.875
Fvb3	15828719^15828720	Insertion	-	GGCC	No	4	Heterozygous	Self mapped	G	0.557377	7	0.576923
Fvb3	15876114^15876115	Insertion	-	AAAA	No	4	Heterozygous	Self mapped		0.768519	9	0.40293
Fvb3	15890254^15890255	Insertion	-	AA	No	2	Heterozygous	Paired breakpoint		0.75	5	0.45
Fvb3	15913494..15913505	Deletion	CCAAGCTGTTAT	-	No	12	Heterozygous	Self mapped		0.0833333	2	0.473684
Fvb3	15951297..15951322	Deletion	CTTGAATGGTGTAAGTTTGACATAAG	-	No	26	Heterozygous	Self mapped		0.2	2	0.290789
Fvb3	15962295..15962308	Deletion	ACTTCAAGTCAGTA	-	No	14	Heterozygous	Self mapped		0.407407	8	0.846154
Fvb3	16021931^16021932	Insertion	-	CTAT	No	4	Heterozygous	Self mapped		0.305556	9	0.339733
Fvb3	16023296..16023342	Deletion	CTCTCTCTCTCTCTCTCTCTACCAANNNNNNNNNNNNNNNNNNNNAC	-	No	47	Homozygous	Paired breakpoint		0.952381	13	0.204923
Fvb3	16133968^16133969	Insertion	-	AA	No	2	Homozygous	Paired breakpoint		0.8	5	0.0029304
Fvb3	16173468^16173469	Insertion	-	ATATACCTATTATACACATGTTTTGGCACATGAACAGTATCGAAATCATACTCCCAAATATATATTCTCGTATCACGAAAATATTTTGATTGACTCATACATTGATTTACTTTTAAAATTATCGGGGTATTACAAAGAAGTACATGAGTTTACATAGTGGAAAATTATGTCCCTTAAGAGAAAATCGGCATGCAATTTTTCTCCTTGGGTTCAGGATTTCTGCGAGTAAAAAACAAACTCATGTAGAGTTTAGGATAAAAGTTATAAATGGTCCTCGTGATTTGGGGTCATGGTTATATTTGTCACTGTGGTCTGAAAATGATTAATTTTGGTCCTCGTATTTTATATATCGACTAATCATAGTCCAATAATAACATTTCCTCTAACACCGTTAGTA	No	397	Heterozygous	Tandem duplication		0.283019	13	0.262651
Fvb3	16217473..16217492	Deletion	CGCGCTTCCAGACGCTTCCC	-	No	20	Heterozygous	Paired breakpoint		0.456522	9	0.19536
Fvb3	16306829^16306830	Insertion	-	TT	No	2	Homozygous	Paired breakpoint		0.821429	5	0.444444
Fvb3	16310433^16310434	Insertion	-	TTT	No	3	Heterozygous	Self mapped	T	0.702703	4	0.9
Fvb3	16388488	Deletion	T	-	No	1	Heterozygous	Self mapped	T	0.166667	3	0.4375
Fvb3	16463300^16463301	Insertion	-	TTT	No	3	Heterozygous	Self mapped	T	0.769231	2	0.46875
Fvb3	16484388^16484389	Insertion	-	TTTTT	No	5	Homozygous	Self mapped	T	0.882353	5	0.40293
Fvb3	16498160^16498161	Insertion	-	AA	No	2	Homozygous	Paired breakpoint		0.88	7	0
Fvb3	16510662..16510747	Deletion	TCCGCTCCTTAGGTCGTTCGGTCGCCGCCCTCTCCCTCTCACTCTCCCGGTCTCGGCCTCCTCTCCCTCTCCCTCTCCCGGTCTCG	-	No	86	Heterozygous	Self mapped		0.366667	4	0.564103
Fvb3	16527642^16527643	Insertion	-	TTTTT	No	5	Heterozygous	Paired breakpoint		0.612903	6	0.052426
Fvb3	16532928^16532929	Insertion	-	ATAAAGTAGCCCTATGTTCGAATCTG	No	26	Homozygous	Paired breakpoint		0.928406	370	0.660156
Fvb3	16552154^16552155	Insertion	-	ATTACATACCTACAAAATGGTACATGAGAATCTGACAAAGCAAAAGAGGGATCCCTTCTTGTTCAAGCACACAAATGCAGCTCACTTTTGCTTCAATCCCAAAATATCTGAAACCAAACAGCAATGTGGAAACCATTTTGCCGTTATCCTTCCACTGCAAGGAGCGGGAGG	No	171	Heterozygous	Tandem duplication		0.27381	20	0.135714
Fvb3	16575713^16575714	Insertion	-	TTT	No	3	Heterozygous	Self mapped	T	0.785714	3	0.267857
Fvb3	16675948^16675949	Insertion	-	ATCTTCAACTCT	No	12	Heterozygous	Paired breakpoint		0.373626	15	0.20998
Fvb3	16758279^16758280	Insertion	-	AAC	No	3	Heterozygous	Self mapped		0.185185	4	0.15501
Fvb3	16849333^16849334	Insertion	-	TT	No	2	Homozygous	Self mapped		1	2	0.00799201
Fvb3	16902958	Deletion	A	-	No	1	Homozygous	Self mapped	A	1	2	0.888889
Fvb3	16930694^16930695	Insertion	-	TTT	No	3	Heterozygous	Self mapped	T	0.545455	4	0.8
Fvb3	17014961^17014962	Insertion	-	AA	No	2	Heterozygous	Self mapped	A	0.7	3	0.0121212
Fvb3	17041637..17041658	Deletion	TCGTCGGCTAAAGATAATAATC	-	No	22	Heterozygous	Self mapped		0.222222	2	0.155556
Fvb3	17045977..17045983	Deletion	TTAATCG	-	No	7	Heterozygous	Self mapped		0.222222	2	0.75
Fvb3	17079723^17079724	Insertion	-	TGTTT	No	5	Homozygous	Self mapped		0.965517	9	0.40625
Fvb3	17094495..17094516	Deletion	ATTTCGTCGGCTAAAGTCTTAA	-	No	22	Heterozygous	Self mapped		0.193211	7	0.512821
Fvb3	17094563^17094564	Insertion	-	TTCGGCTAAAGTCTTATAATTTC	No	23	Heterozygous	Self mapped		0.225	5	0.565476
Fvb3	17112742^17112743	Insertion	-	AAAA	No	4	Homozygous	Paired breakpoint		0.911765	13	0.289943
Fvb3	17120337^17120338	Insertion	-	TT	No	2	Heterozygous	Paired breakpoint		0.727273	7	0.25
Fvb3	17187975..17187989	Deletion	ACAACCGGACAGAAT	-	No	15	Heterozygous	Self mapped		0.153846	2	0.411765
Fvb3	17324321..17324471	Deletion	AAGCAATGCCGTCTCTAGAATCTAAAATCTGTGACAAGTTTTGAGAAGGATGTACACTTACGTATTGATTCATAGAAACAGATTTTAGATTCTAGAGACGGCATTGCTTGATATAACATGCTCGATAGAAACATGCGGTCGATGTTATATT	-	No	151	Heterozygous	Self mapped		0.233333	5	0.642857
Fvb3	17324330..17324480	Deletion	CGTCTCTAGAATCTAAAATCTGTGACAAGTTTTGAGAAGGATGTACACTTACGTATTGATTCATAGAAACAGATTTTAGATTCTAGAGACGGCATTGCTTGATATAACATGCTCGATAGAAACATGCGGTCGATGTTATATTAAGCAATGC	-	No	151	Heterozygous	Self mapped		0.15	3	0.593407
Fvb3	17457787..17457844	Deletion	AGCAGCATGGATCCATGCTTTGTAGAAAATTTTGGTTGAAAGAGATTCTCAAATCTTA	-	No	58	Heterozygous	Self mapped		0.391304	7	0.459957
Fvb3	17457788..17457845	Deletion	GCAGCATGGATCCATGCTTTGTAGAAAATTTTGGTTGAAAGAGATTCTCAAATCTTAA	-	No	58	Heterozygous	Self mapped		0.210526	7	0.715909
Fvb3	17473161^17473162	Insertion	-	GAT	No	3	Homozygous	Paired breakpoint		0.964286	6	0.486111
Fvb3	17486521^17486522	Insertion	-	AAAAAAAAA	No	9	Heterozygous	Self mapped		0.5	4	0.00193498
Fvb3	17536681..17536688	Deletion	AGTACTAA	-	No	8	Heterozygous	Self mapped		0.342105	13	0.698363
Fvb3	17538728..17538732	Deletion	AAAAT	-	No	5	Homozygous	Self mapped		1	2	0.0496032
Fvb3	17570114^17570115	Insertion	-	AAGGAACCAAGTATGGGTAAGATTCTTTCTCTAGAGTTCAGTTTGTCCTTACTTTATATTTTCAGTGGTAAATTAGTGAAGTTTGGTGTTGCCAGTTTATGAAAACAGAGAAGATGGCTTACTGTTGATGCATGTAGACAATATCGCAGCATGAAGGAAGGACCTTGTGATTTAATAATCTACAGGGTAAGGTAGCCAATTACTTTGGACCATTATGGATTGATTTCATTATATATGTTGGTCAAAACTCAAAACGAAATTGAGCTGCTGAAAGTGTACTATGTGTTATGGATTGGACCATTTGATAAGATGCTTACACTGGTTCTAAATTTGGTACAATTGAATGGTGGAATTGATATCTCAATTGGAAAGAAATTGATATTGAA	No	386	Heterozygous	Tandem duplication		0.353659	19	0.12938
Fvb3	17621289..17621308	Deletion	TTTCGTCGGCCTGTCAGCTT	-	No	20	Heterozygous	Self mapped		0.454545	2	0.757576
Fvb3	17694424..17694431	Deletion	GTTTTGTA	-	No	8	Heterozygous	Paired breakpoint		0.412698	13	0.330586
Fvb3	17734915^17734916	Insertion	-	CTCT	No	4	Heterozygous	Self mapped	CT	0.545455	2	0.477273
Fvb3	17734944^17734945	Insertion	-	TCTC	No	4	Heterozygous	Self mapped		0.608696	3	0.4375
Fvb3	17748428^17748429	Insertion	-	AAA	No	3	Homozygous	Self mapped		0.8	6	0.8
Fvb3	17783892..17783897	Deletion	CAAAAA	-	No	6	Homozygous	Paired breakpoint		0.899135	85	0.106071
Fvb3	17793729^17793730	Insertion	-	TTTG	No	4	Heterozygous	Paired breakpoint		0.732484	25	0.104607
Fvb3	17793835..17793849	Deletion	GTACTAATTGTTCAT	-	No	15	Heterozygous	Paired breakpoint		0.253589	28	0.275
Fvb3	17821075^17821076	Insertion	-	TTTT	No	4	Heterozygous	Self mapped	T	0.636364	4	0.510417
Fvb3	17836419..17836430	Deletion	ATCTCGTGAAAT	-	No	12	Heterozygous	Self mapped		0.666667	8	0.535714
Fvb3	17915926^17915927	Insertion	-	AAA	No	3	Homozygous	Self mapped		0.894737	8	0.75
Fvb3	17966952^17966953	Insertion	-	TT	No	2	Heterozygous	Self mapped	TA	0.567568	2	0.14881
Fvb3	17989114..17989153	Deletion	NNNNNNNNNNNNNNNNNNNNAAATATAGATATTATTAACT	-	No	40	Homozygous	Self mapped		1	4	0.178022
Fvb3	18002567^18002568	Insertion	-	AAA	No	3	Homozygous	Self mapped	A	0.857143	3	0.622222
Fvb3	18074037..18074048	Deletion	TGTGTGTGTGTG	-	No	12	Heterozygous	Self mapped	TG	0.6	2	0.102273
Fvb3	18111670..18111801	Deletion	CTGCAACCCACCACACACAATCAAATCCCCAATCCCACACACACACACACAAAACAAGAATTTACAAAATTTAAAACACATAAATAAATATATAAAAAATTAGATAAGAAAAGATAGGGATCGGAGACGTAC	-	No	132	Heterozygous	Self mapped		0.263158	2	0.564103
Fvb3	18111932..18112033	Deletion	CCTGCAATTTCACATCAAAATTCAGATCGGGATCTTGAAACGACATCGTTTCGATCACCGTAGAATGAGAGAGAAAGAGAGAGAGAGTGTGGTCGTCACGTA	-	No	102	Heterozygous	Self mapped		0.16	2	0.73125
Fvb3	18113481^18113482	Insertion	-	TTTTTTTT	No	8	Homozygous	Self mapped		1	3	0.0315657
Fvb3	18211695^18211696	Insertion	-	TTT	No	3	Heterozygous	Self mapped		0.444444	4	0.622222
Fvb3	18309449^18309450	Insertion	-	AG	No	2	Heterozygous	Paired breakpoint		0.416	8	1
Fvb3	18315114^18315115	Insertion	-	GAGA	No	4	Heterozygous	Self mapped	GA	0.5	6	0.75
Fvb3	18327452..18327463	Deletion	ATATATATATAT	-	No	12	Heterozygous	Self mapped	AT	0.666667	5	0.115385
Fvb3	18340099^18340100	Insertion	-	AA	No	2	Homozygous	Paired breakpoint		0.931818	5	0.00426136
Fvb3	18366533..18366538	Deletion	CTCACT	-	No	6	Heterozygous	Paired breakpoint	CTCACT	0.422018	19	0.110491
Fvb3	18402601^18402602	Insertion	-	ACGATTTCGGG	No	11	Heterozygous	Self mapped		0.354839	6	0.769231
Fvb3	18403316..18403374	Deletion	TCTGAAACCAATTTTAATCAGTCATTCGTATTGGTTTATTTATCTAATTGAGTCTCAAT	-	No	59	Heterozygous	Self mapped		0.297297	9	0.633772
Fvb3	18403766..18403785	Deletion	ATATATATATATATATATAT	-	No	20	Homozygous	Self mapped	AT	1	3	0.769231
Fvb3	18459694^18459695	Insertion	-	TACAAACTTTTCAATGACTTTAAGAACTTGGTTCCATATATTAAAGCAATTCAACAGAACCAATTCAATACCAATATCTCGTGATTTTGTTCAATACCAATCCAACAGAACCAATTCAATACAAAGAAGCCTGCCCATGATTTTGTTCAAACTAGCCATGCACACAATCTCCAATCAAATCTAAGCTCAACTCACATTGCCCATAAATGACTACCCCATACCTAACATATCCATTCCATCATGGTACACGGTACCATATCTCATGAGCGGGAACTACACAATTTAATACCCAAACAGGCTGTTGGAACAATGGCCACTACA	No	321	Heterozygous	Tandem duplication		0.313725	23	0.332043
Fvb3	18479061^18479062	Insertion	-	TTTT	No	4	Heterozygous	Self mapped		0.789474	6	0.21875
Fvb3	18715161^18715162	Insertion	-	TA	No	2	Homozygous	Self mapped	A	1	2	0.0126263
Fvb3	18744903^18744904	Insertion	-	A	No	1	Homozygous	Self mapped		1	2	0.0010101
Fvb3	18747362^18747363	Insertion	-	TT	No	2	Heterozygous	Paired breakpoint		0.762712	10	0.45
Fvb3	18760824..18760831	Deletion	TTTATTTT	-	No	8	Heterozygous	Paired breakpoint	TTTATTTT	0.722222	9	0.122979
Fvb3	18771532^18771533	Insertion	-	TGGCGAAAG	No	9	Heterozygous	Self mapped		0.4	2	0.636364
Fvb3	18787954^18787955	Insertion	-	T	No	1	Heterozygous	Self mapped		0.727273	2	0.0026455
Fvb3	18822440^18822441	Insertion	-	TTTAAAAAA	No	9	Homozygous	Self mapped	T	0.988506	4	0.0117188
Fvb3	18913275..18913284	Deletion	ACGAGTTGAT	-	No	10	Heterozygous	Self mapped		0.633333	33	0.610714
Fvb3	18943476^18943477	Insertion	-	TTTTTTT	No	7	Homozygous	Self mapped		0.846154	12	0.0412902
Fvb3	18976470^18976471	Insertion	-	AAA	No	3	Heterozygous	Self mapped		0.5625	4	0.875
Fvb3	19066885^19066886	Insertion	-	AAAAAA	No	6	Homozygous	Paired breakpoint		0.8	6	0.00327797
Fvb3	19152292..19152294	Deletion	TTT	-	No	3	Heterozygous	Self mapped	T	0.612245	3	1
Fvb3	19237543^19237544	Insertion	-	TT	No	2	Homozygous	Paired breakpoint		0.826087	6	0.00727273
Fvb3	19255217..19255255	Deletion	AAAATAAAGAGAGAGATCCATTGGTTGTCATTGAAATAA	-	No	39	Homozygous	Self mapped		1	2	0.124008
Fvb3	19269219^19269220	Insertion	-	AA	No	2	Homozygous	Paired breakpoint		0.815789	6	0.4
Fvb3	19315445^19315446	Insertion	-	TTT	No	3	Homozygous	Paired breakpoint		0.821429	11	0.444444
Fvb3	19320858^19320859	Insertion	-	TTTT	No	4	Heterozygous	Self mapped	T	0.769231	4	0.634615
Fvb3	19338552^19338553	Insertion	-	TTT	No	3	Heterozygous	Paired breakpoint		0.780488	7	0.0498701
Fvb3	19493602..19493611	Deletion	CATATTTTAT	-	No	10	Heterozygous	Self mapped		0.636364	3	0.75
Fvb3	19524009^19524010	Insertion	-	TGA	No	3	Heterozygous	Paired breakpoint		0.568421	8	0.711111
Fvb3	19546198..19546223	Deletion	CCTTCAGGCGCGGATTTATTAGCCAC	-	No	26	Heterozygous	Self mapped		0.1875	5	0.525
Fvb3	19554234..19554240	Deletion	AGTTTAG	-	No	7	Heterozygous	Self mapped		0.196721	8	0.203125
Fvb3	19699036..19699056	Deletion	CNNNNNNNNNNNNNNNNNNNN	-	No	21	Homozygous	Paired breakpoint		1	12	3.1394e-07
Fvb3	19729617^19729618	Insertion	-	AAAAAT	No	6	Heterozygous	Self mapped	A	0.738095	18	0.199561
Fvb3	19747331^19747332	Insertion	-	ATC	No	3	Heterozygous	Paired breakpoint		0.654321	11	0.0380952
Fvb3	19749633..19749636	Deletion	TATA	-	No	4	Heterozygous	Self mapped	TA	0.363636	4	0.875
Fvb3	19814273..19814281	Deletion	GAATTTAAA	-	No	9	Heterozygous	Self mapped		0.428571	13	0.9
Fvb3	19818968^19818969	Insertion	-	TT	No	2	Homozygous	Paired breakpoint		0.866667	5	0.143378
Fvb3	19852087^19852088	Insertion	-	TTT	No	3	Heterozygous	Self mapped	T	0.75	5	0.7
Fvb3	19918379..19918387	Deletion	AAAAAAATA	-	No	9	Homozygous	Self mapped	A	1	3	0.909091
Fvb3	20046397^20046398	Insertion	-	TCCCGA	No	6	Heterozygous	Self mapped		0.214286	2	0.7
Fvb3	20086299^20086300	Insertion	-	TTT	No	3	Homozygous	Paired breakpoint		0.828571	4	0.266667
Fvb3	20193230^20193231	Insertion	-	AAAA	No	4	Heterozygous	Paired breakpoint		0.767442	12	0.0912933
Fvb3	20198065^20198066	Insertion	-	AA	No	2	Homozygous	Paired breakpoint		0.843137	6	0.625
Fvb3	20217215^20217216	Insertion	-	AGAACCACATTTTCTACTTATCACACGAGCAAGAGATTTACACGTGTTAGAAGAACAGTAAATCAGAGATTTCTCAAAGCTGACAGCTTGGCATGAGAGAGAGAGAGAGAAAGACAGACAGAGAGAGAGAGAGAGAGCAAAAGACATCAAAACAACATTTGAGCACATGAGCTTAATAAGAAGAGGCTTCAGCAAAAAGTATAAGATCATCACAGGTCTCCGATCACCCTCCTCAACAGTAGTGTTGATAATATGAGACAACTTTTCCATGCACAACACAATGATATAG	No	289	Heterozygous	Tandem duplication		0.392405	26	0.153425
Fvb3	20227467..20227638	Deletion	GTTATGTTATTTTTGTAACTAGAGTTACTTTTTCCTTGTATATATTGATGATAGGGAAACTTCTTACAAGAGGAATACAAACACAAAAAGAAAGAGAGCAAGGCTTAACATCCGATGCCTTCTCTTCAGCATACTAGCATGTATATATACAAGGAAAAAGTAACTCTAGTTA	-	No	172	Heterozygous	Self mapped		0.130435	3	0.335397
Fvb3	20262156^20262157	Insertion	-	AAA	No	3	Homozygous	Paired breakpoint		0.904762	8	0.28125
Fvb3	20266339..20266342	Deletion	GTAA	-	No	4	Homozygous	Paired breakpoint	GTAA	0.94491	277	0.54
Fvb3	20383353..20383359	Deletion	AAAAAAA	-	No	7	Homozygous	Paired breakpoint	A	0.886792	26	0.0397059
Fvb3	20396170^20396171	Insertion	-	GAG	No	3	Heterozygous	Paired breakpoint		0.432432	10	0.568889
Fvb3	20448025^20448026	Insertion	-	AGAAAAA	No	7	Heterozygous	Self mapped		0.333333	3	0.264423
Fvb3	20588441..20588458	Deletion	ACAAATGTCATAAAGGTA	-	No	18	Heterozygous	Paired breakpoint		0.238095	15	0.13097
Fvb3	20638405..20638530	Deletion	GTAAGTGCATTGTAAAAAGTAAAAACCCTCTTGATAACTGCAAATCTAGTGGTAGAATTTGATACATTACATTTCACCATGGCATTAATATAATTATAGGCATTAATATATTATTTTTCTTTTCAG	-	No	126	Heterozygous	Self mapped		0.105263	2	0.360234
Fvb3	20647704..20647729	Deletion	CGAGGACATAATCTTTTATTTAAATC	-	No	26	Heterozygous	Self mapped		0.153846	5	0.564103
Fvb3	20663404^20663405	Insertion	-	AAA	No	3	Heterozygous	Self mapped	TG	0.694444	4	0.162405
Fvb3	20680754^20680755	Insertion	-	TTC	No	3	Heterozygous	Paired breakpoint		0.333333	6	0.31746
Fvb3	20681262..20681344	Deletion	GTTTTTTTTTTGAAGTAAGGAACAACCTATATATAGCCATAATCCCGCAGCAAAGCGCGGGCACAAAAACTAGTATATATATA	-	No	83	Heterozygous	Self mapped		0.5	8	0.647727
Fvb3	20681345^20681346	Insertion	-	ATATAT	No	6	Heterozygous	Self mapped		0.264706	4	0.24375
Fvb3	20681564..20681569	Deletion	CTCTCT	-	No	6	Heterozygous	Self mapped	CT	0.382979	6	0.495238
Fvb3	20681613..20681614	Deletion	CT	-	No	2	Heterozygous	Paired breakpoint	CT	0.354545	5	0.5625
Fvb3	20685206^20685207	Insertion	-	ATTTCAACGTGTCGTCCATTAAAATAAAAT	No	30	Heterozygous	Paired breakpoint		0.490566	10	0.120879
Fvb3	20692405..20692431	Deletion	TACATAAAACATCAAGCTCCGGGTCTC	-	No	27	Heterozygous	Self mapped		0.276596	7	0.846154
Fvb3	20732384..20732393	Deletion	CAGAGTTAAC	-	No	10	Heterozygous	Paired breakpoint		0.40411	23	0.276521
Fvb3	20735432..20735569	Deletion	ACCAACTGACAGAGAACAAAATATCACATTAGTAATTTGTTACAAGAGACATAAATTTTATACATGATTCTAAAATTTCTAATCAAACACATCAAGTCCTATTCACATCAAAGCTCACATATTCAAACAGTACACTTG	-	No	138	Heterozygous	Self mapped		0.603448	31	0.591403
Fvb3	20736131..20736156	Deletion	AATCTTATATCCTAATCAATTTCGAA	-	No	26	Heterozygous	Self mapped		0.538462	24	0.555556
Fvb3	20736619^20736620	Insertion	-	AAGA	No	4	Heterozygous	Self mapped	AAGA	0.298246	6	0.251748
Fvb3	20737956^20737957	Insertion	-	ATAAGATAAATAT	No	13	Heterozygous	Paired breakpoint		0.531915	15	0.0142903
Fvb3	20739771..20739800	Deletion	CCCAATCCAATTACTAACCTTTCCAAAGCA	-	No	30	Heterozygous	Self mapped		0.490909	21	0.268421
Fvb3	20740625^20740626	Insertion	-	ATTCCCAGATACTATATGAGA	No	21	Heterozygous	Tandem duplication		0.403361	20	0.306429
Fvb3	20741208..20741213	Deletion	AAAAAT	-	No	6	Homozygous	Self mapped		0.956522	7	0.727273
Fvb3	20741258^20741259	Insertion	-	TTT	No	3	Heterozygous	Paired breakpoint		0.670732	20	0.233333
Fvb3	20744856..20744873	Deletion	TCTACACAACCCAATTCC	-	No	18	Heterozygous	Self mapped		0.447368	14	0.448718
Fvb3	20748172..20748176	Deletion	CCTTT	-	No	5	Heterozygous	Self mapped		0.541667	5	0.7
Fvb3	20754115..20754133	Deletion	AACAATACTCATCTTTACT	-	No	19	Heterozygous	Self mapped		0.535714	13	0.546784
Fvb3	20757668^20757669	Insertion	-	TGCA	No	4	Heterozygous	Paired breakpoint		0.380488	30	0.334286
Fvb3	20759559..20759562	Deletion	AAGT	-	No	4	Heterozygous	Paired breakpoint	AAGT	0.567308	9	0.3125
Fvb3	20761661..20761679	Deletion	AAGAAGATCTGGAGGCTTG	-	No	19	Heterozygous	Self mapped		0.45	7	0.429545
Fvb3	20765061..20765253	Deletion	ATTGTAATTGGTTTTGTTAAATAAAAAATCAGTGAGCCGCAAGCAACTTCAATGCTAAAATATGGTGATCTAAATTACATAGTTTTAGATAACAATGAGAAAGGAATAAAATGTTACTCTAAATTTAGTCAACGCACCTTTACCAAAAGAAAATTCACAGAAGCAATTGAGAGGATAAATATGACACTTCCAG	-	No	193	Heterozygous	Cross mapped breakpoints		0.421687	31	0.404236
Fvb3	20766086..20766117	Deletion	TCATAATCAAAGCGATATAAACTTTTTCATGA	-	No	32	Heterozygous	Paired breakpoint		0.292308	16	0.453159
Fvb3	20767663..20767676	Deletion	CTTTTTTTCTTTTT	-	No	14	Heterozygous	Self mapped		0.333333	3	0.909091
Fvb3	20829025^20829026	Insertion	-	CAGATTT	No	7	Homozygous	Self mapped	AGATTTT	0.833333	3	0.106158
Fvb3	20861088^20861089	Insertion	-	AAA	No	3	Homozygous	Self mapped		0.818182	8	0.9
Fvb3	20879034..20879051	Deletion	TCTTCTTCACTAAATAGC	-	No	18	Heterozygous	Self mapped		0.39759	9	0.263095
Fvb3	20879945	Deletion	A	-	No	1	Homozygous	Paired breakpoint	A	0.884615	7	0.375
Fvb3	20880010..20880034	Deletion	AAGAAAACTACTTTAGATCTAAACC	-	No	25	Heterozygous	Paired breakpoint		0.504854	27	0.00435915
Fvb3	20880259..20880274	Deletion	AAACTCACATGCCTCT	-	No	16	Heterozygous	Self mapped		0.55	14	0.560277
Fvb3	20952981..20953067	Deletion	GTAGAGAGAGTAGAGNNNNNNNNNNNNNNNNNNNNNNNNNNNNNNNNNNNNNNNNNNNNNNNNNNNNNNNNNNNNNNNNNNNNNNNN	-	No	87	Homozygous	Self mapped		1	3	0.0010101
Fvb3	20965405^20965406	Insertion	-	A	No	1	Homozygous	Paired breakpoint		0.985507	5	0
Fvb3	20968652..20968694	Deletion	TAATGAGATACTTGTATCACTAGATCACATCACATGAACGATT	-	No	43	Heterozygous	Self mapped		0.548387	15	0.454076
Fvb3	20968881^20968882	Insertion	-	AAA	No	3	Heterozygous	Paired breakpoint		0.509434	18	0.35
Fvb3	20969438..20969443	Deletion	AAAATA	-	No	6	Heterozygous	Self mapped	AATAAA	0.314286	6	0.395833
Fvb3	20969662^20969663	Insertion	-	AC	No	2	Heterozygous	Paired breakpoint		0.6	10	0.5
Fvb3	20969721^20969722	Insertion	-	AG	No	2	Heterozygous	Paired breakpoint		0.62201	15	0.390625
Fvb3	20970116^20970117	Insertion	-	GAT	No	3	Heterozygous	Paired breakpoint		0.550562	17	0.361607
Fvb3	20983027^20983028	Insertion	-	CAA	No	3	Homozygous	Self mapped		0.937093	175	0.8
Fvb3	20998905^20998906	Insertion	-	TGTCGCCTTTTGGGATTCGAGACTGGGGGAGTGGAGGTTCAATGATTCAGAGGTTCAAATGTTCAATGGTTCATGCACAGATGACCTACAACAAAAGCAAATAATTCCTGGCAAAAAAACAAATAATTAATAGAGCTTAGTTAAGTATCTAAGCAAATTAAGATCTCAACTTAGTACACAACAAAGTAACTAACGTGCTTTTTGTTTTTTTGGAACATGAAGCAACTAACGTGCTTAAACTTGAAATGT	No	249	Heterozygous	Tandem duplication		0.418182	19	0.27335
Fvb3	21219679^21219680	Insertion	-	TTTT	No	4	Homozygous	Paired breakpoint		1	8	0.178486
Fvb3	21232560^21232561	Insertion	-	TTT	No	3	Homozygous	Self mapped	T	0.933333	4	0.888889
Fvb3	21356165..21356181	Deletion	ACCCTAGCGAACTTCAC	-	No	17	Heterozygous	Self mapped		0.342105	12	0.503268
Fvb3	21356385..21356388	Deletion	TTAA	-	No	4	Heterozygous	Self mapped		0.263158	4	0.178571
Fvb3	21373248^21373249	Insertion	-	TCAATAAT	No	8	Heterozygous	Self mapped		0.291667	2	0.572727
Fvb3	21401303..21401307	Deletion	TAAAA	-	No	5	Heterozygous	Paired breakpoint		0.312139	8	0.636364
Fvb3	21401358..21401366	Deletion	ACTAGATGC	-	No	9	Heterozygous	Self mapped		0.205128	9	0.619565
Fvb3	21401580..21401581	Deletion	AA	-	No	2	Heterozygous	Paired breakpoint	A	0.719512	12	0.421875
Fvb3	21434208^21434209	Insertion	-	TTTTTT	No	6	Homozygous	Paired breakpoint		0.8	6	0.0125632
Fvb3	21469836..21469844	Deletion	TTTTTTCTT	-	No	9	Heterozygous	Self mapped	T	0.586207	2	0.21875
Fvb3	21478287^21478288	Insertion	-	TCATTTGTTTCGT	No	13	Heterozygous	Self mapped		0.325581	11	0.260677
Fvb3	21523362^21523363	Insertion	-	AAAA	No	4	Homozygous	Self mapped	A	0.9	4	0.509091
Fvb3	21523386^21523387	Insertion	-	AAAG	No	4	Heterozygous	Self mapped		0.444444	3	0.6
Fvb3	21542462^21542463	Insertion	-	AAA	No	3	Homozygous	Paired breakpoint		0.8	6	0.0803571
Fvb3	21677477..21677506	Deletion	CACATGCCAATTATATACAAACCTTTGACT	-	No	30	Homozygous	Paired breakpoint		1	7	0.169853
Fvb3	21679360..21679365	Deletion	CTCTCT	-	No	6	Heterozygous	Self mapped	CT	0.517241	4	0.888889
Fvb3	21679388..21679393	Deletion	CTCTCT	-	No	6	Heterozygous	Self mapped	TC	0.538462	3	0.381818
Fvb3	21768348^21768349	Insertion	-	GAACAT	No	6	Heterozygous	Self mapped	AACATA	0.205882	6	0.22018
Fvb3	21841039^21841040	Insertion	-	A	No	1	Homozygous	Paired breakpoint		0.947368	5	0
Fvb3	21909620^21909621	Insertion	-	AATCCCTTGCCTAATGAGTGCATTTGCTCTTATAACTGCAACCCTATTTGAATTCAAAATCTCTTACAAACTTATCCAATAGTAATATAACATATAAACTATCATATAAGTGTATTAATACAAGGTCATTGAAATATATAGAAATATATAGTCAGGATAAAATGTATGGTGTAGTCTATAGTA	No	183	Heterozygous	Tandem duplication		0.306667	21	0.265824
Fvb3	21986006..21986012	Deletion	AAAAAAT	-	No	7	Heterozygous	Self mapped		0.37931	11	0.347953
Fvb3	22039735^22039736	Insertion	-	AAA	No	3	Heterozygous	Self mapped	A	0.692308	3	0.0571429
Fvb3	22100709..22100716	Deletion	ACTGAGGG	-	No	8	Heterozygous	Self mapped		0.321429	7	0.686586
Fvb3	22172814..22172992	Deletion	GTGTAGATCATCTCTGCAAATTTTCAGCCAATTTGGTAATCGTTAAGGCCCTAAAAATTGCGTCTTTCTGTTATAAACATGAACGGTTCATGTTTGACAGAATTCAGTCCGTCCATTTTTTTTCTGAGTTTAAGGGCCTTAACGATTACCAAATTGGCCAAAATTTTGCAGAGATGATC	-	No	179	Heterozygous	Self mapped		0.227273	3	0.4375
Fvb3	22173176..22173185	Deletion	CCGTTCGCCA	-	No	10	Heterozygous	Self mapped		0.333333	2	0.75
Fvb3	22181319^22181320	Insertion	-	AA	No	2	Heterozygous	Paired breakpoint		0.758621	4	0.3
Fvb3	22185564^22185565	Insertion	-	TGGTGGAC	No	8	Heterozygous	Paired breakpoint		0.320755	11	0.160355
Fvb3	22190287^22190288	Insertion	-	TTT	No	3	Homozygous	Paired breakpoint		0.882353	4	0.075
Fvb3	22197801..22197809	Deletion	CTTATTTTC	-	No	9	Heterozygous	Self mapped		0.75	2	0.0892857
Fvb3	22202376^22202377	Insertion	-	AA	No	2	Homozygous	Paired breakpoint		0.846154	7	0.375
Fvb3	22238808^22238809	Insertion	-	AAAATATGGTAAAATATT	No	18	Homozygous	Paired breakpoint		0.875	5	0.0561938
Fvb3	22242795..22242808	Deletion	ATGTGGAATATTAA	-	No	14	Homozygous	Self mapped		1	5	0.384615
Fvb3	22278579^22278580	Insertion	-	TT	No	2	Heterozygous	Paired breakpoint		0.754717	6	0.5625
Fvb3	22293580..22293583	Deletion	GTAT	-	No	4	Heterozygous	Self mapped		0.5	2	0.401786
Fvb3	22373537..22373545	Deletion	TTCCTTTCT	-	No	9	Heterozygous	Self mapped	TTCCTTTCT	0.173913	3	0.777778
Fvb3	22383859..22383998	Deletion	TAAGACACAACTATTTTTTCATAAGAAATGTCTACTAGTAACATAAAAGATATAAAAAAAAAAAAACATAAGTTGGAAATCAAAATTGTTCTTGAGATTGAATCAACCCAAGGTAAAGGATACAAAGTCTACATTTAACA	-	No	140	Heterozygous	Self mapped		0.714286	8	0.4875
Fvb3	22396113..22396116	Deletion	TAAG	-	No	4	Homozygous	Self mapped		0.942857	7	0.583333
Fvb3	22488962^22488963	Insertion	-	AAAAAAATA	No	9	Homozygous	Self mapped		1	2	0.0297619
Fvb3	22495946^22495947	Insertion	-	T	No	1	Heterozygous	Self mapped	T	0.727273	2	0.124008
Fvb3	22499774^22499775	Insertion	-	AAAAA	No	5	Heterozygous	Paired breakpoint		0.625	5	0.116667
Fvb3	22520044^22520045	Insertion	-	TTT	No	3	Homozygous	Paired breakpoint		0.902439	8	0.38716
Fvb3	22558879^22558880	Insertion	-	AGAAATAGCAAA	No	12	Homozygous	Self mapped		0.909091	176	0.218092
Fvb3	22563309^22563310	Insertion	-	AGGAGG	No	6	Heterozygous	Self mapped	AGG	0.333333	4	0.654545
Fvb3	22577177..22577184	Deletion	ACTCTCAC	-	No	8	Heterozygous	Self mapped	ACTCTCAC	0.25	4	0.35
Fvb3	22578530..22578562	Deletion	TACCATTTGGATGAGTAAAATCACAAAAGAGTA	-	No	33	Heterozygous	Self mapped		0.313725	12	0.426563
Fvb3	22628669^22628670	Insertion	-	TCTTCTTCTTCT	No	12	Homozygous	Self mapped		0.925926	17	0.00193498
Fvb3	22629735..22629742	Deletion	GTGCTACT	-	No	8	Heterozygous	Paired breakpoint	GTGCTACT	0.479167	16	0.429545
Fvb3	22629783^22629784	Insertion	-	TGTGCTACTGTGCTACTCGCCAGTGTGCTACTGTGCT	No	37	Heterozygous	Tandem duplication		0.346939	17	0.314857
Fvb3	22668822..22668866	Deletion	TTAGTTGGTAGATTGTTTTTTTTTNTTTTTTTTTTTCGGTCTTGG	-	No	45	Homozygous	Self mapped		1	11	0.477273
Fvb3	22670365^22670366	Insertion	-	GA	No	2	Homozygous	Self mapped	A	1	3	0.0394571
Fvb3	22680605^22680606	Insertion	-	AA	No	2	Heterozygous	Paired breakpoint		0.555556	5	0.509091
Fvb3	22707689^22707690	Insertion	-	GATC	No	4	Heterozygous	Paired breakpoint		0.328571	7	0.568182
Fvb3	22825541^22825542	Insertion	-	AA	No	2	Heterozygous	Paired breakpoint		0.657895	5	0.75
Fvb3	22861045..22861113	Deletion	CCTAAATCGAAAATGAGATAGGATCTCAAAATCAAACAAAAACAACAAACATGTTTGACGCGTTTGGAA	-	No	69	Heterozygous	Self mapped		0.5	4	0.5
Fvb3	22897139..22897146	Deletion	CCACCGTC	-	No	8	Heterozygous	Self mapped		0.277778	4	0.401786
Fvb3	22909519..22909541	Deletion	AAANNNNNNNNNNNNNNNNNNNN	-	No	23	Homozygous	Self mapped		1	4	0.535714
Fvb3	22913153^22913154	Insertion	-	CATGTT	No	6	Heterozygous	Self mapped		0.111111	3	0.456622
Fvb3	22986609^22986610	Insertion	-	AAA	No	3	Heterozygous	Self mapped		0.555556	4	0.888889
Fvb3	23012149^23012150	Insertion	-	TTT	No	3	Homozygous	Self mapped	T	1	4	0.583333
Fvb3	23027953..23027962	Deletion	AGTCGATCTA	-	No	10	Heterozygous	Self mapped		0.210526	4	0.314286
Fvb3	23128471..23128549	Deletion	CACATATACCCAATAACACATAGCATCAAAAGCATAAAATGCCGATGAATCCACCGCGGTCGGATCATCACTCTATAGA	-	No	79	Heterozygous	Self mapped		0.0892193	5	0.304094
Fvb3	23134067..23134107	Deletion	GGAGAGAGAGAGAGAGAAGAAANNNNNNNNNNNNNNNNNNN	-	No	41	Homozygous	Self mapped		0.941176	3	0.512821
Fvb3	23160099..23160102	Deletion	ATAT	-	No	4	Heterozygous	Paired breakpoint	AT	0.375	5	0.357143
Fvb3	23214208^23214209	Insertion	-	TTTT	No	4	Homozygous	Paired breakpoint		1	9	0.0104132
Fvb3	23226304^23226305	Insertion	-	AAAAA	No	5	Heterozygous	Self mapped	A	0.636364	4	0.101992
Fvb3	23239360^23239361	Insertion	-	AAAAAAAAAAAAA	No	13	Homozygous	Self mapped		0.8	2	0.0004662
Fvb3	23293909	Deletion	A	-	No	1	Heterozygous	Paired breakpoint	A	0.75641	8	0
Fvb3	23302781..23302789	Deletion	AACTGTCTT	-	No	9	Heterozygous	Paired breakpoint		0.288136	11	0.459184
Fvb3	23407031^23407032	Insertion	-	A	No	1	Homozygous	Self mapped		1	2	0.00767045
Fvb3	23431526..23431541	Deletion	AAATTGGTTTTTGAGC	-	No	16	Heterozygous	Self mapped		0.144928	6	0.535714
[truncated: 3,532 more rows]

## Sheet: YW5AF7 InDels list
Chromosome	Region	Type	Reference	Allele	Reference allele	Length	Zygosity	Evidence	Repeat	Variant ratio	# Reads	Sequence complexity
FvbUn	47^48	Insertion	-	AAAA	No	4	Heterozygous	Paired breakpoint		0.516667	12	0.185096
FvbUn	5982..5985	Deletion	TATA	-	No	4	Heterozygous	Self mapped	TA	0.307692	4	0.8
FvbUn	28340^28341	Insertion	-	AAA	No	3	Heterozygous	Self mapped		0.733333	5	0.364583
FvbUn	65457^65458	Insertion	-	AAATTTT	No	7	Heterozygous	Self mapped		0.346667	9	0.0565657
FvbUn	104437..104548	Deletion	TGTATGATGAGNNNNNNNNNNNNNNNNNNNNCTTAATTTACTCTACGACTTTCAAGTCGATTTGCTATTTTTTCACATCAGTGTAATTGTTTAGTCTTTTAGTAAATCAACA	-	No	112	Heterozygous	Self mapped		0.382353	6	0.429545
FvbUn	147108^147109	Insertion	-	AA	No	2	Homozygous	Paired breakpoint		0.813953	5	0.266667
FvbUn	191196^191197	Insertion	-	TCCTTGCGACTTCATCACACG	No	21	Heterozygous	Paired breakpoint		0.428571	13	0.428922
FvbUn	196277..196382	Deletion	CATTTAACAAAAGACACATCTACTGTTTTCATTAGAAAAGTAGACTTTCTACAAATCAAAATTGTTCATGAGATTGAATCAACCCAAGGTAAAATTTGTAACTCTA	-	No	106	Heterozygous	Self mapped		0.117647	3	0.5
FvbUn	233634..233641	Deletion	GTTTGTTT	-	No	8	Homozygous	Paired breakpoint	GTTT	0.9	12	0.189615
FvbUn	236753^236754	Insertion	-	AA	No	2	Heterozygous	Paired breakpoint		0.785714	5	0.208333
FvbUn	358124..358199	Deletion	AAAAATTTTTGGCGGGATAACTGCCGCTTAAATATTTTGAACTTAGGCGACGGNNNNNNNNNNNNNNNNNNNNTTT	-	No	76	Heterozygous	Self mapped		0.772727	6	0.611111
FvbUn	365765^365766	Insertion	-	TTTTT	No	5	Heterozygous	Self mapped		0.461538	2	0.129293
FvbUn	403580..403595	Deletion	TTAGCCGACGAAATAA	-	No	16	Heterozygous	Self mapped		0.333333	3	0.579044
FvbUn	403633..403651	Deletion	TAAACAAATTCGTCGGCTA	-	No	19	Heterozygous	Self mapped		0.541176	3	0.583333
FvbUn	404500..404546	Deletion	TGAAAATAGTTTTAAACCAATGACACGCAACTAGTCGTATAAAAATT	-	No	47	Heterozygous	Self mapped		0.179487	5	0.890625
FvbUn	412104^412105	Insertion	-	AAAAAAATT	No	9	Heterozygous	Self mapped		0.6	3	0.030303
FvbUn	416014..416033	Deletion	CCAGCCTCCAAACCTCAAAA	-	No	20	Heterozygous	Self mapped		0.166667	2	0.711111
FvbUn	430309^430310	Insertion	-	AAACAATAAGGTGGCGTCAAGTATGCACTATGCCCAAGCCCCCAATCAAGTACTATCTAGTGCATTGAGAGGTCGGTGTCGTTTCCCGTATCCTC	No	95	Heterozygous	Tandem duplication		0.315375	1286	0.209487
FvbUn	441494^441495	Insertion	-	TGTGTGTGTG	No	10	Heterozygous	Self mapped	GA	0.333333	3	0.0120536
FvbUn	460112^460113	Insertion	-	TTT	No	3	Heterozygous	Self mapped	T	0.5625	2	0.5625
FvbUn	508766..508769	Deletion	TAAA	-	No	4	Homozygous	Self mapped		1	4	0.00803571
FvbUn	522899^522900	Insertion	-	TCAATACCTCTTCCCCTAGACCTTTTATCACCCGGGTCATGCGCCCCGGACCCTTTACTCCTCGAGTTCAAGCTGAGACGAAACCCCCAGAGGCAAAACCTTTCAAGATCAAAAGATATAATGGTACCGAATGCCCATATCTACACCTTGAACTTTTTCAAT	No	162	Heterozygous	Tandem duplication		0.4375	33	0.203965
FvbUn	629123^629124	Insertion	-	AA	No	2	Homozygous	Paired breakpoint		0.933333	7	0.000694444
FvbUn	651806..651823	Deletion	TTGGTGTGACAAATGAAG	-	No	18	Homozygous	Paired breakpoint		1	21	0.235237
FvbUn	668647..668664	Deletion	GGTGGTGGTGAGAGTAGG	-	No	18	Heterozygous	Self mapped		0.636364	3	0.364583
FvbUn	677692^677693	Insertion	-	TTTTT	No	5	Heterozygous	Self mapped	T	0.636364	2	0.339394
FvbUn	684149^684150	Insertion	-	ATATAT	No	6	Heterozygous	Self mapped		0.416667	3	0.314685
FvbUn	684940^684941	Insertion	-	AGAGGA	No	6	Heterozygous	Self mapped		0.230769	2	0.290865
FvbUn	703384..703394	Deletion	GCAGTTACATG	-	No	11	Heterozygous	Self mapped		0.172957	11	0.316742
FvbUn	703436..703447	Deletion	ATGTAACTATGC	-	No	12	Heterozygous	Paired breakpoint	ATGTAACTATGC	0.140127	17	0.546875
FvbUn	719241^719242	Insertion	-	GGCCTCGATGCCGACAAGGCTTCTCCGATCAGATCTCATCCTCCCTCTCTCCTCTGATCTGTAAAACACACACACACACACATTCTCTCTCTCTCTCTCTCCCTCTCTCCCTC	No	113	Heterozygous	Tandem duplication		0.411765	8	0.0794634
FvbUn	729707^729708	Insertion	-	TTTTT	No	5	Heterozygous	Self mapped		0.535714	6	0.399091
FvbUn	731936^731937	Insertion	-	TTT	No	3	Heterozygous	Self mapped		0.783784	9	0.525
FvbUn	775447^775448	Insertion	-	TAG	No	3	Homozygous	Paired breakpoint		1	5	1
FvbUn	776906..776911	Deletion	ATAGAG	-	No	6	Heterozygous	Paired breakpoint		0.272727	10	0.0800299
FvbUn	778847^778848	Insertion	-	CGGCTCCTCCTTGTCCTCCA	No	20	Heterozygous	Self mapped		0.44	4	0.234778
FvbUn	798789..798803	Deletion	GGCGGCAGCGGCGGT	-	No	15	Homozygous	Paired breakpoint		0.913043	12	0.442895
FvbUn	802956^802957	Insertion	-	CCTTGGACGAGGAATCGATTCACTTCCAATCGT	No	33	Homozygous	Paired breakpoint		0.885714	12	0.262176
FvbUn	820339^820340	Insertion	-	TTTTTTTT	No	8	Heterozygous	Self mapped		0.75	2	0.0047619
FvbUn	856538^856539	Insertion	-	AAA	No	3	Homozygous	Self mapped	A	0.933333	2	0.272727
FvbUn	898051^898052	Insertion	-	TT	No	2	Homozygous	Paired breakpoint		0.827586	7	0.200893
FvbUn	900598..900609	Deletion	AGCTAAATCCTT	-	No	12	Heterozygous	Self mapped		0.264706	8	0.555556
FvbUn	906923..906926	Deletion	TATA	-	No	4	Heterozygous	Paired breakpoint	TA	0.710526	6	0.133984
FvbUn	919656^919657	Insertion	-	GTGGC	No	5	Homozygous	Paired breakpoint		1	16	0.369902
FvbUn	925308^925309	Insertion	-	AAAAA	No	5	Homozygous	Self mapped		1	3	0.417857
FvbUn	931132..931136	Deletion	TAGAC	-	No	5	Heterozygous	Self mapped		0.2	4	0.564103
FvbUn	937622^937623	Insertion	-	ATAAAGAATTTAGGTGTTCACA	No	22	Homozygous	Paired breakpoint		1	12	0.609375
FvbUn	941914^941915	Insertion	-	TTT	No	3	Heterozygous	Paired breakpoint		0.771429	7	0.311111
FvbUn	948910..948937	Deletion	CAAACAAGAAGCTTTTGATAAAAATAAA	-	No	28	Homozygous	Self mapped		1	3	0.14985
FvbUn	950373..950378	Deletion	TATATA	-	No	6	Heterozygous	Paired breakpoint	TA	0.782609	8	0.785714
FvbUn	992810^992811	Insertion	-	ATAT	No	4	Heterozygous	Self mapped	AT	0.588235	5	0.178571
FvbUn	994260..994269	Deletion	ATGAATATAC	-	No	10	Homozygous	Paired breakpoint		1	19	0.318855
FvbUn	1019131..1019181	Deletion	GTAACTATCCATGCAACTGACATGAAGTGGCTAGTAAGTAACATTATTTAT	-	No	51	Heterozygous	Self mapped		0.715909	32	0.619048
FvbUn	1036200^1036201	Insertion	-	TCCCTGGAGCTAAATCTTCCAAATTCTATGCCGAAAG	No	37	Homozygous	Paired breakpoint		1	13	0.59375
FvbUn	1045251..1045254	Deletion	AGTT	-	No	4	Homozygous	Self mapped		1	2	0.0297619
FvbUn	1085458..1085461	Deletion	ATAT	-	No	4	Heterozygous	Paired breakpoint	AT	0.5	5	0.45
FvbUn	1091825..1091831	Deletion	CGGATTG	-	No	7	Heterozygous	Self mapped		0.75	2	0.9
FvbUn	1099021^1099022	Insertion	-	ATAT	No	4	Heterozygous	Self mapped	AT	0.727273	2	0.291667
FvbUn	1103664^1103665	Insertion	-	ATAT	No	4	Homozygous	Paired breakpoint		0.851064	9	0.448764
FvbUn	1123332^1123333	Insertion	-	GTTTTT	No	6	Homozygous	Self mapped	T	0.866667	8	0.0255682
FvbUn	1181493^1181494	Insertion	-	ATATAT	No	6	Heterozygous	Self mapped		0.538462	5	0.111607
FvbUn	1186736..1186741	Deletion	GTTTAA	-	No	6	Heterozygous	Paired breakpoint		0.297872	16	0.169134
FvbUn	1233160^1233161	Insertion	-	GACTTGAAAAT	No	11	Homozygous	Paired breakpoint		0.893617	19	0.261871
FvbUn	1252826^1252827	Insertion	-	AGTGTC	No	6	Heterozygous	Self mapped		0.2	3	0.368937
FvbUn	1265658^1265659	Insertion	-	TCTCTAG	No	7	Heterozygous	Self mapped	CTAG	0.636364	2	0.0611888
FvbUn	1281000..1281179	Deletion	AAAAATAGGTTCAAAATGATGCTTTTACCCTCCATGTGGGGGTAATACTCTGATAAGTAGGTCATCATTGTCTCCTCCACGTTGGCTGCTTACGTCATGATTTGAGAAAATTTTGATTTTTGTCCAGATTTGATGAATTTTCAGAGTATAGGGGTACACATGATGAAAAAAAAAAAGAAC	-	No	180	Heterozygous	Self mapped		0.526316	2	0.0571429
FvbUn	1302328^1302329	Insertion	-	ATATATATAT	No	10	Heterozygous	Self mapped	AT	0.545455	2	0.0157828
FvbUn	1318805^1318806	Insertion	-	TATA	No	4	Heterozygous	Self mapped		0.454545	5	0.8
FvbUn	1327627^1327628	Insertion	-	AAAATAGTA	No	9	Homozygous	Self mapped		0.9	9	0.323099
FvbUn	1376678^1376679	Insertion	-	TTT	No	3	Homozygous	Self mapped		0.863636	2	0.6
FvbUn	1393660..1393680	Deletion	TTACCGCTTTAAGCACACATT	-	No	21	Heterozygous	Paired breakpoint	TTACCGCTTTAAGCACACATT	0.606061	4	0.846154
FvbUn	1421525^1421526	Insertion	-	ATACTAGTATGAAGGTAAAGAAAGAAATA	No	29	Heterozygous	Tandem duplication		0.419355	13	0.0661765
FvbUn	1423535^1423536	Insertion	-	CA	No	2	Heterozygous	Paired breakpoint		0.432432	9	1
FvbUn	1433161^1433162	Insertion	-	TTTT	No	4	Homozygous	Paired breakpoint		0.94	15	0.169231
FvbUn	1436354..1436366	Deletion	TTGGAGAGGATCT	-	No	13	Heterozygous	Paired breakpoint		0.30303	17	0.37594
FvbUn	1455064..1455083	Deletion	ATTTGTGTTTAGCGATTTTG	-	No	20	Heterozygous	Self mapped		0.533333	24	0.615132
FvbUn	1473934^1473935	Insertion	-	TA	No	2	Heterozygous	Self mapped	TA	0.695652	2	0.20668
FvbUn	1524492..1524498	Deletion	AGTAGCT	-	No	7	Heterozygous	Self mapped		0.25	7	0.354037
FvbUn	1541561..1541569	Deletion	TAATGGTGA	-	No	9	Heterozygous	Self mapped		0.315789	6	0.141544
FvbUn	1567993^1567994	Insertion	-	ATTGTGTCCACC	No	12	Heterozygous	Self mapped		0.428571	6	0.310256
FvbUn	1653102..1653191	Deletion	AGTGGTGCTTCTAAGAATAATAAGTCCATTAGATGGTATTTAGATAGTTAGGTTGTCTTCAGTGTTTGAATGACCCTTTTCTAGATTTTG	-	No	90	Heterozygous	Self mapped		0.21875	5	0.578947
FvbUn	1653102..1653191	Deletion	AGTGGTGCTTCTAAGAATAATAAGTCCATTAGATGGTATTTAGATAGTTAGGTTGTCTTCAGTGTTTGAATGACCCTTTTCTAGATTTTG	-	No	90	Heterozygous	Self mapped		0.172414	5	0.593407
FvbUn	1657660^1657661	Insertion	-	TTT	No	3	Heterozygous	Self mapped	T	0.791667	4	0.5
FvbUn	1659021^1659022	Insertion	-	TTT	No	3	Heterozygous	Self mapped		0.75	2	0.727273
FvbUn	1673692^1673693	Insertion	-	CTAG	No	4	Heterozygous	Self mapped		0.25	3	0.490909
FvbUn	1673761^1673762	Insertion	-	AAAAGAAATAATAAAGGCTAATTTAA	No	26	Homozygous	Paired breakpoint		0.859649	7	0.159763
FvbUn	1691438..1691454	Deletion	TGGAGGAAGGATTCACT	-	No	17	Heterozygous	Self mapped		0.375	8	0.75
FvbUn	1691502^1691503	Insertion	-	CTCTGCT	No	7	Heterozygous	Self mapped		0.314286	8	0.486538
FvbUn	1692365^1692366	Insertion	-	TATATG	No	6	Heterozygous	Self mapped		0.333333	11	0.195163
FvbUn	1702583..1702588	Deletion	TTATAA	-	No	6	Heterozygous	Self mapped		0.261905	10	0.11602
FvbUn	1712486^1712487	Insertion	-	ATATAT	No	6	Heterozygous	Self mapped		0.363636	4	0.267857
FvbUn	1720055^1720056	Insertion	-	TTTT	No	4	Heterozygous	Paired breakpoint		0.708333	4	0.146165
FvbUn	1731896..1731903	Deletion	AAATAGGA	-	No	8	Homozygous	Self mapped		1	6	0.165789
FvbUn	1744542^1744543	Insertion	-	TTT	No	3	Homozygous	Self mapped		0.866667	5	0.583333
FvbUn	1763060^1763061	Insertion	-	ATAT	No	4	Heterozygous	Self mapped		0.545455	2	0.8
FvbUn	1818982^1818983	Insertion	-	GTGTGTATACACACA	No	15	Homozygous	Paired breakpoint		1	10	0.0116306
FvbUn	1836479^1836480	Insertion	-	TATACTTTTCA	No	11	Heterozygous	Self mapped		0.35	2	0.681818
FvbUn	1848309^1848310	Insertion	-	TTTT	No	4	Heterozygous	Self mapped		0.307692	2	0.121212
FvbUn	1877808..1877810	Deletion	CAA	-	No	3	Heterozygous	Self mapped		0.391304	5	0.0133929
FvbUn	1921237^1921238	Insertion	-	AAAAA	No	5	Heterozygous	Self mapped		0.411765	2	0.367133
FvbUn	1953480^1953481	Insertion	-	AAAAAAAACCCTAAA	No	15	Heterozygous	Self mapped		0.714286	4	0.108173
Fvb1	1843..1893	Deletion	AAATAGGGTTTAGGGTAATTCAGGGTTTAGGGTATACAAGAGTTTAGGGTT	-	No	51	Heterozygous	Self mapped		0.571429	3	0.159091
Fvb1	1845..1895	Deletion	ATAGGGTTTAGGGTAATTCAGGGTTTAGGGTATACAAGAGTTTAGGGTTAA	-	No	51	Heterozygous	Self mapped		0.568182	2	0.52872
Fvb1	2019..2052	Deletion	GGGTAATTCAAGGGTTAGGGTAAATTAGGGTTTA	-	No	34	Heterozygous	Self mapped		0.456311	5	0.396107
Fvb1	2087..2245	Deletion	TTTAGGGTTTAGGGATAGGGTTTAGAGGTTTGGGTGTGGGGGTTATTCAGATTTAGGGTTTGGGGTTAGGACTTAGGGTTATTAGGTTTAGGGTTTAGGGTAATTCAGGGTCTAGGGTATATTAGAGTTTATGGTTAATTAGGGTTAGGGCAATTCAGC	-	No	159	Heterozygous	Cross mapped breakpoints		0.413265	18	0.230533
Fvb1	2439..2448	Deletion	TTTAGGGTTA	-	No	10	Heterozygous	Paired breakpoint	TTTAGGGTTA	0.488889	12	0.0812027
Fvb1	2473..2478	Deletion	TTAGGG	-	No	6	Heterozygous	Self mapped		0.783784	2	0.212121
Fvb1	51683..51706	Deletion	AAAANNNNNNNNNNNNNNNNNNNN	-	No	24	Homozygous	Self mapped		1	10	0.0343137
Fvb1	76093..76232	Deletion	CATAATTCATATCTGGTGGAATCGACCTCTGGAGAGCATGTGTGGCACGTTCGAAGACTGGGTAAGTTTTCAAAAAGAACAAGTTTATACAGTGAGAGGATCAAGGTTTACAAGGTGGTGTTTGATGCCCAAGATGGATC	-	No	140	Heterozygous	Self mapped		0.44	9	0.625
Fvb1	92688..92813	Deletion	GTTTCTTCTCTCTTCCCCTTCAACCCTTCCACCATCTTTGAAGCCTTCAAATCCTCCACCGTCTGAACATTCAGATCTTCTTCTCTCTTCTCCTTCAACCCCTCCACCGTCTTTAAAGCCTTCAGA	-	No	126	Heterozygous	Self mapped		0.52381	9	0.708333
Fvb1	216957^216958	Insertion	-	ATCG	No	4	Heterozygous	Paired breakpoint		0.490741	17	0.648148
Fvb1	217064^217065	Insertion	-	TAGT	No	4	Homozygous	Paired breakpoint		0.825	12	0.0997807
Fvb1	219477..219493	Deletion	GTAGACGTGTAGCCCGT	-	No	17	Heterozygous	Paired breakpoint		0.375	11	0.13632
Fvb1	219965..219968	Deletion	TCGA	-	No	4	Heterozygous	Self mapped		0.34375	5	0.888889
Fvb1	220195..220215	Deletion	TATTTTTGGGTTGCGATTCTT	-	No	21	Heterozygous	Paired breakpoint		0.5	23	0.271382
Fvb1	263610..263640	Deletion	CCTAGGGGCCCTAGGCAGGTTAATGCGGCCC	-	No	31	Heterozygous	Self mapped		0.153846	2	0.482143
Fvb1	560554^560555	Insertion	-	A	No	1	Homozygous	Self mapped		0.882353	2	0.7
Fvb1	596358^596359	Insertion	-	AAA	No	3	Heterozygous	Self mapped		0.625	3	0.46875
Fvb1	643573..643694	Deletion	GAAAATTTCTCCCGCTAACCCGCGGGTTTGTCGTTTAGTTTATCTTTTTCTTTTTTAAAGAGTGGACCCCCTAATAAGCCCGTCTAGGCCCACGGTACGTGTCACCGCCTAGACACAGCACA	-	No	122	Heterozygous	Self mapped		0.181818	2	0.340278
Fvb1	651516..651628	Deletion	TTCATTGAATTATCAATGCATTGTACCATAAACTAGCCAATGGTGTGAGCTACAGTTCACATCAGGGAAAGGAAAGCAGGCAGTTGCTTGATTTATTCTGAGATTAGCTGATG	-	No	113	Heterozygous	Self mapped		0.4	19	0.479955
Fvb1	651517..651629	Deletion	TCATTGAATTATCAATGCATTGTACCATAAACTAGCCAATGGTGTGAGCTACAGTTCACATCAGGGAAAGGAAAGCAGGCAGTTGCTTGATTTATTCTGAGATTAGCTGATGC	-	No	113	Heterozygous	Self mapped		0.457143	14	0.875
Fvb1	658623..658674	Deletion	GAAATTTTCTAATTTGTTCTTTGTTCTGATTTTGCTTAGGGATTGTAGGCAA	-	No	52	Heterozygous	Self mapped		0.204082	5	0.441176
Fvb1	670141^670142	Insertion	-	TGCCA	No	5	Heterozygous	Self mapped		0.428571	12	0.42935
Fvb1	702087..702091	Deletion	AAATT	-	No	5	Heterozygous	Self mapped		0.326087	10	0.436364
Fvb1	710929^710930	Insertion	-	AAAAAAAAAAAAG	No	13	Heterozygous	Paired breakpoint		0.781818	16	9.32391e-09
Fvb1	790232^790233	Insertion	-	CTCTCTTCCA	No	10	Heterozygous	Paired breakpoint		0.416667	6	0
Fvb1	880974^880975	Insertion	-	AA	No	2	Heterozygous	Paired breakpoint		0.789474	4	0
Fvb1	930376..930431	Deletion	AAATTATTTGGACTCCGATCAATTTCCCCCTCTGAAGGCCGCCACAATAAGCAGAA	-	No	56	Homozygous	Self mapped		0.903226	3	0.583333
Fvb1	993002..993099	Deletion	TGTTATACACATTTGTATGACATACATTAAGCTGTAAGCCGTCCGATCGTTTAACAATTCAAAATTCAAGACAATCGGACGGCTCATAGCTTGATGTA	-	No	98	Heterozygous	Self mapped		0.166667	2	0.603571
Fvb1	1070338..1070348	Deletion	GTAACTATCTA	-	No	11	Heterozygous	Self mapped		0.393939	12	0.7125
Fvb1	1082003..1082006	Deletion	TTTT	-	No	4	Homozygous	Self mapped		0.9375	8	0.0120536
Fvb1	1133246^1133247	Insertion	-	TTTTTTT	No	7	Homozygous	Paired breakpoint		0.9375	9	0.00907341
Fvb1	1174690^1174691	Insertion	-	TTTTTTT	No	7	Homozygous	Paired breakpoint		1	9	0.000137486
Fvb1	1243296^1243297	Insertion	-	ATATAT	No	6	Heterozygous	Self mapped		0.157895	2	0.223214
Fvb1	1408196..1408201	Deletion	GAGCAT	-	No	6	Heterozygous	Self mapped		0.705882	23	0.371429
Fvb1	1524337..1524345	Deletion	AAAAGGAAA	-	No	9	Heterozygous	Self mapped		0.545455	2	0.888889
Fvb1	1538413..1538426	Deletion	GAATAATTGTGCAA	-	No	14	Heterozygous	Self mapped		0.147059	4	0.888889
Fvb1	1549924..1549948	Deletion	CGTCCGCACCGTTTTACGGTGCGGA	-	No	25	Heterozygous	Self mapped		0.75	2	0.141414
Fvb1	1550177..1550196	Deletion	TGGAGGCGCACGTCCGTAGC	-	No	20	Heterozygous	Self mapped		0.736842	3	0.335397
Fvb1	1568248^1568249	Insertion	-	TTGATATGA	No	9	Heterozygous	Self mapped		0.474576	11	0.584375
Fvb1	1568378..1568411	Deletion	ACTTGCACTCCCACCGCTCAATTGTGAGGCGCTC	-	No	34	Heterozygous	Self mapped		0.354839	5	0.596491
Fvb1	1568546..1568559	Deletion	GCTCTCAGCAGCCG	-	No	14	Heterozygous	Paired breakpoint		0.230769	10	0.280876
Fvb1	1568753^1568754	Insertion	-	GGC	No	3	Heterozygous	Self mapped		0.5	2	0.476389
Fvb1	1572340^1572341	Insertion	-	AAA	No	3	Heterozygous	Paired breakpoint		0.666667	6	0.132576
Fvb1	1597694^1597695	Insertion	-	TCTCTC	No	6	Heterozygous	Self mapped		0.258065	5	0.386813
Fvb1	1600693^1600694	Insertion	-	AA	No	2	Heterozygous	Self mapped	A	0.777778	2	0.0104895
Fvb1	1607322^1607323	Insertion	-	AAAA	No	4	Heterozygous	Self mapped	A	0.5	3	0.593407
Fvb1	1625501..1625503	Deletion	GTC	-	No	3	Heterozygous	Self mapped		0.416667	6	1
Fvb1	1649403^1649404	Insertion	-	TTTA	No	4	Heterozygous	Self mapped		0.228571	5	0.527473
Fvb1	1650375..1650378	Deletion	CGTA	-	No	4	Heterozygous	Self mapped	CGTA	0.525	2	1
Fvb1	1741224^1741225	Insertion	-	CCTATATTCAACAAACAAAAGAAACGCCGAGAAATAG	No	37	Homozygous	Paired breakpoint		0.813559	43	0.120868
Fvb1	1741382^1741383	Insertion	-	AAAAAAAAA	No	9	Heterozygous	Self mapped	A	0.72093	9	0.0026455
Fvb1	1764843^1764844	Insertion	-	TTTT	No	4	Heterozygous	Paired breakpoint		0.7	12	0.196639
Fvb1	1834454..1834457	Deletion	TCTT	-	No	4	Heterozygous	Paired breakpoint	CT	0.492063	8	0.4375
Fvb1	1852664^1852665	Insertion	-	AATACTC	No	7	Heterozygous	Self mapped		0.369565	12	0.348499
Fvb1	1888936..1888955	Deletion	CCACACACGATAAACATAAC	-	No	20	Homozygous	Paired breakpoint		1	14	0.39388
Fvb1	1890151..1890165	Deletion	ACTTTATGATAGGTA	-	No	15	Homozygous	Paired breakpoint	ACTTTATGATAGGTA	0.857143	9	0.6875
Fvb1	1892939^1892940	Insertion	-	TACT	No	4	Homozygous	Paired breakpoint		1	12	0.11899
Fvb1	1893268^1893269	Insertion	-	TTAGCTCAAAGGTC	No	14	Homozygous	Paired breakpoint		0.923077	14	0.338346
Fvb1	1895525^1895526	Insertion	-	TA	No	2	Heterozygous	Paired breakpoint		0.777778	9	0.223214
Fvb1	1911685..1911687	Deletion	ATT	-	No	3	Homozygous	Paired breakpoint		0.92	6	0.00852273
Fvb1	1917602..1917605	Deletion	ACTC	-	No	4	Heterozygous	Self mapped	CTCTCA	0.733333	5	0.267857
Fvb1	1922227..1922236	Deletion	CTATCATCTG	-	No	10	Homozygous	Paired breakpoint		1	20	0.19072
Fvb1	1932883..1932888	Deletion	AGTCTA	-	No	6	Homozygous	Paired breakpoint	AGTCTA	0.974359	13	0.254291
Fvb1	1934220^1934221	Insertion	-	ATATATATATATAT	No	14	Homozygous	Self mapped		0.909091	7	0.00858516
Fvb1	1948232..1948261	Deletion	AATTAGTTTTTTAACAAGCATGATCATGAG	-	No	30	Homozygous	Self mapped		1	9	0.505952
Fvb1	1948381^1948382	Insertion	-	TTTAC	No	5	Heterozygous	Self mapped		0.75	4	0.6875
Fvb1	1948776^1948777	Insertion	-	AAATGAATTAAAACA	No	15	Homozygous	Paired breakpoint		0.97561	14	0.166234
Fvb1	1958278^1958279	Insertion	-	TTGAAGATGCTCT	No	13	Homozygous	Paired breakpoint		1	14	0.360179
Fvb1	1958376^1958377	Insertion	-	ACC	No	3	Homozygous	Self mapped		0.8125	4	0.4375
Fvb1	1963865..1963876	Deletion	CGCAATTGACAA	-	No	12	Homozygous	Paired breakpoint		1	19	0.226891
Fvb1	1974483^1974484	Insertion	-	TTT	No	3	Heterozygous	Self mapped	T	0.722222	3	0.583333
Fvb1	2013181..2013211	Deletion	AGAAAAGTGGTGGATCTGGCCGACAAAGATC	-	No	31	Homozygous	Paired breakpoint		1	5	0.214479
Fvb1	2017465^2017466	Insertion	-	CGGGTCCGGGTC	No	12	Homozygous	Paired breakpoint		0.8	12	0.10199
Fvb1	2038254^2038255	Insertion	-	AT	No	2	Homozygous	Paired breakpoint		0.956522	6	0.5
Fvb1	2041151^2041152	Insertion	-	TTTTTTTTTTTCCACTAGGGGATTG	No	25	Homozygous	Paired breakpoint		0.88	20	0.0950145
Fvb1	2061141..2061144	Deletion	AGCT	-	No	4	Homozygous	Paired breakpoint		1	4	0.533333
Fvb1	2083762^2083763	Insertion	-	TCA	No	3	Homozygous	Paired breakpoint		0.981481	9	0.355556
Fvb1	2138551^2138552	Insertion	-	TAAT	No	4	Homozygous	Paired breakpoint		1	9	0.345203
Fvb1	2157644..2157651	Deletion	ACAATCTT	-	No	8	Heterozygous	Self mapped	ACAATCTT	0.48	4	0.5625
Fvb1	2158433^2158434	Insertion	-	ACTAC	No	5	Heterozygous	Paired breakpoint		0.448276	10	0.11152
Fvb1	2158994^2158995	Insertion	-	CTCT	No	4	Heterozygous	Self mapped	CT	0.368421	2	0.46875
Fvb1	2162898^2162899	Insertion	-	CTT	No	3	Homozygous	Self mapped	T	0.875	4	0.267857
Fvb1	2181385..2181390	Deletion	AGAGAG	-	No	6	Heterozygous	Self mapped	GA	0.75	2	0.401786
Fvb1	2196122^2196123	Insertion	-	TGGG	No	4	Homozygous	Paired breakpoint		1	10	0.470958
Fvb1	2198009^2198010	Insertion	-	TGAC	No	4	Homozygous	Paired breakpoint		1	14	0.477318
Fvb1	2200239..2200246	Deletion	TTTTTTTG	-	No	8	Homozygous	Paired breakpoint	TTTTTTTG	0.875	13	0.191406
Fvb1	2261772^2261773	Insertion	-	CAAG	No	4	Heterozygous	Self mapped		0.266667	3	0.46875
Fvb1	2262404..2262409	Deletion	ATATAT	-	No	6	Heterozygous	Self mapped	AT	0.489362	2	0.372024
Fvb1	2270164^2270165	Insertion	-	GAAGAGAAGAAAAAA	No	15	Heterozygous	Self mapped		0.5	10	0.0108173
Fvb1	2307112^2307113	Insertion	-	T	No	1	Heterozygous	Paired breakpoint		0.769231	4	0.333333
Fvb1	2335612..2335710	Deletion	GTCGCACACCCGTCCATCTCCGCCGTCCATTTGACGCGGACTTTTGACTTTTTCAAAATAGACGGCGGAGATAGACGGGTGCGCGGCGCACCCGGGTGC	-	No	99	Heterozygous	Self mapped		0.5	4	0.634615
Fvb1	2366951..2366974	Deletion	TTAGGAATTCAAGGGTTAGGGGGG	-	No	24	Homozygous	Self mapped		0.846154	2	0.266447
Fvb1	2434210..2434231	Deletion	GAAACAGTAACCAGACTGAATC	-	No	22	Heterozygous	Self mapped		0.0909091	2	0.25
Fvb1	2451055^2451056	Insertion	-	CATCA	No	5	Homozygous	Paired breakpoint		1	15	0.313393
Fvb1	2457371..2457375	Deletion	ATTTG	-	No	5	Homozygous	Self mapped		1	9	0.33986
Fvb1	2506717^2506718	Insertion	-	TTT	No	3	Heterozygous	Paired breakpoint		0.789474	5	0.0166667
Fvb1	2530931..2530946	Deletion	TATCAAAAACACAAAG	-	No	16	Heterozygous	Self mapped		0.465116	16	0.268421
Fvb1	2531797..2531801	Deletion	AAAAG	-	No	5	Heterozygous	Paired breakpoint		0.435484	9	0.429545
Fvb1	2531965..2531973	Deletion	GCGGTTTTT	-	No	9	Heterozygous	Paired breakpoint	GCGGTTTTT	0.375	17	0.359269
Fvb1	2670852^2670853	Insertion	-	TTTTTTT	No	7	Homozygous	Self mapped		0.9	4	0.0241071
Fvb1	2719034..2719039	Deletion	GGCAGC	-	No	6	Heterozygous	Self mapped		0.333333	4	0.512821
Fvb1	2735699..2735775	Deletion	NCNCNCTCTCCTCTCTCTCTCTCTCTCTCTCTCTCTCTAACCCAACTACTCTCTCTCTCTCTCTCTCTCTCTCTCTC	-	No	77	Heterozygous	Self mapped		0.666667	2	0.00236014
Fvb1	2757775^2757776	Insertion	-	TATTATGAAAA	No	11	Homozygous	Paired breakpoint		0.806452	10	0.257812
Fvb1	2775073^2775074	Insertion	-	TTTTTTTGGGCAAATTTTTTTA	No	22	Heterozygous	Paired breakpoint		0.75	8	0.235714
Fvb1	2775790..2775800	Deletion	ATCCAGGATCC	-	No	11	Homozygous	Self mapped		1	8	0.217471
Fvb1	2782528..2782535	Deletion	TGTGTCAG	-	No	8	Homozygous	Paired breakpoint		0.976744	19	0.103914
Fvb1	2801071..2801079	Deletion	TCTTTATAT	-	No	9	Homozygous	Paired breakpoint		1	12	0.277377
Fvb1	2822137..2822149	Deletion	CCAATACCCTGCA	-	No	13	Homozygous	Paired breakpoint		0.961538	27	0.283839
Fvb1	2827713..2827722	Deletion	TTTCTAGGGC	-	No	10	Homozygous	Paired breakpoint		1	13	0.579044
Fvb1	2830409..2830410	Deletion	TC	-	No	2	Homozygous	Paired breakpoint		1	6	0.5625
Fvb1	2837393^2837394	Insertion	-	ATCCAAACACTGG	No	13	Homozygous	Paired breakpoint		0.848485	12	0.145269
Fvb1	2840015^2840016	Insertion	-	AA	No	2	Homozygous	Paired breakpoint		0.895833	5	0.28125
Fvb1	2842466..2842472	Deletion	AGAAGAC	-	No	7	Homozygous	Self mapped		0.8	6	0.722222
Fvb1	2855818..2855829	Deletion	GCAGATTTTGAG	-	No	12	Heterozygous	Self mapped		0.5625	13	0.875
Fvb1	2859796..2859804	Deletion	TGCTGCTGC	-	No	9	Homozygous	Paired breakpoint	TGC	0.941176	6	0.061462
Fvb1	2876176..2876178	Deletion	AAG	-	No	3	Heterozygous	Self mapped		0.538462	2	0.535714
Fvb1	2877472^2877473	Insertion	-	TCATAACTCATAAC	No	14	Homozygous	Paired breakpoint		0.895833	20	0.0494149
Fvb1	2889202^2889203	Insertion	-	TCACCA	No	6	Homozygous	Paired breakpoint		0.94	18	0.18342
Fvb1	2889395..2889404	Deletion	AGACCGGGTC	-	No	10	Homozygous	Paired breakpoint		1	7	0.314439
Fvb1	2898940^2898941	Insertion	-	TCTTCAAATAGC	No	12	Homozygous	Paired breakpoint		0.870968	21	0.214324
Fvb1	2901748..2901750	Deletion	CAT	-	No	3	Homozygous	Paired breakpoint	CAT	1	5	0.625
Fvb1	2904778^2904779	Insertion	-	CTCT	No	4	Heterozygous	Self mapped	CT	0.578947	5	0.448718
Fvb1	2909122^2909123	Insertion	-	AAG	No	3	Homozygous	Paired breakpoint		0.954545	10	0.00226757
Fvb1	2909481^2909482	Insertion	-	AACCTGCTTCAGTGC	No	15	Homozygous	Paired breakpoint		0.971429	17	0.368703
Fvb1	2910338..2910341	Deletion	TACG	-	No	4	Homozygous	Paired breakpoint	TACGTA	1	7	0.529321
Fvb1	2918236..2918250	Deletion	ACAAACAGCGGCGAA	-	No	15	Homozygous	Paired breakpoint		1	12	0.461349
Fvb1	2918916^2918917	Insertion	-	GACG	No	4	Homozygous	Paired breakpoint		1	6	0.135737
Fvb1	2920505^2920506	Insertion	-	TGTCT	No	5	Heterozygous	Paired breakpoint		0.735849	13	0.352478
Fvb1	2924328^2924329	Insertion	-	GT	No	2	Homozygous	Self mapped	GT	1	3	0.0634921
Fvb1	2945031..2945037	Deletion	AAGAAGT	-	No	7	Heterozygous	Paired breakpoint		0.404255	7	0.261438
Fvb1	2947394^2947395	Insertion	-	AGATGGAGTG	No	10	Heterozygous	Self mapped		0.62963	6	0.671053
Fvb1	2959151^2959152	Insertion	-	TCCAC	No	5	Heterozygous	Self mapped	TCCAC	0.71875	11	0.8
Fvb1	2959172^2959173	Insertion	-	CCACT	No	5	Heterozygous	Self mapped		0.638889	8	0.654545
Fvb1	2959464..2959473	Deletion	TTTTTATCTA	-	No	10	Homozygous	Paired breakpoint		1	15	0.193121
Fvb1	2962104^2962105	Insertion	-	GAT	No	3	Homozygous	Paired breakpoint		0.898305	14	0.381111
Fvb1	3003192..3003193	Deletion	AC	-	No	2	Homozygous	Paired breakpoint	AC	0.871795	4	0.5625
Fvb1	3052580..3052610	Deletion	CTAGGCCCGCCAAGGGGCCACCTTGACCCCC	-	No	31	Homozygous	Self mapped		1	5	0.356044
Fvb1	3058652..3058672	Deletion	GCCAAATGGCAGCCTTGACCC	-	No	21	Heterozygous	Self mapped		0.75	3	0.254895
Fvb1	3079761..3079764	Deletion	TATA	-	No	4	Homozygous	Paired breakpoint	TA	0.941176	8	0.72
Fvb1	3079833..3079837	Deletion	TGACC	-	No	5	Homozygous	Paired breakpoint		1	12	0.0350445
Fvb1	3081334..3081406	Deletion	TTGTTGCTGTGTAAACAAAAGAGCCTGCACCAGAAAACACAAATATAGATCAGTGGCTCCTAAGACCAAGAAG	-	No	73	Heterozygous	Self mapped		0.359375	9	0.414474
Fvb1	3083226..3083233	Deletion	TATATATA	-	No	8	Homozygous	Paired breakpoint	TA	0.933333	13	0.286823
Fvb1	3086648..3086652	Deletion	TAATC	-	No	5	Homozygous	Paired breakpoint		1	9	0.525
Fvb1	3087278^3087279	Insertion	-	AAG	No	3	Homozygous	Paired breakpoint		0.87234	9	0.373333
Fvb1	3088095..3088101	Deletion	TTTTATT	-	No	7	Homozygous	Paired breakpoint	TTTTATT	0.923077	7	0.275603
Fvb1	3092204..3092215	Deletion	ACCCGAACCCGG	-	No	12	Homozygous	Paired breakpoint		0.96875	15	0.235789
Fvb1	3096977..3096994	Deletion	TAGCATAAATTAAAGGGT	-	No	18	Heterozygous	Paired breakpoint	TAGCATAAATTAAAGGGT	0.790698	12	0.255682
Fvb1	3109921..3109925	Deletion	AAAAT	-	No	5	Homozygous	Paired breakpoint	AAAAT	0.901961	16	0.189824
Fvb1	3130169..3130172	Deletion	TCGA	-	No	4	Homozygous	Paired breakpoint	TCGA	0.924242	104	0.63
Fvb1	3140660^3140661	Insertion	-	AACATGGCAAATG	No	13	Heterozygous	Paired breakpoint		0.777778	14	0.213816
Fvb1	3162221^3162222	Insertion	-	TTTTTTTTTTTTTTA	No	15	Homozygous	Paired breakpoint		0.863636	4	3.62361e-07
Fvb1	3166050^3166051	Insertion	-	GTTT	No	4	Homozygous	Paired breakpoint		0.92	7	0.107279
Fvb1	3167481..3167502	Deletion	TTAAGACATTCATAAGTGTGAT	-	No	22	Homozygous	Self mapped		1	8	0.675
Fvb1	3169684^3169685	Insertion	-	TGTGTGTGTGAA	No	12	Homozygous	Paired breakpoint		0.810811	10	0.0342303
Fvb1	3174763^3174764	Insertion	-	GTT	No	3	Homozygous	Self mapped		0.9	5	0.4375
Fvb1	3178460^3178461	Insertion	-	ATGACAACATCACT	No	14	Heterozygous	Paired breakpoint		0.77551	17	0.215104
Fvb1	3182527..3182535	Deletion	ATGTGAATA	-	No	9	Homozygous	Paired breakpoint		1	12	0.390789
Fvb1	3183484..3183506	Deletion	GCATATTCATGCTAAATAGCAGT	-	No	23	Homozygous	Paired breakpoint		1	13	0.436184
Fvb1	3206658..3206663	Deletion	TTTATA	-	No	6	Homozygous	Paired breakpoint		1	7	0.65625
Fvb1	3207208^3207209	Insertion	-	ATAT	No	4	Heterozygous	Self mapped		0.368421	2	0.401786
Fvb1	3219811..3219818	Deletion	CTGGAAGG	-	No	8	Homozygous	Paired breakpoint		1	13	0.292872
Fvb1	3225602^3225603	Insertion	-	ATTCA	No	5	Homozygous	Paired breakpoint		1	9	0.393357
Fvb1	3228418^3228419	Insertion	-	TGTTTGCAAGCAATTAACCCATATGG	No	26	Homozygous	Paired breakpoint		1	14	0.265353
Fvb1	3228512^3228513	Insertion	-	ATCATAATACGATAAT	No	16	Homozygous	Paired breakpoint		0.826087	9	0.127379
Fvb1	3229878..3229909	Deletion	GACTAAATTGTTAAAACCCTTAAAATGTAAAG	-	No	32	Homozygous	Self mapped		1	12	0.534722
Fvb1	3249159..3249219	Deletion	TCCTTGGCTACTTGATGTGATTGACTAAATCTGATCTGGTTACTCATTGTGTATATATTAG	-	No	61	Heterozygous	Self mapped		0.224138	8	0.848214
Fvb1	3251674^3251675	Insertion	-	AAA	No	3	Homozygous	Self mapped		0.909091	3	0.875
Fvb1	3258607..3258618	Deletion	TCCCTTCTGAAT	-	No	12	Heterozygous	Self mapped		0.52	11	0.362612
Fvb1	3269855^3269856	Insertion	-	TTGCACTTG	No	9	Homozygous	Self mapped		1	4	0.595833
Fvb1	3270388..3270420	Deletion	TTTATTTCTAATAATTTTCTTAGGAATTGTTAA	-	No	33	Homozygous	Self mapped		1	3	0.680556
Fvb1	3278767..3278934	Deletion	CAGATTAAACAAATAAAAAAACTATAATTATAAGACCCTCGTCCTACCCTTTACCTAATCCGTTTTCTCTTCTTCTGCTTCAGTGCTTCACCTGAACAACCTCATCTTTGATGTCGACGTCGCTTGGCTGAACAGCTGGAAAGGTGCTTCAATATGGTTTTGACTAGA	-	No	168	Heterozygous	Self mapped		0.785714	11	0.466954
Fvb1	3295397..3295402	Deletion	ACAAGT	-	No	6	Homozygous	Paired breakpoint		1	19	0.301463
Fvb1	3296283..3296294	Deletion	GTGATCTTCAGC	-	No	12	Homozygous	Paired breakpoint		0.914286	15	0.147249
Fvb1	3296481..3296484	Deletion	GCGC	-	No	4	Homozygous	Paired breakpoint	GC	1	5	0.7
Fvb1	3323649^3323650	Insertion	-	AGAAGAAAA	No	9	Homozygous	Self mapped		1	4	0.05
Fvb1	3335851..3335858	Deletion	TAACCAAG	-	No	8	Homozygous	Self mapped		1	10	0.327485
Fvb1	3337586..3337612	Deletion	CTCCGATTCAACCCTCCAAAATCCCCA	-	No	27	Homozygous	Paired breakpoint		1	7	0.0275441
Fvb1	3338983^3338984	Insertion	-	TTAA	No	4	Homozygous	Self mapped		1	3	0.714286
Fvb1	3346841..3346842	Deletion	AT	-	No	2	Homozygous	Paired breakpoint		1	6	0.5625
Fvb1	3353647^3353648	Insertion	-	TTTTTTTTTTTC	No	12	Heterozygous	Paired breakpoint		0.666667	10	0.000245098
Fvb1	3354289..3354294	Deletion	AATCCT	-	No	6	Heterozygous	Paired breakpoint	AATCCT	0.769231	7	0.445055
Fvb1	3357826..3357831	Deletion	TATGAT	-	No	6	Homozygous	Self mapped		1	2	0.235714
Fvb1	3371719..3371726	Deletion	AGAGAGAG	-	No	8	Homozygous	Paired breakpoint	AG	0.878049	15	0.397959
Fvb1	3374694..3374872	Deletion	GGAAGCAAATTTGCTCCCCACCATTTGCTCCCCACCCTCCTCCCCACCCCTTTGGATGAATAACAAGTGTCTTTTAAATTTAATTATTTTAACAAAAAGAGTGAAAGTAACACTTGTCATTCATCCAAAGGGGTGGGGAGAAGGGTGGGGAGCAAATGGTGGGGAGCAAATTTGCTTCC	-	No	179	Homozygous	Cross mapped breakpoints		0.857143	6	0.189583
Fvb1	3386302^3386303	Insertion	-	ATTGTTTA	No	8	Homozygous	Paired breakpoint		0.883721	16	0.177206
Fvb1	3392450^3392451	Insertion	-	TAT	No	3	Homozygous	Paired breakpoint		0.962963	10	0.204167
Fvb1	3422649^3422650	Insertion	-	CAAAAG	No	6	Homozygous	Paired breakpoint		0.954545	16	0.155101
Fvb1	3436754..3436764	Deletion	ATTAATTACAG	-	No	11	Homozygous	Self mapped		1	15	0.403219
Fvb1	3448753^3448754	Insertion	-	AGAGA	No	5	Heterozygous	Self mapped		0.625	2	0.12239
Fvb1	3450865^3450866	Insertion	-	GT	No	2	Homozygous	Paired breakpoint		0.942308	5	0
Fvb1	3451480..3451483	Deletion	CTTG	-	No	4	Heterozygous	Self mapped		0.62963	4	0.680556
Fvb1	3453908^3453909	Insertion	-	AGAG	No	4	Heterozygous	Self mapped	AG	0.666667	4	0.75
Fvb1	3460441..3460461	Deletion	TTTGTTTATTACTACTTGTTT	-	No	21	Homozygous	Paired breakpoint	TTTGTTTATTACTACTTGTTT	0.9	7	0.629371
Fvb1	3482854..3482861	Deletion	AGTTTTAT	-	No	8	Homozygous	Paired breakpoint	AGTTTTAT	0.883721	10	0.149297
Fvb1	3487550^3487551	Insertion	-	TT	No	2	Heterozygous	Paired breakpoint		0.75	7	0.3
Fvb1	3487870^3487871	Insertion	-	CTTCT	No	5	Homozygous	Paired breakpoint		1	17	0.0183105
Fvb1	3524346^3524347	Insertion	-	TTTTT	No	5	Homozygous	Self mapped		0.933333	10	0.159649
Fvb1	3536111^3536112	Insertion	-	AT	No	2	Homozygous	Self mapped	T	0.92	2	0.0047619
Fvb1	3545729^3545730	Insertion	-	AGG	No	3	Homozygous	Paired breakpoint		0.926829	4	0.75
Fvb1	3549435^3549436	Insertion	-	GAGCTACT	No	8	Homozygous	Paired breakpoint		0.807018	19	0.29239
Fvb1	3553779^3553780	Insertion	-	AAGG	No	4	Homozygous	Paired breakpoint		0.875	8	0.184091
Fvb1	3570212..3570241	Deletion	TGGCCTAAGACGGCCCAAGGCGGGCCAAGG	-	No	30	Homozygous	Self mapped		1	3	0.545455
Fvb1	3570257..3570266	Deletion	CAAGGCGGCC	-	No	10	Homozygous	Self mapped		1	2	0.43956
Fvb1	3571097^3571098	Insertion	-	GGATCT	No	6	Homozygous	Self mapped	GATCTA	0.846154	7	0.232996
Fvb1	3579154..3579173	Deletion	TTGGCCCGCCTTGACCCGCC	-	No	20	Homozygous	Self mapped	TTGGCCCGCCTTGACCCGCC	1	4	0.9
Fvb1	3579987^3579988	Insertion	-	CCCGCCTTGG	No	10	Heterozygous	Self mapped		0.6	5	0.514706
Fvb1	3580702^3580703	Insertion	-	AACCTAGTTGGGCCGCCTTG	No	20	Heterozygous	Self mapped		0.6	2	0.684211
Fvb1	3580847..3581016	Deletion	CTCGTGTTGACCCTCCTCAGCTCTTCTAGGCCCACCTAGGGCAGACAAGGGGGCGTCTTGACCCGACGTGGACCGCTTTGGGCCGCCTTGACTGCCTTGACCTGTCTTGGCGTGCCTTGACCCGCCTTCGACCGCTTTGACTCGTCTTGACCCGCCTTAGCCCACTTTGA	-	No	170	Heterozygous	Self mapped		0.5	2	0.8
Fvb1	3580977^3580978	Insertion	-	CCGCTTTGAC	No	10	Homozygous	Self mapped		0.833333	4	0.606061
Fvb1	3581250^3581251	Insertion	-	CCAGCCTTGGGTCGTCTTGT	No	20	Heterozygous	Paired breakpoint		0.769231	4	0.228758
Fvb1	3589559^3589560	Insertion	-	AAA	No	3	Homozygous	Self mapped		0.846154	2	0.777778
Fvb1	3591469..3591473	Deletion	TGGGT	-	No	5	Homozygous	Self mapped		1	3	0.875
Fvb1	3598374^3598375	Insertion	-	AGACC	No	5	Homozygous	Paired breakpoint		1	9	0.166587
Fvb1	3604524^3604525	Insertion	-	ATGTTTTCT	No	9	Homozygous	Paired breakpoint		0.9	26	0.178425
Fvb1	3620170..3620177	Deletion	ATATATTG	-	No	8	Homozygous	Paired breakpoint		0.909091	14	0.10119
Fvb1	3620629..3620631	Deletion	ATT	-	No	3	Homozygous	Paired breakpoint	ATT	0.904762	7	0.223214
Fvb1	3620738^3620739	Insertion	-	GAT	No	3	Homozygous	Self mapped		1	3	0.7
Fvb1	3626091..3626092	Deletion	TA	-	No	2	Homozygous	Paired breakpoint		0.973684	4	0.5625
Fvb1	3627956^3627957	Insertion	-	TGG	No	3	Homozygous	Self mapped		1	3	1
Fvb1	3629188..3629241	Deletion	AGGAATCGTTAGAGCCGTGAGGAGAAGAGAGTATCCAGTAAAAACTATTAATAT	-	No	54	Homozygous	Self mapped		1	11	0.497619
Fvb1	3629190..3629243	Deletion	GAATCGTTAGAGCCGTGAGGAGAAGAGAGTATCCAGTAAAAACTATTAATATAG	-	No	54	Homozygous	Self mapped		0.909091	10	0.429762
Fvb1	3633194^3633195	Insertion	-	GGC	No	3	Homozygous	Paired breakpoint		0.93617	6	0.875
Fvb1	3643701^3643702	Insertion	-	GTCCTCAT	No	8	Homozygous	Self mapped		1	6	0.705128
Fvb1	3644280..3644310	Deletion	AAACGGAGCTCCGATAAGATTTCTGACGTTG	-	No	31	Homozygous	Paired breakpoint		1	14	0.0981414
Fvb1	3647964..3648078	Deletion	TATATATATATATATATATATAGTAGTAGTATAGTNNNNNNNNNNNNNNNNNNNNNNNNNNNNNNNNNNNNNNNNNNNNNNNNNNNNNNNNNNNNNNNNNNNNNNNATATATATA	-	No	115	Homozygous	Self mapped		1	8	0.680952
Fvb1	3648304..3648312	Deletion	CATATTCAT	-	No	9	Homozygous	Paired breakpoint		1	7	0.158371
Fvb1	3663154^3663155	Insertion	-	TTA	No	3	Homozygous	Self mapped		1	6	0.9
Fvb1	3669088..3669096	Deletion	CAAGGTCCC	-	No	9	Homozygous	Paired breakpoint		0.857143	6	0.260526
Fvb1	3669562^3669563	Insertion	-	TCA	No	3	Homozygous	Paired breakpoint		0.90625	8	0.583333
Fvb1	3711915..3711927	Deletion	GGTGACAACATCC	-	No	13	Homozygous	Paired breakpoint	GGTGACAACATCC	0.952381	9	0.615385
Fvb1	3726380..3726416	Deletion	AGTCATTCATTTTGAGTTATGTATGTATTATTTGGAT	-	No	37	Heterozygous	Self mapped		0.315789	5	0.496324
Fvb1	3731868..3731883	Deletion	TTTAATACTTAGTAAG	-	No	16	Homozygous	Paired breakpoint		1	13	0.033972
Fvb1	3743077^3743078	Insertion	-	ATGA	No	4	Heterozygous	Paired breakpoint		0.59292	16	0.41082
Fvb1	3751552..3751736	Deletion	ATGTATAAATAGAAGTTTTGTTTATACACCTTATTTTGCTTATTGTCTTTGAGCACGCACAGAGCCTTTGATTAGGTCTCGACGAAAATCCGATTGTTGTGAATAACGTATCAAAGCTACTTTGTCTGGTTGATCAGTATTATTAGTTTCTTGGGTATTACTATAAGTATCAGTATTATGTTGGT	-	No	185	Homozygous	Cross mapped breakpoints		0.807763	373	0.224694
Fvb1	3754392^3754393	Insertion	-	AAAC	No	4	Homozygous	Paired breakpoint		0.882353	10	0.0063101
Fvb1	3759644^3759645	Insertion	-	CTGTAATTGACC	No	12	Homozygous	Paired breakpoint		0.966667	26	0.346012
Fvb1	3761259..3761262	Deletion	ATAT	-	No	4	Homozygous	Paired breakpoint	AT	0.970588	7	0.342857
Fvb1	3766973^3766974	Insertion	-	TGTTTA	No	6	Homozygous	Paired breakpoint		0.95	16	0.153047
Fvb1	3772386..3772389	Deletion	ACAT	-	No	4	Homozygous	Self mapped	AC	0.944444	9	0.0923077
Fvb1	3777958^3777959	Insertion	-	TTTTT	No	5	Homozygous	Paired breakpoint		0.83871	13	0.103504
Fvb1	3790420^3790421	Insertion	-	TTTTTTT	No	7	Homozygous	Paired breakpoint		0.851852	6	0.0267215
Fvb1	3792328^3792329	Insertion	-	GTAC	No	4	Homozygous	Paired breakpoint		0.969697	7	0.227294
Fvb1	3792427^3792428	Insertion	-	ACGCGT	No	6	Homozygous	Paired breakpoint		0.904762	12	0
Fvb1	3792595^3792596	Insertion	-	ATCCGGGCCACGT	No	13	Homozygous	Paired breakpoint		0.814815	9	0.451172
Fvb1	3810613^3810614	Insertion	-	TC	No	2	Heterozygous	Paired breakpoint		0.594595	5	0.3
Fvb1	3813266..3813286	Deletion	TCTCATGAGGGTGAAATACTG	-	No	21	Homozygous	Paired breakpoint		0.962963	18	0.328218
Fvb1	3820378^3820379	Insertion	-	ATTTTTTATTTCTCATGAATGTCAACTTCTTAAGTATCAATCACCAATTGGCAATCTGGCACATACTTGATCAGTGGCTTATGTCCATGAAAGTCACATTAATCAACGTGTTACTCACATAT	No	122	Heterozygous	Tandem duplication		0.236111	13	0.314542
Fvb1	3834155..3834158	Deletion	TCAG	-	No	4	Heterozygous	Self mapped		0.483871	2	0.45
Fvb1	3834239..3834636	Deletion	CCTATGCATGCTACCTCTAGGCCAATCTACTTTTGGAGAGGATAGTTTGATTTCTCCCATTTGCTATAAGCTTCCCATTTCATCATTTGTGTATTATACTTTTACTCTTCGATTCCTATGTCTGTCAGCAAGTTCAACTACATAGATGACCCTCTGCTCACAGGTTTTTAAGAAATGAAGAAAGTAGAACGCATATTGCTTCCTGCTCAAAGCAAGAACAAACAAAAAGGCAAAGATATGTTAGCATTTTATATAAAACTTTTAAAGCCTATGCATCATGTTTGCATGCTGCCTCTAGATCAATCTGCTTCTGGAGAGGATAGTTTGATTTCTCCCATTTGCTATAAGCTTCTTCCCATTTCATCATTTGTCTGTTATACTTTACTCTTTGATTCCTA	-	No	398	Heterozygous	Cross mapped breakpoints		0.357513	7	0.289352
Fvb1	3834248..3834636	Deletion	GCTACCTCTAGGCCAATCTACTTTTGGAGAGGATAGTTTGATTTCTCCCATTTGCTATAAGCTTCCCATTTCATCATTTGTGTATTATACTTTTACTCTTCGATTCCTATGTCTGTCAGCAAGTTCAACTACATAGATGACCCTCTGCTCACAGGTTTTTAAGAAATGAAGAAAGTAGAACGCATATTGCTTCCTGCTCAAAGCAAGAACAAACAAAAAGGCAAAGATATGTTAGCATTTTATATAAAACTTTTAAAGCCTATGCATCATGTTTGCATGCTGCCTCTAGATCAATCTGCTTCTGGAGAGGATAGTTTGATTTCTCCCATTTGCTATAAGCTTCTTCCCATTTCATCATTTGTCTGTTATACTTTACTCTTTGATTCCTA	-	No	389	Heterozygous	Cross mapped breakpoints		0.357895	9	0.243056
Fvb1	3854094^3854095	Insertion	-	CGTA	No	4	Heterozygous	Self mapped		0.596491	15	0.714286
Fvb1	3867126..3867151	Deletion	AGAGAGAGAGAGAGAGAGAGAGAGAG	-	No	26	Homozygous	Self mapped	AG	0.833333	3	0.606061
Fvb1	3868237^3868238	Insertion	-	TA	No	2	Heterozygous	Paired breakpoint		0.545455	8	0.105
Fvb1	3869911..3869917	Deletion	GTATACA	-	No	7	Homozygous	Paired breakpoint		0.95	8	0.300245
Fvb1	3898631..3898663	Deletion	TTTCACGCCGGCGATGACTTCTCTCCTTCCCAG	-	No	33	Heterozygous	Self mapped		0.285714	2	0.322159
Fvb1	3903244^3903245	Insertion	-	TT	No	2	Homozygous	Paired breakpoint		0.964286	8	0.5625
Fvb1	3915900..3915911	Deletion	AAACACAGAAGG	-	No	12	Heterozygous	Self mapped		0.410256	13	0.52872
Fvb1	3916864..3916870	Deletion	CTTCAGG	-	No	7	Homozygous	Paired breakpoint		1	14	0.231281
Fvb1	3927234..3927468	Deletion	CCAGCTACATCCTCATAGGAAGAGTGAGACCGAGGAACAAGTGAAAGTAGAAGTACAAAGAAGCTAGGAGAGGCTGCCCATTCTTCTTCTACTTGAGAAGAACAAATGAATCAGACTCCGATAGTGATCCAAGCATGGGAAATAAAAAATAATGACTTTGAGAATCTCAGTATCTGCAACATGGTATCTGCATCTTTGTTGACTTGTTCTTTATCCAATTCAAAATGTTATGATC	-	No	235	Homozygous	Cross mapped breakpoints		1	17	0.340557
Fvb1	3941403..3941417	Deletion	TAAAATTTTGTTTTT	-	No	15	Homozygous	Paired breakpoint		0.972973	18	0.0681424
Fvb1	3944192..3944194	Deletion	ATG	-	No	3	Homozygous	Paired breakpoint		1	6	0.55102
Fvb1	3947052..3947068	Deletion	AACCGAGTCTGGGAGGC	-	No	17	Homozygous	Self mapped		1	7	1
Fvb1	3949378..3949383	Deletion	TTTGGG	-	No	6	Homozygous	Paired breakpoint	TTTGGG	0.952381	10	0.0674326
Fvb1	3950757..3950767	Deletion	TTCACATTTCC	-	No	11	Homozygous	Self mapped		1	21	0.404412
Fvb1	3960759^3960760	Insertion	-	AA	No	2	Homozygous	Paired breakpoint		0.844444	4	0.00904018
Fvb1	3969628..3969651	Deletion	CACCAAAATTTCCAATATGAAAGG	-	No	24	Homozygous	Self mapped	CACCAAAATTTCCAATATGAAAGG	0.923077	9	0.5
Fvb1	3971045^3971046	Insertion	-	ATAT	No	4	Homozygous	Paired breakpoint		0.886364	4	0.276923
Fvb1	3982128..3982133	Deletion	TAAAAT	-	No	6	Homozygous	Paired breakpoint		1	6	0.10599
Fvb1	3982396..3982397	Deletion	TT	-	No	2	Homozygous	Paired breakpoint	T	0.941176	6	0.421875
Fvb1	3986668..3986675	Deletion	ATAAATAA	-	No	8	Heterozygous	Paired breakpoint	ATAA	0.736842	10	0.104106
Fvb1	3989730..3989739	Deletion	CGATCTGACA	-	No	10	Homozygous	Paired breakpoint		1	18	0.192699
Fvb1	4035438^4035439	Insertion	-	ACTTACCTATTATACTA	No	17	Homozygous	Paired breakpoint		1	17	0.107514
Fvb1	4045807^4045808	Insertion	-	TATTAT	No	6	Heterozygous	Self mapped	TAT	0.615385	7	0.253846
Fvb1	4047750^4047751	Insertion	-	AGAAGG	No	6	Heterozygous	Paired breakpoint		0.666667	8	0.00431757
Fvb1	4063963..4063966	Deletion	TATA	-	No	4	Heterozygous	Paired breakpoint	TA	0.777778	8	0.466667
Fvb1	4073907^4073908	Insertion	-	ACAACA	No	6	Heterozygous	Self mapped		0.625	2	0.3125
Fvb1	4074386^4074387	Insertion	-	AGC	No	3	Heterozygous	Paired breakpoint		0.771429	5	0.00207671
Fvb1	4074693..4074757	Deletion	ACATAGTAGCAGCATGAATCAACAACACGTAGTAACAGCACACAACAACAACACAAATTAGTTGT	-	No	65	Heterozygous	Self mapped		0.210526	2	0.622222
Fvb1	4078872^4078873	Insertion	-	CTC	No	3	Homozygous	Paired breakpoint		0.913043	7	0.5625
Fvb1	4090067^4090068	Insertion	-	CTGATA	No	6	Homozygous	Paired breakpoint		0.969697	13	0.495
Fvb1	4092425..4092441	Deletion	GCTACGGTGACTTCTAC	-	No	17	Homozygous	Paired breakpoint		1	19	0.416367
Fvb1	4092906^4092907	Insertion	-	TTCCACTTCGGTTTAAAGGATAGGGGGTGCCCGAGGGGCTTTC	No	43	Homozygous	Paired breakpoint		0.950543	332	0.383459
Fvb1	4123129..4123139	Deletion	ATCTATCTGGA	-	No	11	Homozygous	Self mapped		0.921053	19	0.340461
Fvb1	4126474..4126500	Deletion	GATGACGATTGGTTCGAAGAAAAAAGA	-	No	27	Homozygous	Paired breakpoint		0.967742	21	0.504202
Fvb1	4141721^4141722	Insertion	-	CC	No	2	Homozygous	Paired breakpoint		0.84375	10	0.00383523
Fvb1	4144104..4144128	Deletion	GGAACTTGGAAATGAACGTAGGGTT	-	No	25	Homozygous	Self mapped		0.8	2	0.5
Fvb1	4145138^4145139	Insertion	-	AGTGCT	No	6	Homozygous	Paired breakpoint		0.861111	11	0.483915
Fvb1	4202471^4202472	Insertion	-	TACAAT	No	6	Heterozygous	Self mapped		0.5	6	0.46015
Fvb1	4220761^4220762	Insertion	-	TT	No	2	Homozygous	Self mapped	T	1	2	0.031746
Fvb1	4229128^4229129	Insertion	-	ATCA	No	4	Homozygous	Paired breakpoint		0.806452	7	0.113131
Fvb1	4257969^4257970	Insertion	-	CACCAGGT	No	8	Homozygous	Self mapped		1	4	0.257143
Fvb1	4272936^4272937	Insertion	-	AA	No	2	Homozygous	Paired breakpoint		0.948276	5	0.45
Fvb1	4272945..4273051	Deletion	CTAAAATATAACCTAAAAGTATCGCTATGTCTAGACTAAATAACGCAGAAAAACGAGTATTAACACTACTAGAAACATAATCGAGTTGTGCTTATTAATAGAAAAAC	-	No	107	Homozygous	Self mapped		0.826087	2	0.0634921
Fvb1	4274202..4274208	Deletion	TGACCTC	-	No	7	Homozygous	Paired breakpoint		0.962963	12	0.339509
Fvb1	4307186..4307193	Deletion	ATACAACA	-	No	8	Homozygous	Paired breakpoint		0.933333	15	0.326159
Fvb1	4312288^4312289	Insertion	-	AAAAAAAAACA	No	11	Homozygous	Self mapped		0.95	2	0.00549451
Fvb1	4317548..4317551	Deletion	TTCC	-	No	4	Homozygous	Paired breakpoint		1	10	0.5625
Fvb1	4320306..4320311	Deletion	AGAGAG	-	No	6	Heterozygous	Self mapped	AG	0.666667	3	0.142857
Fvb1	4320817^4320818	Insertion	-	CCT	No	3	Homozygous	Paired breakpoint		0.875	6	0.075
Fvb1	4321011^4321012	Insertion	-	AAC	No	3	Homozygous	Paired breakpoint		0.875	11	0.1875
Fvb1	4342421^4342422	Insertion	-	AAA	No	3	Heterozygous	Self mapped		0.666667	6	0.777778
Fvb1	4342613..4342633	Deletion	AGACACTTGGCATCCATATAG	-	No	21	Heterozygous	Self mapped		0.571429	8	0.296053
Fvb1	4486452..4486486	Deletion	AATGTAAATGACAGACTGGCGTTAGCGAGGTCAAG	-	No	35	Heterozygous	Self mapped		0.4	6	0.0026455
Fvb1	4530722^4530723	Insertion	-	AGATTACTC	No	9	Homozygous	Paired breakpoint		0.833333	15	0.523772
Fvb1	4569597^4569598	Insertion	-	GAGAGAGA	No	8	Heterozygous	Self mapped	GA	0.538462	3	0.0744048
Fvb1	4574185^4574186	Insertion	-	AAA	No	3	Homozygous	Self mapped		1	6	0.364583
Fvb1	4574203..4574211	Deletion	CTTATTTTA	-	No	9	Homozygous	Paired breakpoint		1	14	0.0314309
Fvb1	4585068^4585069	Insertion	-	AT	No	2	Homozygous	Self mapped	T	1	2	0.0394571
Fvb1	4596616^4596617	Insertion	-	AGG	No	3	Heterozygous	Paired breakpoint		0.64	4	0.42
Fvb1	4641855..4641860	Deletion	TAATGG	-	No	6	Homozygous	Paired breakpoint	TAATGG	1	12	0.0570583
Fvb1	4642780^4642781	Insertion	-	AATTCAA	No	7	Heterozygous	Paired breakpoint		0.758621	11	0.128519
Fvb1	4658255..4658258	Deletion	TATA	-	No	4	Homozygous	Paired breakpoint	TA	0.961538	14	0.2625
Fvb1	4674460^4674461	Insertion	-	TGAAAACAAAGAACTAATGGATC	No	23	Homozygous	Paired breakpoint		0.945455	22	0.367867
Fvb1	4678379^4678380	Insertion	-	TTGAATTTATAAGT	No	14	Homozygous	Paired breakpoint		0.969697	15	0.189601
Fvb1	4699894..4699909	Deletion	CTTTTCCCTCCACAAA	-	No	16	Homozygous	Paired breakpoint		0.866667	6	0.121212
Fvb1	4765888^4765889	Insertion	-	CATG	No	4	Heterozygous	Self mapped		0.478261	9	0.769231
Fvb1	4767313^4767314	Insertion	-	CCCCCCCCCCTTTTTT	No	16	Heterozygous	Self mapped	T	0.692308	2	0.0135449
Fvb1	4773661..4773666	Deletion	GAGCTC	-	No	6	Homozygous	Self mapped		1	8	0.421978
Fvb1	4775561..4775687	Deletion	GCCGTCGCAAAAGACCAACGGCGACGGAGTAGCGACGACATTTTTACCGTCGCCATTTTATTGGCAACGGATAGTGGCTCGTTGCCGTAGCCAAAAGCAACGACGACGGTAAAAATGTCATCGCTAC	-	No	127	Heterozygous	Self mapped		0.1875	2	0.606618
Fvb1	4836404^4836405	Insertion	-	ATCTAAT	No	7	Homozygous	Paired breakpoint		1	14	0.11899
Fvb1	4878634..4878660	Deletion	TTATCCCATTCGGTAGATTGTCGTCAA	-	No	27	Homozygous	Paired breakpoint		1	19	0.470089
Fvb1	4884942..4884946	Deletion	TGTCG	-	No	5	Homozygous	Paired breakpoint		1	14	0.334742
Fvb1	4885832^4885833	Insertion	-	AC	No	2	Heterozygous	Paired breakpoint		0.784314	5	0.137143
Fvb1	4914282^4914283	Insertion	-	TATA	No	4	Heterozygous	Self mapped	AC	0.636364	2	0.0744048
Fvb1	4919707..4919819	Deletion	ATTGATAGTTACATAGGCAGATTAATATCGTTACACGAGTGTAGCATATATGTAACTACCCATGTAACTATCAAACTGTAGTTTCATAGATTGATAGTTACATGGATAGTTAT	-	No	113	Heterozygous	Self mapped		0.341463	3	0.888889
Fvb1	4920465..4920525	Deletion	CACTACTAGTCAACATTAAATTAAGTTCCTACATACCACAATTAAATTAAGCTGCTGAATG	-	No	61	Heterozygous	Self mapped		0.513514	16	0.346997
Fvb1	4944785..4944793	Deletion	TACGTTAGT	-	No	9	Homozygous	Self mapped		1	2	0.559821
Fvb1	4945151..4945159	Deletion	ATATCAATG	-	No	9	Homozygous	Paired breakpoint		1	9	0.0984375
Fvb1	4948416..4948419	Deletion	CACA	-	No	4	Homozygous	Self mapped		1	3	0.4375
Fvb1	4948780^4948781	Insertion	-	TTTG	No	4	Homozygous	Self mapped		0.866667	4	0.0507933
Fvb1	4952600..4952609	Deletion	CGACAACAAG	-	No	10	Heterozygous	Paired breakpoint		0.789474	16	0.308932
Fvb1	4952635..4952640	Deletion	TTTTAC	-	No	6	Homozygous	Paired breakpoint	TTTTAC	1	15	0.395604
Fvb1	4970777^4970778	Insertion	-	AA	No	2	Heterozygous	Paired breakpoint		0.686275	5	0.0535714
Fvb1	4981937..4981946	Deletion	ATCTGCATCG	-	No	10	Homozygous	Paired breakpoint	ATCTGCATCG	0.823529	12	0.615385
Fvb1	5000607^5000608	Insertion	-	ATT	No	3	Homozygous	Paired breakpoint		0.884615	10	0.00559304
Fvb1	5021325^5021326	Insertion	-	CGAT	No	4	Homozygous	Paired breakpoint		0.897959	6	0.468595
Fvb1	5021498..5021508	Deletion	TCCGTTCCAAT	-	No	11	Homozygous	Self mapped		0.956522	11	0.590278
Fvb1	5025410..5025414	Deletion	ATGGA	-	No	5	Homozygous	Paired breakpoint		1	14	0.547009
Fvb1	5038981..5038984	Deletion	AGTT	-	No	4	Homozygous	Paired breakpoint	AG	0.962963	7	0.6125
Fvb1	5073517^5073518	Insertion	-	AAAG	No	4	Homozygous	Paired breakpoint		1	7	0.367133
Fvb1	5079929^5079930	Insertion	-	GAGAGAGAGA	No	10	Heterozygous	Self mapped	GA	0.333333	2	0.0120536
Fvb1	5084488^5084489	Insertion	-	AAAA	No	4	Homozygous	Self mapped	A	1	4	0.483516
Fvb1	5084985^5084986	Insertion	-	TCCAGT	No	6	Homozygous	Self mapped		0.923077	12	0.488487
Fvb1	5102970^5102971	Insertion	-	AAGTT	No	5	Heterozygous	Self mapped		0.777778	4	0.647059
Fvb1	5103890..5103896	Deletion	GAAAAAA	-	No	7	Heterozygous	Self mapped		0.6	7	0.386813
Fvb1	5104454..5104458	Deletion	CTATA	-	No	5	Homozygous	Self mapped		0.916667	4	0.75
Fvb1	5104549..5104563	Deletion	CTTTAAATATGACAA	-	No	15	Homozygous	Self mapped		1	9	0.440316
Fvb1	5105014..5105020	Deletion	AAAAAAG	-	No	7	Homozygous	Self mapped	AAAAAAG	1	7	0.593407
Fvb1	5107352..5107367	Deletion	CAAGATTAGCAGAAGT	-	No	16	Homozygous	Self mapped		1	11	0.182261
Fvb1	5113312^5113313	Insertion	-	ACTGTG	No	6	Homozygous	Paired breakpoint		0.882353	14	0.202041
Fvb1	5114161^5114162	Insertion	-	AA	No	2	Homozygous	Paired breakpoint		0.870968	5	0.36
Fvb1	5124692..5124695	Deletion	TTTG	-	No	4	Heterozygous	Self mapped	T	0.439024	2	0.525
Fvb1	5142019..5142039	Deletion	CTTGACCTGCCAAGGGACCGT	-	No	21	Homozygous	Paired breakpoint		0.875	4	0.44807
Fvb1	5152023^5152024	Insertion	-	CGTCTTGGCA	No	10	Homozygous	Paired breakpoint		0.875	6	0.44582
Fvb1	5172300^5172301	Insertion	-	TGGCCCACCTTG	No	12	Homozygous	Paired breakpoint		0.933333	7	0.230913
Fvb1	5173948..5173958	Deletion	GGGCCGCCAAG	-	No	11	Homozygous	Self mapped		1	2	0.888889
Fvb1	5174836..5174867	Deletion	AAAGGGCTGCCTACGGCCTCCATGGGGATACC	-	No	32	Homozygous	Self mapped		1	3	0.542763
Fvb1	5175141..5175160	Deletion	GCCCGCCTTTACCTGCCTTA	-	No	20	Heterozygous	Paired breakpoint		0.666667	4	0.370879
Fvb1	5175924..5175933	Deletion	CCGCCTTGGA	-	No	10	Heterozygous	Self mapped	CCGCCTTGGA	0.222222	2	0.654545
Fvb1	5184132..5184135	Deletion	ATAT	-	No	4	Heterozygous	Self mapped	AT	0.75	5	0.535714
Fvb1	5194195..5194214	Deletion	TCCAAGACCCGCCTAGGGCC	-	No	20	Heterozygous	Self mapped		0.75	3	0.654545
Fvb1	5194858..5194878	Deletion	TCGCCAAGGCATCGCCATGAC	-	No	21	Homozygous	Self mapped		1	3	0.546875
Fvb1	5196378^5196379	Insertion	-	CCCGCCTTGATGTGCATTGCCTTGCCTTGC	No	30	Homozygous	Paired breakpoint		1	5	0.170666
Fvb1	5216285^5216286	Insertion	-	TATA	No	4	Heterozygous	Self mapped		0.111111	4	0.572727
Fvb1	5238885^5238886	Insertion	-	TTAAAGGTTGATATCGATGTCCTA	No	24	Homozygous	Paired breakpoint		0.944444	16	0.502734
Fvb1	5377719^5377720	Insertion	-	TTTTT	No	5	Homozygous	Paired breakpoint		0.854167	9	0.138351
Fvb1	5457481^5457482	Insertion	-	AAAA	No	4	Heterozygous	Paired breakpoint		0.740741	9	0.181319
Fvb1	5487959..5488097	Deletion	GGTAACTCATTTAGTGCAGCTTGAAAGACCTCAATGCAGTAACCAGTGATATCAGTGCCTTTTACACCTACAAACTCGTGGTAGCTGACTCGATTGGGGACTCCAATCCTGAGCTTTCTTCCATTGTCCGGGAAAGCCC	-	No	139	Heterozygous	Self mapped		0.25	8	0.7125
Fvb1	5487964..5488102	Deletion	CTCATTTAGTGCAGCTTGAAAGACCTCAATGCAGTAACCAGTGATATCAGTGCCTTTTACACCTACAAACTCGTGGTAGCTGACTCGATTGGGGACTCCAATCCTGAGCTTTCTTCCATTGTCCGGGAAAGCCCATCCA	-	No	139	Heterozygous	Self mapped		0.323529	9	0.625625
Fvb1	5488172..5488183	Deletion	TTAGTCTGCAGC	-	No	12	Heterozygous	Self mapped		0.25	6	0.678571
Fvb1	5551757^5551758	Insertion	-	TTC	No	3	Heterozygous	Self mapped		0.421053	4	0.466667
Fvb1	5555710^5555711	Insertion	-	CTAAACGAAT	No	10	Homozygous	Paired breakpoint		0.95	17	0.468638
Fvb1	5556486..5556500	Deletion	AGTACTCCTCTACGA	-	No	15	Homozygous	Paired breakpoint		0.96875	19	0.304487
Fvb1	5565103^5565104	Insertion	-	TTTTTT	No	6	Homozygous	Self mapped		0.84	7	0.402114
Fvb1	5574579^5574580	Insertion	-	AA	No	2	Homozygous	Paired breakpoint		0.833333	5	0.234375
Fvb1	5575743^5575744	Insertion	-	AAA	No	3	Homozygous	Self mapped		1	7	0.0565657
Fvb1	5579193..5579196	Deletion	AGAG	-	No	4	Heterozygous	Self mapped	AG	0.6	3	0.15501
Fvb1	5587383^5587384	Insertion	-	TATA	No	4	Heterozygous	Self mapped		0.733333	5	0.692308
Fvb1	5593593..5593598	Deletion	CTAATG	-	No	6	Homozygous	Self mapped		1	3	0.846154
Fvb1	5601487^5601488	Insertion	-	ACATCATGCG	No	10	Homozygous	Paired breakpoint		1	14	0.267361
Fvb1	5604622^5604623	Insertion	-	TTACAGTGTG	No	10	Homozygous	Paired breakpoint		0.923077	10	0.386129
Fvb1	5604969..5604976	Deletion	AATAAATA	-	No	8	Homozygous	Paired breakpoint	AATA	0.852941	12	0.0983957
Fvb1	5605029..5605033	Deletion	TTGCA	-	No	5	Homozygous	Paired breakpoint		1	10	0.619835
Fvb1	5605738..5605744	Deletion	AAAAAAC	-	No	7	Homozygous	Self mapped	AAAAAAAC	0.967742	8	0.314286
Fvb1	5607181..5607193	Deletion	CGGTATCGATTTT	-	No	13	Heterozygous	Self mapped		0.666667	4	0.447368
Fvb1	5609720..5609724	Deletion	TCATT	-	No	5	Homozygous	Self mapped		0.9	5	0.477273
Fvb1	5626528..5626533	Deletion	GTTTTA	-	No	6	Homozygous	Self mapped		1	2	0.0270936
Fvb1	5636772^5636773	Insertion	-	AACTAAATTACTTT	No	14	Homozygous	Paired breakpoint		0.958333	21	0.190503
Fvb1	5639718^5639719	Insertion	-	AAAAAAAAAA	No	10	Homozygous	Paired breakpoint		0.93	7	5.74111e-08
Fvb1	5640950^5640951	Insertion	-	ATATATAT	No	8	Heterozygous	Self mapped	AT	0.5	3	0.092803
Fvb1	5640972^5640973	Insertion	-	ATATATAT	No	8	Heterozygous	Self mapped		0.545455	2	0.0372024
Fvb1	5647111..5647192	Deletion	GCGCACCCGTCCATCTCCGCCGTCCATTTGACGCGGACTTTTGACTTTTTCAAAATGGACAGCGGAGATGGACGGGTGCGCG	-	No	82	Heterozygous	Self mapped		0.142857	3	0.65
Fvb1	5647118..5647199	Deletion	CGTCCATCTCCGCCGTCCATTTGACGCGGACTTTTGACTTTTTCAAAATGGACAGCGGAGATGGACGGGTGCGCGGCGCACC	-	No	82	Heterozygous	Self mapped		0.538462	7	0.615385
Fvb1	5649994^5649995	Insertion	-	AT	No	2	Homozygous	Paired breakpoint		0.981132	6	1
Fvb1	5688321^5688322	Insertion	-	ACAC	No	4	Heterozygous	Paired breakpoint		0.777778	10	0.256287
Fvb1	5693946^5693947	Insertion	-	CTG	No	3	Homozygous	Paired breakpoint		1	7	0.483951
Fvb1	5712420^5712421	Insertion	-	AT	No	2	Homozygous	Paired breakpoint		0.829268	5	0.2025
Fvb1	5712549^5712550	Insertion	-	TTT	No	3	Homozygous	Paired breakpoint		0.875	4	0.19724
Fvb1	5720694..5720695	Deletion	AT	-	No	2	Homozygous	Paired breakpoint	AT	0.8	7	0.375
Fvb1	5722181^5722182	Insertion	-	AT	No	2	Homozygous	Paired breakpoint		0.978261	4	0.00816327
Fvb1	5723524^5723525	Insertion	-	CTTAG	No	5	Homozygous	Paired breakpoint		1	15	0.337037
Fvb1	5724014..5724036	Deletion	ATATATATATATATATATATATA	-	No	23	Homozygous	Self mapped	AT	1	3	0.535714
Fvb1	5728297..5728305	Deletion	CTAGTCAAT	-	No	9	Heterozygous	Paired breakpoint	CTAGTCAAT	0.4	13	0.0945147
Fvb1	5729602^5729603	Insertion	-	CTAGTC	No	6	Heterozygous	Paired breakpoint		0.575342	18	0.323676
Fvb1	5729810..5729812	Deletion	AGA	-	No	3	Heterozygous	Paired breakpoint		0.56	8	0.382653
Fvb1	5730215^5730216	Insertion	-	TTAGTGGA	No	8	Heterozygous	Self mapped		0.305556	10	0.589286
Fvb1	5731592..5731598	Deletion	GGAGGAT	-	No	7	Heterozygous	Paired breakpoint	GGAGGAT	0.365079	9	0.162382
Fvb1	5770566^5770567	Insertion	-	AGCAGCCCA	No	9	Homozygous	Paired breakpoint		0.909091	8	0.0284656
Fvb1	5783238^5783239	Insertion	-	TTTTT	No	5	Homozygous	Self mapped		0.928571	4	0.408333
Fvb1	5790351..5790354	Deletion	TAAT	-	No	4	Homozygous	Paired breakpoint	TAAT	1	10	0.533333
Fvb1	5792297..5792301	Deletion	ATTCC	-	No	5	Homozygous	Paired breakpoint		1	8	0.273504
Fvb1	5793412^5793413	Insertion	-	TATA	No	4	Homozygous	Paired breakpoint		0.909091	8	0.527473
Fvb1	5793709^5793710	Insertion	-	AATT	No	4	Homozygous	Paired breakpoint		0.970588	12	0.269231
Fvb1	5808429^5808430	Insertion	-	AAAA	No	4	Homozygous	Self mapped		0.814815	3	0.212121
Fvb1	5809178^5809179	Insertion	-	GTGCACCAAG	No	10	Heterozygous	Self mapped		0.777778	5	0.554029
Fvb1	5828332..5828497	Deletion	TCACTCTTGATAGGAACATTTTTTTCAAAAAAAAAACTTTTTTATTAGAAACTCACGCACCTTATATACGTCGATGAGGTTTAAACTTATGACCTCAACGTTGTTGGTTAGCCTACCTAACCAACCAAGCCACAGCTCACCAACCTCTTGATAGGAGCTAATATAT	-	No	166	Heterozygous	Self mapped		0.444444	7	0.000927198
Fvb1	5840347..5840362	Deletion	ATACAACCCTATCATT	-	No	16	Homozygous	Paired breakpoint		1	20	0.15925
Fvb1	5841663^5841664	Insertion	-	GGGGGAATGTGATT	No	14	Homozygous	Paired breakpoint		0.821429	8	0.0458446
Fvb1	5842186..5842200	Deletion	GCGTGGGGTGGATGG	-	No	15	Homozygous	Paired breakpoint		1	23	0.20337
Fvb1	5844645..5844648	Deletion	AATC	-	No	4	Homozygous	Paired breakpoint		1	5	0.223214
Fvb1	5855809..5855816	Deletion	ATATATAT	-	No	8	Homozygous	Paired breakpoint	AT	0.857143	9	0.365023
Fvb1	5870768..5870773	Deletion	ACGGTC	-	No	6	Heterozygous	Self mapped		0.7	3	0.654545
Fvb1	5871086..5871091	Deletion	CAAAAA	-	No	6	Heterozygous	Self mapped		0.777778	9	0.263736
Fvb1	5872267..5872277	Deletion	TTTACATCAGG	-	No	11	Homozygous	Self mapped		1	28	0.326789
Fvb1	5872748..5872753	Deletion	ATAGAC	-	No	6	Heterozygous	Self mapped		0.7	4	0.584375
Fvb1	5962273^5962274	Insertion	-	TAAAAAGT	No	8	Homozygous	Paired breakpoint		0.926829	18	0.158514
Fvb1	5977469..5977500	Deletion	ATTCCTTTAAAATTATATTTTTTTTTGATACC	-	No	32	Homozygous	Paired breakpoint		1	11	0.282575
Fvb1	5981533..5981547	Deletion	TGCCGTTAATAACGG	-	No	15	Homozygous	Paired breakpoint		1	20	0.158562
Fvb1	5982611^5982612	Insertion	-	CCCAAAGT	No	8	Heterozygous	Paired breakpoint		0.769231	10	0.203203
Fvb1	5982854..5982861	Deletion	CGCAAAGT	-	No	8	Homozygous	Paired breakpoint		1	8	0.0332496
Fvb1	5987866^5987867	Insertion	-	CCCGCA	No	6	Homozygous	Paired breakpoint		0.805556	12	0.177747
Fvb1	5990153^5990154	Insertion	-	TTTCAAC	No	7	Homozygous	Paired breakpoint		0.888889	17	0.410091
Fvb1	6033785^6033786	Insertion	-	ATACCGTTCGGTATA	No	15	Homozygous	Paired breakpoint		1	10	0.529412
Fvb1	6045666..6045685	Deletion	TTCAAGGCGTTGAGTGCGTG	-	No	20	Homozygous	Paired breakpoint		0.941176	12	0.452381
Fvb1	6047077^6047078	Insertion	-	CAAGAG	No	6	Homozygous	Paired breakpoint		0.95	15	0.482422
Fvb1	6067053..6067056	Deletion	AATA	-	No	4	Homozygous	Self mapped		1	4	0.533333
Fvb1	6067205..6067213	Deletion	AATTCTGCA	-	No	9	Homozygous	Paired breakpoint	AATTCTGCA	1	11	0.0716146
Fvb1	6071785^6071786	Insertion	-	ACAAGGACTGCC	No	12	Homozygous	Paired breakpoint		0.829268	15	0.551339
Fvb1	6071898^6071899	Insertion	-	TTTT	No	4	Heterozygous	Paired breakpoint		0.725	9	0.129513
Fvb1	6072671..6072692	Deletion	GGGAAAATGAGACATTGTCTGT	-	No	22	Homozygous	Paired breakpoint	GGGAAAATGAGACATTGTCTGT	0.8	7	0.191406
Fvb1	6098847^6098848	Insertion	-	TT	No	2	Heterozygous	Paired breakpoint		0.785714	8	0.46875
Fvb1	6107761..6107805	Deletion	ATGACTTTATGTTATACAGTTGGTGAAAAAAAAAAAAGTAAAGAA	-	No	45	Homozygous	Self mapped		1	3	0.21875
Fvb1	6125155^6125156	Insertion	-	ACT	No	3	Homozygous	Paired breakpoint		0.969697	5	0.6
Fvb1	6144344^6144345	Insertion	-	TTT	No	3	Homozygous	Paired breakpoint		0.902439	5	0.133984
Fvb1	6146434..6146437	Deletion	ATAT	-	No	4	Heterozygous	Paired breakpoint	AT	0.744186	9	0.229687
Fvb1	6147562..6147605	Deletion	GGAGCTCTCATGGGTCCCAATCGGCCCACTTCTCGACCCCTCCG	-	No	44	Homozygous	Self mapped		1	5	0.859375
Fvb1	6153114..6153132	Deletion	AAGTTAACAAGAAGGCACG	-	No	19	Homozygous	Paired breakpoint		1	6	0.40625
Fvb1	6179058^6179059	Insertion	-	TT	No	2	Heterozygous	Self mapped	TC	0.75	2	0.062004
Fvb1	6186044^6186045	Insertion	-	TTTAATTATGATCCATTGAAAAA	No	23	Heterozygous	Paired breakpoint		0.263158	6	0.216718
Fvb1	6186081^6186082	Insertion	-	TTTAATTATTAGCC	No	14	Heterozygous	Paired breakpoint		0.788462	18	0.074794
Fvb1	6206711^6206712	Insertion	-	AAA	No	3	Heterozygous	Self mapped		0.526316	2	0.436364
Fvb1	6208810..6208813	Deletion	AACA	-	No	4	Homozygous	Self mapped		1	5	0.888889
Fvb1	6210092..6210102	Deletion	ATCTCATCACT	-	No	11	Homozygous	Self mapped		1	19	0.0255777
Fvb1	6222090..6222093	Deletion	ATTA	-	No	4	Homozygous	Self mapped	ATTA	0.952381	6	0.408333
Fvb1	6224045..6224050	Deletion	TACTTA	-	No	6	Homozygous	Paired breakpoint		1	4	0.477273
Fvb1	6232915^6232916	Insertion	-	TTTT	No	4	Heterozygous	Paired breakpoint		0.7	5	0.318182
Fvb1	6246883^6246884	Insertion	-	TTTTTTT	No	7	Homozygous	Self mapped		1	2	0.0241071
Fvb1	6279863..6279870	Deletion	GGGGGGGG	-	No	8	Homozygous	Paired breakpoint	G	1	7	0.0412698
Fvb1	6292699^6292700	Insertion	-	CAATTCACGGC	No	11	Heterozygous	Paired breakpoint		0.782609	17	0.253993
Fvb1	6299180^6299181	Insertion	-	ATCTT	No	5	Homozygous	Paired breakpoint		0.923077	6	0.280749
Fvb1	6327669..6327690	Deletion	ACCTGTGGGGTTAGGAAGGGAA	-	No	22	Homozygous	Paired breakpoint		0.964286	19	0.379202
Fvb1	6344352..6344366	Deletion	CAAGTCATATAGGAC	-	No	15	Homozygous	Paired breakpoint		1	17	0.299564
Fvb1	6350118..6350134	Deletion	TGGTTTTCCTTAATCCC	-	No	17	Homozygous	Paired breakpoint	TGGTTTTCCTTAATCCC	0.96	19	0.257875
Fvb1	6353316^6353317	Insertion	-	ACTCTTTACT	No	10	Heterozygous	Paired breakpoint		0.773333	25	0.250459
Fvb1	6353857^6353858	Insertion	-	ACTACGGACTAACAGGGTCAGCTACTCAGCAAAT	No	34	Homozygous	Paired breakpoint		0.814815	9	0.319896
Fvb1	6398025^6398026	Insertion	-	GTAATGAAAAATAAGCTAG	No	19	Homozygous	Paired breakpoint		0.904762	17	0.209984
Fvb1	6434975^6434976	Insertion	-	ATTA	No	4	Homozygous	Paired breakpoint		0.952381	9	0.135758
Fvb1	6435083..6435097	Deletion	GAAAATCTTAGGTCT	-	No	15	Homozygous	Self mapped		1	7	0.923077
Fvb1	6442325^6442326	Insertion	-	CTTCATGGGCCGTTTATG	No	18	Homozygous	Paired breakpoint		0.888889	18	0.546918
Fvb1	6443099^6443100	Insertion	-	GATCCG	No	6	Heterozygous	Self mapped	GATCCG	0.666667	3	0.457031
Fvb1	6460542..6460545	Deletion	TATA	-	No	4	Heterozygous	Self mapped	TA	0.793103	3	0.888889
Fvb1	6463057..6463064	Deletion	CCACATGT	-	No	8	Heterozygous	Paired breakpoint	CCACATGT	0.740741	8	0.25823
Fvb1	6470255^6470256	Insertion	-	AGGAATAGAAAA	No	12	Homozygous	Paired breakpoint		0.809524	13	0.0839501
Fvb1	6470478^6470479	Insertion	-	TATATA	No	6	Heterozygous	Self mapped		0.6	4	0.322344
Fvb1	6479103^6479104	Insertion	-	TTT	No	3	Heterozygous	Self mapped		0.708333	3	0.7
Fvb1	6488747..6488752	Deletion	ACGAAC	-	No	6	Homozygous	Paired breakpoint		1	16	0.358163
Fvb1	6489482^6489483	Insertion	-	CT	No	2	Homozygous	Self mapped	TA	0.941176	2	0.124008
Fvb1	6498931..6499265	Deletion	CAGGAAGGATATGAAGCGGACGTCCGTTCTCCACCCTCCGGCGCCAGCGACGGTGTGCCTCCACCCCAGAACACTCCAGCAGCGTCCCCGACCACTTTCCCTCCCTGGCGAGTCCATTATTTTCCGGTTTTCCGGCGAGATCACCCAAAACTTCAAACAAAGTCGATCTCGCCGGAAACTGGAAAAAAAGGGACTCGCCGGGGAGGGGAAGTGGTCGGGGACTCTGCTGGAGTGCTCTGGGGTGGAGGCGCGCCGTCGCCGGCGCCGGAGGATGGAGAACGGACGGACGTCGGCACTTTAAGCCGAGTGCGGACGTCCGCTCTACATCCTTTCTG	-	No	335	Homozygous	Cross mapped breakpoints		1	14	0.308048
Fvb1	6511151^6511152	Insertion	-	TT	No	2	Homozygous	Paired breakpoint		0.857143	4	0.6
Fvb1	6512612..6512619	Deletion	TTTTTTTC	-	No	8	Homozygous	Paired breakpoint	TTCTTTTTT	1	13	0.151384
Fvb1	6531673..6531678	Deletion	AAAATG	-	No	6	Homozygous	Paired breakpoint		1	12	0.337662
Fvb1	6532818..6532828	Deletion	AGTGTGTGATG	-	No	11	Homozygous	Self mapped		0.964286	11	0.210952
Fvb1	6532953^6532954	Insertion	-	AAAA	No	4	Homozygous	Self mapped	A	0.9	2	0.448718
Fvb1	6533074^6533075	Insertion	-	TCT	No	3	Heterozygous	Self mapped	CTC	0.272727	2	0.116827
Fvb1	6577950..6577955	Deletion	TATGGT	-	No	6	Homozygous	Paired breakpoint		1	8	0.381818
Fvb1	6627132..6627150	Deletion	TGTTATAAGCTTGAAGAGT	-	No	19	Homozygous	Paired breakpoint		1	13	0.133141
Fvb1	6661000^6661001	Insertion	-	TTTCATTAGA	No	10	Homozygous	Paired breakpoint		0.95	19	0.23375
Fvb1	6682984^6682985	Insertion	-	CCAGACAGGGT	No	11	Homozygous	Paired breakpoint		0.930233	16	0.296174
Fvb1	6684893..6684897	Deletion	GGGTT	-	No	5	Homozygous	Paired breakpoint	G	1	11	0.272324
Fvb1	6690799^6690800	Insertion	-	AAAG	No	4	Heterozygous	Self mapped	AAAG	0.47619	2	0.35
Fvb1	6690820^6690821	Insertion	-	AAGA	No	4	Heterozygous	Self mapped		0.65	4	0.545455
Fvb1	6743724^6743725	Insertion	-	CCTATAAACCTTAGA	No	15	Homozygous	Paired breakpoint		0.893617	14	0.224527
Fvb1	6782102..6782227	Deletion	GAGAGAGAGAGAGAGAGAGAGAGAGAGAAGAGNGAGNGAGAGAGNGNGNGAGNGAGAGAGAGAGAGNGNGNGAGAGAGNGAGNGNGNGNGNGNGNGNGNGNGNGNGNGNGNNNNNNNNNAGNGANN	-	No	126	Homozygous	Self mapped		1	3	0.141608
Fvb1	6785474^6785475	Insertion	-	ATAT	No	4	Heterozygous	Self mapped	AT	0.423077	4	0.564103
Fvb1	6785498^6785499	Insertion	-	ATAT	No	4	Heterozygous	Self mapped		0.434783	3	0.364583
Fvb1	6815546^6815547	Insertion	-	AAA	No	3	Heterozygous	Self mapped	A	0.416667	3	0.666667
Fvb1	6836269^6836270	Insertion	-	AAAAAAAAA	No	9	Heterozygous	Self mapped		0.529412	2	0.00803571
Fvb1	6843704^6843705	Insertion	-	TTTT	No	4	Heterozygous	Paired breakpoint		0.738462	16	0.0794278
Fvb1	6857304^6857305	Insertion	-	AAA	No	3	Homozygous	Paired breakpoint		0.935484	4	0.0833333
Fvb1	6859725^6859726	Insertion	-	TCTC	No	4	Heterozygous	Self mapped	TC	0.421053	4	0.429545
Fvb1	6864358^6864359	Insertion	-	TGT	No	3	Heterozygous	Self mapped		0.65	5	0.9
Fvb1	6882044..6882055	Deletion	CAACTCCTCCAC	-	No	12	Heterozygous	Paired breakpoint	CAACTCCTCCAC	0.777778	7	0.0214773
Fvb1	6900840..6900851	Deletion	ATTTGCAGCAGG	-	No	12	Heterozygous	Paired breakpoint		0.257143	13	0.199638
Fvb1	6908478..6908481	Deletion	ATAT	-	No	4	Homozygous	Self mapped	AT	0.884615	8	0.364583
Fvb1	6908478..6908483	Deletion	ATATAT	-	No	6	Homozygous	Self mapped	AT	0.888889	3	0.255208
Fvb1	6908492^6908493	Insertion	-	AACCCTATG	No	9	Heterozygous	Self mapped	AT	0.787879	7	0.0572917
Fvb1	6923257^6923258	Insertion	-	GA	No	2	Homozygous	Self mapped		1	3	0.111607
Fvb1	6928284..6928304	Deletion	TCTGGATGCAGTCAGCTAAAG	-	No	21	Homozygous	Paired breakpoint		1	19	0.499794
Fvb1	6942007^6942008	Insertion	-	ATAACT	No	6	Heterozygous	Self mapped		0.392857	9	0.490196
Fvb1	6942704..6942708	Deletion	TTTTC	-	No	5	Heterozygous	Paired breakpoint	T	0.581395	6	0.0164835
Fvb1	6960498^6960499	Insertion	-	CT	No	2	Homozygous	Paired breakpoint		0.857143	5	0.390625
Fvb1	6986442..6986444	Deletion	GTT	-	No	3	Homozygous	Paired breakpoint	GTT	0.823529	5	0.75
Fvb1	6986977..6987015	Deletion	TAGTTTTGACAAACAAAATGACTTTTGAGAAACCTTTGT	-	No	39	Homozygous	Self mapped		0.888889	8	0.426848
Fvb1	6987125^6987126	Insertion	-	ACAT	No	4	Homozygous	Paired breakpoint		0.891892	12	0.274725
Fvb1	6987212^6987213	Insertion	-	AAAAGAAAA	No	9	Homozygous	Paired breakpoint		1	10	0.0136364
Fvb1	6987366..6987370	Deletion	AGAAA	-	No	5	Homozygous	Paired breakpoint		0.98	15	0.181319
Fvb1	6988003..6988044	Deletion	CATAGCTTAAATCTGAGATTCGTCCTCCATTGCCAGCAAAAC	-	No	42	Homozygous	Paired breakpoint		1	20	0.680106
Fvb1	6995369..6995371	Deletion	GTT	-	No	3	Homozygous	Self mapped		1	3	0.642857
Fvb1	6997497^6997498	Insertion	-	TATATATA	No	8	Heterozygous	Self mapped		0.466667	2	0.173232
Fvb1	7007702..7007710	Deletion	ACAGTATAT	-	No	9	Homozygous	Self mapped		1	10	0.75
Fvb1	7018740..7018747	Deletion	ATATATAT	-	No	8	Homozygous	Paired breakpoint	AT	1	8	0.434283
Fvb1	7019640^7019641	Insertion	-	CCATAAGC	No	8	Homozygous	Paired breakpoint		0.923077	8	0.268324
Fvb1	7033940..7033964	Deletion	AATGTTGGTAGTTTGTTCATGAGTT	-	No	25	Homozygous	Paired breakpoint		0.947368	15	0.368304
Fvb1	7043635^7043636	Insertion	-	AC	No	2	Homozygous	Paired breakpoint		1	4	0.3375
Fvb1	7049296^7049297	Insertion	-	ATAG	No	4	Heterozygous	Paired breakpoint		0.677419	14	0.369231
Fvb1	7049355..7049482	Deletion	TCTCAATTTTCATATGCATTATGCAAATTCAGCCACACATACAATAACCCATTACAATAAAAATCTAAACTTTCCATCTGCATATGCAAATCTAGCTACACATTCAATCACCCATTTTAATCAAAAAG	-	No	128	Homozygous	Self mapped		1	14	0.385714
Fvb1	7049357..7049484	Deletion	TCAATTTTCATATGCATTATGCAAATTCAGCCACACATACAATAACCCATTACAATAAAAATCTAAACTTTCCATCTGCATATGCAAATCTAGCTACACATTCAATCACCCATTTTAATCAAAAAGTC	-	No	128	Homozygous	Self mapped		1	5	0.457143
Fvb1	7049974..7049978	Deletion	GAACC	-	No	5	Heterozygous	Paired breakpoint		0.552632	13	0.37518
Fvb1	7052859..7052862	Deletion	AGAT	-	No	4	Heterozygous	Self mapped		0.304348	2	0.888889
Fvb1	7061335..7061353	Deletion	GTGGTAGGTAGTGCTGTTC	-	No	19	Heterozygous	Paired breakpoint		0.466667	21	0.208629
Fvb1	7062063..7062083	Deletion	TATTGGTGCTGCTTTGTTACA	-	No	21	Heterozygous	Self mapped		0.314224	24	0.206103
Fvb1	7065913..7065916	Deletion	ATAA	-	No	4	Heterozygous	Self mapped		0.0909091	2	0.75
Fvb1	7121328^7121329	Insertion	-	ATCAGACT	No	8	Heterozygous	Self mapped		0.5	6	0.220763
Fvb1	7133031^7133032	Insertion	-	TTT	No	3	Heterozygous	Self mapped		0.777778	3	0.368182
Fvb1	7197587..7197622	Deletion	NNNNNNNNNNNNNNNNNNNNGAGAGAGAGAGAGAGA	-	No	36	Homozygous	Self mapped		1	2	0.332418
Fvb1	7216695..7216697	Deletion	TAT	-	No	3	Homozygous	Paired breakpoint	TAT	0.952381	6	0.482143
Fvb1	7260156^7260157	Insertion	-	CA	No	2	Homozygous	Self mapped	A	1	2	0.0394571
Fvb1	7275874^7275875	Insertion	-	TTTT	No	4	Heterozygous	Paired breakpoint		0.736842	7	0.229592
Fvb1	7295882..7295893	Deletion	TTAATGCGCCGT	-	No	12	Heterozygous	Self mapped		0.695652	5	0.435718
Fvb1	7295954..7295967	Deletion	AAAACAAAAAATAG	-	No	14	Heterozygous	Self mapped		0.533333	8	0.44837
Fvb1	7296251..7296258	Deletion	CAAAGTAC	-	No	8	Heterozygous	Self mapped		0.243902	9	0.430147
Fvb1	7311622..7311633	Deletion	AACAAGAACTTA	-	No	12	Homozygous	Self mapped		1	5	0.560277
Fvb1	7314253..7314276	Deletion	ATCATGTCCAAGCCTCCATCTTTG	-	No	24	Heterozygous	Self mapped		0.714286	4	0.606618
Fvb1	7314790^7314791	Insertion	-	ATTATCATT	No	9	Heterozygous	Paired breakpoint		0.581395	21	0.0823344
Fvb1	7315346..7315349	Deletion	GCAT	-	No	4	Heterozygous	Self mapped		0.185185	3	0.401786
Fvb1	7321013^7321014	Insertion	-	TTT	No	3	Homozygous	Self mapped	TTTC	0.888889	3	0.0189394
Fvb1	7326823^7326824	Insertion	-	TT	No	2	Homozygous	Paired breakpoint		0.985507	9	0.031746
Fvb1	7326908^7326909	Insertion	-	TT	No	2	Homozygous	Paired breakpoint		0.901961	5	0.75
Fvb1	7330384..7330388	Deletion	CCTTT	-	No	5	Heterozygous	Self mapped		0.268293	7	0.410731
Fvb1	7355466..7355481	Deletion	TCAGGATAATTCACAA	-	No	16	Heterozygous	Self mapped		0.5	11	0.575163
Fvb1	7364096^7364097	Insertion	-	AAAAAA	No	6	Homozygous	Self mapped		1	3	0.0524476
Fvb1	7372169^7372170	Insertion	-	C	No	1	Homozygous	Self mapped	A	0.827586	2	0.0380952
Fvb1	7376391..7376404	Deletion	TTGAACTTGCTGAT	-	No	14	Homozygous	Self mapped		0.941176	14	0.666667
Fvb1	7377080^7377081	Insertion	-	TCAGAAC	No	7	Heterozygous	Self mapped		0.3	6	0.875
Fvb1	7379227..7379241	Deletion	GATGTTGAGTTCATA	-	No	15	Heterozygous	Self mapped		0.263158	4	0.771875
Fvb1	7383891^7383892	Insertion	-	GCT	No	3	Heterozygous	Self mapped		0.302326	7	0.777778
Fvb1	7384698..7384706	Deletion	AAGGTACCT	-	No	9	Heterozygous	Self mapped		0.32	7	0.735119
Fvb1	7395086..7395223	Deletion	CAACTGACGGAGAACAAAATATCACATTAGTAATTTGTTGCAAGAGACATTAATTTTATACATGATTCTAAAATTTCTAATCAAACACATTAAGTTTTATTCACATCAAAGCTCACATATTCAAACAGTACACTTCAC	-	No	138	Heterozygous	Self mapped		0.527273	22	0.535714
Fvb1	7400256^7400257	Insertion	-	AAA	No	3	Heterozygous	Self mapped	TTG	0.6	7	0.0287109
Fvb1	7408824..7408833	Deletion	GAGACCATCA	-	No	10	Heterozygous	Self mapped		0.125	2	0.818182
Fvb1	7409234^7409235	Insertion	-	GATGCCCCCAAGCTATT	No	17	Heterozygous	Paired breakpoint		0.636364	29	0.256851
Fvb1	7501265^7501266	Insertion	-	TTTTTT	No	6	Heterozygous	Paired breakpoint		0.75	12	0.0295403
Fvb1	7540061..7540066	Deletion	TGTACA	-	No	6	Heterozygous	Self mapped		0.111111	2	0.833333
Fvb1	7549287^7549288	Insertion	-	TTTG	No	4	Heterozygous	Paired breakpoint		0.527778	8	0.391608
Fvb1	7549525^7549526	Insertion	-	GTAC	No	4	Heterozygous	Self mapped		0.5	9	0.352564
Fvb1	7567862^7567863	Insertion	-	TTTGGAG	No	7	Heterozygous	Paired breakpoint		0.513889	13	0.52561
Fvb1	7598631^7598632	Insertion	-	TTTA	No	4	Heterozygous	Paired breakpoint		0.305556	5	0.0178022
Fvb1	7796336..7796339	Deletion	TGCA	-	No	4	Homozygous	Paired breakpoint		0.908224	195	0.474725
Fvb1	7817893^7817894	Insertion	-	TT	No	2	Homozygous	Paired breakpoint		0.928571	4	0
Fvb1	7858850..7858896	Deletion	TCTTTTACTTTTTATTTCTTCATTTTATTTTTTCTTAATTATCATTT	-	No	47	Homozygous	Self mapped		0.814815	6	0.340909
Fvb1	8025278^8025279	Insertion	-	TTT	No	3	Heterozygous	Self mapped	T	0.428571	4	0.8
Fvb1	8083562..8083597	Deletion	TCCCTTTTTTTGTTTANNNNNNNNNNNNNNNNNNNN	-	No	36	Homozygous	Self mapped		1	2	0.8
Fvb1	8100505^8100506	Insertion	-	AAAA	No	4	Heterozygous	Paired breakpoint		0.728814	17	0.110795
Fvb1	8119454^8119455	Insertion	-	ATGCGGACG	No	9	Heterozygous	Self mapped		0.1	2	0.75
Fvb1	8152625^8152626	Insertion	-	AAA	No	3	Homozygous	Self mapped	A	0.818182	4	0.5
Fvb1	8195927..8195974	Deletion	GTTACTGACCCCCAGTAACTCAATTTTTCTCCCGTCACCAATAACTCG	-	No	48	Heterozygous	Self mapped		0.4	2	1
Fvb1	8195941..8195988	Deletion	GTAACTCAATTTTTCTCCCGTCACCAATAACTCGGTTACTGACCCCCA	-	No	48	Homozygous	Self mapped		1	3	0.275
Fvb1	8211700^8211701	Insertion	-	TTT	No	3	Homozygous	Self mapped	T	0.833333	2	0.5625
Fvb1	8293823^8293824	Insertion	-	TTT	No	3	Homozygous	Paired breakpoint		0.807692	5	0.172094
Fvb1	8360069^8360070	Insertion	-	AAA	No	3	Homozygous	Self mapped	A	1	4	0.5625
Fvb1	8397129^8397130	Insertion	-	T	No	1	Homozygous	Paired breakpoint		0.877551	5	0
Fvb1	8403935^8403936	Insertion	-	TTAA	No	4	Heterozygous	Paired breakpoint		0.616822	15	0.313821
Fvb1	8405195^8405196	Insertion	-	ATTA	No	4	Heterozygous	Paired breakpoint		0.506173	16	0.106786
Fvb1	8406081..8406100	Deletion	GCTGTTTTGGTACCAGATAT	-	No	20	Heterozygous	Paired breakpoint	GCTGTTTTGGTACCAGATAT	0.54902	14	0.40107
Fvb1	8406755^8406756	Insertion	-	CAAGGCTTGATAAAACATACCAACTATGCT	No	30	Heterozygous	Paired breakpoint		0.609756	23	0.38406
Fvb1	8500953..8500958	Deletion	ATCTAT	-	No	6	Heterozygous	Self mapped		0.541667	5	0.477273
Fvb1	8506041^8506042	Insertion	-	TTTTTTT	No	7	Heterozygous	Self mapped		0.1875	3	0.161838
Fvb1	8573199^8573200	Insertion	-	AAA	No	3	Homozygous	Self mapped	A	0.875	8	0.525
Fvb1	8580522^8580523	Insertion	-	TTTTT	No	5	Heterozygous	Self mapped		0.764706	5	0.313393
Fvb1	8692864^8692865	Insertion	-	AAA	No	3	Heterozygous	Self mapped	A	0.75	2	0.0681818
Fvb1	8704895..8704903	Deletion	GTAGCGGTG	-	No	9	Heterozygous	Self mapped	TGGTAGCGG	0.133333	2	0.283967
Fvb1	8833951^8833952	Insertion	-	ACCAAGTCCAATATAGACTTCTTGCC	No	26	Homozygous	Paired breakpoint		0.945799	335	0.582278
Fvb1	8862221^8862222	Insertion	-	TTT	No	3	Homozygous	Paired breakpoint		0.811966	19	0.32906
Fvb1	8869480..8869489	Deletion	CTCGCCGGAA	-	No	10	Heterozygous	Self mapped		0.4	4	0.568421
Fvb1	8899686^8899687	Insertion	-	TTTTT	No	5	Heterozygous	Paired breakpoint		0.744681	15	0.0507185
Fvb1	8909159^8909160	Insertion	-	CTAG	No	4	Heterozygous	Paired breakpoint		0.415385	9	0.681818
Fvb1	8925213^8925214	Insertion	-	TAC	No	3	Heterozygous	Self mapped		0.380952	3	0.7
Fvb1	8939000..8939004	Deletion	TTTTC	-	No	5	Homozygous	Paired breakpoint		0.975	4	0
Fvb1	9043291^9043292	Insertion	-	TTTT	No	4	Homozygous	Self mapped		0.941176	3	0.477273
Fvb1	9199861..9199881	Deletion	TGATGTCTTTGCTTATCCATG	-	No	21	Heterozygous	Self mapped		0.210526	7	0.611111
Fvb1	9244074..9244094	Deletion	TGTACTGCTAGTGTGCTACCA	-	No	21	Heterozygous	Self mapped		0.208333	3	0.593407
Fvb1	9282367^9282368	Insertion	-	TCA	No	3	Heterozygous	Self mapped		0.155914	6	0.466667
Fvb1	9282436..9282477	Deletion	ATCATAATCATCTTCATAAAAATCATCATCATCATCATCATC	-	No	42	Heterozygous	Self mapped		0.361446	14	0.157572
Fvb1	9289229^9289230	Insertion	-	TTT	No	3	Homozygous	Self mapped	T	1	2	0.00874126
Fvb1	9318508..9318513	Deletion	CTAAAT	-	No	6	Heterozygous	Paired breakpoint		0.607143	15	0.318474
Fvb1	9364512..9364604	Deletion	GACCACAACCAGACTTTGACCACGCAAAATGTGTTAAATTTTGCTGCCAAGGTGAATCGAACCTTGGATGGGTTGGTGTAAGATTAACACCTT	-	No	93	Heterozygous	Self mapped		0.272727	3	0.103504
Fvb1	9375294^9375295	Insertion	-	TTTT	No	4	Heterozygous	Self mapped	T	0.785714	3	0.401786
Fvb1	9609504^9609505	Insertion	-	ATAAAAAAAAA	No	11	Heterozygous	Self mapped		0.259259	2	0.197368
Fvb1	9638315^9638316	Insertion	-	AAAA	No	4	Heterozygous	Self mapped		0.714286	3	0.477273
Fvb1	9644700..9644706	Deletion	ATACATA	-	No	7	Homozygous	Paired breakpoint	ATACATA	0.871795	12	0.357955
Fvb1	9648674^9648675	Insertion	-	TATATATA	No	8	Homozygous	Self mapped	TA	1	4	0.0227273
Fvb1	9698384^9698385	Insertion	-	CCTAGGAGC	No	9	Heterozygous	Self mapped		0.4	2	0.818182
Fvb1	9771877^9771878	Insertion	-	AAAAAA	No	6	Heterozygous	Paired breakpoint		0.702703	7	0.0201279
Fvb1	9901138^9901139	Insertion	-	TTTTTTTT	No	8	Heterozygous	Self mapped		0.777778	5	0.312771
Fvb1	9908446^9908447	Insertion	-	TTTTTTTTTTTTTTTTTTAAAAAGTTTTTGTTT	No	33	Homozygous	Paired breakpoint		0.882353	8	0.000753964
Fvb1	10114102^10114103	Insertion	-	AA	No	2	Homozygous	Paired breakpoint		1	9	0.177289
Fvb1	10165401^10165402	Insertion	-	ACATATC	No	7	Heterozygous	Self mapped		0.241379	7	0.216718
Fvb1	10182388..10182393	Deletion	GCAAAC	-	No	6	Homozygous	Self mapped		0.888889	3	0.0595238
Fvb1	10252625..10252636	Deletion	TCGAAATTTCCG	-	No	12	Heterozygous	Self mapped		0.416667	4	0.666667
Fvb1	10256072^10256073	Insertion	-	TT	No	2	Homozygous	Paired breakpoint		0.904762	5	0.15
Fvb1	10258323^10258324	Insertion	-	AT	No	2	Heterozygous	Paired breakpoint		0.610526	6	0.46875
Fvb1	10272913^10272914	Insertion	-	ATGATTA	No	7	Heterozygous	Self mapped		0.307692	4	0.6875
Fvb1	10274713..10274720	Deletion	CCTTAAAT	-	No	8	Heterozygous	Self mapped		0.227273	3	0.497619
Fvb1	10281926..10282048	Deletion	AGCAGAAGAAGATTTGGGAGACAATGGTGTTGAAGAACAGAGTGAGAGCTGTTTTGACACTGTGGAAAAACAGCCTTTTTCCACTTTGGTTATGTCAAAAGGTGACTTGTTTTGGGAAGAAGA	-	No	123	Heterozygous	Self mapped		0.269231	7	0.526316
Fvb1	10349669^10349670	Insertion	-	AAA	No	3	Heterozygous	Paired breakpoint		0.682927	5	0.225
Fvb1	10375072..10375170	Deletion	CACTTTATTTTGGACGAATTATATATATATGTTAAATTTTTTCTTCTGTACGAAATTGTTTTTTCTTGGACCAATTATATATATGTGTGTGTTTATATA	-	No	99	Heterozygous	Self mapped		0.533333	9	0.124008
Fvb1	10397107^10397108	Insertion	-	TTT	No	3	Heterozygous	Self mapped		0.371429	5	0.5
Fvb1	10400676..10400713	Deletion	GTGGAGACNNNNNNNNNNNNNNNNNNNNGAGAGAGAGC	-	No	38	Homozygous	Self mapped		1	3	0.875
Fvb1	10428179..10428197	Deletion	AGATAACTTTTCTGTAATT	-	No	19	Heterozygous	Self mapped		0.1	2	0.8
Fvb1	10631200^10631201	Insertion	-	AAAAAAGTAAAAAAGT	No	16	Heterozygous	Self mapped		0.47619	3	0.0117697
Fvb1	10685216^10685217	Insertion	-	AAA	No	3	Heterozygous	Paired breakpoint		0.681818	10	0.408333
Fvb1	10789693..10789703	Deletion	CCTCTAGCAAC	-	No	11	Heterozygous	Self mapped		0.375	3	0.619048
Fvb1	10790571..10790590	Deletion	TGTTGATTTCTCGAAAAACT	-	No	20	Heterozygous	Self mapped		0.290323	9	0.291667
Fvb1	10800981^10800982	Insertion	-	GATAA	No	5	Heterozygous	Paired breakpoint		0.459459	12	0.193359
Fvb1	10854823^10854824	Insertion	-	TTTTT	No	5	Heterozygous	Self mapped		0.785714	5	0.443223
Fvb1	10871585^10871586	Insertion	-	TTTT	No	4	Homozygous	Paired breakpoint		0.986486	8	0.261072
Fvb1	10872490..10872499	Deletion	CCACATAGGA	-	No	10	Heterozygous	Self mapped		0.307692	5	0.362637
Fvb1	10876752^10876753	Insertion	-	TTTTAAGTGT	No	10	Heterozygous	Self mapped		0.275862	2	0.273908
Fvb1	10938209..10938215	Deletion	GTCACAA	-	No	7	Homozygous	Self mapped		0.875	88	0.4662
Fvb1	11140044^11140045	Insertion	-	AAAA	No	4	Heterozygous	Self mapped	A	0.666667	3	0.622222
Fvb1	11154125..11154130	Deletion	ACAAAT	-	No	6	Heterozygous	Self mapped	A	0.45	16	0.73125
Fvb1	11154288..11154295	Deletion	CTATCTCC	-	No	8	Heterozygous	Self mapped		0.125	2	0.356044
Fvb1	11175472..11175525	Deletion	CTCCCACGTCGCCGCCACCATCTCCTCCTTCCACATCGCCACCACCACCTCCTC	-	No	54	Heterozygous	Self mapped		0.727273	8	0.396107
Fvb1	11187697^11187698	Insertion	-	GA	No	2	Homozygous	Self mapped	A	1	2	0.102273
Fvb1	11251295..11251306	Deletion	AACATCATGTCG	-	No	12	Heterozygous	Self mapped		0.363636	6	0.157895
Fvb1	11374776..11374822	Deletion	CACTCTAAAAATTATACGTATACACGTACACACAAAAGTTAGATATA	-	No	47	Heterozygous	Self mapped		0.37037	4	0.031746
Fvb1	11468448^11468449	Insertion	-	ATAGAGTCCATATTTGATATGAAAGCCTTGTCTGATGTTGATTATATCAGTGCCTTGCAAGTTGCTAGATAAGTTAGACCGTTTTGAAATAAGCATTGTATGACACTTAGTT	No	112	Heterozygous	Tandem duplication		0.152174	7	0.353571
Fvb1	11469521^11469522	Insertion	-	ATTG	No	4	Heterozygous	Self mapped		0.223881	5	0.564103
Fvb1	11483817^11483818	Insertion	-	AAAA	No	4	Heterozygous	Self mapped	A	0.2	3	0.654545
Fvb1	11489673^11489674	Insertion	-	TATA	No	4	Heterozygous	Self mapped		0.777778	3	0.5625
Fvb1	11560783..11560835	Deletion	AAGGTTTAGCAGACGAAATATGGCATGTTTCGTCGGCTATAGTTATTTTTTAA	-	No	53	Heterozygous	Self mapped		0.761905	3	0.0241071
Fvb1	11629417	Deletion	A	-	No	1	Homozygous	Self mapped		1	2	0.583333
Fvb1	11655181..11655190	Deletion	TGAGAAGGCA	-	No	10	Heterozygous	Self mapped		0.375	2	0.539216
Fvb1	11727041..11727045	Deletion	GTTAA	-	No	5	Heterozygous	Self mapped		0.5	3	0.384615
Fvb1	11766326^11766327	Insertion	-	TTG	No	3	Heterozygous	Self mapped		0.0857143	3	0.7
Fvb1	11766418^11766419	Insertion	-	TTAAA	No	5	Heterozygous	Paired breakpoint		0.76	5	0.00634921
Fvb1	11772050..11772055	Deletion	ATATAT	-	No	6	Heterozygous	Self mapped	TA	0.555556	3	0.564103
Fvb1	11773252^11773253	Insertion	-	TTT	No	3	Homozygous	Self mapped	T	0.833333	3	0.4
Fvb1	11877842..11877956	Deletion	CAAGGCTATATATATATATATATATATATATATATATATATANNNNNNNNNNNNNNNNNNNNNNNNNNNNNNNNNNNNNNNNNNNNNNNNNNNNNNNNNNNNNNNNNNNNNNNNN	-	No	115	Homozygous	Self mapped		0.913043	7	0.465267
Fvb1	11877848..11877962	Deletion	TATATATATATATATATATATATATATATATATATANNNNNNNNNNNNNNNNNNNNNNNNNNNNNNNNNNNNNNNNNNNNNNNNNNNNNNNNNNNNNNNNNNNNNNNNNNNNNNN	-	No	115	Homozygous	Self mapped		1	8	0.627451
Fvb1	11927739^11927740	Insertion	-	TA	No	2	Homozygous	Self mapped	A	0.923077	4	0.0046875
Fvb1	11931308..11931311	Deletion	TTTA	-	No	4	Homozygous	Self mapped	TTTATT	0.9375	4	0.0496032
Fvb1	11955003^11955004	Insertion	-	TTTCC	No	5	Homozygous	Paired breakpoint		0.861702	11	0.099047
Fvb1	12015499..12015667	Deletion	CTGACGAAAAAAAAAAAACCAGGCCGACGAATCAATTTTTCGTCGGCTAAAGCAGACTTTAGCCGACGAAATTTTCCATCGTCGGTTAATTTATATTTTCGTCGGCTAAAGAATTTATTTCGTCGGCTAAAGTCTGTGACTTTAGCCGACGACTTTAAACATTCTTTAA	-	No	169	Heterozygous	Self mapped		0.375	3	0.466667
Fvb1	12033605^12033606	Insertion	-	ATATAT	No	6	Heterozygous	Self mapped	AT	0.357143	3	0.288462
Fvb1	12034060^12034061	Insertion	-	AATAAATAAATA	No	12	Heterozygous	Self mapped	AT	0.617647	2	0.00142663
Fvb1	12054366^12054367	Insertion	-	TTT	No	3	Heterozygous	Self mapped		0.5	3	0.401786
Fvb1	12329247..12329266	Deletion	AATGCTATGTCACAAATTTG	-	No	20	Heterozygous	Self mapped		0.125	3	0.559821
Fvb1	12347744..12347751	Deletion	ATATATAT	-	No	8	Homozygous	Self mapped	AT	0.916667	2	0.888889
Fvb1	12424451^12424452	Insertion	-	TT	No	2	Heterozygous	Self mapped		0.789474	2	0.00808081
Fvb1	12441121^12441122	Insertion	-	TATATA	No	6	Heterozygous	Self mapped		0.6	7	0.429545
Fvb1	12645278^12645279	Insertion	-	CTAG	No	4	Heterozygous	Paired breakpoint		0.433333	5	0.150769
Fvb1	12645895..12645917	Deletion	TCTCGCTAGCTATATTTAGCTAG	-	No	23	Heterozygous	Self mapped		0.421053	6	0.634615
Fvb1	12657430^12657431	Insertion	-	TTTTTTTAAAT	No	11	Homozygous	Paired breakpoint		0.846154	7	0.0069404
Fvb1	12741982..12742036	Deletion	TCTATAATGTTGGATATCTGTCTCTTCTATATCATCTGAACTTTTTGTTCTGTAC	-	No	55	Heterozygous	Self mapped		0.645161	2	0.267857
Fvb1	12770184..12770206	Deletion	CGACAACACATTCGTCCTCAATT	-	No	23	Heterozygous	Self mapped		0.777778	6	0.348499
Fvb1	12921433..12921434	Deletion	TA	-	No	2	Homozygous	Paired breakpoint		0.953488	7	0.166667
Fvb1	12933083^12933084	Insertion	-	TTTTTTTT	No	8	Homozygous	Self mapped		1	4	0.0214161
Fvb1	12946227..12946235	Deletion	AATACAAGA	-	No	9	Heterozygous	Self mapped		0.35	6	0.201581
Fvb1	13001007^13001008	Insertion	-	AA	No	2	Heterozygous	Paired breakpoint		0.75	4	0.267857
Fvb1	13081029^13081030	Insertion	-	TAA	No	3	Heterozygous	Self mapped		0.416667	4	0.622222
Fvb1	13083853..13083859	Deletion	AGTCCAA	-	No	7	Heterozygous	Self mapped		0.4	4	0.727273
Fvb1	13113698..13113832	Deletion	NNNNNNNNNNNNNNNNNNNNNNNNNNNNNNNNNNNNNNNNNNNNNNNNNNNNNNNNNNNNNNNNNNNNNNNNNNNNNNNNNNNNNNNNNNNNNNNNNNNNNNNNNNNNNNNNNNNNNNNNNNNNNNNNNNTTGTT	-	No	135	Homozygous	Self mapped		0.875	7	0.0115132
Fvb1	13171051..13171069	Deletion	AAAACATTTTTTTGCATGA	-	No	19	Heterozygous	Self mapped		0.631579	5	0.769231
Fvb1	13179197^13179198	Insertion	-	AAAAAAAAAGA	No	11	Homozygous	Self mapped		0.933333	2	0.0126263
Fvb1	13179509..13179532	Deletion	CGTTTTTTCTAAAAAAAAATCTCA	-	No	24	Heterozygous	Self mapped		0.6	5	0.589286
Fvb1	13186946..13186954	Deletion	ATCCCGACA	-	No	9	Heterozygous	Self mapped		0.465079	15	0.206826
Fvb1	13187215^13187216	Insertion	-	AAAA	No	4	Heterozygous	Paired breakpoint		0.678571	8	0.297743
Fvb1	13196317..13196320	Deletion	ATAT	-	No	4	Heterozygous	Self mapped	AT	0.235294	2	0.777778
Fvb1	13302939^13302940	Insertion	-	ACACAAAC	No	8	Heterozygous	Self mapped		0.393939	13	0.0943305
Fvb1	13339064..13339069	Deletion	AGTTGA	-	No	6	Heterozygous	Self mapped		0.37931	3	0.680556
Fvb1	13344568..13344580	Deletion	TGCACTAGATAAA	-	No	13	Heterozygous	Self mapped		0.522727	20	0.512821
Fvb1	13350952..13351123	Deletion	TGTAGTAACCGGGAGGCCACACGAAGCGGTAATGGGTAATAACCGGGAGGCTGCACGAAGTCGTTAATGGGTAATAACCGGGGAGGCCGCACGAAGCGGTAATGGGTAATAACCGGGGAGGCCGCACGAAGCGGTATTGGTAATAACCAGAAGGCCGCATGTAACGGTAATA	-	No	172	Heterozygous	Self mapped		0.4	2	0.75
Fvb1	13355058..13355063	Deletion	CCGCGA	-	No	6	Heterozygous	Self mapped		0.423077	7	0.666667
Fvb1	13385767..13385769	Deletion	GGG	-	No	3	Heterozygous	Paired breakpoint	G	0.738636	22	0.4
Fvb1	13385813..13385817	Deletion	CTCTT	-	No	5	Homozygous	Self mapped		0.857143	36	0.297378
Fvb1	13389051..13389070	Deletion	GGTTTTGTTTTCAGATCCTG	-	No	20	Heterozygous	Self mapped		0.633333	18	0.520833
Fvb1	13391758^13391759	Insertion	-	TGATCCCATATTATAGATGAAGATTGAAATAACAGTAGTGA	No	41	Heterozygous	Paired breakpoint		0.575	17	0.236228
Fvb1	13393026^13393027	Insertion	-	ATCT	No	4	Heterozygous	Paired breakpoint		0.62963	7	0.654545
Fvb1	13396110..13396121	Deletion	AGTATCTTGGTA	-	No	12	Heterozygous	Self mapped		0.222222	2	0.681818
Fvb1	13398926..13398944	Deletion	AGATTTTGTGTTTCTAGAT	-	No	19	Heterozygous	Self mapped		0.333333	5	0.564103
Fvb1	13399571..13399590	Deletion	ATTTGGTCTGTGATATACCT	-	No	20	Heterozygous	Self mapped		0.485981	20	0.368789
Fvb1	13405452..13405474	Deletion	TGTTTTGTGTCACTGAGTTCATT	-	No	23	Heterozygous	Self mapped		0.55	14	0.680027
Fvb1	13498881^13498882	Insertion	-	CATATATATA	No	10	Heterozygous	Self mapped		0.34375	7	0.0325077
Fvb1	13505347^13505348	Insertion	-	TTTTA	No	5	Heterozygous	Self mapped	A	0.736842	3	0.0107315
Fvb1	13511291^13511292	Insertion	-	AAA	No	3	Heterozygous	Self mapped		0.789474	3	0.327273
Fvb1	13536625..13536763	Deletion	ACTCGAAGCACGAAAGGAGTTGGGTAATAACCGAGACCCCGCACGAAGCGGGTTGGGGTAGTAACCGGGACCCCCAACGAAGCGGTAAGGGTAACAACCGGGATGCGCACGAAACGGGTTGGGTAATAACCAGGACCTC	-	No	139	Heterozygous	Self mapped		0.571429	7	0.820312
Fvb1	13541605..13541611	Deletion	CTATAAA	-	No	7	Heterozygous	Self mapped		0.413793	12	0.767361
Fvb1	13559952..13559957	Deletion	ATAAAT	-	No	6	Heterozygous	Self mapped		0.611111	5	0.571429
Fvb1	13560935^13560936	Insertion	-	TTTAA	No	5	Heterozygous	Paired breakpoint		0.421687	9	0.214306
Fvb1	13561009..13561011	Deletion	TTG	-	No	3	Heterozygous	Paired breakpoint		0.307692	6	0.125
Fvb1	13561348^13561349	Insertion	-	TGATTTCACATACTCAACCTAATTTTGATATAAAGCTATCTTTTCATCAGGTTTACTAATTTGAGGTTCTTTCCATGTGTGTAGCTAATCCGTTTGTG	No	98	Heterozygous	Tandem duplication		0.328767	6	0.178174
Fvb1	13561466..13561608	Deletion	ACTATTACTGTTCCATTTTTACTATGAATCTTATTTCATATAGAAAAATTGATCATTCTTATAACTAAAGTTTTTGACAATGTCCATTACTTTTTAATGAATTTCAAGTTGGGTAGTTGTGCTGCCGATTTATAGATATAGAA	-	No	143	Heterozygous	Self mapped		0.173913	4	0.317308
Fvb1	13561468..13561610	Deletion	TATTACTGTTCCATTTTTACTATGAATCTTATTTCATATAGAAAAATTGATCATTCTTATAACTAAAGTTTTTGACAATGTCCATTACTTTTTAATGAATTTCAAGTTGGGTAGTTGTGCTGCCGATTTATAGATATAGAAAC	-	No	143	Heterozygous	Self mapped		0.470588	8	0.459957
Fvb1	13561760^13561761	Insertion	-	GAA	No	3	Heterozygous	Paired breakpoint		0.760563	7	0.0303447
Fvb1	13562397..13562400	Deletion	TGGA	-	No	4	Heterozygous	Self mapped		0.407407	2	0.777778
Fvb1	13562571^13562572	Insertion	-	ATATGCACAGATC	No	13	Heterozygous	Paired breakpoint		0.354839	8	0.344505
Fvb1	13562997..13563006	Deletion	CCACAGCGGA	-	No	10	Heterozygous	Self mapped		0.206897	5	0.0856643
Fvb1	13590103..13590122	Deletion	NNNNNNNNNNNNNNNNNNNN	-	No	20	Homozygous	Paired breakpoint		1	15	0.0631893
Fvb1	13610059^13610060	Insertion	-	AAAAA	No	5	Homozygous	Self mapped		1	2	0.212121
Fvb1	13636551^13636552	Insertion	-	ATAT	No	4	Heterozygous	Paired breakpoint		0.444444	5	0.4
Fvb1	13653908..13653927	Deletion	AAATGTATGTGAAAGGCATG	-	No	20	Heterozygous	Paired breakpoint		0.341463	17	0.290859
Fvb1	13656909^13656910	Insertion	-	CCT	No	3	Heterozygous	Self mapped		0.304348	2	0.777778
Fvb1	13660113..13660248	Deletion	CCTTTAAATTTTCGGAAAAGGCAACCATTGTTTGCAGAAGATTAAAAAAGGGTAACCATTATTTGCAGAAGATTGAAAAAAAAGCAACCTTTAAATTTTCGGGAAATGGCAACCATTGTTTGCAGAAGATTGAAAA	-	No	136	Heterozygous	Self mapped		0.65625	3	0.818182
Fvb1	13660717..13660757	Deletion	AAACCTTTGTTTGCGGCAACATTTTAATTTTCTGGACAAGG	-	No	41	Heterozygous	Self mapped		0.52381	3	0.457516
Fvb1	13661122..13661245	Deletion	AAAAAAGACGACCTTTGTTTGTAGAAGATTGAAAAAAAGCAACCTTTGTTTGCAAAAGATTGAACAAATAGCAACCTTTAAATTTTCGGGAAAATTTAAAGCAACTTTTGTTTGTAGAAGATTG	-	No	124	Heterozygous	Self mapped		0.666667	3	0.615132
Fvb1	13661182..13661243	Deletion	TGAACAAATAGCAACCTTTAAATTTTCGGGAAAATTTAAAGCAACTTTTGTTTGTAGAAGAT	-	No	62	Heterozygous	Self mapped		0.666667	2	0.680556
Fvb1	13661437..13661468	Deletion	TTTGTTTGCAAAAGATTGAAAAAATGGCAACC	-	No	32	Homozygous	Self mapped		0.959184	6	0.408333
Fvb1	13661561..13661722	Deletion	AAAATTTTTCGGGGAAAAAGACAACCATTGTTTGCAGAAGATTGACAAAAACCATTGTTTGCAACAGATTGAACAAAAGACAACCTTTTGTTTGCGGCAACCTTCTAATTTTCGGGACAAGGCAACGTTTATTTGCATAAGATTGAAAAAAAGGTAACCTTT	-	No	162	Heterozygous	Self mapped		0.740157	8	0.264019
Fvb1	13661688..13661744	Deletion	TTTATTTGCATAAGATTGAAAAAAAGGTAACCTTTAAATTTTCGGGAAAAGGCAACC	-	No	57	Heterozygous	Self mapped		0.726582	27	0.35
Fvb1	13661710..13661733	Deletion	AAAGGTAACCTTTAAATTTTCGGG	-	No	24	Heterozygous	Self mapped		0.626415	5	0.4
Fvb1	13707504^13707505	Insertion	-	AAC	No	3	Homozygous	Paired breakpoint		0.809524	10	0.0130078
Fvb1	13724714^13724715	Insertion	-	ATATTTACAACATAGATATTCAAAACA	No	27	Homozygous	Paired breakpoint		0.89899	26	0.129635
Fvb1	13726433..13726442	Deletion	TACTCCCCTC	-	No	10	Heterozygous	Self mapped		0.428571	8	0.65625
Fvb1	13726497^13726498	Insertion	-	ATCTATA	No	7	Heterozygous	Self mapped	TATC	0.758621	12	0.0262034
Fvb1	13769792..13769831	Deletion	NNNNNNNNNNNNNNNNNNNNCTATATATATATATATATAT	-	No	40	Homozygous	Self mapped		1	5	0.00236014
Fvb1	13822763^13822764	Insertion	-	TT	No	2	Homozygous	Self mapped	T	0.818182	2	0.0571429
Fvb1	13827047..13827050	Deletion	TAGC	-	No	4	Homozygous	Self mapped	GCTA	0.933054	51	0.818182
Fvb1	13828964^13828965	Insertion	-	AA	No	2	Heterozygous	Paired breakpoint		0.702128	5	0.136111
Fvb1	13851129..13851155	Deletion	NNNNNNNNNNNNNNNNNNNNTATATAT	-	No	27	Homozygous	Self mapped		1	2	0.572727
Fvb1	13852904^13852905	Insertion	-	AAAAAA	No	6	Heterozygous	Self mapped		0.375	3	0.243773
Fvb1	13913020^13913021	Insertion	-	AAAAA	No	5	Heterozygous	Paired breakpoint		0.764706	8	0.0200686
Fvb1	13937040^13937041	Insertion	-	AAA	No	3	Homozygous	Self mapped	A	1	3	0.119048
Fvb1	13948294^13948295	Insertion	-	TTTCGAGAGCAACGAGTTCAAGGTACTACTTTTTGGACATCATTATTTCCCTTTAATTTTATTTATCTAATATTATACTGAATATTTAAATAAAAACTTTTCGTGTAATAGTTTTGGTCGACTGCAAACACGCGAAACCACAACGAGAAGACGATGCACGTACCACCACACAGGGTCTTCCCCTATCATCTACTTGATGGAGGAGCTGAGAGCATAGGGTGAGCTGTTTGATATTATCAAAGGATTCAATAAAACCTATGTGTGGCCCGTGACGAAGTGACCACAACACATTATGTAAGTGTTTT	No	305	Heterozygous	Tandem duplication		0.244444	10	0.356335
Fvb1	13975809..13975889	Deletion	AGAANNNNNNNNNNNNNNNNNNNNNNNNNNNNNNNNNNNNNNNNNNNNNNNNNNNNNNNNNNNNNNNNNNNNNNNNNNNNN	-	No	81	Homozygous	Self mapped		1	9	0.714286
Fvb1	13975813..13975893	Deletion	NNNNNNNNNNNNNNNNNNNNNNNNNNNNNNNNNNNNNNNNNNNNNNNNNNNNNNNNNNNNNNNNNNNNNNNNNNNNNAGAA	-	No	81	Homozygous	Self mapped		1	6	0.00781441
Fvb1	13986790..13986797	Deletion	GCCTGCTC	-	No	8	Heterozygous	Self mapped		0.176471	3	0.406288
Fvb1	14011873^14011874	Insertion	-	TTT	No	3	Heterozygous	Self mapped	T	0.586207	5	0.4
Fvb1	14049553^14049554	Insertion	-	A	No	1	Homozygous	Paired breakpoint		0.847826	4	0
Fvb1	14131741^14131742	Insertion	-	TTTT	No	4	Heterozygous	Self mapped	T	0.615385	2	0.21978
Fvb1	14154148..14154206	Deletion	GTTGACCATAGCCGACGAAAATTTAAATTATCCGACGAAAGAAAATTTCGTTGGCTAAC	-	No	59	Heterozygous	Self mapped		0.172414	2	0.875
Fvb1	14231046..14231049	Deletion	ATGT	-	No	4	Heterozygous	Self mapped	AT	0.53125	2	0.255208
Fvb1	14263349^14263350	Insertion	-	AG	No	2	Heterozygous	Self mapped		0.511628	4	0.0273164
Fvb1	14264677^14264678	Insertion	-	TTGTTAG	No	7	Heterozygous	Paired breakpoint		0.491525	11	0.13189
Fvb1	14264912..14264916	Deletion	CTGAG	-	No	5	Heterozygous	Paired breakpoint		0.458333	5	0.572727
Fvb1	14354246^14354247	Insertion	-	GAGAGAGAGA	No	10	Heterozygous	Self mapped	GA	0.423077	6	0.0394571
Fvb1	14361341^14361342	Insertion	-	GTACTAGAATTCTTTA	No	16	Heterozygous	Self mapped		0.36036	14	0.75
Fvb1	14361362^14361363	Insertion	-	AGAATTCTTTAGTACT	No	16	Heterozygous	Self mapped		0.366972	22	0.553618
Fvb1	14502832^14502833	Insertion	-	GAATCTCCCGATTCAGAAT	No	19	Homozygous	Paired breakpoint		0.925134	300	0.273798
Fvb1	14521958^14521959	Insertion	-	TTT	No	3	Homozygous	Self mapped	T	0.857143	4	0.0189394
Fvb1	14525741..14525744	Deletion	GTCA	-	No	4	Heterozygous	Self mapped		0.166667	3	0.75
Fvb1	14532863..14532893	Deletion	ATGATAAAATGGTCACCTCAAAACATCTTAA	-	No	31	Heterozygous	Self mapped		0.16	3	0.52872
Fvb1	14535520..14535578	Deletion	TCTATGATCTATGTAACAATCCATGTAATTATGTATGTAACTATCTTTGTAACTATGCA	-	No	59	Heterozygous	Self mapped		0.464286	4	0.769231
Fvb1	14548576..14548616	Deletion	AATAATATTTTTACAAAAATCTATCAATTATTAAAATAATT	-	No	41	Heterozygous	Self mapped		0.230769	6	0.374625
Fvb1	14582722^14582723	Insertion	-	TTT	No	3	Homozygous	Paired breakpoint		0.956522	13	0.261818
Fvb1	14589818..14589863	Deletion	ATATCTTATTGTTTCGTCGGCTAAAGTCTGGGAAAAAAACCGACGA	-	No	46	Heterozygous	Self mapped		0.384615	4	0.372024
Fvb1	14599632^14599633	Insertion	-	TTT	No	3	Homozygous	Self mapped	T	0.846154	4	0.533333
Fvb1	14600911..14600914	Deletion	TTTA	-	No	4	Heterozygous	Self mapped		0.525	9	0.622222
Fvb1	14605204..14605212	Deletion	GAGTTCCTC	-	No	9	Heterozygous	Self mapped		0.3125	3	0.680556
Fvb1	14610943..14610947	Deletion	TTTGT	-	No	5	Heterozygous	Self mapped		0.346154	5	0.41958
Fvb1	14619456..14619476	Deletion	TCGAGCACAAGAGGTTCGACG	-	No	21	Heterozygous	Self mapped		0.347826	8	0.704375
Fvb1	14662952^14662953	Insertion	-	AAAAAAA	No	7	Homozygous	Self mapped		0.833333	7	0.208858
Fvb1	14675576^14675577	Insertion	-	TA	No	2	Heterozygous	Paired breakpoint		0.666667	4	5.31463e-05
Fvb1	14709289^14709290	Insertion	-	T	No	1	Heterozygous	Paired breakpoint		0.755556	4	0
Fvb1	14854094..14854101	Deletion	CAATTACA	-	No	8	Heterozygous	Paired breakpoint		0.27027	12	0.209704
Fvb1	14867062^14867063	Insertion	-	AGGCTTATTCGGTGAAGTCTTTGAGAGAGATTAACTAAGCAAAGAAGCAAATAGTGATTGTCGTATGTTGTTTCATACAAAGTATCTGGTATGGGTACAGTCATTTTGGCGTATCCATGCATCATAAATTGTATGTCATTGAGATTGACCTTGTTTTTCCTGTATTTTTTTTTTTTTCTAGTCTCCTGATTTTACTGAG	No	199	Heterozygous	Tandem duplication		0.409091	6	0.415054
Fvb1	14959388^14959389	Insertion	-	TTT	No	3	Homozygous	Self mapped	T	1	4	0.119048
Fvb1	14962590^14962591	Insertion	-	AAAAAAAA	No	8	Heterozygous	Self mapped		0.461538	3	0.0047619
Fvb1	14977729..14977748	Deletion	GCAGAAGCTGCATCCCCTAT	-	No	20	Heterozygous	Self mapped		0.214286	6	0.77381
Fvb1	14999499^14999500	Insertion	-	TTTT	No	4	Heterozygous	Self mapped	T	0.466667	2	0.212121
Fvb1	15001890^15001891	Insertion	-	TTT	No	3	Homozygous	Self mapped		1	2	0.267857
Fvb1	15100225^15100226	Insertion	-	AAAAA	No	5	Homozygous	Self mapped	A	0.818182	10	0.223437
Fvb1	15120934^15120935	Insertion	-	AAAA	No	4	Heterozygous	Paired breakpoint		0.738095	10	0.0293997
Fvb1	15177538..15177613	Deletion	NNNNNNNNNNNNNNNNNNNNNNNNNNNNNNNNNNNNNNNNNNNNNNNNNNNNNNNNNNNNNNNNNNNNNNAAAAAA	-	No	76	Homozygous	Self mapped		0.833333	4	0.00761278
Fvb1	15243292^15243293	Insertion	-	AA	No	2	Homozygous	Self mapped	AG	1	2	0.00236014
Fvb1	15273389..15273394	Deletion	ATATAT	-	No	6	Heterozygous	Self mapped	AT	0.375	3	0.443223
Fvb1	15356512^15356513	Insertion	-	AAATAAGT	No	8	Heterozygous	Self mapped		0.388889	5	0.73125
Fvb1	15360110^15360111	Insertion	-	TA	No	2	Homozygous	Self mapped	A	1	2	0.0591856
Fvb1	15442892^15442893	Insertion	-	TTTTTT	No	6	Homozygous	Self mapped		1	5	0.160714
Fvb1	15476034^15476035	Insertion	-	ACATGTA	No	7	Heterozygous	Self mapped		0.416667	4	0.4
Fvb1	15614118..15614132	Deletion	AAGGCCATAATACAT	-	No	15	Heterozygous	Self mapped		0.0689655	2	0.571429
Fvb1	15686955^15686956	Insertion	-	TCCTCTAGG	No	9	Heterozygous	Self mapped		0.425	11	0.527473
Fvb1	15698463^15698464	Insertion	-	TTTT	No	4	Heterozygous	Self mapped		0.684211	3	0.583333
Fvb1	15723252^15723253	Insertion	-	AAA	No	3	Heterozygous	Paired breakpoint		0.780488	4	0.291667
Fvb1	15738998^15738999	Insertion	-	AAAA	No	4	Heterozygous	Self mapped		0.538462	2	0.654545
Fvb1	15765940^15765941	Insertion	-	CACACACATA	No	10	Heterozygous	Self mapped		0.166667	3	0.315257
Fvb1	15772846^15772847	Insertion	-	TTT	No	3	Heterozygous	Self mapped		0.727273	2	0.5625
Fvb1	15992170..15992174	Deletion	TATGA	-	No	5	Heterozygous	Self mapped		0.666667	4	0.530303
Fvb1	16009228^16009229	Insertion	-	TTT	No	3	Heterozygous	Self mapped		0.631579	2	0.5625
Fvb1	16031048..16031051	Deletion	TTTT	-	No	4	Homozygous	Self mapped		1	2	0.114286
Fvb1	16052327^16052328	Insertion	-	TT	No	2	Heterozygous	Self mapped	T	0.6875	2	0.00808081
Fvb1	16094687^16094688	Insertion	-	A	No	1	Homozygous	Self mapped	A	1	2	0.00803571
Fvb1	16099773^16099774	Insertion	-	AAAAAAAAAA	No	10	Heterozygous	Self mapped		0.444444	2	0.0015873
Fvb1	16114264..16114274	Deletion	ACTGAACAGAA	-	No	11	Heterozygous	Self mapped		0.555556	15	0.75
Fvb1	16121042^16121043	Insertion	-	TTTTTTC	No	7	Homozygous	Paired breakpoint		0.933333	7	0.00239999
Fvb1	16138697..16138707	Deletion	AAGAAAGCATG	-	No	11	Heterozygous	Self mapped		0.266667	4	0.0004662
Fvb1	16156528^16156529	Insertion	-	CAA	No	3	Heterozygous	Paired breakpoint		0.35	5	0.148571
Fvb1	16171309..16171337	Deletion	TCTGGAAGATTACTATGTGATTTGTTTGG	-	No	29	Heterozygous	Self mapped		0.6	14	0.5
Fvb1	16213834..16213848	Deletion	CTTTTTTTTTACTAA	-	No	15	Heterozygous	Self mapped		0.708333	6	0.00808081
Fvb1	16253629^16253630	Insertion	-	AAA	No	3	Homozygous	Self mapped	A	0.916667	2	0.0595238
Fvb1	16281925^16281926	Insertion	-	AT	No	2	Homozygous	Self mapped	T	1	2	0.000926383
Fvb1	16343379..16343382	Deletion	ATTA	-	No	4	Homozygous	Self mapped		0.869505	121	0.622222
Fvb1	16386008^16386009	Insertion	-	ATATATATATATTTTTGCCAAATATGTATATATAT	No	35	Heterozygous	Paired breakpoint		0.381818	8	0.0168652
Fvb1	16420658^16420659	Insertion	-	AA	No	2	Heterozygous	Paired breakpoint		0.745763	6	0.208333
Fvb1	16433122..16433137	Deletion	AAAAGCTCCAAACCCT	-	No	16	Homozygous	Self mapped		1	2	0.818182
Fvb1	16475441..16475553	Deletion	TTCGTCGGCTATAGTTATTTTTTTAATTTTTTATTACATAGGTTAGCCGACGAATATCTTAAATGTTTCGTCGGCTAAAGTCTCAAACTACGGTCGACGAAACATTTAAGATA	-	No	113	Heterozygous	Self mapped		0.272727	2	0.654545
Fvb1	16495154^16495155	Insertion	-	TTTT	No	4	Heterozygous	Paired breakpoint		0.5	5	0.057398
Fvb1	16568904^16568905	Insertion	-	CTCT	No	4	Heterozygous	Self mapped	CT	0.545455	2	0.5625
Fvb1	16575815^16575816	Insertion	-	ATAT	No	4	Heterozygous	Self mapped		0.357143	2	0.0969697
Fvb1	16767121..16767124	Deletion	AGAG	-	No	4	Heterozygous	Self mapped	AG	0.684211	3	0.875
Fvb1	16919479^16919480	Insertion	-	TTTTT	No	5	Heterozygous	Self mapped	TTTTC	0.176471	2	0.243808
Fvb1	16949330..16949339	Deletion	TACACTAGTA	-	No	10	Heterozygous	Self mapped		0.166667	3	0.526316
Fvb1	16949868..16949928	Deletion	AAAAAATAACTATAGCCGACGAAATATAATCTATTTCGTCGGCTAAACCTTATAAAAAAAT	-	No	61	Homozygous	Self mapped		1	3	0.0189394
Fvb1	16962161..16962162	Deletion	TA	-	No	2	Heterozygous	Self mapped		0.764706	2	0.0323232
Fvb1	17007044^17007045	Insertion	-	ACTTC	No	5	Homozygous	Self mapped		0.956522	4	0.154056
Fvb1	17051486^17051487	Insertion	-	TT	No	2	Homozygous	Paired breakpoint		0.8	4	0.16875
Fvb1	17101298..17101305	Deletion	CTCTCTCT	-	No	8	Heterozygous	Self mapped	CT	0.736842	5	0.875
Fvb1	17115571^17115572	Insertion	-	TAGGCTT	No	7	Heterozygous	Self mapped		0.652174	7	0.347953
Fvb1	17121913..17121914	Deletion	TA	-	No	2	Homozygous	Self mapped		1	2	0.031746
Fvb1	17157823^17157824	Insertion	-	ATCCACTA	No	8	Heterozygous	Self mapped		0.40625	12	0.8125
Fvb1	17157952..17157955	Deletion	AAAA	-	No	4	Homozygous	Self mapped	A	1	2	0.00803571
Fvb1	17166449^17166450	Insertion	-	AGTATATTTCGTCG	No	14	Heterozygous	Self mapped		0.458333	6	0.73125
Fvb1	17172004^17172005	Insertion	-	AAAAAAA	No	7	Heterozygous	Self mapped		0.684211	4	0.0227273
Fvb1	17182914^17182915	Insertion	-	TTTTTT	No	6	Heterozygous	Self mapped		0.6	2	0.254895
Fvb1	17243697^17243698	Insertion	-	TTTT	No	4	Heterozygous	Self mapped		0.769231	6	0.397727
Fvb1	17255957^17255958	Insertion	-	AAAA	No	4	Homozygous	Self mapped		0.944444	3	0.593407
Fvb1	17261599^17261600	Insertion	-	TTTT	No	4	Heterozygous	Self mapped		0.75	2	0.164835
Fvb1	17281891^17281892	Insertion	-	ATAAAATAAAAT	No	12	Heterozygous	Paired breakpoint		0.357895	11	0.000218074
Fvb1	17296500..17296518	Deletion	TACTTTCGTCTCCTAAGCA	-	No	19	Heterozygous	Self mapped		0.214286	3	0.249248
Fvb1	17303549^17303550	Insertion	-	TTT	No	3	Homozygous	Paired breakpoint		0.87037	8	0.65625
Fvb1	17325476..17325491	Deletion	CAGAGATTCTCAGGTG	-	No	16	Heterozygous	Self mapped		0.5	3	0.000102124
Fvb1	17366235^17366236	Insertion	-	TA	No	2	Homozygous	Self mapped	A	1	2	0.0126263
Fvb1	17381964..17381995	Deletion	TGTTCCGTCTGAACTAAAACAATTATTCTGCA	-	No	32	Heterozygous	Self mapped		0.378378	2	0.777778
Fvb1	17382710^17382711	Insertion	-	ATATATATATAT	No	12	Heterozygous	Self mapped		0.516129	5	0.00340909
Fvb1	17384903..17385028	Deletion	TTGTAGATTTTAGGGGTAATATTGATTATCACGCCAATTAAATTTTCAAGGGTACTATATTATCAACTTGAAGGATAGGTATCAAGTAGAGGTAGATATGCATCAAAGAATGTTAAAAGCATACTA	-	No	126	Heterozygous	Self mapped		0.365385	3	0.777778
Fvb1	17471809^17471810	Insertion	-	T	No	1	Homozygous	Paired breakpoint		0.960784	4	0
Fvb1	17495384^17495385	Insertion	-	TTT	No	3	Homozygous	Paired breakpoint		0.823529	7	0.2
Fvb1	17523268..17523448	Deletion	GCCGGCGACGCCGTTTCTTCTCTCCGGCGTGATCCCAGACCTCCCCCGACGGTGTTGGAATGAAGAAGAAGGTCGGAGAGATCACGATCGGAGGTCTGTGCAGCAATCTCACTCAGAACTTCACGACCGATCATGGTGGACCTCCAATCGCGATCTCTCCGGCCTTCTTCTTCATTCCAAC	-	No	181	Heterozygous	Self mapped		0.410256	3	0.466009
Fvb1	17624339^17624340	Insertion	-	CATCCC	No	6	Heterozygous	Paired breakpoint		0.611111	27	0.374471
Fvb1	17667517^17667518	Insertion	-	ATTAACACAATACCAATATCA	No	21	Heterozygous	Self mapped		0.55	17	0.222078
Fvb1	17667539^17667540	Insertion	-	TTAACACAATCCCAATATCAC	No	21	Heterozygous	Self mapped		0.69863	26	0.241071
Fvb1	17708940..17708950	Deletion	AGACTCCTCGA	-	No	11	Heterozygous	Self mapped		0.4	3	0.7
Fvb1	17711128^17711129	Insertion	-	ATGGGCATGATGTGTGTTGTGAAAGGCTGTTTGGAAAATGTGGTGGAACTTTTAAAATTTGCTGATGGGTTCTTGGTCCATTATGCTTTGGGGAGGCTTGTTGGAATGAATTATTAAGCTACGATGGGCATGATGTGTGTTGCGAAATGCTATTTGGGGTGACATATGA	No	169	Heterozygous	Tandem duplication		0.448718	22	0.0999454
Fvb1	17790885^17790886	Insertion	-	TCTATCAGATTTTATATTTGTAAAACAAAAAACAATTTCGCAAAATGATACCAAACATCCCCTTAGTTTCTGAAAAAGTTCAATTTTTGACATATTCTCCATCCTCAAAGCAACCATCTAGCAAAT	No	126	Heterozygous	Tandem duplication		0.315789	12	0.177705
Fvb1	17793890^17793891	Insertion	-	ATAT	No	4	Heterozygous	Self mapped		0.115385	2	0.714286
Fvb1	17866581..17866599	Deletion	CACGCCCCCGCACGTGTGG	-	No	19	Heterozygous	Self mapped		0.461538	6	0.680952
Fvb1	17913577^17913578	Insertion	-	CATA	No	4	Heterozygous	Self mapped	AT	0.785714	2	0.0200893
Fvb1	17929706^17929707	Insertion	-	AAGA	No	4	Heterozygous	Paired breakpoint		0.432203	11	0.00606061
Fvb1	17951764^17951765	Insertion	-	AAA	No	3	Homozygous	Paired breakpoint		0.828571	5	0.248889
Fvb1	18020113..18020161	Deletion	AAAATGAAATGAGAACCCTAAGTTTTTCTTATTTAACACAAAACCCCGG	-	No	49	Heterozygous	Self mapped		0.4	7	0.557143
Fvb1	18221123..18221143	Deletion	TGCTAAGACAATACCGACGTC	-	No	21	Heterozygous	Self mapped		0.285714	4	0.634615
Fvb1	18221820^18221821	Insertion	-	TTTTT	No	5	Homozygous	Self mapped	T	0.928571	4	0.0565657
Fvb1	18240281^18240282	Insertion	-	ATATAAGCAGTATAAGCA	No	18	Heterozygous	Self mapped		0.309524	7	0.077394
Fvb1	18328746..18328751	Deletion	AAAAAA	-	No	6	Heterozygous	Paired breakpoint	A	0.647059	5	0.311086
Fvb1	18347350^18347351	Insertion	-	AAG	No	3	Heterozygous	Self mapped		0.477273	7	0.5625
Fvb1	18372586..18372633	Deletion	AATACAGAAAGAATGTACACAATAGGCCAACAAACTTTCTGGCCGTAT	-	No	48	Heterozygous	Self mapped		0.232558	2	0.595833
Fvb1	18372593..18372640	Deletion	AAAGAATGTACACAATAGGCCAACAAACTTTCTGGCCGTATAATACAG	-	No	48	Heterozygous	Self mapped		0.285714	5	0.380435
Fvb1	18438052^18438053	Insertion	-	ATATATATATACACACAC	No	18	Heterozygous	Paired breakpoint		0.346154	8	2.12759e-05
Fvb1	18447017..18447020	Deletion	TTTA	-	No	4	Homozygous	Self mapped	T	1	3	0.0459559
Fvb1	18504115..18504130	Deletion	TTGCATAGATAGATAG	-	No	16	Heterozygous	Self mapped		0.425532	2	0.875
Fvb1	18504272^18504273	Insertion	-	TGTCAATTACAT	No	12	Heterozygous	Self mapped		0.6	8	0.75
Fvb1	18559798..18559803	Deletion	AAGAAG	-	No	6	Heterozygous	Paired breakpoint	AAG	0.323944	7	0.0483033
Fvb1	18579242^18579243	Insertion	-	AAAAA	No	5	Heterozygous	Paired breakpoint		0.385965	6	0.0404926
Fvb1	18629439^18629440	Insertion	-	TAAAAA	No	6	Heterozygous	Self mapped	A	0.789474	8	0.227367
Fvb1	18631162..18631173	Deletion	GAGAAGGAGGTG	-	No	12	Heterozygous	Self mapped	GA	0.416667	3	0.589286
Fvb1	18650076^18650077	Insertion	-	TTCTTTT	No	7	Heterozygous	Self mapped		0.266667	3	0.401786
Fvb1	18660899^18660900	Insertion	-	AAA	No	3	Heterozygous	Self mapped		0.576923	3	0.75
Fvb1	18705574..18705581	Deletion	CTTTTTTT	-	No	8	Heterozygous	Self mapped		0.653846	3	0.00803571
Fvb1	18705590^18705591	Insertion	-	TTT	No	3	Heterozygous	Self mapped		0.272727	2	0.0126263
Fvb1	18739397^18739398	Insertion	-	T	No	1	Heterozygous	Self mapped	T	0.5	2	0.622222
Fvb1	18760662..18760663	Deletion	TG	-	No	2	Heterozygous	Paired breakpoint	TG	0.509804	4	0.125
Fvb1	18781919..18781924	Deletion	TCATTT	-	No	6	Heterozygous	Self mapped		0.238095	4	0.4
Fvb1	18877536^18877537	Insertion	-	AA	No	2	Heterozygous	Paired breakpoint		0.645161	4	0.1
Fvb1	18908059^18908060	Insertion	-	AAA	No	3	Homozygous	Paired breakpoint		0.882353	7	0.0876623
Fvb1	18921604^18921605	Insertion	-	AAA	No	3	Heterozygous	Self mapped	A	0.321429	3	0.5625
Fvb1	18953304^18953305	Insertion	-	AAAA	No	4	Homozygous	Self mapped		1	2	0.619048
Fvb1	18960334^18960335	Insertion	-	AAA	No	3	Heterozygous	Self mapped		0.375	2	0.583333
Fvb1	18973635^18973636	Insertion	-	AAAAAA	No	6	Heterozygous	Self mapped	A	0.294118	2	0.0353535
Fvb1	19061024..19061047	Deletion	TAATTTTTTTCTTTATGTCAATGT	-	No	24	Homozygous	Self mapped		1	29	0.115005
Fvb1	19061709..19061726	Deletion	AGTCCATCTATACTTGGG	-	No	18	Heterozygous	Self mapped		0.677419	15	0.75
Fvb1	19061713..19061730	Deletion	CATCTATACTTGGGAGTC	-	No	18	Heterozygous	Self mapped		0.638889	4	0.593407
Fvb1	19074312^19074313	Insertion	-	AA	No	2	Heterozygous	Paired breakpoint		0.727273	7	0.45
Fvb1	19172586^19172587	Insertion	-	AA	No	2	Homozygous	Self mapped		1	3	0.0190476
Fvb1	19261813^19261814	Insertion	-	CAAAAACA	No	8	Heterozygous	Self mapped		0.546875	7	0.387879
Fvb1	19291103..19291106	Deletion	ATAT	-	No	4	Heterozygous	Self mapped	AT	0.333333	4	0.476389
Fvb1	19340655^19340656	Insertion	-	TATA	No	4	Homozygous	Self mapped	TA	1	3	0.666667
Fvb1	19349510^19349511	Insertion	-	ACAT	No	4	Heterozygous	Paired breakpoint		0.608696	5	0.283565
Fvb1	19355547^19355548	Insertion	-	AAGAA	No	5	Heterozygous	Self mapped		0.538462	3	0.75
Fvb1	19414097..19414140	Deletion	TTTCGTCGGCTAAAGTCTTGACTATAGCCGACGACTTATACCTG	-	No	44	Heterozygous	Self mapped		0.359375	4	0.527473
Fvb1	19531796..19531884	Deletion	GTCGACTATAGTCAACTTTAGCCGACGAAATTTTAATTTCGTCGGCTAAAATTTCGTCGGCTAAAGAATTTATTTCGTCGGCTAAAGTT	-	No	89	Heterozygous	Self mapped		0.666667	5	0.424107
Fvb1	19546312^19546313	Insertion	-	CCTTCATCAACACAGTTCATAGTGCGTTTTGGGAGGTGAAAGTATGTCGATGGTTTTGTGAAACCACCAACACCAC	No	76	Heterozygous	Tandem duplication		0.478632	23	0.451389
Fvb1	19547757..19547759	Deletion	CTT	-	No	3	Heterozygous	Paired breakpoint	CTT	0.62585	20	0.285714
Fvb1	19552313^19552314	Insertion	-	AAAAG	No	5	Heterozygous	Paired breakpoint		0.663102	25	0.0326691
Fvb1	19552379..19552383	Deletion	ACTAC	-	No	5	Heterozygous	Paired breakpoint	ACTAC	0.745283	44	0.41958
Fvb1	19563605^19563606	Insertion	-	TACTGAATGAATGAGGAAATGATGT	No	25	Heterozygous	Paired breakpoint		0.284863	36	0.067918
Fvb1	19580766..19580772	Deletion	CGGTTTT	-	No	7	Heterozygous	Self mapped	CGGTTTT	0.578313	12	0.4375
Fvb1	19598143..19598152	Deletion	GAACTCTATG	-	No	10	Heterozygous	Self mapped		0.363636	8	0.0642483
Fvb1	19686616..19686622	Deletion	GTTATTT	-	No	7	Heterozygous	Self mapped		0.479167	7	0.429545
Fvb1	19742372^19742373	Insertion	-	TTTTT	No	5	Heterozygous	Self mapped	T	0.375	2	0.223214
Fvb1	19761359..19761380	Deletion	AAAGCACACACACACACACACA	-	No	22	Homozygous	Self mapped		0.8	11	0.33273
Fvb1	19770871..19770890	Deletion	TTCTGTCGCCTGAGGTTCTT	-	No	20	Heterozygous	Self mapped		0.32	8	0.615789
Fvb1	19808914..19808950	Deletion	GACGAGATTTTTTTTCGTCTACTAAAATACTTTAGCC	-	No	37	Heterozygous	Self mapped		0.5	3	0.680556
Fvb1	19813880^19813881	Insertion	-	GTGAGGA	No	7	Heterozygous	Self mapped		0.16	3	0.46875
Fvb1	19819469^19819470	Insertion	-	TATTTTTTTTTT	No	12	Heterozygous	Paired breakpoint		0.659574	17	4.37675e-06
Fvb1	19865639^19865640	Insertion	-	CAGTCCGTCATG	No	12	Heterozygous	Self mapped		0.282609	2	0.595833
Fvb1	19887988..19888012	Deletion	ATTAAATCAGCCTCGAAATTAACTC	-	No	25	Heterozygous	Self mapped		0.166667	2	0.292208
Fvb1	19895794^19895795	Insertion	-	CATGCAGGATTCTATAGGAGGCGAGATCTTTTCTTGGA	No	38	Heterozygous	Paired breakpoint		0.577381	60	0.357143
Fvb1	19944563..19944574	Deletion	ATATATATATAG	-	No	12	Heterozygous	Self mapped		0.5	5	0.785714
Fvb1	20011246..20011257	Deletion	ATGTACATTTGA	-	No	12	Heterozygous	Self mapped		0.176471	3	0.710526
Fvb1	20200660^20200661	Insertion	-	ATATAT	No	6	Heterozygous	Self mapped		0.5	2	0.290909
Fvb1	20200816^20200817	Insertion	-	GATT	No	4	Homozygous	Self mapped		0.961694	383	0.145833
Fvb1	20200887..20200912	Deletion	GCGGACTTCCGCAGGGCTCTTAAAGT	-	No	26	Heterozygous	Self mapped		0.277778	2	0.634615
Fvb1	20291136..20291291	Deletion	ATTTGAAAGATTTATTTGGTGTTGAAGTTATGAGAGGTTAAATTATGAAATTGCTTTGAGATTATTTTTTTTTTTTTTTTTGTGTTGAGGTGGTTGTTTATTTGGGGGAGCGGGAGGCTCCAGGAGATGTTGATTGATTTGGTTATTTAGAATTGT	-	No	156	Heterozygous	Self mapped		0.363636	2	0.666667
Fvb1	20322667^20322668	Insertion	-	TT	No	2	Heterozygous	Self mapped	T	0.6	2	0.00559441
Fvb1	20411615..20411727	Deletion	TTTCTTTTTTAGCTTGAAATGTACACTATGATTGTAGGCTTGACCTTTTCTTTTCCTTCTATAGATGAATGAGTACCTCACGTGCACTATCGTTTAGCTGAATCTGGAAATTC	-	No	113	Heterozygous	Self mapped		0.621212	35	0.313725
Fvb1	20448591^20448592	Insertion	-	ACT	No	3	Homozygous	Self mapped	T	0.967742	2	0.0361607
Fvb1	20460902^20460903	Insertion	-	TAGC	No	4	Heterozygous	Self mapped		0.454545	4	0.769231
Fvb1	20500773..20500778	Deletion	AATAGT	-	No	6	Heterozygous	Self mapped		0.4	13	0.0848974
Fvb1	20611247^20611248	Insertion	-	TGTG	No	4	Heterozygous	Self mapped		0.384615	5	0.423077
Fvb1	20644962..20644970	Deletion	AACTGAAAA	-	No	9	Heterozygous	Self mapped		0.416667	3	0.615132
Fvb1	20662117^20662118	Insertion	-	AAAAA	No	5	Homozygous	Self mapped	A	0.8	2	0.14881
Fvb1	20737810..20737956	Deletion	CTATCCATCTATGTAACTATCAATGTATATACTAAATTGTTAGTTATATACCTGGGTAGTTACATTGCTAGTTACATGGATTTTAATAGATTTTCTGTTCTAATACGCAGCGGGACGCTACCGTTGCGGAGCAGTGGCACGTTGCAA	-	No	147	Homozygous	Self mapped		0.909091	27	0.242977
Fvb1	20786109^20786110	Insertion	-	TTCTTCTTCTTC	No	12	Heterozygous	Self mapped	TTC	0.368421	3	0.00808081
Fvb1	20823469^20823470	Insertion	-	TT	No	2	Homozygous	Paired breakpoint		0.875	8	0.0209314
Fvb1	20864123^20864124	Insertion	-	AA	No	2	Homozygous	Paired breakpoint		0.942857	5	0.0024864
Fvb1	20884989^20884990	Insertion	-	CTAATCAGCTATTAACAAAACAACTTAATCAGCTATTAAAATATTCTACACGGCTACTCCTAGGAATTGCACACAAGTTATCGAGATTGTCATTTTCAAGGAGTGGAGTTCTTTCATTGTCTCGAGCTTCCTCGTAAAGCTTATAGACAGATACATAATCACAGATTTTTGCTTCAAAGAAAGAAAGGTATTAGCAGGTTTATATTTTCACAACACGTATTGCTTTATGTGATTCTAACAACAATATATCACATGCTGTCTGGTCAATGGTATTTACAAAAGCAAATCCATACCTCACAAGCATTAATTCATTCACCGATCGCCACATGCTACGTCC	No	337	Heterozygous	Tandem duplication		0.283333	15	0.390625
Fvb1	20923768..20923772	Deletion	ATTTG	-	No	5	Heterozygous	Self mapped		0.333333	2	0.564103
Fvb1	20945473^20945474	Insertion	-	TTTT	No	4	Heterozygous	Self mapped		0.777778	2	0.178571
Fvb1	20945872^20945873	Insertion	-	TT	No	2	Homozygous	Self mapped	T	1	2	0.00808081
Fvb1	20979076^20979077	Insertion	-	TTTTTT	No	6	Heterozygous	Self mapped	T	0.647059	2	0.301103
Fvb1	21002683^21002684	Insertion	-	AAA	No	3	Heterozygous	Paired breakpoint		0.785714	7	0.21
Fvb1	21065683..21065693	Deletion	CCTCAAACCAT	-	No	11	Heterozygous	Self mapped		0.28125	6	0.888889
Fvb1	21127851^21127852	Insertion	-	TTTT	No	4	Homozygous	Self mapped		0.928571	4	0.395604
Fvb1	21130398..21130422	Deletion	NNNNNNNNNNNNNNNNNNNNCACCA	-	No	25	Homozygous	Self mapped		1	9	0.0104489
Fvb1	21149952^21149953	Insertion	-	ACCCAAAAACCTCAAAAAAAAAAAAAG	No	27	Homozygous	Paired breakpoint		0.925926	7	0.00345395
Fvb1	21199158..21199183	Deletion	TGTATACCAATTCCATATATCAATTT	-	No	26	Heterozygous	Self mapped		0.208333	4	0.352564
Fvb1	21215263..21215274	Deletion	TCTCTACCTAAG	-	No	12	Homozygous	Paired breakpoint		0.896552	18	0.714286
Fvb1	21268109..21268138	Deletion	GGAGGTGGGAATAATGAGTTTATCTTTTCA	-	No	30	Heterozygous	Paired breakpoint		0.125	10	0.456467
Fvb1	21274991..21275003	Deletion	TTGATTTTATTGA	-	No	13	Heterozygous	Paired breakpoint		0.384615	10	0.108683
Fvb1	21281896^21281897	Insertion	-	CTTT	No	4	Heterozygous	Paired breakpoint		0.633333	8	0.219727
Fvb1	21282246..21282286	Deletion	GCCCAGCCTATGCCTTTATGAAGCAACATAAACTTGTAGCC	-	No	41	Heterozygous	Self mapped		0.133333	2	0.66829
Fvb1	21282247..21282287	Deletion	CCCAGCCTATGCCTTTATGAAGCAACATAAACTTGTAGCCC	-	No	41	Heterozygous	Self mapped		0.3125	5	0.264423
Fvb1	21315788^21315789	Insertion	-	GATA	No	4	Heterozygous	Self mapped	TG	0.363636	7	0.498626
Fvb1	21373058..21373065	Deletion	AAGGTAGA	-	No	8	Heterozygous	Self mapped		0.204545	9	0.453297
Fvb1	21386846^21386847	Insertion	-	AT	No	2	Heterozygous	Self mapped		0.225806	2	0.00511364
Fvb1	21413179..21413189	Deletion	GCATTGGTATG	-	No	11	Heterozygous	Self mapped		0.416667	8	0.361903
Fvb1	21420633^21420634	Insertion	-	ATTAA	No	5	Homozygous	Paired breakpoint		0.961538	16	0.00258064
Fvb1	21449510^21449511	Insertion	-	TTA	No	3	Heterozygous	Self mapped	A	0.75	2	0.00354021
Fvb1	21450864^21450865	Insertion	-	AAA	No	3	Homozygous	Self mapped		0.923077	4	0.35
Fvb1	21468817^21468818	Insertion	-	TA	No	2	Homozygous	Self mapped	A	1	2	0.0227273
Fvb1	21469663^21469664	Insertion	-	AA	No	2	Homozygous	Paired breakpoint		0.805556	4	0.000433495
Fvb1	21538900..21538932	Deletion	TGCGTGGGGCCCACTCGTCGCCACCTGTGGTGG	-	No	33	Heterozygous	Self mapped		0.214286	2	0.212121
Fvb1	21623063..21623071	Deletion	AGAGGTTGA	-	No	9	Heterozygous	Self mapped		0.269231	7	0.888889
Fvb1	21701191^21701192	Insertion	-	TTTTTTTT	No	8	Heterozygous	Self mapped		0.681818	5	0.0200893
Fvb1	21702030..21702050	Deletion	ACTTTTTCTCCAACTTAGGGA	-	No	21	Homozygous	Paired breakpoint		1	7	0.103316
Fvb1	21708572^21708573	Insertion	-	AACAATCATCC	No	11	Heterozygous	Self mapped		0.08	2	0.634615
Fvb1	21771179..21771180	Deletion	TA	-	No	2	Homozygous	Self mapped	TA	0.8	2	0.0121212
Fvb1	21878187..21878199	Deletion	TTACTAATATAAG	-	No	13	Heterozygous	Paired breakpoint	TTACTAATATAAG	0.352941	10	0.453297
Fvb1	21922835^21922836	Insertion	-	AATT	No	4	Heterozygous	Paired breakpoint		0.459016	5	0.0881119
Fvb1	21924504^21924505	Insertion	-	TTGCATGA	No	8	Heterozygous	Self mapped		0.151515	3	0.8
Fvb1	21974202^21974203	Insertion	-	AAA	No	3	Heterozygous	Paired breakpoint		0.777778	8	0.149474
Fvb1	22011460..22011578	Deletion	AGAAAGTACTAACACATTAATACTATTTCATTTTATTTAAAGCTAACAAAGTAGTAAAAGGTAGACTCAAGAACTGAAACNNNNNNNNNNNNNNNNNNNNAAAAAAAAAAAACTAAAAT	-	No	119	Homozygous	Self mapped		0.875	2	0.888889
Fvb1	22037703^22037704	Insertion	-	AAAA	No	4	Heterozygous	Self mapped	A	0.4	2	0.509091
Fvb1	22058675..22058693	Deletion	NNNNNNNNNNNNNNNNNNN	-	No	19	Homozygous	Self mapped	N	1	6	0.785714
Fvb1	22068295^22068296	Insertion	-	TT	No	2	Homozygous	Self mapped	T	1	2	0.127273
Fvb1	22140145..22140183	Deletion	GGAAAATTTCGTCGGCTAAAGTCTACTTTAGTCGACGAA	-	No	39	Heterozygous	Self mapped		0.238095	3	0.583333
Fvb1	22162079^22162080	Insertion	-	TTT	No	3	Homozygous	Paired breakpoint		0.916667	8	0.172266
Fvb1	22195917..22195924	Deletion	AACGGTAA	-	No	8	Heterozygous	Self mapped		0.361111	3	0.73125
Fvb1	22198527..22198538	Deletion	TGTTTCATGGTG	-	No	12	Heterozygous	Self mapped		0.333333	6	0.464766
Fvb1	22202050^22202051	Insertion	-	TTTT	No	4	Heterozygous	Self mapped		0.363636	2	0.466667
Fvb1	22228605..22228764	Deletion	GGGTAGTAAACTTCCACTGGGTTTACTAGGGTTCAATAAAGTTGTTTATTAGGGTAATAATGGGTATCTGTTGTATATAATTGACATGATTATGAAAAGGACATAGTGTATTGAAGTTTACTGACCCCTAGTAGAAGTTTACCAGTAAATTTTCACTGGG	-	No	160	Heterozygous	Self mapped		0.40625	10	0.771875
Fvb1	22250121..22250137	Deletion	GTGAAGCTTCGCTCTGA	-	No	17	Heterozygous	Self mapped		0.527778	3	0.342857
Fvb1	22251514..22251521	Deletion	TATATATA	-	No	8	Homozygous	Self mapped	TA	0.978723	8	0.916667
Fvb1	22286142..22286147	Deletion	ATAAAA	-	No	6	Heterozygous	Self mapped		0.75	4	0.364583
Fvb1	22343117^22343118	Insertion	-	AAA	No	3	Homozygous	Paired breakpoint		0.916667	7	0.0248016
Fvb1	22420220..22420237	Deletion	ACACAGTAAAACTGTGCG	-	No	18	Heterozygous	Self mapped		0.62069	9	0.51261
Fvb1	22426232^22426233	Insertion	-	TTT	No	3	Homozygous	Self mapped		1	2	0.0742424
Fvb1	22479629..22479694	Deletion	TTACTTTTACATGTTTGGTTGATTTTCTATCTTGTGGATGGATTCGGCAGATGATCTTGTGCATTT	-	No	66	Heterozygous	Self mapped		0.653061	26	0.633772
Fvb1	22479632..22479697	Deletion	CTTTTACATGTTTGGTTGATTTTCTATCTTGTGGATGGATTCGGCAGATGATCTTGTGCATTTTTA	-	No	66	Heterozygous	Self mapped		0.634615	28	0.615132
Fvb1	22544123..22544234	Deletion	TTAAATGTTTTCCATTTTGGCAAATTTTTTGTATGATTCATATGTGGGTAGGTAACTGGAATGAGTGGCTTTGATTGTCAAAATACAAGCTAGAACTAAAAACATCCTCACT	-	No	112	Heterozygous	Self mapped		0.277778	5	0.647059
Fvb1	22580125^22580126	Insertion	-	TTTT	No	4	Heterozygous	Self mapped	T	0.583333	3	0.466667
Fvb1	22660009^22660010	Insertion	-	TTTTTT	No	6	Heterozygous	Self mapped		0.727273	5	0.284211
Fvb1	22705263..22705266	Deletion	ACAT	-	No	4	Heterozygous	Self mapped	AC	0.617647	2	0.031746
Fvb1	22805506..22805532	Deletion	CTCTNNNNNNNNNNNNNNNNNNNNTAA	-	No	27	Homozygous	Self mapped		1	3	0.428571
Fvb1	22868363^22868364	Insertion	-	AAA	No	3	Homozygous	Self mapped		0.846154	5	0.7
Fvb1	22889636^22889637	Insertion	-	ACCTCACCC	No	9	Heterozygous	Paired breakpoint		0.296296	6	0.176428
Fvb1	22903195..22903263	Deletion	GGACAGGGAGAGGGCGGCCGGGAGAGGGAGAGGCGACCGGAGGGAGAGGGCGACCGGAGGGAGGGAGAA	-	No	69	Heterozygous	Self mapped		0.230769	2	0.5
Fvb1	22955619..22955629	Deletion	AATACATATCA	-	No	11	Heterozygous	Self mapped		0.344828	6	0.409909
Fvb1	22956415^22956416	Insertion	-	ATATATATATATAT	No	14	Heterozygous	Self mapped		0.25	3	0.00168581
Fvb1	23125507..23125514	Deletion	GAAAAAAA	-	No	8	Homozygous	Self mapped		1	10	0.156174
Fvb1	23153035^23153036	Insertion	-	AAAA	No	4	Heterozygous	Self mapped		0.666667	2	0.21875
Fvb1	23155588..23155643	Deletion	CTCGACCCACAAGATAAGCATCTCGACCCACAAGATAGAGCTCACGAGATAAGTAT	-	No	56	Heterozygous	Self mapped		0.315789	6	0.75
Fvb1	23178953..23178956	Deletion	TCTC	-	No	4	Heterozygous	Self mapped	TC	0.655172	4	0.8
Fvb1	23178979..23178982	Deletion	TCTC	-	No	4	Heterozygous	Self mapped	TC	0.677419	4	0.272727
Fvb1	23210284^23210285	Insertion	-	TTTTTTTTT	No	9	Heterozygous	Self mapped	T	0.541667	6	0.00803571
Fvb1	23217847^23217848	Insertion	-	TTTTT	No	5	Heterozygous	Paired breakpoint		0.7	12	0.166612
Fvb1	23236757..23236843	Deletion	GTAGAGGNNNNNNNNNNNNNNNNNNNNNNNNNNNNNNNNNNNNNNNNNNNNNNNNNNNNNNNNNNNNNNNNNNNNNNNNNNNNNNNN	-	No	87	Homozygous	Self mapped		1	4	0.0010101
Fvb1	23277905..23277925	Deletion	TTCTTTAATTCAACATCATCG	-	No	21	Heterozygous	Self mapped		0.44186	29	0.100137
Fvb1	23380961^23380962	Insertion	-	AGA	No	3	Heterozygous	Self mapped		0.7	6	0.295482
Fvb1	23388565..23388658	Deletion	TAGCCGACGAATATCTTAAATGTTTCGTCGGCTAAAGTCTCAGCCTATGGTCGACGAAACATTTAAGATATTCGTCGGCTAAATTCTGGGACAA	-	No	94	Heterozygous	Self mapped		0.2	2	0.4
Fvb2	27073..27320	Deletion	CCTCTGAGAAAGAGAGTTTCATTGACCAAAATGACTGATGCATCAATCTGGATCACTGGTCAAAGTGGGTCTATCTATGAGAGGTTCTGGAATGGGGTACAGTGGGTCATAGCCCCCCATGATTTACCAATATCTGGAGCTCATACAATCTCAGTCAGAAAATTCTTGCTCTATCTGAAGCAGGAATTCTCTATCAGGTACCAACACTACAACCCAACAGATCCTCACATATACCCTTTGTTGAATAT	-	No	248	Homozygous	Cross mapped breakpoints		0.958333	20	0.25676
Fvb2	111409^111410	Insertion	-	AAA	No	3	Homozygous	Paired breakpoint		0.840909	12	0.212121
Fvb2	127279..127385	Deletion	GGTAGTAAATTTTATTTTTTCTCATCTAAGTTGATTTTTCTCCGTTTTAATGTGTACTTATAGCCTTGGAGATATTATTTTGCAAGATTACTACCCCCAGTAAGATG	-	No	107	Heterozygous	Self mapped		0.454545	2	0.572727
Fvb2	147808..147815	Deletion	AAAAAATT	-	No	8	Homozygous	Paired breakpoint	TAAAAAAAT	0.957746	4	0.03125
Fvb2	208369..208404	Deletion	TATCTCTCTCTCTCTCTCTCTCTCTCTCTCTCTCTC	-	No	36	Heterozygous	Self mapped		0.714286	2	0.4375
Fvb2	212897..212903	Deletion	GTTTTTT	-	No	7	Heterozygous	Self mapped		0.666667	3	0.0133929
Fvb2	219260^219261	Insertion	-	AAA	No	3	Heterozygous	Paired breakpoint		0.729167	9	0.355556
Fvb2	237522^237523	Insertion	-	TAGTGTGTGTGTGTGTGA	No	18	Heterozygous	Self mapped		0.409091	13	0.0414474
Fvb2	266662^266663	Insertion	-	AAA	No	3	Heterozygous	Self mapped	A	0.785714	2	0.46875
Fvb2	299989^299990	Insertion	-	ATTTTCCCAGTGGGAAATTTATTTTCCCA	No	29	Heterozygous	Tandem duplication		0.533333	12	0.255566
Fvb2	352661..352669	Deletion	GGCTGGGCA	-	No	9	Heterozygous	Self mapped		0.341463	10	0.526316
Fvb2	402792^402793	Insertion	-	ATATAT	No	6	Heterozygous	Self mapped		0.785714	3	0.267857
Fvb2	431955..432027	Deletion	TTAGTATGGTCTCTTTGTGGTGCAGCCGCATACTTCCTTTTTTCGGGTTCATTTTGTTTCAGATTTTGTTTCG	-	No	73	Heterozygous	Self mapped		0.458333	8	0.30625
Fvb2	431958..432030	Deletion	GTATGGTCTCTTTGTGGTGCAGCCGCATACTTCCTTTTTTCGGGTTCATTTTGTTTCAGATTTTGTTTCGTTA	-	No	73	Heterozygous	Self mapped		0.285714	10	0.335526
Fvb2	434628^434629	Insertion	-	AAATC	No	5	Heterozygous	Self mapped		0.489362	19	0.138006
Fvb2	483733..483743	Deletion	ACGAATATTTT	-	No	11	Heterozygous	Self mapped		0.454545	11	0.596491
Fvb2	495026..495037	Deletion	TTTATTCTTGAT	-	No	12	Homozygous	Paired breakpoint		1	7	0.455074
Fvb2	524096^524097	Insertion	-	TATA	No	4	Heterozygous	Self mapped		0.2	2	0.40293
Fvb2	547948^547949	Insertion	-	TCCA	No	4	Heterozygous	Paired breakpoint		0.62963	30	0.604396
Fvb2	555396..555424	Deletion	GTATGAGGACCTCCTTCCCTTCTGCCCAT	-	No	29	Homozygous	Self mapped		0.853846	92	0.482537
Fvb2	619484^619485	Insertion	-	TTT	No	3	Homozygous	Paired breakpoint		0.8	10	0.168791
Fvb2	643730..643738	Deletion	CAAACTACC	-	No	9	Heterozygous	Paired breakpoint		0.457627	14	0.0565711
Fvb2	705651^705652	Insertion	-	ATAT	No	4	Heterozygous	Self mapped		0.47619	2	0.255682
Fvb2	726744..726748	Deletion	AAAAT	-	No	5	Homozygous	Self mapped	A	0.8	2	0.031746
Fvb2	734333^734334	Insertion	-	AAAT	No	4	Homozygous	Self mapped	A	1	3	0.00803571
Fvb2	745124..745299	Deletion	ATAATGTCGTCGGCTAAAGTCTGGACTATAGCCGACGAAACAATAGTCGTCGGCTAAAGTCTGGACTATAGCCGACGACTTATACCTGTGTCGTCGGCTAAAGTCACCACAGACGAGCTTTTCCCGACGAAATCTTAGCCGACGAAAGGTCGTCGGCTAAGATCTTAGCCGACGAA	-	No	176	Heterozygous	Self mapped		0.785714	2	1
Fvb2	760240^760241	Insertion	-	AAA	No	3	Heterozygous	Self mapped	A	0.761905	4	0.5
Fvb2	767820..767856	Deletion	GAGAGAGAGAGAGGTGGGTGGNNNGNGNGNGNGANGN	-	No	37	Homozygous	Paired breakpoint		1	5	0.0031746
Fvb2	812605^812606	Insertion	-	GGCTGAAATATTTTTA	No	16	Heterozygous	Self mapped		0.45	12	0.419408
Fvb2	813109..813125	Deletion	CCAGATCAGTATTGACA	-	No	17	Heterozygous	Paired breakpoint		0.589041	32	0.291574
Fvb2	813505^813506	Insertion	-	TTTTTG	No	6	Homozygous	Paired breakpoint		0.818182	35	0.06502
Fvb2	839104^839105	Insertion	-	TTTTTTTTTTT	No	11	Heterozygous	Self mapped		0.407407	2	0.00741107
Fvb2	903612..903630	Deletion	CATGGATTGTTACATAGAT	-	No	19	Heterozygous	Self mapped		0.305556	3	0.666667
Fvb2	923606^923607	Insertion	-	AAA	No	3	Homozygous	Paired breakpoint		0.926829	6	0.160714
Fvb2	982410^982411	Insertion	-	TT	No	2	Homozygous	Self mapped	TC	0.818182	2	0.0241071
Fvb2	988480^988481	Insertion	-	TGC	No	3	Homozygous	Self mapped	GTT	0.945274	74	0.9
Fvb2	1025765^1025766	Insertion	-	AAAAA	No	5	Heterozygous	Self mapped		0.65	5	0.464286
Fvb2	1154472..1154567	Deletion	AATTATAAGGTAAATTCATGCTTAATCAATGAACTTATTGTTTCTTGTGGGGTGGCTCAAAATGTAATTTAGAGTGACATTTGATTTGCTGGTTTG	-	No	96	Heterozygous	Self mapped		0.181818	3	0.7
Fvb2	1154620^1154621	Insertion	-	CATATTTTAAGGTATGTAGTGATTTCGCTCTAGTCCTCTGGTTTGGTGCTCTCTC	No	55	Heterozygous	Tandem duplication		0.346939	9	0.0998719
Fvb2	1186777^1186778	Insertion	-	AAAAAAAA	No	8	Heterozygous	Self mapped		0.692308	2	0.0190476
Fvb2	1255602^1255603	Insertion	-	ATAT	No	4	Heterozygous	Self mapped		0.35	4	0.5
Fvb2	1256963^1256964	Insertion	-	AAAAC	No	5	Homozygous	Self mapped	A	1	11	0.282051
Fvb2	1272617..1272625	Deletion	TATATGTTA	-	No	9	Heterozygous	Self mapped		0.107143	3	0.583333
Fvb2	1287108..1287129	Deletion	TNNNNNNNNNNNNNNNNNNNNT	-	No	22	Homozygous	Paired breakpoint		1	7	0.000481
Fvb2	1309651^1309652	Insertion	-	ATACGTCTCT	No	10	Heterozygous	Self mapped		0.4	12	0.514286
Fvb2	1325269..1325279	Deletion	ATATGAAAATT	-	No	11	Heterozygous	Self mapped		0.421053	16	0.7125
Fvb2	1365207^1365208	Insertion	-	AAAAAAAAAAAAAAAGTTAAAATTTAAACTTTAATAAAAA	No	40	Heterozygous	Paired breakpoint		0.772727	7	0.0187717
Fvb2	1383785..1383983	Deletion	TAATAGTAGTGTAGAAACTGAATTTCATTGATTGAATTGGTTTTACAGTCTCTGCATATATACAGGTTTCAGTAATGACATTCTAGGAAACTAGCTACAATTGTGCACAGCAATAAATATAGACATAGACTGGTGATTCTCCAATCAATTAGGAAGATCATCTGTGAGGGAGGTACGGGCACATTAATAAGTATACTTG	-	No	199	Heterozygous	Cross mapped breakpoints		0.327586	17	0.503435
Fvb2	1384313..1384319	Deletion	TGCAAGT	-	No	7	Heterozygous	Paired breakpoint		0.467532	15	0.308567
Fvb2	1394710^1394711	Insertion	-	CAACTTCAGCTAGCTATTTCGATCCGTCATGTAGTCGGTCACTTGGTTTAGAGCAGTCAGTTTCTGGGTGTGTTTTCTAAATTTGTTGTTCTTGATCTGTTGTTATGGTTTAGGGGTTGAAGGATGCTGAAGTCGAAAAAGTGATGGCGGAGGAGAGCTGCGAGGGAGTTGATGAAGAAGAGTGTCTGATGAGAAGAACTCTTGCTGTTCACATTGATTGTATCTATAGACATAAGGGCAAC	No	242	Heterozygous	Tandem duplication		0.348485	18	0.217215
Fvb2	1407829^1407830	Insertion	-	T	No	1	Homozygous	Self mapped	A	0.823529	3	0.0026455
Fvb2	1454242^1454243	Insertion	-	TTTTTT	No	6	Heterozygous	Paired breakpoint		0.73913	8	0.0170495
Fvb2	1500785..1500802	Deletion	AAAAACCTCGTCAAGTCA	-	No	18	Homozygous	Self mapped		1	2	0.438596
Fvb2	1580784^1580785	Insertion	-	AA	No	2	Homozygous	Self mapped		1	4	0.0121212
Fvb2	1613554^1613555	Insertion	-	T	No	1	Homozygous	Self mapped	T	0.972222	2	0.533333
Fvb2	1633098..1633110	Deletion	AGTTATAGTTTAA	-	No	13	Heterozygous	Self mapped		0.571429	7	0.619048
Fvb2	1741537^1741538	Insertion	-	ATAT	No	4	Heterozygous	Self mapped	AT	0.702703	3	0.606061
Fvb2	1812061^1812062	Insertion	-	A	No	1	Homozygous	Self mapped	A	1	2	0.00803571
Fvb2	1817381..1817556	Deletion	GTATGTTTGTTATAAAAATAGTAAATAAACGAAATGTGCTGCAGATCCCTTTCTGCACTGGTGGCCTTGCCTTACATTCTGTGTAGAGCAGGTCATTGGTTCGATTGGTTTCGCATTGCCATTTCTAGTTCTACTACTACGTACTATCAGATGAGGTATTCTTAAATACCTCTGTC	-	No	176	Heterozygous	Self mapped		0.478261	4	0.114286
Fvb2	1839782^1839783	Insertion	-	ATT	No	3	Heterozygous	Self mapped	T	0.533333	3	0.0539461
Fvb2	1864633^1864634	Insertion	-	AAAA	No	4	Heterozygous	Self mapped	A	0.333333	2	0.490909
Fvb2	1912570..1912585	Deletion	ACCGTAAAATGGTGCG	-	No	16	Heterozygous	Self mapped		0.272727	5	0.659341
Fvb2	1914495^1914496	Insertion	-	TTTT	No	4	Heterozygous	Self mapped		0.75	4	0.4375
Fvb2	1923533^1923534	Insertion	-	AAAA	No	4	Homozygous	Paired breakpoint		0.944444	13	0.0546875
Fvb2	1973775..1973788	Deletion	GTCAATAATGATTG	-	No	14	Heterozygous	Self mapped		0.75	3	0.559211
Fvb2	2006684^2006685	Insertion	-	TTTT	No	4	Heterozygous	Self mapped		0.666667	2	0.236014
Fvb2	2014378^2014379	Insertion	-	TTTGTTTTTTTTTTT	No	15	Heterozygous	Self mapped		0.666667	6	0.0144231
Fvb2	2150854..2150991	Deletion	TGTTTCCAGAGCATAAAAAAACACAACTAAAGGGGGTAGTAATGTTGTTCTGCACCCAGTAATAAACTTTACTGGGGGTAGTAATGTTTCCAAGTCGTTAGATGTACTTGTTCTGCAGCCTAACACATACTTTACTAG	-	No	138	Heterozygous	Self mapped		0.5	2	0.526316
Fvb2	2157462^2157463	Insertion	-	AAA	No	3	Homozygous	Self mapped	A	0.857143	2	0.0297619
Fvb2	2165368^2165369	Insertion	-	CATCGCATTCCTACAATCACAGAATCAATGACTTTTTAATAAGATTATAGATTAAGATTTCACCTTGGCCCAAGCATCATCTGCAATCAAAATTAGCA	No	98	Heterozygous	Tandem duplication		0.25	12	0.296896
Fvb2	2226569..2226583	Deletion	AAGATACTATCAATG	-	No	15	Heterozygous	Self mapped		0.15625	5	0.530303
Fvb2	2235056^2235057	Insertion	-	TTTTTTTTTTTACTTTCCCTGGACTT	No	26	Homozygous	Paired breakpoint		0.837209	6	0.193407
Fvb2	2249152..2249157	Deletion	TTTTTT	-	No	6	Homozygous	Paired breakpoint	T	1	15	0.333929
Fvb2	2284393..2284398	Deletion	GAAAAA	-	No	6	Homozygous	Self mapped		0.857143	7	0.429545
Fvb2	2335629..2335678	Deletion	AGACGAAATTTTCCTTCGTCGGCTAATTTAAAATTTTCGTCGGCTATGGT	-	No	50	Heterozygous	Self mapped		0.285714	4	0.51261
Fvb2	2336609..2336767	Deletion	CATCGGAATCATAACGTATCTACTAATGTTGTATAACTTGTTTAGTAGGTTATACAACTTTGTGAACCAACTCTATATAGGAAGCAAAATTATCAAAAATCTCGTGAAATAAGATGTGTTCAGAATGGTGAAATACGGCTATGGTTCAAAAATGACGTA	-	No	159	Heterozygous	Self mapped		0.421053	7	0.308824
Fvb2	2343767^2343768	Insertion	-	TTTT	No	4	Heterozygous	Self mapped		0.666667	3	0.572727
Fvb2	2345948^2345949	Insertion	-	AATGG	No	5	Heterozygous	Self mapped		0.208333	4	0.692308
Fvb2	2352942..2352949	Deletion	ATATATAT	-	No	8	Heterozygous	Self mapped	AT	0.625	3	0.0804228
Fvb2	2364326^2364327	Insertion	-	TGGTAAAC	No	8	Homozygous	Paired breakpoint		0.820513	15	0.353571
Fvb2	2371555^2371556	Insertion	-	ACCAGTATAGCATATG	No	16	Homozygous	Paired breakpoint		1	6	0.279593
Fvb2	2391850..2391872	Deletion	AGGACGAATGTGTTGTCGAATTG	-	No	23	Homozygous	Self mapped		1	6	0.53079
Fvb2	2393210..2393216	Deletion	CTAAGAA	-	No	7	Homozygous	Paired breakpoint		1	8	0.243375
Fvb2	2393994..2394013	Deletion	TGATTACTGGGGTCAATAAC	-	No	20	Homozygous	Self mapped	TGATTACTGGGGTCAATAAC	0.888889	4	0.593407
Fvb2	2395392^2395393	Insertion	-	TTTC	No	4	Homozygous	Paired breakpoint		0.869565	13	0.00727517
Fvb2	2395641..2395697	Deletion	GAGAGAGAGAGAGAGATACTACTNNNNNNNNNNNNNNNNNNNNGAGAGAGAGAGAGA	-	No	57	Homozygous	Self mapped		1	2	0.680556
Fvb2	2397010..2397176	Deletion	TTAATTCGTCTGCTAAGATCTTAGCCGACGAACCATCGTCGGCTAAGATTTCGTCGGGAAAAGGTCGTCTGTGGTGACTTTAGCCGACGAAAAAAAATTTCATCGGCTATAGTCCCACAGTTTAGCCGACGAAAAACATGTCGTCTGTTTTTTTCCCAGACTTTAGC	-	No	167	Homozygous	Self mapped		0.857143	9	0.333333
Fvb2	2401732^2401733	Insertion	-	TCGAT	No	5	Homozygous	Paired breakpoint		0.90625	10	0.370408
Fvb2	2427408..2427437	Deletion	TTGACAACCTTTATTAAATAGAAATAGTCT	-	No	30	Homozygous	Paired breakpoint		1	8	0.271515
Fvb2	2430136..2430173	Deletion	TATATATATATATATATATATATATATATAGACACACA	-	No	38	Homozygous	Self mapped	AT	0.833333	5	0.385277
Fvb2	2440599^2440600	Insertion	-	TGTTC	No	5	Homozygous	Paired breakpoint		0.896552	12	0.2625
Fvb2	2441585..2441588	Deletion	GTAC	-	No	4	Homozygous	Paired breakpoint		1	7	0.198413
Fvb2	2443702..2443710	Deletion	CCCCCCCCT	-	No	9	Homozygous	Self mapped	C	1	2	0.096846
Fvb2	2444476^2444477	Insertion	-	TT	No	2	Homozygous	Self mapped	T	1	3	0.572727
Fvb2	2444520..2444529	Deletion	TCTCCTCTCC	-	No	10	Homozygous	Paired breakpoint	TCTCC	0.952381	7	0.00191327
Fvb2	2444686..2444700	Deletion	GGAGGCGAGCTGGCA	-	No	15	Homozygous	Self mapped		1	2	0.457143
Fvb2	2445110^2445111	Insertion	-	GGTTGTGGT	No	9	Heterozygous	Paired breakpoint		0.622951	13	0.0705542
Fvb2	2446420^2446421	Insertion	-	TGGAGAATGAGGA	No	13	Heterozygous	Paired breakpoint		0.758621	11	0.100042
Fvb2	2447445^2447446	Insertion	-	AAA	No	3	Heterozygous	Self mapped		0.714286	5	0.160714
Fvb2	2450256..2450324	Deletion	GCGAATCTCTTTTCACCCTGAAAACACCAGAACAAGAAGGTCCAACAATTTCTGCAAACAAGTTTCACA	-	No	69	Homozygous	Self mapped		1	6	0.327485
Fvb2	2450260..2450328	Deletion	ATCTCTTTTCACCCTGAAAACACCAGAACAAGAAGGTCCAACAATTTCTGCAAACAAGTTTCACAGCGA	-	No	69	Homozygous	Self mapped		1	5	0.464766
Fvb2	2452252..2452264	Deletion	CTGGTTAAGTTAG	-	No	13	Homozygous	Self mapped		1	5	0.0385277
Fvb2	2453012^2453013	Insertion	-	TT	No	2	Homozygous	Self mapped		1	5	0.0189394
Fvb2	2456265^2456266	Insertion	-	AC	No	2	Heterozygous	Self mapped	AC	0.5	2	0.124008
Fvb2	2460207^2460208	Insertion	-	TTTTT	No	5	Heterozygous	Self mapped		0.7	6	0.510417
Fvb2	2461955^2461956	Insertion	-	AATT	No	4	Homozygous	Paired breakpoint		0.923077	14	0.613636
Fvb2	2464758^2464759	Insertion	-	TATCAGC	No	7	Homozygous	Self mapped	TA	1	3	0.642857
Fvb2	2472433^2472434	Insertion	-	TTG	No	3	Heterozygous	Self mapped		0.75	5	0.45
Fvb2	2472550^2472551	Insertion	-	CTTTCCTAGAATCTACTAATTGCATCTAT	No	29	Homozygous	Paired breakpoint		0.958333	21	0.337968
Fvb2	2472806^2472807	Insertion	-	TCCTTCTTC	No	9	Homozygous	Paired breakpoint		1	7	0.0120536
Fvb2	2474357..2474476	Deletion	CTGAAAGTGTGCCAAATAAGGAGCCCCACACTTCAATTTCAACACAGGCCTCCGCTCTGGATAGCAACTGTGTCTGTGTGTGTGTGTGTGTGTGTGTGTGTGTGTGTGTGTGTGTGTATA	-	No	120	Homozygous	Self mapped		1	6	0.210526
Fvb2	2474360..2474479	Deletion	AAAGTGTGCCAAATAAGGAGCCCCACACTTCAATTTCAACACAGGCCTCCGCTCTGGATAGCAACTGTGTCTGTGTGTGTGTGTGTGTGTGTGTGTGTGTGTGTGTGTGTGTGTATACTG	-	No	120	Homozygous	Self mapped		1	12	0.6375
Fvb2	2476880^2476881	Insertion	-	TGTTAC	No	6	Homozygous	Paired breakpoint		0.915254	26	0.475665
Fvb2	2478433..2478473	Deletion	TCAAAGAAACAACCTCTGCTAGTTAACATATAATCTTAATG	-	No	41	Homozygous	Self mapped		1	8	0.710526
Fvb2	2478434..2478474	Deletion	CAAAGAAACAACCTCTGCTAGTTAACATATAATCTTAATGT	-	No	41	Homozygous	Self mapped		0.875	7	0.559211
Fvb2	2479156^2479157	Insertion	-	GTT	No	3	Homozygous	Self mapped		0.857143	4	0.9
Fvb2	2479191..2479213	Deletion	GTCAGGTCAATATAGCACAACCC	-	No	23	Homozygous	Paired breakpoint		1	17	0.486111
Fvb2	2479263..2479270	Deletion	CTAAAACA	-	No	8	Homozygous	Self mapped		1	7	0.316484
Fvb2	2482060	Deletion	A	-	No	1	Homozygous	Self mapped	A	1	2	0.777778
Fvb2	2482571..2482614	Deletion	ATTATACAAGGTTCCACAATTATTTCTTTCCTTCATTGATTGGA	-	No	44	Homozygous	Self mapped		1	7	0.320833
Fvb2	2482572..2482615	Deletion	TTATACAAGGTTCCACAATTATTTCTTTCCTTCATTGATTGGAT	-	No	44	Homozygous	Self mapped		1	2	0.641667
Fvb2	2485605^2485606	Insertion	-	TGAGTA	No	6	Heterozygous	Paired breakpoint		0.587302	15	0.232692
Fvb2	2485659..2485765	Deletion	GTTACTGGTAACAAGGTATCTTTTGCAGGGGATCTGAACTTCTATGGTATGACCTATCTTTTACCAGTTACTTGGCTTTATCTTTTCCATTCTTTTTCTTTTTCTCT	-	No	107	Heterozygous	Self mapped		0.625	2	0.473958
Fvb2	2488352..2488414	Deletion	CTGAGCCCCAAAACTAAGAGCTGAAACCAAAACAGATGCAGTCAATACACTAGGAAATGTGAA	-	No	63	Homozygous	Self mapped		1	9	0.526316
Fvb2	2488356..2488418	Deletion	GCCCCAAAACTAAGAGCTGAAACCAAAACAGATGCAGTCAATACACTAGGAAATGTGAACTGA	-	No	63	Homozygous	Self mapped		1	4	0.785714
Fvb2	2497143..2497150	Deletion	CAATATAA	-	No	8	Homozygous	Paired breakpoint		1	9	0.438639
Fvb2	2497285..2497291	Deletion	TCTAGGA	-	No	7	Heterozygous	Self mapped		0.24	4	0.680556
Fvb2	2497428..2497445	Deletion	TTACCAGAAAATGTCAAA	-	No	18	Heterozygous	Self mapped		0.290323	9	0.875
Fvb2	2504684^2504685	Insertion	-	GAAGAA	No	6	Heterozygous	Paired breakpoint		0.4	8	0.0180804
Fvb2	2510473^2510474	Insertion	-	AAGAAAAAA	No	9	Homozygous	Self mapped		0.9375	4	0.276011
Fvb2	2510489^2510490	Insertion	-	AAGAAAAAGC	No	10	Homozygous	Paired breakpoint		0.883721	7	0.0251832
Fvb2	2537378^2537379	Insertion	-	TCTGTCGTATAATATTATTATA	No	22	Homozygous	Paired breakpoint		0.941176	15	0.0449013
Fvb2	2538290..2538313	Deletion	GATCGCAGTTTAGATCGCAGTTTA	-	No	24	Homozygous	Self mapped	GATCGCAGTTTA	1	2	0.923077
Fvb2	2538408..2538445	Deletion	TATATATATATATATATATATATATATATATATATATA	-	No	38	Homozygous	Paired breakpoint	TA	1	6	0.277644
Fvb2	2538696^2538697	Insertion	-	GGTTTACAT	No	9	Homozygous	Paired breakpoint		0.896552	12	0.444231
Fvb2	2548593..2548599	Deletion	ATATTTC	-	No	7	Homozygous	Paired breakpoint		1	21	0.48125
Fvb2	2563945..2563951	Deletion	GAGTTCC	-	No	7	Homozygous	Self mapped		1	2	0.373392
Fvb2	2600110..2600127	Deletion	AATTAATTAAATTAAATC	-	No	18	Homozygous	Self mapped		1	3	0.255208
Fvb2	2651828^2651829	Insertion	-	TTGGCTAATTA	No	11	Homozygous	Paired breakpoint		0.980392	17	0.193452
Fvb2	2653893^2653894	Insertion	-	ACAAGGATGGGGGT	No	14	Homozygous	Paired breakpoint		0.923077	9	0.352288
Fvb2	2654910..2654919	Deletion	TTATTTTTTT	-	No	10	Homozygous	Self mapped		1	5	0.0010101
Fvb2	2655525^2655526	Insertion	-	CAATTTTATG	No	10	Homozygous	Paired breakpoint		0.928571	15	0.417857
Fvb2	2656372^2656373	Insertion	-	TTGTTGCCTTGTATTTC	No	17	Heterozygous	Paired breakpoint		0.733333	9	0.191953
Fvb2	2663049^2663050	Insertion	-	AGCTCC	No	6	Heterozygous	Self mapped		0.666667	3	0.492188
Fvb2	2678590^2678591	Insertion	-	GCGCAAT	No	7	Homozygous	Self mapped		1	4	0.8125
Fvb2	2681758^2681759	Insertion	-	ATTC	No	4	Heterozygous	Paired breakpoint		0.761905	8	0
Fvb2	2684915^2684916	Insertion	-	TTTTTTATTA	No	10	Heterozygous	Paired breakpoint		0.777778	8	0.00149017
Fvb2	2687413^2687414	Insertion	-	AG	No	2	Homozygous	Paired breakpoint		0.871795	7	0.3125
Fvb2	2689662..2689677	Deletion	TTCTAATTTAATCTCG	-	No	16	Homozygous	Self mapped	TTCTAATTTAATCTCG	1	4	0.818182
Fvb2	2689791^2689792	Insertion	-	ACCC	No	4	Homozygous	Paired breakpoint		1	8	0.431568
Fvb2	2694419^2694420	Insertion	-	AAT	No	3	Homozygous	Self mapped		0.842105	5	0.214286
Fvb2	2697593..2697701	Deletion	ATAAAGATATGATATTAAAGATAAGAACATCATACGGTGTTTATTATTGTTCTTGTATCAATAAATAAGATAGAGTTCTTCGTTTTTTTTACGATCTATTGTTCTTTCA	-	No	109	Homozygous	Self mapped		1	5	0.705882
Fvb2	2705245^2705246	Insertion	-	ATATATATTTATATAC	No	16	Heterozygous	Self mapped	ATATATATTTATATAC	0.789474	4	0.0230769
Fvb2	2710022..2710037	Deletion	ATGGTTTGGTGTCATA	-	No	16	Homozygous	Self mapped		1	2	0.588235
Fvb2	2712039^2712040	Insertion	-	TTG	No	3	Homozygous	Self mapped		0.916667	2	0.666667
Fvb2	2716845^2716846	Insertion	-	TTTT	No	4	Heterozygous	Self mapped	T	0.7	3	0.262238
Fvb2	2735619^2735620	Insertion	-	GGA	No	3	Homozygous	Paired breakpoint		0.960784	6	0.222222
Fvb2	2737456..2737469	Deletion	TGGCTATTCTTATG	-	No	14	Homozygous	Paired breakpoint		1	10	0.609375
Fvb2	2738946^2738947	Insertion	-	CTTT	No	4	Homozygous	Paired breakpoint		0.976744	14	0.615385
Fvb2	2740100^2740101	Insertion	-	GTT	No	3	Homozygous	Self mapped		1	2	1
Fvb2	2740509^2740510	Insertion	-	CTAA	No	4	Homozygous	Self mapped		1	3	0.642857
Fvb2	2747456^2747457	Insertion	-	AGACCGCACACACATA	No	16	Homozygous	Paired breakpoint		0.962963	13	0.0930748
Fvb2	2747556..2747568	Deletion	AGAAACGTTCGTT	-	No	13	Homozygous	Paired breakpoint		1	12	0.270683
Fvb2	2749542..2749553	Deletion	ACTCATCGTAGA	-	No	12	Homozygous	Paired breakpoint	ACTCATCGTAGA	0.961538	11	0.227328
Fvb2	2757496^2757497	Insertion	-	ATATAT	No	6	Heterozygous	Self mapped		0.666667	2	0.142857
Fvb2	2771525^2771526	Insertion	-	TGTAGCATG	No	9	Homozygous	Paired breakpoint		1	8	0.428819
Fvb2	2785422^2785423	Insertion	-	AA	No	2	Homozygous	Paired breakpoint		0.964286	6	0.200893
Fvb2	2788683..2788694	Deletion	AGGATTAAAAAT	-	No	12	Heterozygous	Self mapped		0.527778	18	0.514286
Fvb2	2790301..2790310	Deletion	ATGATTTACA	-	No	10	Heterozygous	Self mapped		0.439394	7	0.596491
Fvb2	2794993..2795007	Deletion	TCTTCTGTTATTCTC	-	No	15	Homozygous	Self mapped		0.826087	2	0.647645
Fvb2	2802460^2802461	Insertion	-	AAA	No	3	Heterozygous	Paired breakpoint		0.495413	8	0.172194
Fvb2	2813706..2813720	Deletion	CCGTATCAAAACAAA	-	No	15	Heterozygous	Self mapped		0.333333	7	0.77381
Fvb2	2844640^2844641	Insertion	-	AAATAAAAAT	No	10	Heterozygous	Self mapped		0.277778	5	0.0828683
Fvb2	2910898..2910905	Deletion	TTTAGGGT	-	No	8	Homozygous	Paired breakpoint	TTTAGGGT	0.974359	14	0.10989
Fvb2	2934664^2934665	Insertion	-	ATAT	No	4	Homozygous	Self mapped		1	4	0.11014
Fvb2	2941537..2941561	Deletion	TAACCACCCGTAGAACTGATTCTAG	-	No	25	Heterozygous	Self mapped		0.25	3	0.75
Fvb2	2945409^2945410	Insertion	-	AA	No	2	Homozygous	Self mapped		0.882353	5	0.0190476
Fvb2	2961297^2961298	Insertion	-	AAA	No	3	Homozygous	Paired breakpoint		0.892857	6	0.113131
Fvb2	2962752..2962757	Deletion	AATTAT	-	No	6	Homozygous	Self mapped		1	11	0.0111888
Fvb2	2973957..2973965	Deletion	GTGAAGAAG	-	No	9	Homozygous	Paired breakpoint	GTGAAGAAG	0.928571	10	0.310256
Fvb2	2977912..2977939	Deletion	TCCTGTAGAATCAGAGATCAACTCAAAA	-	No	28	Heterozygous	Self mapped		0.214286	3	0.178879
Fvb2	2986570^2986571	Insertion	-	ATT	No	3	Homozygous	Self mapped	T	0.866667	3	0.0111888
Fvb2	2997972^2997973	Insertion	-	TCTTG	No	5	Heterozygous	Self mapped		0.190476	3	0.557143
Fvb2	3005109..3005115	Deletion	AGAGACC	-	No	7	Heterozygous	Self mapped		0.153846	4	0.363487
Fvb2	3007651..3007662	Deletion	CTCTCTCTCGTT	-	No	12	Heterozygous	Self mapped	CT	0.666667	5	0.625
Fvb2	3007786..3007860	Deletion	TCGTGGGAGATGTTGGCGTTGAAGGCTAGGTCGGCGTGAGAAACTTCGACTGCGACGGCGATGCCGTGTTTGGCG	-	No	75	Heterozygous	Self mapped		0.181818	2	0.5
Fvb2	3007893..3007900	Deletion	GGGGGAGG	-	No	8	Heterozygous	Self mapped		0.4	3	0.8
Fvb2	3008804^3008805	Insertion	-	GG	No	2	Heterozygous	Paired breakpoint		0.352273	6	0.625
Fvb2	3010390..3010414	Deletion	GTTTGCTGAGCATCTTTGATACCCT	-	No	25	Heterozygous	Self mapped		0.222222	4	0.338622
Fvb2	3015195^3015196	Insertion	-	AAAA	No	4	Heterozygous	Self mapped		0.2	2	0.148352
Fvb2	3022305^3022306	Insertion	-	GAAACGTATTTATTCTCGTTTCGGGATATCTCAACC	No	36	Heterozygous	Tandem duplication		0.489583	20	0.326451
Fvb2	3038075..3038078	Deletion	TCTG	-	No	4	Heterozygous	Self mapped		0.344828	5	0.313649
Fvb2	3038121..3038130	Deletion	GAGATAACTG	-	No	10	Heterozygous	Self mapped		0.307692	3	0.606618
Fvb2	3041601..3041753	Deletion	ACTCGGCAGCGCCTCCATTTCGCAGTCGACTCGGCAACGCCTCCACTCGCCGTCAACTCGACTCAGCTTCGAGAACTGGCATGGGCAGCACCTCGACTTTGTAGCACCTCGTCTCTCTCGCCATCGACTCGGCAGCGCCTCCACTTCGACTAT	-	No	153	Heterozygous	Self mapped		0.380952	3	0.666667
Fvb2	3041618..3041770	Deletion	TTTCGCAGTCGACTCGGCAACGCCTCCACTCGCCGTCAACTCGACTCAGCTTCGAGAACTGGCATGGGCAGCACCTCGACTTTGTAGCACCTCGTCTCTCTCGCCATCGACTCGGCAGCGCCTCCACTTCGACTATACTCGGCAGCGCCTCCA	-	No	153	Heterozygous	Self mapped		0.285714	2	0.161765
Fvb2	3042458..3042465	Deletion	CTGTGTTG	-	No	8	Heterozygous	Self mapped		0.0869565	2	0.512821
Fvb2	3042489^3042490	Insertion	-	TG	No	2	Heterozygous	Self mapped	TA	0.375	2	0.102273
Fvb2	3047342..3047353	Deletion	GATCATCTTGTG	-	No	12	Heterozygous	Self mapped		0.333333	10	0.757576
Fvb2	3054811^3054812	Insertion	-	AGAACAAATCAATTATGTGT	No	20	Heterozygous	Self mapped		0.225806	7	0.578947
Fvb2	3064393^3064394	Insertion	-	GTAT	No	4	Heterozygous	Self mapped		0.461538	4	0.527473
Fvb2	3071966..3071977	Deletion	CACATGGTGATC	-	No	12	Heterozygous	Self mapped		0.526316	6	0.714286
Fvb2	3072588^3072589	Insertion	-	T	No	1	Heterozygous	Self mapped	A	0.727273	2	0.0015873
Fvb2	3084503^3084504	Insertion	-	AAA	No	3	Homozygous	Self mapped		1	4	0.401786
Fvb2	3093971^3093972	Insertion	-	AAAT	No	4	Heterozygous	Paired breakpoint		0.5	7	0.0886575
Fvb2	3094336..3094355	Deletion	TGTAACTTTACCTGATAAAC	-	No	20	Heterozygous	Self mapped		0.266667	3	0.303157
Fvb2	3096860..3096874	Deletion	ACAAACTTATCAACT	-	No	15	Heterozygous	Paired breakpoint		0.384615	8	0.257353
Fvb2	3097223..3097231	Deletion	AAATCTAGG	-	No	9	Heterozygous	Self mapped		0.241379	5	0.33273
Fvb2	3098221..3098224	Deletion	ACTG	-	No	4	Heterozygous	Self mapped	A	0.348837	2	0.0190476
Fvb2	3100983..3101004	Deletion	GTCCACGAACATTGTCTCACCA	-	No	22	Heterozygous	Paired breakpoint		0.513514	12	0.361756
Fvb2	3103407..3103412	Deletion	TACCTG	-	No	6	Heterozygous	Paired breakpoint		0.422222	5	0.733333
Fvb2	3105343^3105344	Insertion	-	AAT	No	3	Homozygous	Paired breakpoint		0.985294	4	0.0119048
Fvb2	3130177^3130178	Insertion	-	CTAT	No	4	Heterozygous	Self mapped		0.257143	5	0.125874
Fvb2	3140857^3140858	Insertion	-	CC	No	2	Heterozygous	Paired breakpoint		0.645161	8	0.625
Fvb2	3148450^3148451	Insertion	-	TTG	No	3	Heterozygous	Self mapped	T	0.722222	3	0.0539461
Fvb2	3179061^3179062	Insertion	-	AAC	No	3	Heterozygous	Paired breakpoint		0.772727	8	0.00154959
Fvb2	3183867..3183881	Deletion	ACGGACCTTCTGCGT	-	No	15	Homozygous	Self mapped		1	6	0.568704
Fvb2	3186007..3186022	Deletion	TCAGGATAATCCACAA	-	No	16	Heterozygous	Self mapped		0.428571	7	0.619048
Fvb2	3228364..3228504	Deletion	ATGTGTGGAGCGATGGATGTGTTTGTAATTGGTGAAGGATACTATTGTAGATTTCAGGGGCAATATGGATTATCACGCTAAATAAATTTTGAATGATACTATGGTATCAAGTTGAAGGATAGGTATCAAGTAGAGGTAGAT	-	No	141	Heterozygous	Self mapped		0.361111	12	0.313158
Fvb2	3252967^3252968	Insertion	-	TT	No	2	Heterozygous	Self mapped		0.612903	3	0.093006
Fvb2	3281769^3281770	Insertion	-	AAA	No	3	Heterozygous	Self mapped		0.555556	2	0.8
Fvb2	3291614..3291617	Deletion	TATA	-	No	4	Heterozygous	Self mapped	TA	0.690476	4	0.223214
Fvb2	3295559^3295560	Insertion	-	GCTTTGATTATG	No	12	Homozygous	Paired breakpoint		1	7	0.335526
Fvb2	3365791..3365806	Deletion	CTAGAAAACTAGAAAA	-	No	16	Homozygous	Paired breakpoint		0.811321	15	0.0747995
Fvb2	3368988..3368997	Deletion	GCCGTCAATA	-	No	10	Heterozygous	Self mapped		0.176471	2	0.234586
Fvb2	3369963..3369983	Deletion	GCCATTATGGAAGAGTTCTGG	-	No	21	Homozygous	Paired breakpoint		1	11	0.442619
Fvb2	3387693^3387694	Insertion	-	GGGAAAAA	No	8	Heterozygous	Self mapped	A	0.625	3	0.029586
Fvb2	3388580..3388594	Deletion	ATTCATTTATCGACC	-	No	15	Homozygous	Paired breakpoint		1	11	0.550265
Fvb2	3391748^3391749	Insertion	-	TCTTTGT	No	7	Heterozygous	Self mapped		0.642857	3	0.530303
Fvb2	3419895..3419899	Deletion	TGATG	-	No	5	Homozygous	Paired breakpoint		1	13	0.224359
Fvb2	3423928..3423931	Deletion	CTTA	-	No	4	Homozygous	Paired breakpoint		0.974359	6	0.535714
Fvb2	3425652..3425656	Deletion	TTGTG	-	No	5	Heterozygous	Self mapped	TTGTG	0.777778	3	0.178571
Fvb2	3434407^3434408	Insertion	-	GGT	No	3	Homozygous	Self mapped		1	3	0.5
Fvb2	3437613^3437614	Insertion	-	GAA	No	3	Homozygous	Paired breakpoint		0.971429	4	0.888889
Fvb2	3441924^3441925	Insertion	-	ATCTACTATGTTTAGACTTGTGAGTTCTAACTTAATACATATGCAGGAGGTC	No	52	Heterozygous	Tandem duplication		0.456221	14	0.335526
Fvb2	3446542..3446545	Deletion	CTAG	-	No	4	Homozygous	Paired breakpoint		1	13	0.36
Fvb2	3447511..3447728	Deletion	ATAGCTTGAATCTTTAGTGAGATTTCTTTATGTATCGTTTGTGCAAACATTTAGCAATGAGTGAGTACACATAGTCTAGTTAGTTAGTCTAGACAGAATTACCGCGATTAGTAGAATCCATATGTTGTGAGCCTTTAAGTTATTTTCGATAGTGATTTGAACTTGTTTTTATACTAAATAAAAAAATCATGAGAGCATCTTAGCAACTGTAACCATTT	-	No	218	Homozygous	Cross mapped breakpoints		0.866667	11	0.205044
Fvb2	3448958..3448995	Deletion	ACTACATATCTACTGCTATTGCAGACCAGAAATGTGTT	-	No	38	Homozygous	Paired breakpoint		1	13	0.377467
Fvb2	3458207^3458208	Insertion	-	TCCGG	No	5	Homozygous	Paired breakpoint		1	10	0.298839
Fvb2	3459912..3459922	Deletion	CAAAGAGAGAA	-	No	11	Heterozygous	Self mapped		0.777778	7	0.147571
Fvb2	3464017..3464024	Deletion	TATGCTAT	-	No	8	Homozygous	Paired breakpoint		1	18	0.488889
Fvb2	3465145..3465155	Deletion	CTAATGAGGAC	-	No	11	Homozygous	Self mapped	CTAATGAGGAC	1	4	0.583333
Fvb2	3469301^3469302	Insertion	-	CT	No	2	Homozygous	Paired breakpoint		0.951807	10	0.5625
Fvb2	3470299..3470315	Deletion	AGATTATGTAGCTAGCT	-	No	17	Homozygous	Paired breakpoint		1	14	0.212019
Fvb2	3470682..3470688	Deletion	GCAGGCG	-	No	7	Homozygous	Paired breakpoint		1	22	0.200719
Fvb2	3473277..3473302	Deletion	TTTCTTAGTGTTTTGAACTCTGCTTG	-	No	26	Homozygous	Paired breakpoint	TTTCTTAGTGTTTTGAACTCTGCTTG	0.8	9	0.134537
Fvb2	3473412^3473413	Insertion	-	TAA	No	3	Homozygous	Paired breakpoint		1	9	0.00348011
Fvb2	3480326^3480327	Insertion	-	TTTTTAACGAGTTCTGTG	No	18	Homozygous	Paired breakpoint		0.933333	14	0.289724
Fvb2	3482148^3482149	Insertion	-	CTTCAAC	No	7	Homozygous	Paired breakpoint		0.945946	12	0.563965
Fvb2	3483422^3483423	Insertion	-	CTCGAGTT	No	8	Homozygous	Paired breakpoint		0.909091	23	0.101801
Fvb2	3486315^3486316	Insertion	-	AAG	No	3	Homozygous	Paired breakpoint		0.904762	10	0.555556
Fvb2	3487707^3487708	Insertion	-	TTTAAAC	No	7	Homozygous	Paired breakpoint		0.85	14	0.333196
Fvb2	3488221..3488227	Deletion	TGAATAC	-	No	7	Homozygous	Paired breakpoint	TGAATAC	0.944444	15	0.326133
Fvb2	3488369^3488370	Insertion	-	TCGT	No	4	Homozygous	Paired breakpoint		1	6	0.227294
Fvb2	3488560..3488611	Deletion	TTAAATCTCATTGATTGTAGAGGTTATTAGTTCGAATCTCATTGACATATAC	-	No	52	Homozygous	Self mapped		0.941176	4	0.45
Fvb2	3492104^3492105	Insertion	-	AAAAA	No	5	Homozygous	Self mapped		0.891304	13	0.527473
Fvb2	3493722..3493725	Deletion	CGGA	-	No	4	Homozygous	Paired breakpoint		0.9375	6	0.155556
Fvb2	3494015..3494032	Deletion	TTATGGACTCAACCGCTC	-	No	18	Homozygous	Paired breakpoint		1	18	0.199046
Fvb2	3496384..3496387	Deletion	ATGA	-	No	4	Homozygous	Paired breakpoint		1	6	0.12616
Fvb2	3501626..3501634	Deletion	TTGAACGCA	-	No	9	Homozygous	Paired breakpoint		1	12	0.193956
Fvb2	3508972^3508973	Insertion	-	TTTATAAGGGTCTGAGTCTTTCCAC	No	25	Homozygous	Paired breakpoint		0.914286	14	0.472827
Fvb2	3509325..3509340	Deletion	GATAGAACAAAGCTTC	-	No	16	Homozygous	Paired breakpoint		0.909091	12	0.30856
Fvb2	3512641^3512642	Insertion	-	GTAAACAATATAATGGTAT	No	19	Heterozygous	Self mapped		0.6	9	0.246418
Fvb2	3512678^3512679	Insertion	-	TTCTTGTTGA	No	10	Homozygous	Paired breakpoint		0.904762	16	0.207829
Fvb2	3517624..3517649	Deletion	CGTCCGCACCAAAGTTTTGGTGCAGA	-	No	26	Homozygous	Self mapped		1	4	0.466009
Fvb2	3521758..3521782	Deletion	AAACTTTGGTGCGGACGTCCGCACT	-	No	25	Homozygous	Self mapped		1	2	0.606618
Fvb2	3522287^3522288	Insertion	-	GC	No	2	Homozygous	Paired breakpoint		0.923077	4	0.416667
Fvb2	3526730^3526731	Insertion	-	GAAA	No	4	Heterozygous	Paired breakpoint		0.787879	7	0.0168581
Fvb2	3529527..3529538	Deletion	TATATATATATA	-	No	12	Homozygous	Self mapped	TA	1	4	0.615385
Fvb2	3529831..3529835	Deletion	TCGCC	-	No	5	Homozygous	Self mapped		1	3	0.0625
Fvb2	3530133..3530138	Deletion	TATATA	-	No	6	Homozygous	Self mapped	AT	0.818182	4	0.18544
Fvb2	3530519^3530520	Insertion	-	TTTAA	No	5	Homozygous	Paired breakpoint		0.823529	10	0.191163
Fvb2	3532159..3532162	Deletion	TTCA	-	No	4	Homozygous	Self mapped		1	3	0.364583
Fvb2	3532484^3532485	Insertion	-	CATTTGT	No	7	Homozygous	Paired breakpoint		1	22	0.333059
Fvb2	3533490..3533637	Deletion	ACCAAGAGGTAACGGTTTTTTTTTTTTTATTTAAAAAAACGTTTTTATTAATAACTCACACACCCTACATATGTCTGTGAGGTTTGAACCCGTGACCTCAAAGTTATCAGTTAAACACCTTAACCAACCAAGCCACAGCTCACTGACC	-	No	148	Homozygous	Self mapped		1	5	0.663542
Fvb2	3533504..3533651	Deletion	GTTTTTTTTTTTTTATTTAAAAAAACGTTTTTATTAATAACTCACACACCCTACATATGTCTGTGAGGTTTGAACCCGTGACCTCAAAGTTATCAGTTAAACACCTTAACCAACCAAGCCACAGCTCACTGACCACCAAGAGGTAACG	-	No	148	Homozygous	Self mapped		1	4	0.351648
Fvb2	3534851^3534852	Insertion	-	TATAGCACTAAC	No	12	Homozygous	Paired breakpoint		0.882353	13	0.270544
Fvb2	3535640..3535660	Deletion	TTTTTTCTTTTTTCTTTTTTA	-	No	21	Homozygous	Paired breakpoint	TTTCTTT	1	6	0.225928
Fvb2	3539718^3539719	Insertion	-	GTATTTTACC	No	10	Homozygous	Paired breakpoint		0.965517	12	0.229205
Fvb2	3546216..3546219	Deletion	TCTC	-	No	4	Homozygous	Paired breakpoint		1	11	0.266667
Fvb2	3546337^3546338	Insertion	-	GAAAGA	No	6	Homozygous	Paired breakpoint		0.933333	10	0.0607996
Fvb2	3546962^3546963	Insertion	-	ATATATATATAT	No	12	Heterozygous	Self mapped		0.625	2	0.0234375
Fvb2	3554883..3554936	Deletion	CAAGGCTGCGAACGACAGTGGCGTTGTGTTTACACAGACCAACCGCGGTTCTGT	-	No	54	Homozygous	Self mapped		1	3	0.7
Fvb2	3556236..3556279	Deletion	GGATTTTATCTAGATCAAAGAGCTTAAAGGTATTAAGAATAAGA	-	No	44	Homozygous	Self mapped		1	4	0.482537
Fvb2	3557071^3557072	Insertion	-	AGCT	No	4	Homozygous	Self mapped		0.944444	6	0.634615
Fvb2	3557342..3557365	Deletion	CTGATTGAACAACATTCACTAGTA	-	No	24	Heterozygous	Self mapped		0.333333	6	0.767361
Fvb2	3557810^3557811	Insertion	-	TAAT	No	4	Homozygous	Paired breakpoint		0.849057	6	0.428571
Fvb2	3561287^3561288	Insertion	-	ATAT	No	4	Homozygous	Self mapped		0.888889	4	0.634615
Fvb2	3564797^3564798	Insertion	-	GCAT	No	4	Heterozygous	Paired breakpoint		0.75	5	0.324811
Fvb2	3617126^3617127	Insertion	-	AGTTACATTAT	No	11	Homozygous	Paired breakpoint		0.971429	15	0.260417
Fvb2	3619403^3619404	Insertion	-	TC	No	2	Homozygous	Paired breakpoint		0.896552	5	0.0120536
Fvb2	3620736..3620738	Deletion	AGG	-	No	3	Homozygous	Paired breakpoint	AGG	1	6	0.238095
Fvb2	3623822^3623823	Insertion	-	GAGAAG	No	6	Heterozygous	Paired breakpoint		0.744186	12	0.027668
Fvb2	3634325..3634361	Deletion	TACACATAGCAAATGAAACATCTAAAACTTCATGGAG	-	No	37	Homozygous	Paired breakpoint		0.931034	23	0.114008
Fvb2	3634573..3634611	Deletion	CAATACCCTAGTTATTGCTCATTCTAAACTTTCATATCT	-	No	39	Homozygous	Paired breakpoint		0.954545	18	0.31622
Fvb2	3634665..3634668	Deletion	TAGT	-	No	4	Homozygous	Paired breakpoint		1	9	0.258291
Fvb2	3638677^3638678	Insertion	-	GAAAA	No	5	Homozygous	Paired breakpoint		0.868421	10	0.141608
Fvb2	3661853..3661864	Deletion	TCGGTACAGAAA	-	No	12	Heterozygous	Self mapped		0.25	2	0.7
Fvb2	3666495^3666496	Insertion	-	AAA	No	3	Homozygous	Paired breakpoint		1	4	0.473377
Fvb2	3672247^3672248	Insertion	-	AG	No	2	Homozygous	Paired breakpoint		0.915254	4	0.75
Fvb2	3672300^3672301	Insertion	-	ATAGAACCCAGT	No	12	Homozygous	Paired breakpoint		0.944444	14	0.381944
Fvb2	3673088^3673089	Insertion	-	TCATTAGAACAGAAAGTCTAAGCGAC	No	26	Homozygous	Paired breakpoint		1	12	0.399836
Fvb2	3674754^3674755	Insertion	-	TGTTTTAAGAGAAGAAAATTAATTGCTATTAAT	No	33	Homozygous	Paired breakpoint		0.9	16	0.0436017
Fvb2	3683417^3683418	Insertion	-	AATAAT	No	6	Heterozygous	Self mapped	AAT	0.6	4	0.0979021
Fvb2	3683597..3683606	Deletion	GAAAAAAAAA	-	No	10	Homozygous	Self mapped		0.882353	9	0.29011
Fvb2	3687199^3687200	Insertion	-	GAGA	No	4	Homozygous	Paired breakpoint		0.928571	7	0.305556
Fvb2	3689268^3689269	Insertion	-	TTTTTT	No	6	Homozygous	Paired breakpoint		0.810811	12	0.00296703
Fvb2	3692370..3692373	Deletion	CAGC	-	No	4	Homozygous	Self mapped		0.846154	2	0.875
Fvb2	3698469^3698470	Insertion	-	CTGTTG	No	6	Homozygous	Paired breakpoint		0.926829	15	0.225509
Fvb2	3700424..3700425	Deletion	AA	-	No	2	Homozygous	Paired breakpoint	A	1	7	0.142857
Fvb2	3712935^3712936	Insertion	-	AAAAGCTTCAAATTGACCTTGGGT	No	24	Homozygous	Paired breakpoint		0.926829	19	0.671165
Fvb2	3743193^3743194	Insertion	-	ACAAAAGCACT	No	11	Homozygous	Paired breakpoint		0.903226	13	0.105751
Fvb2	3750030^3750031	Insertion	-	AAG	No	3	Homozygous	Paired breakpoint		0.9375	10	0.21875
Fvb2	3756535..3756565	Deletion	AGTAAACTATCAAACGCATAAAAGTGAATAG	-	No	31	Homozygous	Self mapped		0.8	2	0.166667
Fvb2	3763567^3763568	Insertion	-	GAACTATTAGGTTTACAGC	No	19	Heterozygous	Self mapped		0.526316	2	0.678571
Fvb2	3763651^3763652	Insertion	-	CAGTGGAGTTTCTTTA	No	16	Homozygous	Paired breakpoint		0.893617	18	0.379934
Fvb2	3764126..3764134	Deletion	ATAATAATA	-	No	9	Homozygous	Self mapped	AAT	1	4	0.4375
Fvb2	3778038^3778039	Insertion	-	TTTTCATGCATTATAG	No	16	Homozygous	Paired breakpoint		0.904762	16	0.226891
Fvb2	3797625..3797628	Deletion	TCTC	-	No	4	Heterozygous	Paired breakpoint	TC	0.615385	5	0.30625
Fvb2	3812019^3812020	Insertion	-	TCATGT	No	6	Homozygous	Paired breakpoint		1	15	0.268125
Fvb2	3814208^3814209	Insertion	-	AGTATA	No	6	Homozygous	Paired breakpoint		0.885714	14	0.363971
Fvb2	3816322^3816323	Insertion	-	ATAT	No	4	Homozygous	Paired breakpoint		0.956522	6	0.299145
Fvb2	3816408..3816412	Deletion	CACGC	-	No	5	Homozygous	Self mapped		1	2	0.818182
Fvb2	3822679..3822682	Deletion	ATCA	-	No	4	Homozygous	Self mapped	ATCA	1	4	0.583333
Fvb2	3822972..3823338	Deletion	GAGAGAGGATCAGAAGCGGACATCCGCACTCGGCTTAAAGTGCGGATGTCCGTCCGTTCTCCACCCTCCGGCGCCGGTGATGGCGCGCCTTCACCCCAGAAGACTCCAGCAGCGTCCCCGACAACTTTCCCTCCCCGGCGAGTTCGTTTTTTTCCAGTTTTCCGGCGAGATCGACTTTGTTTGAAGTTTTGGGTGATCTCGCTGGAAAACTGGAAAAGAACGGACTCGCCGGGGAGGGAAAGTGGTCGGGGACGCTGCTGGAGTCTTTTGGGGGTGGAGGCGCACTGTCGCCAGCGCCGGATGGTGGAGAACGGACGGACGTCCGCACTTTAAGGCCGGTGCGGACGTCCGCTCCTGATCCGGCCTG	-	No	367	Homozygous	Cross mapped breakpoints		0.952381	15	0.122672
Fvb2	3824017..3824024	Deletion	CTATTACT	-	No	8	Homozygous	Paired breakpoint	CTATTACT	1	10	0.287061
Fvb2	3824445^3824446	Insertion	-	GAGCCATATTAGTTGAGTC	No	19	Homozygous	Paired breakpoint		0.95	19	0.31141
Fvb2	3824759^3824760	Insertion	-	AACTATTACGGCATT	No	15	Homozygous	Paired breakpoint		0.930233	16	0.496205
Fvb2	3824873..3824876	Deletion	AGAC	-	No	4	Homozygous	Paired breakpoint		1	6	0.410256
Fvb2	3824913^3824914	Insertion	-	TCAC	No	4	Homozygous	Paired breakpoint		1	9	0.0878906
Fvb2	3825697..3825709	Deletion	TAGAAAGTATCTA	-	No	13	Homozygous	Paired breakpoint		1	4	0.144761
Fvb2	3825942..3825949	Deletion	GTACATGC	-	No	8	Homozygous	Paired breakpoint		1	14	0.242647
Fvb2	3826147..3826159	Deletion	TTTGATAAAAATG	-	No	13	Homozygous	Paired breakpoint		1	15	0.461349
Fvb2	3827040..3827057	Deletion	TTATTTCTCTGATACTAA	-	No	18	Homozygous	Paired breakpoint		1	10	0.211075
Fvb2	3827095^3827096	Insertion	-	TTAAATGCAGTTTACTGATGGAAA	No	24	Homozygous	Self mapped		0.857143	6	0.677083
Fvb2	3829469^3829470	Insertion	-	CAGGT	No	5	Homozygous	Paired breakpoint		1	13	0.312297
Fvb2	3832038^3832039	Insertion	-	TTACA	No	5	Homozygous	Paired breakpoint		1	10	0.146484
Fvb2	3833589^3833590	Insertion	-	ATAT	No	4	Homozygous	Paired breakpoint		0.935484	12	0.272596
Fvb2	3839529^3839530	Insertion	-	ATAAAATAAA	No	10	Heterozygous	Paired breakpoint		0.775862	17	0.0337196
Fvb2	3841043..3841045	Deletion	TTC	-	No	3	Homozygous	Paired breakpoint	TTC	0.944444	7	0.105469
Fvb2	3845363^3845364	Insertion	-	GCAGGTGCAACGCA	No	14	Homozygous	Self mapped		0.866667	10	0.642857
Fvb2	3845619^3845620	Insertion	-	GGT	No	3	Homozygous	Paired breakpoint		0.913043	5	0.0192308
Fvb2	3849853^3849854	Insertion	-	GATTTT	No	6	Homozygous	Self mapped	T	0.88	2	0.0120536
Fvb2	3873927..3873930	Deletion	TTGT	-	No	4	Homozygous	Paired breakpoint	TTGT	0.888889	5	0.1
Fvb2	3903330^3903331	Insertion	-	ATTTTCACTTTTCAATCGA	No	19	Heterozygous	Self mapped		0.666667	4	0.338622
Fvb2	3907163..3907180	Deletion	AGAATGGTATATGCCAAA	-	No	18	Homozygous	Paired breakpoint		1	15	0.374062
Fvb2	3931352^3931353	Insertion	-	CAAA	No	4	Homozygous	Paired breakpoint		0.888889	10	0.52381
Fvb2	3937581..3937588	Deletion	CATTTTGG	-	No	8	Homozygous	Paired breakpoint		1	14	0.0872516
Fvb2	3950149..3950156	Deletion	TCCTTCAG	-	No	8	Homozygous	Self mapped		1	10	0.642857
Fvb2	4007799..4007816	Deletion	TCAATGAAGTATAGTTCA	-	No	18	Homozygous	Paired breakpoint		0.944444	15	0.173278
Fvb2	4011058^4011059	Insertion	-	ACT	No	3	Heterozygous	Self mapped		0.416667	3	0.8
Fvb2	4035090^4035091	Insertion	-	TTTT	No	4	Heterozygous	Paired breakpoint		0.666667	7	0.00354251
Fvb2	4043930^4043931	Insertion	-	AAATCT	No	6	Heterozygous	Self mapped	AAATCT	0.6	5	0.182813
Fvb2	4062005..4062012	Deletion	TTTGTAGT	-	No	8	Homozygous	Paired breakpoint		1	14	0.280151
Fvb2	4084180..4084196	Deletion	TTTTCTTCCATTTTAAA	-	No	17	Homozygous	Paired breakpoint	TTTTCTTCCATTTTAAA	1	15	0.171703
Fvb2	4085311^4085312	Insertion	-	AC	No	2	Homozygous	Paired breakpoint		0.971429	4	0.46875
Fvb2	4086408^4086409	Insertion	-	AGTGT	No	5	Homozygous	Paired breakpoint		0.96	7	0.423003
Fvb2	4095046^4095047	Insertion	-	CTCTCTCTCT	No	10	Homozygous	Paired breakpoint		0.836364	18	0.0213244
Fvb2	4139144..4139160	Deletion	TCTTTCGGCTACCGGCC	-	No	17	Homozygous	Paired breakpoint		1	16	0.352941
Fvb2	4154729^4154730	Insertion	-	TATATATA	No	8	Homozygous	Self mapped		0.875	4	0.0361607
Fvb2	4155620^4155621	Insertion	-	TTG	No	3	Heterozygous	Self mapped	T	0.5	2	0.114286
Fvb2	4155643^4155644	Insertion	-	GTT	No	3	Heterozygous	Self mapped	T	0.521739	6	0.476389
Fvb2	4188224..4188232	Deletion	ATCAAACAA	-	No	9	Homozygous	Paired breakpoint		1	14	0.153383
Fvb2	4188456^4188457	Insertion	-	TT	No	2	Homozygous	Paired breakpoint		0.971429	4	0.46875
Fvb2	4208059..4208192	Deletion	AGAGGAGGAGGAGGACGGACGGACGACGACGCGCGCGCGCGAGAGAGAGAGAGAGAGAGAGAGTACGTACGTACGTACGTACGTACGTACGTACGTACGTAGTAGTAGAGAGAGAGAGNNAGAGAGAGAGAGAG	-	No	134	Homozygous	Self mapped		1	2	0.275
Fvb2	4208853^4208854	Insertion	-	TCTCGTCCA	No	9	Homozygous	Self mapped		0.8125	12	0.507018
Fvb2	4213781..4213912	Deletion	CTTTACCCGACGAAATTCTTTATTTTCGTCGGTTAAACTCTTTTGAAAATTTTGGTTGACTGCCAAAAAATTTTGGTTGAAAATTTTAAAAATTTTGAAATTTTTTTGACAATAGCCGACGAAATCATATAT	-	No	132	Heterozygous	Self mapped		0.181818	3	0.654545
Fvb2	4215730^4215731	Insertion	-	AAAAAAAAGA	No	10	Homozygous	Self mapped		1	2	0.0189394
Fvb2	4218535..4218539	Deletion	TTACT	-	No	5	Homozygous	Paired breakpoint		0.95082	13	0.409091
Fvb2	4218905..4218911	Deletion	TTTTTTT	-	No	7	Homozygous	Paired breakpoint	T	0.982759	19	0.0140571
Fvb2	4222153^4222154	Insertion	-	ACTCATATTGTATCCTTGAAGGGTTGTATCCTTGCAGATTGT	No	42	Heterozygous	Tandem duplication		0.301587	13	0.400028
Fvb2	4233621..4233634	Deletion	GTTCTTTGTAATTT	-	No	14	Homozygous	Self mapped		0.833333	5	0.30476
Fvb2	4240824^4240825	Insertion	-	TTTC	No	4	Heterozygous	Paired breakpoint		0.75	12	0.00126263
Fvb2	4248128^4248129	Insertion	-	ACTGGAGAAAAGCATAATCATCTTTTTATGAAGCTAATAGATCAATGGAGTCTGAGAGTTTT	No	62	Heterozygous	Tandem duplication		0.291139	17	0.37451
Fvb2	4254850..4254856	Deletion	TATGAGG	-	No	7	Homozygous	Self mapped	TATGAGG	0.888889	5	0.380117
Fvb2	4258436..4258442	Deletion	CAAAAAA	-	No	7	Homozygous	Self mapped		1	3	0.474725
Fvb2	4260909..4260918	Deletion	TATATATATA	-	No	10	Heterozygous	Paired breakpoint	TA	0.666667	6	0.296154
Fvb2	4280398^4280399	Insertion	-	AAA	No	3	Heterozygous	Self mapped		0.714286	2	0.5625
Fvb2	4291382..4291400	Deletion	AAGAGTTTCATTAATAAAG	-	No	19	Homozygous	Paired breakpoint	AAGAGTTTCATTAATAAAG	0.933333	10	0.0994318
Fvb2	4295503^4295504	Insertion	-	GATAAGGGCAAAGCT	No	15	Heterozygous	Self mapped	GATAAGGGCAAAGCT	0.45	6	0.525
Fvb2	4301962..4302101	Deletion	CATATAGCCGCATTATGGTGTGACGTGAGCGTTGGACGTGAGCGTAGTAGCCCTATTTGAGTGTTTAATTCATATAGGGGGTATGCACACATATTTATACACCCCTCTGTCCACCTTGATGGCGTATTGTAGCACCGTAT	-	No	140	Homozygous	Self mapped		1	2	0.896739
Fvb2	4303188^4303189	Insertion	-	TTC	No	3	Homozygous	Paired breakpoint		1	14	0.00211257
Fvb2	4305902^4305903	Insertion	-	TATATCTCTCTCTC	No	14	Homozygous	Paired breakpoint		1	7	0.00702423
Fvb2	4322254..4322270	Deletion	GAAACACAAAAACATCC	-	No	17	Homozygous	Self mapped	GAAACACAAAAACATCC	1	2	0.535714
Fvb2	4322639^4322640	Insertion	-	TTTTGCTACTGCACTCACTATACTTGTCTAATTTTGCTACT	No	41	Heterozygous	Tandem duplication		0.470588	6	0.284951
Fvb2	4326087..4326099	Deletion	TAAGTGATAGGAG	-	No	13	Homozygous	Paired breakpoint	TAAGTGATAGGAG	1	9	0.357143
Fvb2	4336967..4336988	Deletion	GATTCTGAACGTAACATAATTT	-	No	22	Heterozygous	Paired breakpoint		0.592593	10	0.328125
Fvb2	4352877^4352878	Insertion	-	AACT	No	4	Homozygous	Paired breakpoint		0.966667	9	0.369822
Fvb2	4354992..4355048	Deletion	GCACACAATCACCACAAAGGCACCATTTCGCAACAAATGCTCTCACTCACCACTAAG	-	No	57	Heterozygous	Self mapped		0.15	7	0.200735
Fvb2	4370470..4370487	Deletion	AGAGAGAGAGAGAGAGAG	-	No	18	Homozygous	Paired breakpoint	AG	0.909091	10	0.257727
Fvb2	4383554^4383555	Insertion	-	CAACTAGAGGAG	No	12	Heterozygous	Self mapped		0.333333	3	0.576786
Fvb2	4394035..4394048	Deletion	CCAACTAGGAGAAC	-	No	14	Homozygous	Paired breakpoint		1	7	0.361842
Fvb2	4395072..4395078	Deletion	TTTTTTA	-	No	7	Homozygous	Paired breakpoint	ATTTTTTT	0.97561	14	0.159413
Fvb2	4398377..4398384	Deletion	AAAGTGTC	-	No	8	Heterozygous	Paired breakpoint	AAAGTGTC	0.772727	9	0.199095
Fvb2	4398955..4398966	Deletion	TATATATATATA	-	No	12	Homozygous	Self mapped	TA	1	6	0.705882
Fvb2	4400142^4400143	Insertion	-	AA	No	2	Heterozygous	Self mapped	AG	0.76	2	0.0473485
Fvb2	4409397..4409413	Deletion	CTCTATAATCCCCGCAC	-	No	17	Homozygous	Paired breakpoint		1	10	0.193015
Fvb2	4415556^4415557	Insertion	-	GGACACGGGTGTCCGATTT	No	19	Homozygous	Paired breakpoint		0.823529	7	0.494505
Fvb2	4427922^4427923	Insertion	-	TCT	No	3	Heterozygous	Self mapped	TCT	0.730769	4	0.888889
Fvb2	4431179..4431193	Deletion	TAGAAGAATGTCACC	-	No	15	Homozygous	Paired breakpoint		1	21	0.53125
Fvb2	4432157^4432158	Insertion	-	AATCTGATCA	No	10	Heterozygous	Self mapped		0.541667	9	0.390319
Fvb2	4441692..4441709	Deletion	AAGTTCTGAGCCAATGAC	-	No	18	Homozygous	Paired breakpoint		1	8	0.227273
Fvb2	4453500..4453525	Deletion	CTTAAATATGACAAGAGAGAAAAAAG	-	No	26	Homozygous	Paired breakpoint	CTTAAATATGACAAGAGAGAAAAAAG	1	10	0.278409
Fvb2	4453792..4453799	Deletion	TAAAAATA	-	No	8	Homozygous	Paired breakpoint	TAAAAATA	0.857143	7	0.0659341
Fvb2	4455154^4455155	Insertion	-	TTACCACTAAACTAGATTTATTCTCATAGCATATGTTTACAGCATACAATATATAAAAAGGTCCCCTTGAATTGGAGGCCCTAGACCTGGGCCTTGCTTGTCTT	No	104	Heterozygous	Tandem duplication		0.4	17	0.303771
Fvb2	4456188^4456189	Insertion	-	TTTTTTTTTTTTGGGGAAAACGAGAT	No	26	Homozygous	Paired breakpoint		0.923077	4	0.274219
Fvb2	4467295^4467296	Insertion	-	AAG	No	3	Homozygous	Paired breakpoint		0.843137	10	0.0129808
Fvb2	4469574..4469642	Deletion	ATCATATTGGTATCTCATGTTTCCATCCCGACATAAGATTTGTATATATAGTCATTAAGATGACTAATT	-	No	69	Homozygous	Self mapped		1	11	0.466009
Fvb2	4492601^4492602	Insertion	-	CTT	No	3	Heterozygous	Self mapped		0.363636	4	0.291667
Fvb2	4497169^4497170	Insertion	-	AGCTATCTAGTCC	No	13	Homozygous	Paired breakpoint		1	13	0.478125
Fvb2	4512239..4512252	Deletion	ATATATATATATAT	-	No	14	Homozygous	Self mapped	AT	0.933333	3	0.705128
Fvb2	4513161^4513162	Insertion	-	TA	No	2	Homozygous	Paired breakpoint		0.875	10	0.00190476
Fvb2	4527160^4527161	Insertion	-	AATCGAAG	No	8	Homozygous	Paired breakpoint		0.941176	15	0.323867
Fvb2	4528328..4528342	Deletion	GTGTGGCTATTAAGA	-	No	15	Homozygous	Self mapped		1	8	0.708333
Fvb2	4553587^4553588	Insertion	-	TATA	No	4	Homozygous	Self mapped		0.833333	6	0.7
Fvb2	4570830..4570846	Deletion	ACAAAAGGAATACCAAC	-	No	17	Homozygous	Paired breakpoint		0.916667	7	0.227537
Fvb2	4573033..4573060	Deletion	TTTTGGTTGTCAGAGTATGATACACTAG	-	No	28	Homozygous	Paired breakpoint		1	9	0.204704
Fvb2	4582047..4582054	Deletion	CGTCTAGA	-	No	8	Homozygous	Paired breakpoint		1	15	0.229876
Fvb2	4584101^4584102	Insertion	-	AGT	No	3	Homozygous	Self mapped		0.894737	5	0.466667
Fvb2	4587307^4587308	Insertion	-	TTGTATTTGGGAGATGGATTGTCG	No	24	Homozygous	Paired breakpoint		0.909091	13	0.21293
Fvb2	4588339^4588340	Insertion	-	GTGTTGCC	No	8	Homozygous	Paired breakpoint		0.933333	12	0.319737
Fvb2	4610564^4610565	Insertion	-	CCAAAGCATCAAATAACCCTAGTTGAGAGCCAAAGC	No	36	Heterozygous	Tandem duplication		0.40625	6	0.525735
Fvb2	4613891..4613902	Deletion	ATATATATATAT	-	No	12	Heterozygous	Self mapped	AT	0.75	8	0.204545
Fvb2	4620332^4620333	Insertion	-	ATATATAT	No	8	Heterozygous	Self mapped	AT	0.5	5	0.093006
Fvb2	4620353^4620354	Insertion	-	TATATATA	No	8	Heterozygous	Self mapped		0.615385	2	0.213675
Fvb2	4624769^4624770	Insertion	-	TTTT	No	4	Heterozygous	Paired breakpoint		0.666667	6	0.176282
Fvb2	4644053^4644054	Insertion	-	ACACGGTTT	No	9	Homozygous	Self mapped		0.857143	9	0.551948
Fvb2	4645753..4645759	Deletion	CATTCTC	-	No	7	Heterozygous	Self mapped		0.378378	8	0.257353
Fvb2	4645820^4645821	Insertion	-	CAAAAGTTGAAT	No	12	Homozygous	Self mapped		1	4	0.526316
Fvb2	4651425^4651426	Insertion	-	GTGTGTGT	No	8	Heterozygous	Self mapped		0.315789	4	0.0634921
Fvb2	4665933^4665934	Insertion	-	TGTTTTTTTTTTTCCCATTCA	No	21	Homozygous	Paired breakpoint		0.952381	10	0
Fvb2	4671515..4671521	Deletion	TTCTCCG	-	No	7	Heterozygous	Self mapped	T	0.230769	2	0.0133929
Fvb2	4672626..4672631	Deletion	AAGGAT	-	No	6	Homozygous	Self mapped		0.888889	7	0.366667
Fvb2	4679332^4679333	Insertion	-	TTTTC	No	5	Homozygous	Paired breakpoint		0.868421	9	0.0661382
Fvb2	4679380^4679381	Insertion	-	TCTC	No	4	Heterozygous	Self mapped		0.7	2	0.727273
Fvb2	4714719..4714729	Deletion	TTTCAAAAATT	-	No	11	Heterozygous	Self mapped	TTTCAAAAATT	0.363636	4	0.403846
Fvb2	4724475^4724476	Insertion	-	TTC	No	3	Homozygous	Paired breakpoint		0.818966	16	0.0248037
Fvb2	4724784^4724785	Insertion	-	TATA	No	4	Heterozygous	Paired breakpoint		0.579439	17	0.334742
Fvb2	4725168^4725169	Insertion	-	TTAA	No	4	Heterozygous	Paired breakpoint		0.727941	27	0.202874
Fvb2	4746303^4746304	Insertion	-	AAAA	No	4	Homozygous	Self mapped		0.8	4	0.634615
Fvb2	4776497^4776498	Insertion	-	AAA	No	3	Homozygous	Self mapped	A	1	3	0.75
Fvb2	4824234..4824254	Deletion	GCTACAGGCACCCATCAATGA	-	No	21	Heterozygous	Self mapped		0.37037	9	0.603947
Fvb2	4832241^4832242	Insertion	-	AAAA	No	4	Heterozygous	Self mapped		0.647059	3	0.457143
Fvb2	4901280..4901310	Deletion	AAAAAAAAAAANNNNNNNNNNNNNNNNNNNN	-	No	31	Homozygous	Self mapped		1	2	0.0047619
Fvb2	4973640^4973641	Insertion	-	ATATAT	No	6	Heterozygous	Self mapped		0.470588	3	0.428571
Fvb2	5016463^5016464	Insertion	-	AAAAA	No	5	Homozygous	Paired breakpoint		0.828571	9	0.0660313
Fvb2	5036466^5036467	Insertion	-	TATA	No	4	Heterozygous	Self mapped		0.428571	2	0.327273
Fvb2	5043981..5043986	Deletion	ATATAT	-	No	6	Heterozygous	Self mapped	AT	0.647059	3	0.114286
Fvb2	5047618..5047635	Deletion	GATGACGAAGGCTTCATA	-	No	18	Homozygous	Paired breakpoint		1	8	0.151324
Fvb2	5064119^5064120	Insertion	-	ATA	No	3	Homozygous	Self mapped		1	5	0.0404595
Fvb2	5110288..5110291	Deletion	ATAT	-	No	4	Heterozygous	Self mapped	AT	0.6	2	0.428571
Fvb2	5110314..5110317	Deletion	ATAT	-	No	4	Heterozygous	Self mapped	AT	0.48	3	0.888889
Fvb2	5119306^5119307	Insertion	-	AAAATGTTTTTTTTTAAA	No	18	Homozygous	Paired breakpoint		0.970588	16	0.00877999
Fvb2	5161906^5161907	Insertion	-	TATA	No	4	Heterozygous	Self mapped	TA	0.678571	4	0.606061
Fvb2	5300948^5300949	Insertion	-	TATATATA	No	8	Homozygous	Self mapped	TA	1	2	0.0361607
Fvb2	5306810^5306811	Insertion	-	A	No	1	Heterozygous	Self mapped	A	0.55	2	0.0047619
Fvb2	5351020^5351021	Insertion	-	AA	No	2	Homozygous	Paired breakpoint		0.807018	4	0.25
Fvb2	5355555^5355556	Insertion	-	GTTTTC	No	6	Homozygous	Self mapped		0.8	3	0.554348
Fvb2	5382144..5382224	Deletion	AAACCTTAAAACCTTAGTGTTTTGTCAGATTTGTCGGGGTGTCGTACACCAAAAAAAAAAANNNNNNNNNNNNNNNNNNNN	-	No	81	Homozygous	Self mapped		1	9	0.00069585
Fvb2	5382202..5382273	Deletion	AAANNNNNNNNNNNNNNNNNNNNAAAACCTTAAACCTTGTGTTTTGTCAGATTTGTCGGGGTGTCGTACACC	-	No	72	Homozygous	Self mapped		0.916667	6	0.198065
Fvb2	5400807..5400812	Deletion	GAAGAG	-	No	6	Homozygous	Self mapped		0.875	3	0.0241071
Fvb2	5402308^5402309	Insertion	-	AA	No	2	Homozygous	Paired breakpoint		0.828571	4	0.5625
Fvb2	5456060^5456061	Insertion	-	TTTCTTATCC	No	10	Heterozygous	Paired breakpoint		0.692308	31	0.0627298
Fvb2	5456679..5456703	Deletion	AAAATTGCAATCCCAAATGATGATT	-	No	25	Heterozygous	Paired breakpoint		0.55	21	0.505102
Fvb2	5501931^5501932	Insertion	-	TTT	No	3	Homozygous	Self mapped		0.8125	2	0.0104895
Fvb2	5568997^5568998	Insertion	-	TT	No	2	Homozygous	Paired breakpoint		0.894737	6	0.164547
Fvb2	5577471^5577472	Insertion	-	GTTCCTCTCT	No	10	Heterozygous	Self mapped		0.142857	2	0.480655
Fvb2	5585423^5585424	Insertion	-	TTTT	No	4	Heterozygous	Self mapped		0.611111	4	0.466667
Fvb2	5587683^5587684	Insertion	-	TT	No	2	Homozygous	Paired breakpoint		0.90625	10	0.390625
Fvb2	5602325^5602326	Insertion	-	TTCCTTTTTCCGGTT	No	15	Heterozygous	Paired breakpoint		0.46875	12	0.13543
Fvb2	5602885..5602900	Deletion	CTTGTCTGGAGGACGG	-	No	16	Heterozygous	Self mapped		0.5	12	0.6375
Fvb2	5765967^5765968	Insertion	-	TCGTT	No	5	Heterozygous	Self mapped		0.120879	7	0.308772
Fvb2	5781530..5781568	Deletion	AACAACCGTTACGGTGGAACAGTATCACCTTGTCGGCAA	-	No	39	Heterozygous	Paired breakpoint		0.259259	11	0.188734
Fvb2	5859206^5859207	Insertion	-	TAA	No	3	Heterozygous	Self mapped	T	0.666667	3	0.257143
Fvb2	5932153^5932154	Insertion	-	AGCAC	No	5	Heterozygous	Self mapped		0.23913	5	0.527473
Fvb2	5939314^5939315	Insertion	-	TTTTTTTTT	No	9	Heterozygous	Paired breakpoint		0.64	4	1.25976e-05
Fvb2	6017114..6017225	Deletion	GACTTATGCCTCCCGGTCAAATACATATCCCGTTCGATGTTACTCGGGATTTTAATAACTTATGCCTCTCGGTCAAATACATATCTCGCTCGATGTTACTCGGGATTTTAAT	-	No	112	Heterozygous	Self mapped		0.387097	4	0.681818
Fvb2	6039405^6039406	Insertion	-	TTTTTT	No	6	Heterozygous	Self mapped		0.733333	2	0.160714
Fvb2	6073167^6073168	Insertion	-	ATAT	No	4	Heterozygous	Self mapped		0.56	7	0.429545
Fvb2	6112026^6112027	Insertion	-	GCACTCA	No	7	Homozygous	Paired breakpoint		0.864865	15	0.377232
Fvb2	6113541^6113542	Insertion	-	TATATATA	No	8	Heterozygous	Self mapped	TA	0.666667	4	0.0530303
Fvb2	6119888^6119889	Insertion	-	ATGATGAGTATAT	No	13	Homozygous	Paired breakpoint		0.914634	31	0.0740799
Fvb2	6127326^6127327	Insertion	-	TCTTTTGT	No	8	Homozygous	Paired breakpoint		1	10	0.110465
Fvb2	6137661..6137672	Deletion	AGTAGCAGTAGC	-	No	12	Heterozygous	Paired breakpoint	AGTAGC	0.733333	8	0.634615
Fvb2	6137946..6137955	Deletion	AGAGAGAGAG	-	No	10	Heterozygous	Self mapped	GA	0.62069	3	0.818182
Fvb2	6139699..6139712	Deletion	AGGTAAACAGCTAA	-	No	14	Homozygous	Paired breakpoint		1	13	0.488281
Fvb2	6144950..6144956	Deletion	TGTTCAC	-	No	7	Homozygous	Paired breakpoint		1	11	0.280135
Fvb2	6149984..6150093	Deletion	ATCAATGATTAATACTTTTGATCAGGACACACGAATTGGTTAGGGTAAACAAAGCTAAATTGGGCAAAACGAATAAAAGAGTTTTTGCCTGTTAAGGTATGTAGGGGTGG	-	No	110	Homozygous	Self mapped		1	2	0.692308
Fvb2	6149985..6150094	Deletion	TCAATGATTAATACTTTTGATCAGGACACACGAATTGGTTAGGGTAAACAAAGCTAAATTGGGCAAAACGAATAAAAGAGTTTTTGCCTGTTAAGGTATGTAGGGGTGGA	-	No	110	Homozygous	Self mapped		0.8	8	0.348499
Fvb2	6155853..6155869	Deletion	TCATGACAAGAACCAAA	-	No	17	Heterozygous	Self mapped		0.75	2	0.397727
Fvb2	6157123^6157124	Insertion	-	ATAT	No	4	Homozygous	Paired breakpoint		0.934783	7	0.148689
Fvb2	6162226..6162237	Deletion	TGAAATTTTGTA	-	No	12	Homozygous	Self mapped		0.980422	81	0.475329
Fvb2	6172734..6172739	Deletion	ATATAT	-	No	6	Homozygous	Paired breakpoint	AT	1	9	0.077708
Fvb2	6175471^6175472	Insertion	-	TTGTG	No	5	Homozygous	Paired breakpoint		1	14	0.206801
Fvb2	6178353^6178354	Insertion	-	TG	No	2	Heterozygous	Paired breakpoint		0.761905	6	0.0152972
[truncated: 9,741 more rows]

## Sheet: Rügen F7-4 Indels list
Chromosome	Region	Type	Reference	Allele	Reference allele	Length	Zygosity	Evidence	Repeat	Variant ratio	# Reads	Sequence complexity
[truncated: 11,030 more rows]

[truncated: 5 more sheets: InDels common all 3 accessions, H4 and YW common InDels, H4 and Rü common InDels, YW and Rü common indels, Notes]
