# Supplementary material for: Genome-scale DNA variant analysis and functional validation of a SNP underlying yellow fruit color in wild strawberry
Source: Sci Rep. 2016 Jul 5;6:29017. doi: 10.1038/srep29017 (PMC4932534; doi:10.1038/srep29017)
Supplement: Supplementary Dataset S5 [file srep29017-s6.xls]

## Sheet: H4 F7-3 Structural Variants
				Note: For insertions inferred from "close breakpoints," the length of variants could not be determined and is reported as 0
Chromosome	Region	Name	Evidence	Length	Reference sequence	Variant sequence	Repeat	Variant ratio	# Signatures	Left breakpoints	Right breakpoints	Mapping scores fraction	# Reads	Sequence complexity	Split group
FvbUn	37016..37215	Replacement	Paired breakpoint	200	TTACACTAGCAACGTATTAACAAGTATTGCTCTGTAAAAAACATATGGAGTTATTTAAAAAATTAACTAAAGTGTAAGCCAAGAGGCAAGAGAAAAGTCAGCCTGAGGCCCAACAAAAGAAGTTTGCACTCAAACCCCTTAACGCACTACTACACCCACGCAACAGCTGCCACGACACACCACGCTAGAGCCGAAAGAAT	AAAAAATACACAAGCAACGTATTAACAAGTATTGCTCTGTAAAAAACATATGGAGTTATTTAAAAAATTAACTAAAGTGTAAGCCAAGAGGCAAGAGAAAAGTCAGCCTGAGGCCCAACAAAAGAAGTTTGCACTCAAACCCCTTAACGCACTACTACACCCACGCAACAGCTGCCACGACACACCACG		0.85	2	36999	37015		5	0.0429437
FvbUn	49737..>49836	Deletion	Cross mapped breakpoints	310024	GGGGGCAGTAAACTTCCACTGGGTTTAATAGGGTTCAATGAAGTTGTTTATTAGGATAAGAATGGGTATCTGTTGTGTATAATTGGCATGATTGGTGATGGGAGTGAACAGGTCATCAATTTCGTCATTGATGACCTGTTCACTCCCATCACCAACACGAAGTAGAAACTCTGCAAATTGGTGGTCATTTATGGATCTCANNNNNTATCACCTAGATCATTATTGTTTTGTGGGGAAACATGTGGAGGAGGAGAAGCATCTGGAGGTGGAGGAGGAAACTGTGGAGGAGGAGGAGGTGGCGTACCTAGGTGCTCATATAAGGCTGCAACTTGGGACTGCACAGCACTATACATAGACTTAGCACGCAAAGCACGCTAAGTAAACTTCTACTGTTCTACT…			0.242424	2	359760	49736	0.69,0.84	13	0.224675	1
FvbUn	84067..84266	Replacement	Paired breakpoint	234	GTTGTATTTTCATTTTCAAATGAGAGAAAAATGTGTTCGGTGAGACATTTCTAAAAATATTGAAAATAAAAAATGAAAATATTTTCAATTTTTATAAAAAAAAACTAAAAACATTAATTTGACGTTTTCACTTTTTCATTTTCCTAATTTAGAAAATATCACAATAAATTACTGAATACCTTTCCAAAATAGAAAATAAA	ACTTTTTACCCCTTATGAAATCTAAGATGATGTTTTCGGTAACGTTTTCATGGTTGTATTTTCATTTTCAAATGAGAGAAAAATGTGTTCGGTGAGACATTTCTAAAAATATTGAAAATAAAAAATGAAAATATTTTCAATTTTTATAAAAAAAAACTAAAAACATTAATTTGACGTTTTCACTTTTTCATTTTCCTAATTTAGAAAATATCACAATAAATTACTGAATACCTT		0.15	2	84048	84066		5	0.12076
FvbUn	131172^131189	Insertion	Close breakpoints	0				0.173913	2	131172	131188		5	0.120501
FvbUn	147240..147439	Replacement	Paired breakpoint	200	GTAGCTATGCATCGGAAATGAGCAAAGATTGATTCATCTCAGTGAAAAAAATAGATAACTCCACGTCATCCCAACTCCATGACCAGGGACAGAAGAGGAATTCCACATTCCAGTGGATAAAATCACAGCAAGCAACACACACTCACAGCAGAGCTCCAATTCTTTAGAGTGAGAGAGACTCAGACTCAGAGAAATGGCAG	AAAAAAAAGTAGCTATGCATCGGAAATGAGCAAAGATTGATTCATCTCAGTGAAAAAAATAGATAACTCCACGTCATCCCAACTCCATGACCAGGGACAGAAGAGGAATTCCACATTCCAGTGGATAAAATCACAGCAAGCAACACACACTCACAGCAGAGCTCCAATTCTTTAGAGTGAGAGAGACTCAGAC		0.59375	2	147224	147239		5	0.0180599
FvbUn	157168..>157267	Complex	Cross mapped breakpoints (invalid orientation)	562827				0.470588	2		157167,719994	0.59,0.75	6	0.181587	6
FvbUn	158140..158346	Complex	Multiple breakpoints	207				0.654645	4	158139,158139	158345,158346	0.7,0.7,0.79,0.92	36	0.0808543
FvbUn	158301..158346	Complex	Multiple breakpoints	46				0.55162	4	158300,158300	158345,158346	0.79,0.92,1.0,1.0	34	0.0979853
FvbUn	190366..190565	Replacement	Paired breakpoint	200	GGTGTTGATCCAAGAAACTATACTAAACCAAAGTAGGCCGAAGCAAGTGGCTCTTTCAATACCAAACTACCAGACTTAAGTAAATCAAAATTTTAAATGCAGCCGGTCACATAATATTGCAGGGAACAGAAATGTTTAACCAATTGACTAACAATATGAAAGAGACATCAATTAATTATTAGGAAAAGTTACAAAAGTTT	TTTGGGTTTTGATCCAAGAAACTATACTAAACCAAAGTAGGCCGAAGCAAGTGGCTCTTTCAATACCAAACTACCAGACTTAAGTAAATCAAAATTTTAAATGCAGCCGGTCACATAATATTGCAGGGAACAGAAATGTTTAACCAATTGACTAACAATATGAAAGAGACATCAATTAATTATTAGGAAAA		0.74359	2	190352	190365		8	0.0696429
FvbUn	200281..200480	Replacement	Paired breakpoint	200	AAGAAGAAACAAACTTTATAGATCAAAGCCTCTAGGGCATACAAAGTTTACAATATCAAATAACAAGCCTCACTAAGAATCACATCATTCCAACACAAATTAGAACCGGTAAAATGACCAAGATTAGCAATAGCATCATCCACAAAATTGGCCTCACGAAAAACATGTCTAAAGCTAATGAAATCAAAACTAGATGCTCT	TTAAAAAGAAACAAACTTTATAGATCAAAGCCTCTAGGGCATACAAAGTTTACAATATCAAATAACAAGCCTCACTAAGAATCACATCATTCCAACACAAATTAGAACCGGTAAAATGACCAAGATTAGCAATAGCATCATCCACAAAATTGGCCTCACGAAAAACATGTCTAAAGCTAATGAAATCA		0.785714	2	200266	200280		6	0.05625
FvbUn	209341^209357	Insertion	Close breakpoints	0				0.643564	2	209341	209356		121	0.455221
FvbUn	211375..211381	Replacement	Paired breakpoint	7	TAGTTTA	AGTTT		1	2	211381	211374		5	0.3125
FvbUn	222243^222255	Insertion	Close breakpoints	0				0.783784	2	222243	222254		7	0.0608391
FvbUn	225453^225456	Insertion	Close breakpoints	0				0.552632	2	225453	225455		27	0.0814337
FvbUn	225580^225598	Insertion	Close breakpoints	0				0.604167	2	225597	225580		20	0.152344
FvbUn	225618..225640	Replacement	Paired breakpoint	23	AAAATACTATTCCGTCGCCTAAA	GGAATCACCTAAG		0.375	2	225640	225617		12	0.625228
FvbUn	241555..241575	Replacement	Paired breakpoint	21	ANNNNNNNNNNNNNNNNNNNN	GGGGA		1	2	241575	241554		4	7.05463e-06
FvbUn	261500..261699	Replacement	Paired breakpoint	200	GTTTGTGAACCTTGCTTTTGCTAGGATGGCAGTTGCCTTTTGTATCTCTTATGTTGTTTGCAGTCCTAGGTTCTTTTAAGTTTCTATTAGGACATCTAGGCTTATAAGAGGGCTTTTCTTTCGGTTCTGAGATGGGCTAGGCCTATTCTCTCATAGACCCATGTGAGGGTTATTTTTTTGAGAGGAAGAGGGGGGAGACT	ATATGTGAACCTTGCTTTTGCTAGGATGGCAGTTGCCTTTTGTATCTCTTATGTTGTTTGCAGTCCTAGGTTCTTTTAAGTTTCTATTAGGACATCTAGGCTTATAAGAGGGCTTTTCTTTCGGTTCTGAGATGGGCTAGGCCTATTCTCTCATAGACCCATGTGAGGGTTATTTTTTTGAGAGG		0.231362	2	261484	261499		6	0.409091
FvbUn	354519..354531	Replacement	Paired breakpoint	13	TATTTTAGTGGTT	CATTCCTGTGGTG		0.244898	2	354531	354518		15	0.284929
FvbUn	354630..354639	Replacement	Paired breakpoint	10	CAAGATAGTT	GAAGACAGCC		0.329787	2	354639	354629		15	0.35
FvbUn	<359661..359760	Deletion	Cross mapped breakpoints	310024	GGGGGCAGTAAACTTCCACTGGGTTTAATAGGGTTCAATGAAGTTGTTTATTAGGATAAGAATGGGTATCTGTTGTGTATAATTGGCATGATTGGTGATGGGAGTGAACAGGTCATCAATTTCGTCATTGATGACCTGTTCACTCCCATCACCAACACGAAGTAGAAACTCTGCAAATTGGTGGTCATTTATGGATCTCANNNNNTATCACCTAGATCATTATTGTTTTGTGGGGAAACATGTGGAGGAGGAGAAGCATCTGGAGGTGGAGGAGGAAACTGTGGAGGAGGAGGAGGTGGCGTACCTAGGTGCTCATATAAGGCTGCAACTTGGGACTGCACAGCACTATACATAGACTTAGCACGCAAAGCACGCTAAGTAAACTTCTACTGTTCTACT…			0.242424	2	359760	49736	0.69,0.84	13	0.224675	1
FvbUn	365749^365766	Insertion	Close breakpoints	0				0.625	2	365749	365765		4	0.00736178
FvbUn	375334^375348	Insertion	Close breakpoints	0				0.702703	2	375334	375347		10	0.0283223
FvbUn	404730^404789	Insertion	Close breakpoints	0				0.584289	2	404730	404788		110	0.072314
FvbUn	411516^411522	Insertion	Close breakpoints	0				0.324176	2	411516	411521		14	0.516746
FvbUn	412607^412619	Insertion	Close breakpoints	0				0.597826	2	412607	412618		16	0.00365217
FvbUn	430506..>430605	Complex	Multiple breakpoints	1141357				1.4787	4	1262819	430505,1262795,1571886	0.46,0.53,0.55,0.63	119	0.00192189	5
FvbUn	430531..430730	Replacement	Paired breakpoint	247	GTGCGGGAAACATGTACTCCTGATGATGAATTCTGGAGGTTCCTCCCAGAATTTAATTACCTCCTTTTACCATTAATTCCATTGGCATCGATCTCAAAACAAATAATGATTTTAGGTTTACCTTTTGGACCACGAGTAATACCATCAAGCATTAAATCACCCAGCAATTTATTGTTTTTGGCTATTTTTTCTTCGCCCTC	TTGCGGGAAGCAACTCTTTAGAGCACCCTGGGGTGCGCAAGAGACTATTTTTTTTTTTTCGATCGGGACAAAACCCCCAGGGTGCGGGAAACATGTACTCCTGATGATGAATTCTGGAGGTTCCTCCCAGAATTTAATTACCTCCTTTTACCATTAATTCCATTGGCATCGATCTCAAAACAAATAATGATTTTAGGTTTACCTTTTGGACCACGAGTAATACCATCAAGCATTAAATCACCCAGCA		0.888665	2	430496	430530		1724	0.572676
FvbUn	534201^534221	Insertion	Close breakpoints	0				0.444444	2	534201	534220		25	0.0950745
FvbUn	555592..>555691	Insertion	Tandem duplication	1016295		AAAAAAAAAAAAAAAGCAACCTGCCAGACAACAGCCATAAAATTTCATAACTTTATTACCTTACCACTAAGACACCTGGGGGCTAAATGATCGTGATCTGGTTCATAGCCACAACCTTCATTCACCTTGATTTGTTGCTGGCATCTAGTCTCCATCTTCATCTATTGGCAGTCCTATTTCTTAAAAAAAAAAAAAAAAAANNNNNGAATTACTCTTTAACTTTTCTTGACCAGTAATCTTGGGCCTTCGCCCGACCTTTCTCCTCACTTGAATTTCCCATTATGGTTTTTGCATGATTCTATTATTTAACATTGAGGACAATGTTAAGTTCAAATGTGGGGGTGAGCTTTGTCAAACCTTTCTTGTTCTTTTTCTGTGCTATTTTATTTCCTTTTTTTT…		0.727273	2	555591	1571886	0.46,0.61	7	0.0299901	2
FvbUn	562059..>562158	Deletion	Cross mapped breakpoints	727223	CTTTTATGTTAATTACTATAGTTTAACATCAAAATGAAATATGTCTTTGCCTCGTTCAGTACCTTCAGTTTCGGTTGTTTTAAAGGTTTTGTTTTATAATCTTATTTTGTCATCGAAAAAACATGAAAGATTTCCTGTTTATTGAAAAAACATGGACGATAATGTATGAGTATGACTTCACGTTTTTCCCTAGAATGACGNNNNNCCTTGTGATCTATAATCATATGAAGGCCTAAAGCTCCTCACCTTATTTTGATATCATGTACTCATACAATTAAAGGAGACAAACAAGACTTAACATATTTGGGGAAGTTAACCAGACTATAAGGTCTATATTTTCTTCATTTATGGAACCATTTCCATTGTAAAATTTATTTATTTTCGTTTTTTACAATTTTC…			0.425532	2	1289281	562058	0.52,0.81	9	0.248666	3
FvbUn	641160..>641259	Complex	Multiple breakpoints	542987				0.277406	4	641159	641177,1184146,1184146	0.81,0.83,1.0,1.0	17	0.0498703	4
FvbUn	644997..645196	Replacement	Paired breakpoint	200	GTGAAATATGTCAGTTTCTCTACCAGGATTGTGCGAAGCTGTGATTAGGAGTTGAAGCATATTTCCGTCATGCAAAGACGAAGGTATGTTGCTACTCTATTGATACCAATTGTTGTTTGTCCATTTGTCTAAATATACTGCATAATATGACAGCTTCAAATGAAAAGGGTTGGATGCATTAACCCGAGCCATGATAAAAA	TTTTTTGAAATATTTCAGTTTCTCTACCAGGATTGTGCGAAGCTGTGATTAGGAGTTGAAGCATATTTCCGTCATGCAAAGACGAAGGTATGTTGCTACTCTATTGATACCAATTGTTGTTTGTCCATTTGTCTAAATATACTGCATAATATGACAGCTTCAAATGAAAAGGGTTGGATGCATTAACCCGAG		0.678571	2	644984	644996		10	0.158332
FvbUn	660390^660404	Insertion	Close breakpoints	0				0.621951	2	660403	660390		25	0.205145
FvbUn	666754..666770	Replacement	Paired breakpoint	19	TCTGCACATAGTTTATA	CCTGCACACAGTTTTTAAC		0.669456	2	666770	666753		16	0.220588
FvbUn	668663..668664	Replacement	Paired breakpoint	6	GG	TGGTTT		1	2	668664	668670		4	0.288462
FvbUn	677706..677905	Replacement	Paired breakpoint	200	CCAGTTATCCCAAGGGTGTAGTTTCATGGAGGACCATAAAGTTACACAATTTGCATCTGATTTCCTAGTACTTTGAGTTGTGAGGGAAAACCAGGAGCAGTTTTTTTAATTGTTTTTTTGTTTTTTTTTTTTGTTTTTTTTTTTGGTTTTTTAACTTTTTGTTGGGAAATTTTCAAATTCTATTGTAAGTCTAGTTTTTT	TTTTCCTAGTTTTCCCAAGGGTGTAGTTTCATGGAGGACCATAAAGTTACACAATTTGCATCTGATTTCCTAGTACTTTGAGTTGTGAGGGAAAACCAGGAGCAGTTTTTTTAATTGTTTTTTTGTTTTTTTTTTTTGTTTTTTTTTTTGGTTTTTTAACTTTTTGTTGGGAAATTTTCAAATTCTATTGTA		0.680851	2	677692	677705		11	0.125355
FvbUn	682187^682202	Insertion	Close breakpoints	0				0.8	2	682187	682201		13	0.00555742
FvbUn	complement(719263..719354)	Complex	Cross mapped breakpoints (invalid orientation)	92				0.45614	2		719262,719354	0.52,0.72	14	0.0258303
FvbUn	<719895..719994	Complex	Cross mapped breakpoints (invalid orientation)	562827				0.470588	2		157167,719994	0.59,0.75	6	0.181587	6
FvbUn	723921^723940	Insertion	Close breakpoints	0				0.919037	2	723921	723939		325	0.483421
FvbUn	729708..729907	Replacement	Paired breakpoint	231	ATGGTCTGAAATCACTAGTAAGTCTTTGTATTTCAATTGTTGGTCGGTGTAGATTTTGTTGAAGTAAATTGTAACTTGTAAGCTCTAGCGTCTAGGTGTATTGTTGACACAACCACCAGGTCAAAAGTCAGCTTGATTAATATTCAGCTTGATTAATATTCAGTGTATCTTTTGTGAGTTTGATTGCAGAAAGAAAACAA	TTTTTGGGTTTAAAATCCCAAGTAGTTTTTTTTTTTTTTTTTTTTTTATGGTCTGAAATCACTAGTAAGTCTTTGTATTTCAATTGTTGGTCGGTGTAGATTTTGTTGAAGTAAATTGTAACTTGTAAGCTCTAGCGTCTAGGTGTATTGTTGACACAACCACCAGGTCAAAAGTCAGCTTGATTAATATTCAGCTTGATTAATATTCAGTGTATCTTTTGTGAGTTTGAT		0.5	2	729691	729707		10	0.12851
FvbUn	731924^731937	Insertion	Close breakpoints	0				0.737705	2	731924	731936		14	7.74866e-05
FvbUn	757065^757078	Insertion	Close breakpoints	0				0.653846	2	757065	757077		5	0.116245
FvbUn	758424^758440	Insertion	Close breakpoints	0				0.615385	2	758424	758439		5	1.8211e-06
FvbUn	777689^777702	Insertion	Close breakpoints	0				0.82	2	777689	777701		12	0.375
FvbUn	820597^820627	Insertion	Close breakpoints	0				0.848739	2	820597	820626		48	0.0105363
FvbUn	821391..821425	Replacement	Paired breakpoint	35	TAAATTCTAAGTTTGTAACGACCTCGATCAATTGC	GAAATTGCAACCTCAATTG		0.303797	2	821425	821390		18	0.224267
FvbUn	830629^830641	Insertion	Close breakpoints	0				0.76	2	830629	830640		5	0.0224669
FvbUn	855295..855297	Replacement	Paired breakpoint	6	TTG	GTTTTT		0.833333	2	855297	855294		9	0.0484848
FvbUn	856538^856551	Insertion	Close breakpoints	0				0.851064	2	856538	856550		9	0.0675551
FvbUn	859645..859654	Replacement	Paired breakpoint	10	CAAGTAACGG	AAAGTAACGA		0.391915	2	859654	859644		80	0.435556
FvbUn	894794^894811	Insertion	Close breakpoints	0				0.5	2	894794	894810		19	0.0505229
FvbUn	898061	Replacement	Paired breakpoint	3	C	TTT		0.826667	2	898051	898060		11	0.0141723
FvbUn	948910..949108	Replacement	Paired breakpoint	199	CAAACAAGAAGCTTTTGATAAAAATAAAAAAACAACAAGAAGCCGGAATAATTATGTGTATGATGCCCTTGTGATATTTGAGACTTAAGTTGTTTTCTTTCCTTTTTAGTAAATGCATGAGTTTCAATAGGAAACGAATTATTTCCTCTTCGTTATATTTCAAATGAAAAATAGTAATCATAAATTATGATTATGTCTT	AAAAAAAACAAGAAGCTTTTGATAAAAATAAAAAAACAACAAGAAGCCGGAATAATTATGTGTATGATGCCCTTGTGATATTTGAGACTTAAGTTGTTTTCTTTCCTTTTTAGTAAATGCATGAGTTTCAATAGGAAACGAATTATTTCCTCTTCGTTATATTTCAAATGAAAAATAGTAATCATAAATTA		1	2	948897	948909		5	0.000713869
FvbUn	958471^958487	Insertion	Close breakpoints	0				0.360656	2	958471	958486		19	0.152462
FvbUn	972623^972644	Insertion	Close breakpoints	0				0.875	2	972643	972623		9	0.264572
FvbUn	1016978^1016996	Insertion	Close breakpoints	0				0.48	2	1016978	1016995		9	0.0489752
FvbUn	1061612..1061811	Replacement	Paired breakpoint	220	CAAACATATCTTCAAAAGAGATGAAATCTTTGATACAACATGTTATATACATATGAAAAAATGCACCCTCCTCGTCGAGGAACATAAATTGGTGATTCTAAATATGTGGGGCAATACATCAAATACCTTAAGAACACGAATGACATTCGGAATCATATAGCACATCAAGCCAACTAGCTAGGTCTCATTTCATTACCGAA	AAAAAAAATATTCCCCAAAAAAAAAAAAAAAAAAAAAACAAACATATCTTCAAAAGAGATGAAATCTTTGATACAACATGTTATATACATATGAAAAAATGCACCCTCCTCGTCGAGGAACATAAATTGGTGATTCTAAATATGTGGGGCAATACATCAAATACCTTAAGAACACGAATGACATTCGGAATCATATAGCACATCAAGCCAACTAGCTAGG		0.465116	2	1061593	1061611		6	0.00339089
FvbUn	1076469..1076474	Replacement	Paired breakpoint	6	CTACAG	AA		0.616438	2	1076474	1076468		7	0.761905
FvbUn	1076720..1076725	Replacement	Paired breakpoint	6	TAAACT	AAACC		0.57764	2	1076725	1076718		7	0.334821
FvbUn	1076937..1077133	Complex	Multiple breakpoints	197				0.787282	4	1076936,1077066,1077066,1077133		0.75,0.78,0.85,0.85	36	0.0919556
FvbUn	1076972..1076975	Replacement	Paired breakpoint	4	TCAT	CAC		0.727273	2	1076975	1076971		8	0.75
FvbUn	1077119..1077145	Replacement	Paired breakpoint	27	CGTTAAACGTTAAACGTTAAGAATTAA	AGTTAAGAATTAG		0.520548	2	1077133	1077118		25	0.248605
FvbUn	<1184047..1184146	Complex	Multiple breakpoints	542987				0.277406	4	641159	641177,1184146,1184146	0.81,0.83,1.0,1.0	17	0.0498703	4
FvbUn	1184344..1184360	Replacement	Paired breakpoint	22	TGATTTTCATGGAAAAC	CGATTGGATTTTCATAGAAAAA		0.522388	2	1184360	1184343		7	0.167154
FvbUn	1185818..1185820	Replacement	Paired breakpoint	5	TGA	AATGT	ATG	0.756098	2	1185808	1185817		4	0.46875
FvbUn	1186629^1186648	Insertion	Close breakpoints	0				0.336245	2	1186629	1186647		44	0.439848
FvbUn	1221962..1221968	Replacement	Paired breakpoint	7	AAACCAC	CCAAA		1	2	1221968	1221961		5	0.0062779
FvbUn	<1262696..1262795	Complex	Multiple breakpoints	1141357				1.4787	4	1262819	430505,1262795,1571886	0.46,0.53,0.55,0.63	119	0.00192189	5
FvbUn	1262820..>1262919	Complex	Multiple breakpoints	1141357				1.4787	4	1262819	430505,1262795,1571886	0.46,0.53,0.55,0.63	119	0.00192189	5
FvbUn	<1289182..1289281	Deletion	Cross mapped breakpoints	727223	CTTTTATGTTAATTACTATAGTTTAACATCAAAATGAAATATGTCTTTGCCTCGTTCAGTACCTTCAGTTTCGGTTGTTTTAAAGGTTTTGTTTTATAATCTTATTTTGTCATCGAAAAAACATGAAAGATTTCCTGTTTATTGAAAAAACATGGACGATAATGTATGAGTATGACTTCACGTTTTTCCCTAGAATGACGNNNNNCCTTGTGATCTATAATCATATGAAGGCCTAAAGCTCCTCACCTTATTTTGATATCATGTACTCATACAATTAAAGGAGACAAACAAGACTTAACATATTTGGGGAAGTTAACCAGACTATAAGGTCTATATTTTCTTCATTTATGGAACCATTTCCATTGTAAAATTTATTTATTTTCGTTTTTTACAATTTTC…			0.425532	2	1289281	562058	0.52,0.81	9	0.248666	3
FvbUn	1327736^1327757	Insertion	Close breakpoints	0				1	2	1327756	1327736		11	9.81162e-05
FvbUn	1359049^1359067	Insertion	Close breakpoints	0				0.122449	2	1359049	1359066		6	0.271518
FvbUn	1376568..1376767	Replacement	Paired breakpoint	242	CCACAACTAACAGGTATATACATCTGTATATGCTGTGAATTTATTCCAATTACTAATGACTACAAAATGTTACTCTCCATGCAATGTTCTATGGCTCACGGTTTTTTTTTTCCATAAACAAAGAAAAAAAACAAAAACATACAAAAGATAAATCGTCCCTGACGGTTGCAAATACCACACCACACTATTACTCATGAACC	ACATTTTTACATGCTTGGGTGTATTGTTCTTTATGAATTTAATTATACTTTTCCAGTTTTCCACAACTAACAGGTATATACATCTGTATATGCTGTGAATTTATTCCAATTACTAATGACTACAAAATGTTACTCTCCATGCAATGTTCTATGGCTCACGGTTTTTTTTTTCCATAAACAAAGAAAAAAAACAAAAACATACAAAAGATAAATCGTCCCTGACGGTTGCAAATACCACACCA		0.385965	2	1376549	1376567		18	0.137601
FvbUn	1384384^1384400	Insertion	Close breakpoints	0				0.407407	2	1384384	1384399		21	0.158885
FvbUn	1420899^1420919	Insertion	Close breakpoints	0				0.931868	2	1420899	1420918		791	0.30842
FvbUn	1423389..1423393	Replacement	Paired breakpoint	7	ACCAT	GCCATTA		1	2	1423392	1423388		5	0.0839161
FvbUn	1438124..1438125	Replacement	Paired breakpoint	10	GG	AAAAGAAAAA		1	2	1438125	1438123		12	0.000181729
FvbUn	complement(1453136..1453317)	Complex	Cross mapped breakpoints (invalid orientation)	182				0.623188	2	1453135,1453317		0.72,0.83	10	0.111681
FvbUn	1453164..1453166	Replacement	Paired breakpoint	4	ATC	CGGT		0.592593	2	1453166	1453163		19	0.654545
FvbUn	1453286^1453318	Insertion	Close breakpoints	0				0.783333	2	1453317	1453286		12	0.0808547
FvbUn	1453444..1453471	Replacement	Paired breakpoint	28	ACGTATATATATATATATATTTTGTTGA	GCGTGTATATATATTTGGTTGG		0.462963	2	1453454	1453443		12	0.317241
FvbUn	1455064..1455090	Replacement	Paired breakpoint	27	ATTTGTGTTTAGCGATTTTGTCACTTC	TCACTTA		0.662338	2	1455057	1455063		36	0.447379
FvbUn	1455122..1455125	Replacement	Paired breakpoint	17	CCAC	AGGTTGTTTATGCTCAT		0.680851	2	1455125	1455121		62	0.369079
FvbUn	1455189..1455190	Replacement	Paired breakpoint	2	AA	CG	A	0.227679	2	1455190	1455188		13	0.75
FvbUn	1459885..1459892	Replacement	Paired breakpoint	8	CCGACTAC	TCGACTAT		0.375	2	1459892	1459884		9	0.875
FvbUn	1473928^1473956	Insertion	Close breakpoints	0				0.385965	2	1473928	1473955		8	0.146582
FvbUn	1518889^1518911	Insertion	Close breakpoints	0				0.403846	2	1518889	1518910		6	0.358852
FvbUn	<1571787..1571886	Insertion	Tandem duplication	1016295		AAAAAAAAAAAAAAAGCAACCTGCCAGACAACAGCCATAAAATTTCATAACTTTATTACCTTACCACTAAGACACCTGGGGGCTAAATGATCGTGATCTGGTTCATAGCCACAACCTTCATTCACCTTGATTTGTTGCTGGCATCTAGTCTCCATCTTCATCTATTGGCAGTCCTATTTCTTAAAAAAAAAAAAAAAAAANNNNNGAATTACTCTTTAACTTTTCTTGACCAGTAATCTTGGGCCTTCGCCCGACCTTTCTCCTCACTTGAATTTCCCATTATGGTTTTTGCATGATTCTATTATTTAACATTGAGGACAATGTTAAGTTCAAATGTGGGGGTGAGCTTTGTCAAACCTTTCTTGTTCTTTTTCTGTGCTATTTTATTTCCTTTTTTTT…		0.727273	2	555591	1571886	0.46,0.61	7	0.0299901	2
FvbUn	<1571787..1571886	Complex	Multiple breakpoints	1141357				1.4787	4	1262819	430505,1262795,1571886	0.46,0.53,0.55,0.63	119	0.00192189	5
FvbUn	1586465..1586663	Replacement	Paired breakpoint	199	CAACGGGCTTTATGCCCAGCCCTAGATTTTAGGTTGTCTGGTTGGTTTTTTGTTTGCTATTGTGTTATTATACCTTTAGGCTTGCCTAGTTTAAGCCAAATAGTATATGTTTTTCTTGTTTCTAGGCCCAGTGTGTCGTACGTGCCTCTATGTAAGCTTATGTTGTATTTTTTTTACTTCGTTTAATATATGGACATTA	TTTTCAAAGGGCTTTATGCCCAGCCCTAGATTTTAGGTTGTCTGGTTGGTTTTTTGTTTGCTATTGTGTTATTATACCTTTAGGCTTGCCTAGTTTAAGCCAAATAGTATATGTTTTTCTTGTTTCTAGGCCCAGTGTGTCGTACGTGCCTCTATGTAAGCTTATGTTGTATTTTTTTTACTTCGT		0.555556	2	1586447	1586464		5	4.2517e-05
FvbUn	1601934^1601951	Insertion	Close breakpoints	0				0.87472	2	1601950	1601934		255	0.361485
FvbUn	1682944..1682964	Replacement	Paired breakpoint	21	ATCAACTTCTGGACCTTAAAT	TACTTCAAC		0.309859	2	1682964	1682943		17	0.369318
FvbUn	1691313..1691510	Replacement	Paired breakpoint	198	AAGTCGCATTTGACTGACTTACTTGAACATAATTATTAGTTGGGTTTAAAACTTGTTGAATTTGTAATGAATCTACTGTAAGTACTTGGTATTGAATAATCACATGTAATGGCTGACTAGTTTAATGGAGGAAGGATTCACTTGGGGTCTTGAATGCTGCAGAGGCAATCAGCTTAGAAAGTAAATCCCTTTCTGCAG	TTAAGTCGCATTTGACTGACTTACTTGAACATAATTATTAGTTGGGTTTAAAACTTGTTGAATTTGTAATGAATCTACTGTAAGTACTTGGTATTGAATAATCACATGTAATGGCTGACTAGTTTAATGGAGGAAGGATTCACTTGGGGTCTTGAATGCTGCAGAGGCAATCAGCTTAGAAAGTAA		0.740741	2	1691298	1691312		4	0.266667
FvbUn	1732593..1732792	Replacement	Paired breakpoint	229	CGAAAGATAAATTTCAAAAATTTTGGCATGATATATCCTAAAATATTAATATCCCAAAACCTGTTTCAACAAAAATCAAGGAAAATAAACTCAATGCGAAATGTAAATTTACACACAACTCCAAATTGAGTTAAATATTACATTTTCTTGTTTACATAACTTGAGAACAAGAAAGGAAACGCTCACATGAGTTTAATAAT	TTTTGAAAGATAAAAATTTTACGCAAAATAACTGTCACGCCCCAATTTTCGAAAGATAAATTTCAAAAATTTTGGCATGATATATCCTAAAATATTAATATCCCAAAACCTGTTTCAACAAAAATCAAGGAAAATAAACTCAATGCGAAATGTAAATTTACACACAACTCCAAATTGAGTTAAATATTACATTTTCTTGTTTACATAACTTGAGAACAAGAAAGGAAAC		0.351515	2	1732572	1732592		11	0.106717
FvbUn	1767166^1767187	Insertion	Close breakpoints	0				0.869565	2	1767186	1767166		16	0.129523
FvbUn	1776713^1776737	Insertion	Close breakpoints	0				1	2	1776736	1776713		7	0.00229458
FvbUn	1778463..1778480	Replacement	Paired breakpoint	21	GAAACAGTTGCTTAGTTG	TTTGGAAAAGTTGCTTTGTTT		0.822222	2	1778451	1778462		13	0.158612
FvbUn	1807464^1807482	Insertion	Close breakpoints	0				0.352941	2	1807464	1807481		4	0.132944
FvbUn	1822837^1822856	Insertion	Close breakpoints	0				0.363636	2	1822837	1822855		8	0.396863
FvbUn	1827875^1827888	Insertion	Close breakpoints	0				0.733333	2	1827875	1827887		6	0.011988
FvbUn	1832466^1832486	Insertion	Close breakpoints	0				0.238095	2	1832466	1832485		7	0.126206
FvbUn	1834286^1834312	Insertion	Close breakpoints	0				0.685393	2	1834286	1834311		7	0.0249211
FvbUn	1919348^1919371	Insertion	Close breakpoints	0				0.560976	2	1919348	1919370		6	0.0295455
FvbUn	1953480^1953495	Insertion	Close breakpoints	0				0.76	2	1953480	1953494		11	0.0256524
Fvb1	2062..2534	Complex	Multiple breakpoints	473				0.504549	18	2061,2061,2061,2061,2245,2245,2250,2250,2250,2250,2534	2086,2086,2086,2359,2359,2359,2510	0.74,0.74,0.75,0.75,0.75,0.82,0.88,0.91,0.91,0.91,0.91,0.95,0.95,0.95,0.95,0.95,0.95,0.95	87	8.46189e-11
Fvb1	complement(2280..2510)	Complex	Cross mapped breakpoints (invalid orientation)	231				0.550725	2		2279,2510	0.82,0.87	7	0.0894369
Fvb1	2283..2323	Replacement	Paired breakpoint	41	TGGTTTAGGGTTATTCTGGTTTAGGGTTTAGGGTGATTCGC	GTGATTCGG		0.42953	2	2302	2282		13	0.4
Fvb1	2599^2604	Insertion	Close breakpoints	0				0.247191	2	2603	2599		7	0.0608772
Fvb1	2696..2711	Replacement	Paired breakpoint	16	TTTCGATTGAAAAGGG	ATTCGATTAAAAA		0.148148	2	2711	2695		5	0.112388
Fvb1	2749..2791	Replacement	Paired breakpoint	43	GGACATCTGCAACTGAGAAGCTCTACTTATATAAATATATATG	AGACGTCCCCAGCTGAAAAGCTCTACATATATATATATATA		0.43662	2	2791	2748		12	0.101492
Fvb1	2835..2853	Replacement	Paired breakpoint	45	GGATTGGAATGGTTTTTAT	CGATTAGAATGGTTCAAGCACACCTTCAAATATGTTAGAAGGTTG		0.622222	2	2853	2834		23	0.568552
Fvb1	2969..2977	Replacement	Paired breakpoint	9	TCTTTCTAT	CCTTTC		0.447059	2	2977	2968		5	0.484848
Fvb1	47779^47797	Insertion	Close breakpoints	0				0.285714	2	47779	47796		18	0.119093
Fvb1	51522..51701	Replacement	Paired breakpoint	210	GTTAGTCTGATTCAGGTGTCATTTGACATTTATTGTTAGACTAGATCTGGCTGTTTAACAACATTTTGAGCAGTGGATGATAACGAGGGTCATTCGTGACATTTAACCTTGATCTTGTAAGATCGTTGATTAATGGACGGAGCTTGACTTTTTTTTTTTCAAAAANNNNNNNNNNNNNNN	TTTTTTTTCTTTTTCAGAATAATTTAGTTTTTTTTTTTTTTTTTTGTTAGTCTGATTCAGGTGTCATTTGACATTTATTGTTAGACTAGATCTGGCTGTTTAACAACATTTTGAGCAGTGGATGATAACGAGGGTCATTCGTGACATTTAACCTTGATCTTGTAAGATCGTTGATTAATGGACGGAGCTTGACTTTTTTTTTTTCAAAAA		0.677419	2	51506	51521		6	0.016226
Fvb1	51681..51706	Replacement	Paired breakpoint	26	CAAAAANNNNNNNNNNNNNNNNNNNN	TTT		0.95	2	51706	51680		12	0.0064301
Fvb1	56328^56347	Insertion	Close breakpoints	0				0.403509	2	56328	56346		5	0.111551
Fvb1	78398..78597	Replacement	Paired breakpoint	200	ACTTGTCCTGATTCACGCAGGCCAATGTCTAATTGCAGAAGCACCTAATATTATTTGTTATTACCATCTGACGTAGGAAGAGATCCGTTTCATGATCAACCCCGAGTTAATTGCTAGCATGCTGTTCATGCCATCTATGGCAGATAATGAGGCTATAGAAATTGTTGGTGCGGAAAGATTTTCGAATTATACAGGGTGTG	TTTACTTGTCCCGATTCACGCAGGCCAATGTCTAATTGCAGAAGCACCTAATATTATTTGTTATTACCATCTGACGTAGGAAGAGATCCGTTTCATGATCAACCCCGAGTTAATTGCTAGCATGCTGTTCATGCCATCTATGGCAGATAATGAGGCTATAGAAATTGTTGGTGCGGAAAGATTTTCGAATT		0.725	2	78385	78397		6	0.727273
Fvb1	86228..86427	Replacement	Paired breakpoint	225	CGGATAAATGCATCATCATCATCGTTATCATTCTGATTAGTTTATGTGTTTGGCCGGAATTAAGAAGCATATCTGTTTTTTGTTGACTAGGTCAAGAACTCAAGCTAATTAGCTTAGGATTGTCCACCCATCTGCCAAATGCCAATGTCATGCTAATATCGAATGGCATGTTATATGGTCAATGAGTATATCAATGAATT	AAGGGATAAAGAAAAAAGGGCCAAAAAAAAAAAAAAACGGATAAATGCATCATCATCATCGTTATCATTCTGATTAGTTTATGTGTTTGGCCGGAATTAAGAAGCATATCTGTTTTTTGTTGACTAGGTCAAGAACTCAAGCTAATTAGCTTAGGATTGTCCACCCATCTGCCAAATGCCAATGTCATGCTAATATCGAATGGCATGTTATATGGTCAATGAGTA		0.681818	2	86215	86227		5	0.0567341
Fvb1	92193^92211	Insertion	Close breakpoints	0				1	2	92193	92210		24	0.081627
Fvb1	92688..93037	Complex	Multiple breakpoints	350				0.625802	18	92761,92761,92761,92761,92843,92843,92849,92849,92849,92849,92992,92992,92992	92687,92687,92687,93036,93037	0.68,0.76,0.76,0.76,0.76,0.79,0.79,0.79,0.79,0.88,0.88,0.88,0.88,0.88,0.94,1.0,1.0,1.0	176	1.71133e-06
Fvb1	92786..92807	Replacement	Paired breakpoint	22	CCCCTCCACCGTCTTTAAAGCC	TCCCTCCACTATCTTTGAAGCT		0.404959	2	92807	92785		11	0.290865
Fvb1	92834..92843	Replacement	Paired breakpoint	10	TTTCATATAT	CCTTAGA		0.565891	2	92843	92833		37	0.282051
Fvb1	196796..196995	Replacement	Paired breakpoint	200	ACGAATTACAATAGCTATGCAACAATTAAAAAGGTTAACCGTGCACGCGCTGGCACCTGGAGAATGTTTAGTTAGTATCCTGTTTATCATGTGTATATGCTTTTCTTTGCAAAAACAGATTAGAAAGTCCTGGTTAATTTGTTCTTGGTTTCAAATTGTTTCTTGGAAGGAAGATAAAATTATAATCTGCTATTATTTTG	TTTTTTTTACGAATTACAATAGCTATGCAACAATTAAAAAGGTTAACCGTGCACGCGCTGGCACCTGGAGAATGTTTAGTTAGTATCCTGTTTATCATGTGTATATGCTTTTCTTTGCAAAAACAGATTAGAAAGTCCTGGTTAATTTGTTCTTGGTTTCAAATTGTTTCTTGGAAGGAAGATAAAATTATAATC		0.677419	2	196782	196795		9	0.00944924
Fvb1	211224..211422	Replacement	Paired breakpoint	199	ATAATTTCTCTATTGTAAAGAAGTATAAGCAAAATTTCTAATCATTTTATGCTCCAACTCGAACGGACTCAATCCCTATGTTAGGGCAATCGACAAAATAATCATAATCCTTCTTTAAATGTTTTAGAGATTGATGTAAATTTAAGGGCTTTGTTATTCTCTTTCCTCATTCTGATTTTAGGGACTGTTGTAGAGAATA	TTTTAAATTTCTCCTTTGTAAAGAAGTATAAGCAAAATTTCTAATCATTTTATGCTCCAACTCGAACGGACTCAATCCCTATGTTAGGGCAATCGACAAAATAATCATAATCCTTCTTTAAATGTTTTAGAGATTGATGTAAATTTAAGGGCTTTGTTATTCTCTTTCCTCATTCTGATTTTAGGGACTG		0.733333	2	211211	211223		5	0.105
Fvb1	219166^219196	Insertion	Close breakpoints	0				0.953488	2	219195	219166		36	0.057398
Fvb1	219551..219561	Replacement	Paired breakpoint	19	AAGACAGAACC	GGTGAGGCAAGACAGAACT		0.468085	2	219545	219550		15	0.277549
Fvb1	220140..220159	Replacement	Paired breakpoint	20	GAAACGTGTTTATGACTTTA	TCGAGAAACGTGTATA		0.361702	2	220157	220139		26	0.34174
Fvb1	220196..220239	Replacement	Paired breakpoint	44	ATTTTTGGGTTGCGATTCTTTTGCTTCTAGCAGCATTAAAATTG	TGCTTCTAGCAGCATTAAAATTT		0.471429	2	220215	220195		21	0.275375
Fvb1	221606..221613	Replacement	Paired breakpoint	8	TTCCTCGA	CTCC		0.3625	2	221613	221605		7	0.186756
Fvb1	254878^254916	Insertion	Close breakpoints	0				0.736842	2	254878	254915		7	0.341915
Fvb1	255197..255396	Replacement	Paired breakpoint	200	GAAAACTGAGGATCTCGATGTAAATATGAGAAGAATTAAAGAGAGCACAAGCTTGGAAATTTTCTCAATACCTCTTAAAACAACAATTGCAACAGCTTTACAAACACGACACGTGTGAGTTATTTAAGCCAATCGCGAGTAAATTCATAAAAGACATGGATTTTTGAAGCTAGAATGATTCAATATATGTTAGGAGTTGT	TTTTGAAAACTAAGGGTCTCGATGTAAATATGAGAAGAATTAAAGAGAGCACAAGCTTGGAAATTTTCTCAATACCTCTTAAAACAACAATTGCAACAGCTTTACAAACACGACACGTGTGAGTTATTTAAGCCAATCGCGAGTAAATTCATAAAAGACATGGATTTTTGAAGCTAGAATGATTCAATATA		0.77551	2	255183	255196		11	0.173584
Fvb1	261907..261926	Replacement	Paired breakpoint	21	NNNNNNNNNNNNNNNNNNNN	AAGGCTTCCCCTTGGCGGCCC		1	2	261926	261906		10	0.132353
Fvb1	381159^381178	Insertion	Close breakpoints	0				0.333333	2	381159	381177		5	0.0145208
Fvb1	381610^381627	Insertion	Close breakpoints	0				0.156863	2	381610	381626		7	0.139455
Fvb1	394388^394405	Insertion	Close breakpoints	0				0.488889	2	394388	394404		10	0.0142382
Fvb1	429094..429102	Replacement	Paired breakpoint	9	AATGCACAT	TGAAAAA		0.813583	2	429102	429093		340	0.163473
Fvb1	429168..429194	Replacement	Paired breakpoint	27	TGTTGATTTTTGTAGGATTAAGATACA	CGTTGGTTTTTGTAGAATTAGGATTC		0.425355	2	429194	429167		181	0.444079
Fvb1	451470^451483	Insertion	Close breakpoints	0				1	2	451482	451470		8	0.0403846
Fvb1	518004^518019	Insertion	Close breakpoints	0				0.756757	2	518004	518018		12	0.0161632
Fvb1	519081..>519180	Insertion	Tandem duplication	18191567		CCAAGAAAAAAAAAAAAAAAAAAAAAAAAAAACAAAAGAGATCATCCTTAACACATGCCCTTTATATCCCTAATCATTCAACCACACCATATACGTGTTCATCTCACCTTTTCACTTTTACTTTCTTAAGCCACACTCAATATATAAACGTTCGAGTGTGATTACTGTACTAATATCGTTACAACTTACAACTTGATCAANNNNNCTAGAGAGTAGCTCTTATTCAAAAAATAAAAAAATAAAAAAAGTTAGAAAGAAGCTCATACCTTAAAAAGCTTCTCTGTGAAGAAGTTTACAAAGTAGCAGTACACAAATTATGATGACCCAAGAACATACATGGAATGAAGTTTGAAAAGAATTCCTTCTATTGAAAAAAAAAAAAAAAAAAAAAAAAAAAAA…		0.994764	2	519080	18710647	0.76,0.81	22	0.0049926	7
Fvb1	568200^568221	Insertion	Close breakpoints	0				1	2	568220	568200		19	0.203404
Fvb1	593229^593253	Insertion	Close breakpoints	0				0.307692	2	593252	593229		6	0.289063
Fvb1	611371..611373	Replacement	Paired breakpoint	3	GTG	CTT		0.190476	2	611373	611370		12	0.28125
Fvb1	646818..646834	Replacement	Paired breakpoint	17	GTTTTTTGGTTTGGGGT	TTGTTTTTTTTTTGGGG		0.891304	2	646830	646817		12	1.07709e-05
Fvb1	676042..>676141	Deletion	Cross mapped breakpoints	4048116	CGCACTTGTTACCTTCTCCAACATTCCCGTTAACCGCGGCTGCCACATTATTACCGTGCATACCCTTAGTTCTTGCAATGACAGGGTCTTTTAGGACATTACACATGCCATTGTCAGGCTCCTGGTCTGCCACCCTTGGTTTTTTGCTAGCCCGGTAGTTCTTGGAACTCTCCACAAGCCCACACAATTGGACCATCCCTNNNNNAAACAAACAAAACTTATTTTATTTTTTTACGCTGAATGATCGAGGAGCGGGATCAAAACCAAAACCTCTCGAAACAAATGACAGACTAGCTTAAACAAACAAAACTTGCACGACAAACAGAGTTAGGAATATTAGTTACAGCTTTTGTGTTTTGAAGATTTGACATTGTAACATTAGTGATTACAAATCATATA…			0.223684	2	4724157	676041	1.0,1.0	11	0.216817	8
Fvb1	707540..707548	Replacement	Paired breakpoint	9	TTCTGATGG	ATCTGATGT		0.127907	2	707548	707539		8	0.604938
Fvb1	710088^710090	Insertion	Close breakpoints	0				0.628205	2	710088	710089		14	0.119417
Fvb1	710198..710203	Replacement	Paired breakpoint	6	TATTCA	CATTCG		0.130769	2	710203	710197		5	1
Fvb1	710896^710912	Insertion	Close breakpoints	0				0.692308	2	710896	710911		21	0.0220841
Fvb1	710977..711000	Replacement	Paired breakpoint	24	GTTGTTTTTTCACACTATTTCAGT	TATTTCTTCGCACTGTTTCAGC		0.483516	2	711000	710976		26	0.49359
Fvb1	716324..716337	Replacement	Paired breakpoint	16	TGTAAAATGCCAAG	AGTAAGAAATGCCAAA		0.590361	2	716337	716323		12	0.454514
Fvb1	738508^738515	Insertion	Close breakpoints	0				0.55	2	738514	738508		6	0.157726
Fvb1	747111..747310	Replacement	Paired breakpoint	210	CTTGGCCACCTTAACCCGTCTTGTTCCACATTGACCCGCCTTGGGCCGCCATGGGGCGCCTTGACCCATCTTGGCCCACCTTGACCCGCTTTGGGCCACTATGGGCCACCTGGACCCGCCATAGACCGCCTTGACCCTCCTAGACCCTCCTAGGGCCACCAAGATGCTGTCATGACTCGCCAAGGGGTCGCTATGACCCA	TTTGGCTTGCCTTGACCCGTCTTGGCCTGCCTTGACCCGCCTTGGCCACCTTAACCCGTCTTGTTCCACATTGACCCGCCTTGGGCCGCCATGGGGCGCCTTGACCCATCTTGGCCCACCTTGACCCGCTTTGGGCCACTATGGGCCACCTGGACCCGCCATAGACCGCCTTGACCCTCCTAGACCCTCCTAGGGCCACCAAGATGCTGT		0.395349	2	747080	747110		5	0.149235
Fvb1	748119^748136	Insertion	Close breakpoints	0				0.117647	2	748119	748135		4	0.216596
Fvb1	753767^753773	Insertion	Close breakpoints	0				0.340426	2	753767	753772		8	0.301673
Fvb1	755043^755063	Insertion	Close breakpoints	0				0.387097	2	755043	755062		8	0.105777
Fvb1	769359^769367	Insertion	Close breakpoints	0				0.444444	2	769359	769366		9	0.103022
Fvb1	790223..790232	Replacement	Paired breakpoint	10	TTGTCTCTCT	CTATCCA		0.463918	2	790232	790222		11	0.0511364
Fvb1	811353^811373	Insertion	Close breakpoints	0				0.107692	2	811353	811372		6	0.0178588
Fvb1	845474^845477	Insertion	Close breakpoints	0				0.375	2	845474	845476		7	0.334091
Fvb1	847893..848091	Replacement	Paired breakpoint	199	CCAAGAACTGAAAAGCTATGAAACCAAATCTTTTCAGCACATAAACACCGAACCGGATGCTACTTAACACCTCTATATAATTATAAGTAGTCCCCTTTCTTTGTAGTAATGATCTCCGGGAAGTCTTTTAAACCAGAATGTAATGGGATCGTACATAGAGGCATGTCACTTGGAGGTTTGTGAATGCTAGTCTCATTAG	GTGTCAACCAAGAACTGAAAAGCTATGAAACCAAATCTTTTCAGCACATAAACACCGAACCGGATGCTACTTAACACCTCTATATAATTATAAGTAGTCCCCTTTCTTTGTAGTAATGATCTCCGGGAAGTCTTTTAAACCAGAATGTAATGGGATCGTACATAGAGGCATGTCACTTGGAGGTTTGTGAA		0.408602	2	847877	847892		14	0.213889
Fvb1	887509..887511	Replacement	Paired breakpoint	4	TAN	GTAT		0.96	2	887511	887508		4	0.45
Fvb1	936646^936661	Insertion	Close breakpoints	0				0.596491	2	936646	936660		7	0.0102539
Fvb1	949140^949161	Insertion	Close breakpoints	0				0.96875	2	949160	949140		25	0.403263
Fvb1	952021^952037	Insertion	Close breakpoints	0				0.4	2	952021	952036		29	0.29173
Fvb1	985177^985188	Insertion	Close breakpoints	0				0.77551	2	985177	985187		11	0.015355
Fvb1	990888..991087	Replacement	Paired breakpoint	200	CAGCTATTTGATTTGATTGCTATGTTATTGAACCGAGAGAGCCTTTCTAACGAGGACTCTTAAGTTGAAAACTTTTCGGCTTATCCCATTTTTCGATCTTATAACTACATTTTGACCGTTCAGTTTATAGGTATTTATGAGTAGATTATTTCTACAAATTTTCGGCCATATTGAAAATCAAATTAAACCCAAATTAAAAT	TTTTCAGCTATTTGATTTGATTGCTATGTTATTGAACCGAGAGAGCCTTTCTAACGAGGACTCTTAAGTTGAAAACTTTTCGGCTTATCCCATTTTTCGATCTTATAACTACATTTTGACCGTTCAGTTTATAGGTATTTATGAGTAGATTATTTCTACAAATTTTCGGCCATATTGAAAATCAAATTAAA		0.958333	2	990874	990887		6	0.0705128
Fvb1	1010206..1010212	Replacement	Paired breakpoint	16	ATCTTTG	CATGCATCTTTAATTA		0.284211	2	1010212	1010205		16	0.502683
Fvb1	1070220..>1070319	Insertion	Tandem duplication	7177714		TGATCATCTTCATCACCAGAATCATTATCAAAAATGTTTCATGTGTTAAGACTTTATTATTTGGGTCAGAAGAACTAGATTGGAGGGACAACTAATGTAACTGGTCACCATATATTAGGTAACTATCTAGTAGCTATCTAGTAGCTATCAGGTAATTATCCAGTAGCTATTAAGTAACTATCTAGTAGCTGTCAGTTAACNNNNNACTTTTCTTGAGCATCGTGAAGACTCGTTGTGGGTTTCAACAGAATCATCATCTTCCTCCTCCATCTCTTCATCTTCAGTTTCTTCTTCTTCTTCTTCTTCTTCTTCTTCTTCTTCTTCTTCTTCTTCTTCTTCTTCATCTCCATCTTCATTTTCGTCTTCATCCTCCTCATTATGAACATCATCCTCATACTC…		0.48855	2	1070219	8247933	0.81,0.91	24	0.0459141	9
Fvb1	1070250..1070267	Replacement	Paired breakpoint	18	AAAATGTTTCATGTGTTA	CAAATGTCTCATGCGTT		0.712195	2	1070267	1070249		22	0.494588
Fvb1	1112111..1112117	Replacement	Paired breakpoint	10	ACCCTCC	CACCCCTCCT		1	2	1112117	1112107		8	0.0732249
Fvb1	1162418^1162450	Insertion	Close breakpoints	0				0.756098	2	1162449	1162418		12	0.292271
Fvb1	1175458^1175478	Insertion	Close breakpoints	0				0.538462	2	1175458	1175477		7	0.0291427
Fvb1	1239269^1239290	Insertion	Close breakpoints	0				1	2	1239289	1239269		15	0.0117176
Fvb1	1286829^1286846	Insertion	Close breakpoints	0				0.326923	2	1286829	1286845		15	0.0511739
Fvb1	1315581..1315779	Replacement	Paired breakpoint	199	CAGAAAATGCACAAGAAGTAAAATATGAAAACCAGATTTAGAAATATAAAAGTAGAAAGATGTTACATAATGTTATATGACAACAAGCACGATACGGAAAAGATAGCTCGTCACCTTCACAGCTTCTGTTGGATCAAATTCCACACCCATAGCTTCCAAGTTCAATCTCTTTGAATTGGGAACCTGACATGTTATAACT	AAAAAAAAAAAAGCACAAGAAGTAAAATATGAAAACCAGATTTAGAAATATAAAAGTAGAAAGATGTTACATAATGTTATATGACAACAAGCACGATACGGAAAAGATAGCTCGTCACCTTCACAGCTTCTGTTGGATCAAATTCCACACCCATAGCTTCCAAGTTCAATCTCTTTGAATTGGGAAC		0.640625	2	1315564	1315580		14	6.09264e-06
Fvb1	1375536^1375562	Insertion	Close breakpoints	0				0.84375	2	1375536	1375561		7	0.0155832
Fvb1	1421046..1421245	Replacement	Paired breakpoint	222	GTTAATGAGTTGTTGTGTCTTTAGTTTTTACTACTGTTTTGTTTCTCCAAGTTTTCGAAAGCTGATGCATTTGCATACACTTTTCCATTATCATGGAGAGAACTTTGAATAATATCTTTAAGGGAATTTGAATGAACTATTGTTATTGATACTTGTGGTACTAGTACATACATATGTGCTGAAGAAGTAGGACTGTTGTG	AAAGTTTTGGGTTTTTTTAAAAAAAAAAAAAAAAAAAGTTAATGAGTTGTTGTGTCTTTAGTTTTTACTACTGTTTTGTTTCTCCAAGTTTTCGAAAGCTGATGCATTTGCATACACTTTTCCATTATCATGGAGAGAACTTTGAATAATATCTTTAAGGGAATTTGAATGAACTATTGTTATTGATACTTGTGGTACTAGTACATACATATGTGCTGAAGA		0.808511	2	1421030	1421045		10	0.0360458
Fvb1	1438571..1438770	Replacement	Paired breakpoint	200	TTGTTTCGGTTGACTTACCTAGGAAGACCAATTGGTGCATCTGTTCCTATCTTTGTGTGCAACAACTTCATACATCTGTATATAACAGATGAAACAAGATAAGTGAAAGAGGAGTCAAAGCATCTATACGTATAATCATGTGCATTCTATTATTTTATTCAGTCCAAGTAACTTTTCTCTAAGGTTTCTCACTTTCACTA	AAATTGTTTCGGTTGACTTACCTAGGAAGACCAATTGGTGCATCTGTTCCTATCTTTGTGTGCAACAACTTCATACATCTGTATATAACAGATGAAACAAGATAAGTGAAAGAGGAGTCAAAGCATCTATACGTATAATCATGTGCATTCTATTATTTTATTCAGTCCAAGTAACTTTTCTCTAAGG		0.605263	2	1438554	1438570		7	0.151579
Fvb1	1442948..1443147	Replacement	Paired breakpoint	200	GTTCATTGAAATTTAAAAGCAAAACAGTTGATACTTGATACCTATAATTGCGGCAACAATTGCGGGATGGTATATCATAAACCCCAAACATTTCAAAGCCTGCGTCGCGCTGCAAATCAAGATCGAAAAATCGAAACAAAATTTTAAGCTAATTGGAAATGAACAGATGACTACATCAATCGGAATCACAATCCTTACAT	AAGTTCATTGAAATTTAAAAGCAAAACAGTTGATACTTGATACCTATAATTGCGGCAACAATTGCGGGATGGTATATCATAAACCCCAAACATTTCAAAGCCTGCGTCGCGCTGCAAATCAAGATCGAAAAATCGAAACAAAATTTTAAGCTAATTGGAAATGAACAGATGACTACATCAATCGGAATCA		0.873016	2	1442935	1442947		4	0
Fvb1	1485425^1485445	Insertion	Close breakpoints	0				0.820513	2	1485425	1485444		5	0.00902993
Fvb1	1502845^1502861	Insertion	Close breakpoints	0				0.321429	2	1502845	1502860		16	0.197084
Fvb1	1540919..1540923	Replacement	Paired breakpoint	5	TAGCA	AGC		1	2	1540923	1540918		4	0.401786
Fvb1	1547388^1547412	Insertion	Close breakpoints	0				0.678571	2	1547388	1547411		7	0.0417196
Fvb1	1566183..1566207	Replacement	Paired breakpoint	25	CAAGGGGGACTCGATCAGCGGGACA	AAAGGGGGGCTCAGCGGGACG		0.97399	2	1566196	1566182		682	0.144104
Fvb1	1566266^1566297	Insertion	Close breakpoints	0				0.921907	2	1566296	1566266		811	0.12469
Fvb1	1582644^1582661	Insertion	Close breakpoints	0				0.588235	2	1582644	1582660		7	0.00513525
Fvb1	1645125^1645150	Insertion	Close breakpoints	0				1	2	1645125	1645149		22	0.246652
Fvb1	1683745^1683761	Insertion	Close breakpoints	0				0.170213	2	1683745	1683760		12	0.429894
Fvb1	1684835^1684851	Insertion	Close breakpoints	0				0.611111	2	1684835	1684850		6	0.0880418
Fvb1	1741396^1741400	Insertion	Close breakpoints	0				0.978723	2	1741399	1741396		16	0.00151135
Fvb1	1764855..1764861	Replacement	Paired breakpoint	10	ACAAAAT	TTTAAAAAAA		0.734375	2	1764843	1764854		11	0.0398597
Fvb1	1780696^1780728	Insertion	Close breakpoints	0				0.75	2	1780727	1780696		4	0.00210561
Fvb1	1793356^1793384	Insertion	Close breakpoints	0				0.745763	2	1793356	1793383		30	0.268076
Fvb1	1875733..1875751	Replacement	Paired breakpoint	19	ACGAAAGATAGATCAACAA	TAAGAA		0.846682	2	1875749	1875732		228	0.125439
Fvb1	1911047^1911062	Insertion	Close breakpoints	0				0.46875	2	1911047	1911061		4	0.159961
Fvb1	1956747^1956761	Insertion	Close breakpoints	0				0.733333	2	1956747	1956760		10	0.0021111
Fvb1	1969935^1969955	Insertion	Close breakpoints	0				0.428571	2	1969935	1969954		11	0.0249042
Fvb1	2032875^2032892	Insertion	Close breakpoints	0				0.3	2	2032875	2032891		16	0.0498165
Fvb1	2058646^2058648	Insertion	Close breakpoints	0				0.944444	2	2058647	2058646		7	0.164176
Fvb1	2073868^2073886	Insertion	Close breakpoints	0				0.131148	2	2073868	2073885		6	0.00138527
Fvb1	2121152^2121173	Insertion	Close breakpoints	0				0.9375	2	2121172	2121152		11	4.39284e-05
Fvb1	2145189^2145210	Insertion	Close breakpoints	0				0.692308	2	2145209	2145189		11	0.00604937
Fvb1	2152602..2152801	Replacement	Paired breakpoint	200	CCTTAATGCAATTTGTTGACATTGTGGAGGTTTGGATTTGGAGTGACTGAAGTGAGGAGTAGAGGAGGGAGATTAGGTTTCCGGCGGGATGTCGAGAGGGGGAGGAGCTGGAGGACTTGGGGTAGGAAGCATGAGATGTAGTATAATGATGTTAAGGAGAGGTATAGTCATGGGTCTGGTCGAGGGAGCAGGAAAGAGAT	TTTCCTTAATGCAATTTGTTGACATTGTGGAGGTTTGGATTTGGAGTGACTGAAGTGAGGAGTAGAGGAGGGAGATTAGGTTTCCGGCGGGATGTCGAGAGGGGGAGGAGCTGGAGGACTTGGGGTAGGAAGCATGAGATGTAGTATAATGATGTTAAGGAGAGGTATAGTCATGGGTCTGGTC		0.666667	2	2152582	2152601		8	0.143544
Fvb1	2158495..2158499	Replacement	Paired breakpoint	10	AATAT	TGCACAATAA		0.414414	2	2158499	2158494		17	0.373518
Fvb1	2162902..2163098	Replacement	Paired breakpoint	197	CCTATTCTCTTAATTACAGTATTGCTTTCTTTTTGTCCTGTTGAATATCTCAGGTAAAAGAACAACTTGAAAGATCCACTCGGAGGCTTGAAGAATTGAAAAAGGAGGTTTGTTTTCCCCTGAGAACACTGGTAGTTTGAGTAATGCTTATACCTTAACGGTCTCCCTTTTTGAGAAAGTCGAAAATAATGCATTAG	TTCCTATTCTCTTAATTACAGTATTGCTTTCTTTTTGTCCTGTTGAATATCTCAGGTAAAAGAACAACTTGAAAGATCCACTCGGAGGCTTGAAGAATTGAAAAAGGAGGTTTGTTTTCCCCTGAGAACACTGGTAGTTTGAGTAATGCTTATACCTTAACGGTCTCCCTTTTTGAGAAAGTCGAAA		0.608696	2	2162889	2162901		6	0.0347368
Fvb1	2184556^2184576	Insertion	Close breakpoints	0				0.272727	2	2184556	2184575		8	0.258885
Fvb1	2233598^2233614	Insertion	Close breakpoints	0				0.75	2	2233598	2233613		4	4.4545e-06
Fvb1	2250821^2250844	Insertion	Close breakpoints	0				0.916667	2	2250843	2250821		11	0.262987
Fvb1	2264839^2264852	Insertion	Close breakpoints	0				0.585366	2	2264839	2264851		8	0.053334
Fvb1	2294419^2294435	Insertion	Close breakpoints	0				0.716216	2	2294419	2294434		18	0.0238213
Fvb1	2297210^2297223	Insertion	Close breakpoints	0				0.651163	2	2297210	2297222		4	0.0260928
Fvb1	2308430..2308449	Replacement	Paired breakpoint	36	NNNNNNNNNNNNNNNNNNNN	TTTTGAATTTTTTATTTGATTTTTTTGAATTTGTTT		1	2	2308449	2308429		22	0.0117531
Fvb1	2361165^2361181	Insertion	Close breakpoints	0				0.791667	2	2361165	2361180		8	0.0004662
Fvb1	2381127..2381129	Replacement	Paired breakpoint	6	ACC	TACCCT		0.983051	2	2381129	2381125		6	0.225
Fvb1	2381165..2381166	Replacement	Paired breakpoint	8	TG	ATGTTTTT		0.95122	2	2381166	2381176		10	0.0178646
Fvb1	2389527..2389528	Replacement	Paired breakpoint	3	TC	ATT		0.593333	2	2389528	2389526		10	0.0850694
Fvb1	2390889..2390896	Replacement	Paired breakpoint	10	GAAAAAAG	AAGAAAAAAA		0.661972	2	2390877	2390888		5	0.0242424
Fvb1	2410294..2410493	Replacement	Paired breakpoint	200	TACATTCAATTATAAAATTATTAGTGGAAGCAGGCATTGACTTCTTTTTTTTCCTATACGACTTGCGTACGGCAATGGTATGTCATATTATCAGCACTTCTTTTACCAGAGCATCCGTACTTCCGTAGTTATTTCTCATTCACGACCTTAAGTCATATCCTCTAACTAAATTTAGAAGACTCTGACAAAATCTCGAACGC	AAAACATTCAATTATAAAATTATTAGTGGAAGCAGGCATTGACTTCTTTTTTTTCCTATACGACTTGCGTACGGCAATGGTATGTCATATTATCAGCACTTCTTTTACCAGAGCATCCGTACTTCCGTAGTTATTTCTCATTCACGACCTTAAGTCATATCCTCTAACTAAATTTAGAAGACTCTGACAA		0.771429	2	2410281	2410293		5	0.108482
Fvb1	2420967..2420996	Replacement	Paired breakpoint	35	NNNNNNNNNNNNNNNNNNNNCTTATGTCCT	GTCTCGGTGAATTTGCGGGATTTGACTTATGTACA		0.868421	2	2420996	2420966		27	0.366365
Fvb1	2453342^2453357	Insertion	Close breakpoints	0				0.617021	2	2453342	2453356		5	0.296875
Fvb1	2456166..2456178	Replacement	Paired breakpoint	14	AATCCGCCACCCA	GATCCGCCCCCCCG		0.867987	2	2456178	2456165		64	0.0457988
Fvb1	2457412..2457415	Replacement	Paired breakpoint	7	GAAG	CAAGAAC	GAA	0.647799	2	2457415	2457411		8	0.00444079
Fvb1	2485975..2485997	Replacement	Paired breakpoint	23	ACAATCTGTTAAGTAAATATAGT	TCAAATCTGTTTAAGAAATATAG		0.444444	2	2485997	2485974		8	0.309362
Fvb1	2527669^2527684	Insertion	Close breakpoints	0				0.71875	2	2527669	2527683		6	0.189076
Fvb1	2529020^2529039	Insertion	Close breakpoints	0				0.588608	2	2529020	2529038		49	0.265821
Fvb1	2529727..2529743	Replacement	Paired breakpoint	17	AACCCACCAACCGATAC	CGCCGACCCTCCGATAT		0.445783	2	2529743	2529726		21	0.20277
Fvb1	2529784..2529789	Replacement	Paired breakpoint	6	GGTCCA	CATCAT		0.591549	2	2529789	2529783		22	0.177778
Fvb1	2530009..2530015	Replacement	Paired breakpoint	7	CAGTCTC	GACTCTA		0.390411	2	2530015	2530008		17	0.875
Fvb1	2531002..2531654	Deletion	Cross mapped breakpoints	653	TGGGATTAACCCTGGCAACGGCGTCATTTGATAAGACGTATTTGCACACGCATCAATTAACCCTGTCAACAAATCAATCGTAGTATAAAGCAAACAGGGATCGTTCTAAACCGGGGATCCAACTACAGGGTAGATCCACTAACCTAATATAAATGTCGAAATAAGCATATAGGGTTTAAAGGTTTGATGATTTCGGAATANNNNNACATGCTCTACTTATAGGTCACACACATAAACTAATCATGCAATTACGTATCACATAAAGAATCGATGTGTTTAAGCACAAGTCCAAATCAAACATAGGTTGAAAATCGGTGAAATAACAATGACAATGCAACTTATCAACTACTTGTATCAAAGTCGAACCTTGGATGATTAACACATGTAACATCAACTACT…			0.211268	2	2531654	2531001	0.81,0.89	11	0.579792
Fvb1	2543931..2543939	Replacement	Paired breakpoint	9	CGGATCAAT	TGGATCAAC		0.424658	2	2543939	2543915		27	0.383647
Fvb1	2560605^2560622	Insertion	Close breakpoints	0				0.792929	2	2560605	2560621		96	0.403329
Fvb1	2593089^2593108	Insertion	Close breakpoints	0				0.734694	2	2593089	2593107		29	0.134976
Fvb1	2670188^2670201	Insertion	Close breakpoints	0				0.8	2	2670188	2670200		8	0.181326
Fvb1	2694642^2694660	Insertion	Close breakpoints	0				0.771429	2	2694642	2694659		10	0.0735606
Fvb1	2755207..2755406	Replacement	Paired breakpoint	200	CTGCTTGTGAGAATTGAATAGCCGTTTAAATTAACCAAATTTTATTTCTTTGTTTTTCTTCCGGCATATTCTACCCGAGTTTGATTTGTAACAATGAGTTCTTTTTCCAATCTTTTATAGGGTTTTAACTTTTTATCTTTGTTGTTAAATATATTGATTATTGGATTGATAAGTGACTGATGACCTCAATGTTATCAGTT	TTTCTGCTTGTGAGAATTGAATAGCCGTTTAAATTAACCAAATTTTATTTCTTTGTTTTTCTTCCGGCATATTCTACCCGAGTTTGATTTGTAACAATGAGTTCTTTTTCCAATCTTTTATAGGGTTTTAACTTTTTATCTTTGTTGTTAAATATATTGATTATTGGATTGATAAGTGACTGATGAC		0.5	2	2755190	2755206		4	0.00673401
Fvb1	2809811..2810010	Replacement	Paired breakpoint	209	CTAAGAATACCAAGAAAGAATCAAAAAGTAGTTGCCTCCCAGTCTCCCAGACAAAACCTCCATCAGGACCATCACTAGGTATTATCCACTTTCTTTTCATTATCCAGGCCCCTTTTATCACGATCATCAGCACAACCAAAATGACGTGCGACCAATTCATCAAAAGTTAAACACAATGACAGTTTAAGAGAGCAAGAACA	AAGTAAAAAAACAAAAAAAAAAAAAACTAAGAATACCAAGAAAGAATCAAAAAGTAGTTGCCTCCCAGTCTCCCAGACAAAACCTCCATCAGGACCATCACTAGGTATTATCCACTTTCTTTTCATTATCCAGGCCCCTTTTATCACGATCATCAGCACAACCAAAATGACGTGCGACCAATTCATCAAAAGTTAAACACAATGACAGT		0.410256	2	2809793	2809810		5	0.002997
Fvb1	2835260..2835458	Replacement	Paired breakpoint	229	TAAAATAAAGAAGACATTTCCCATCAAAGATCATTGATGATGGGAAGTTATTGGATTTGGAAATAGATTCGTGTCTGGATCGATTTGCAAATATTAAGGAGTTGGCCCTCACTATTATATATTTATTATTTATTTGTGCTCGGCCCTCATCACACTAGTTGGTCCTCACTGTGCACATTATTGGATCTGTAGTTGGCCC	AAACATGTGCCTTTATTTAGGCCCTGGCCAAACATTACGCCACAGACAGTAAAATAAAGAAGACATTTCCCATCAAAGATCATTGATGATGGGAAGTTATTGGATTTGGAAATAGATTCGTGTCTGGATCGATTTGCAAATATTAAGGAGTTGGCCCTCACTATTATATATTTATTATTTATTTGTGCTCGGCCCTCATCACACTAGTTGGTCCTCACTGTGCACATTA		0.602273	2	2835240	2835259		24	0.407087
Fvb1	2865348^2865367	Insertion	Close breakpoints	0				0.283951	2	2865348	2865366		20	0.129796
Fvb1	2944955..2944960	Replacement	Paired breakpoint	6	CAAGTA	GTG		0.508772	2	2944960	2944954		11	0.1875
Fvb1	2945068^2945096	Insertion	Close breakpoints	0				0.309091	2	2945095	2945068		15	0.214604
Fvb1	2995679..2995877	Replacement	Paired breakpoint	199	TTGTAAATGAGAGCTTCAGAGAGAATTGGTTTCGCTCTTGTTTATATTGAACGCAATGAAATGAATGAATGAACAATCACTCCTTACTGTGCCCATTTATAGAATAGGATGCTTGTGTTTATCCAAAAAGGAATAGGACTAGTAAACAGTTATTTCCTTATACCATAAGGGAGTTCCCACAGGGAAACAGTAAGCAATT	AATTGTAAATGAGAGCTTCAGAGAGAATTGGTTTCGCTCTTGTTTATATTGAACGCAATGAAATGAATGAATGAACAATCACTCCTTACTGTGCCCATTTATAGAATAGGATGCTTGTGTTTATCCAAAAAGGAATAGGACTAGTAAACAGTTATTTCCTTATACCATAAGGGAGTTCCCACAGGGAA		0.795455	2	2995665	2995678		8	0.116667
Fvb1	2997127..2997326	Replacement	Paired breakpoint	200	CAGGTTCCAATGTGGTCGTGTTCCTGCACGGATTCCCAGAAATATGGTACTCGTGGCGCCACCAGATGACCGCCGTAGCCAACGCCGGGTACCGGGCCATTGCTCCCGATTTCCGCGGGTACGGACTCTCCGACCCGCCACCCGAACCGGAGAAGACCACCTTCCACGACCTCATCGATGACCTCATTGGAATTCTCGAT	TTCAGGTTCCAATGTGGTCGTGTTCCTGCACGGATTCCCAGAAATATGGTACTCGTGGCGCCACCAGATGACCGCCGTAGCCAACGCCGGGTACCGGGCCATTGCTCCCGATTTCCGCGGGTACGGACTCTCCGACCCGCCACCCGAACCGGAGAAGACCACCTTCCACGACCTCATCGATGACCTCA		0.791667	2	2997112	2997126		5	0.00340909
Fvb1	3003343..3003349	Replacement	Paired breakpoint	7	CCTTGCC	GCTTGAT		0.272727	2	3003349	3003342		12	0.5
Fvb1	3007822..3007830	Replacement	Paired breakpoint	10	AGCAGTCAT	CAATAGTCAG		0.337209	2	3007830	3007821		8	0.584416
Fvb1	3011502^3011522	Insertion	Close breakpoints	0				0.717949	2	3011502	3011521		8	0.0725379
Fvb1	3049081..3055552	Complex	Multiple breakpoints	6472				0.525264	4	3052076	3049080,3049080,3055552	0.77,0.77,0.88,1.0	16	0.0150553
Fvb1	3055323^3055340	Insertion	Close breakpoints	0				0.363636	2	3055323	3055339		8	0.119119
Fvb1	3057333^3057354	Insertion	Close breakpoints	0				1	2	3057353	3057333		9	0.27551
Fvb1	3063463^3063478	Insertion	Close breakpoints	0				1	2	3063477	3063463		6	0.155101
Fvb1	3086725^3086744	Insertion	Close breakpoints	0				0.276923	2	3086725	3086743		16	0.392436
Fvb1	3088865..3088887	Replacement	Paired breakpoint	23	TTAACGAATAACGGTAGACGACA	GTAACAAATAACGATAGACGACG		0.46875	2	3088887	3088864		9	0.0819271
Fvb1	3088914..3088921	Replacement	Paired breakpoint	13	GTTCTCAA	TTAAAGCTTTCAG		0.547619	2	3088921	3088913		25	0.609375
Fvb1	3095015^3095032	Insertion	Close breakpoints	0				0.101266	2	3095015	3095031		8	0.531287
Fvb1	3173865^3173904	Insertion	Close breakpoints	0				0.95	2	3173865	3173903		5	0.010047
Fvb1	3234283^3234296	Insertion	Close breakpoints	0				0.804348	2	3234283	3234295		11	0.186882
Fvb1	3239623..3239822	Replacement	Paired breakpoint	224	TAGGTGCATACTATTATGAAACTCTGTATTCGAACACTTTGTTAATCATATAGGTTTGTATTTTAGTTTCTTACGATTTTTAAAAATTATATCTACGAAAGTAACATGAATAAGATATCGTCTACTCATAAACTTGTGATTTGTTTAATCAGATGAATGCAATTAATTAATTAAAAGAAGAGTAAATGACACTTTAGTAC	AAATAGGGGCATATTTTTTAAAAAAAAAAAAAAAAAAATAGGTGCATACTATTATGAAACTCTGTATTCGAACACTTTGTTAATCATATAGGTTTGTATTTTAGTTTCTTACGATTTTTAAAAATTATATCTACGAAAGTAACATGAATAAGATATCGTCTACTCATAAACTTGTGATTTGTTTAATCAGATGAATGCAATTAATTAATTAAAAGAAGAGTAAA		0.580645	2	3239608	3239622		7	0.00606061
Fvb1	3251675..3251874	Replacement	Paired breakpoint	200	TCTTGATAGATATATCGAGAAAATATTAAATATTGATGAAAATTTTACCAAAAAATATATAAAAATTGTATATTCGATCAAAAATATATTAAATGTATAATATCAAAAATATATGAAAATTAATATCGATGTGTTAAAAACAGAAATTTCAAAAAAACATCTAAGATATAATAAATATTTTAGTCCTTAAAATTTAAAAA	AAATTTTGATTGATATATCGAGAAAATATTAAATATTGATGAAAATTTTACCAAAAAATATATAAAAATTGTATATTCGATCAAAAATATATTAAATGTATAATATCAAAAATATATGAAAATTAATATCGATGTGTTAAAAACAGAAATTTCAAAAAAACATCTAAGATATAATAAATATTTTAGTC		0.8	2	3251659	3251674		10	0.185096
Fvb1	3264909..>3265008	Inversion	Cross mapped breakpoints	5596307	TTAACAGGGTTAAGTCTTTAAATATCTATTATTTTTTATATTGTAATAAAAAGTTAAAAACATATCTAATATATATCTTTAAGGACGAACTCAGCGTTCATCGTTTTTTTTTTCTTCTTCAAGGATTCAAAAAAGAGAAATCATCTTTTGAAGAAAAGATCCAAGACAGGAGGTATAATTCCAGAATGTGCACTTCTTCANNNNNTTTCACTTTTCCTAAACCCATTATAATGAGATTTACAAAAATGGTTTGTTAAGATGAAATAGCTCTGAAGCTTTATTTTAGTACTGGGTTTAAGTTTTTGAACATTTGAACTTTGTTAATATATTGATTTTGGGGTATACTCAGTAAGCTATATTGAGTAAGCTTATTTCTGGGTAAATTTATGTATATGATAC…	ACCCAGGTATCATATACATAAATTTACCCAGAAATAAGCTTACTCAATATAGCTTACTGAGTATACCCCAAAATCAATATATTAACAAAGTTCAAATGTTCAAAAACTTAAACCCAGTACTAAAATAAAGCTTCAGAGCTATTTCATCTTAACAAACCATTTTTGTAAATCTCATTATAATGGGTTTAGGAAAAGTGAAANNNNNTGAAGAAGTGCACATTCTGGAATTATACCTCCTGTCTTGGATCTTTTCTTCAAAAGATGATTTCTCTTTTTTGAATCCTTGAAGAAGAAAAAAAAAACGATGAACGCTGAGTTCGTCCTTAAAGATATATATTAGATATGTTTTTAACTTTTTATTACAATATAAAAAATAATAGATATTTAAAGACTTAACCC…		0.22973	2	3264908,8861215		0.95,1.0	13	0.232198	28
Fvb1	3274007..>3274106	Deletion	Cross mapped breakpoints	18241169	TACATTAATAAATAGCAAACTCTTCCTACTCTTAATATAATCCATATACCACTATACCAGCATATAGAGCTAAAGAAAAGAAGAGCAGCACAGCTTATACATACCTCATGATGAAGCAACAAGTTTTCTGGCTTAATGTCCCTATGAATCACATGTTTCTCATGACCTTTCGCCAAGCTCAATATGTACTACCTAACAGANNNNNAAGATTCATCCCAGAAAGAAAAAACAAGTACAGTTGATTCAGTACAGTACCCAACTCAAACAAATAACTGCGCTTCTGAATTGATTTAACAACAATGCAGGATCACTGTATTTCACCACTAAGAACAAAACCAAATTCATCTTGTTAACAATACCCAGAATGAGTAAATGTTAACAATAATGGACAAATTTCAG…			0.300654	2	21515175	3274006	0.7,0.84	30	0.112849	10
Fvb1	3274064..>3274163	Complex	Cross mapped breakpoints (invalid orientation)	18241112				0.295652	2	3274063,21515175		0.83,0.84	32	0.161827	29
Fvb1	3274100..>3274199	Deletion	Cross mapped breakpoints	18241076	CTTATACATACCTCATGATGAAGCAACAAGTTTTCTGGCTTAATGTCCCTATGAATCACATGTTTCTCATGACCTTTCGCCAAGCTCAATATGTACTACCTAACAGACAAACACAAACACAAGATTATTATCAATTTCCCAAACACAGAAAACATAAATACAATCAGAAACATGGCTTAGGGGTTTAGAGGGAACGTACTNNNNNAAGATTCATCCCAGAAAGAAAAAACAAGTACAGTTGATTCAGTACAGTACCCAACTCAAACAAATAACTGCGCTTCTGAATTGATTTAACAACAATGCAGGATCACTGTATTTCACCACTAAGAACAAAACCAAATTCATCTTGTTAACAATACCCAGAATGAGTAAATGTTAACAATAATGGACAAATTTCAG…			0.308333	2	21515175	3274099	0.84,1.0	26	0.277174	11
Fvb1	3283712^3283735	Insertion	Close breakpoints	0				0.447154	2	3283712	3283734		40	0.123901
Fvb1	3298372..3298570	Replacement	Paired breakpoint	199	CCTTCCAGAATGAAGGTAGAGTCTCCTAGATGCAAGATAGCTAAGAATACATCATTTTGTAAAATCAACAATTAATTACATTAGTCTACAAACTCATATACATTTACTACACTTCTTACCTTTTGGTTCGTCTCTTCCAACACCAAATAACCACATGAAATTCTGTGGTACCTACCCGTATGTGATACCTACATTTATA	TTCCTCACAGAATGAAGGTAGAGTCTCCTAGATGCAAGATAGCTAAGAATACATCATTTTGTAAAATCAACAATTAATTACATTAGTCTACAAACTCATATACATTTACTACACTTCTTACCTTTTGGTTCGTCTCTTCCAACACCAAATAACCACATGAAATTCTGTGGTACCTACCCGTATGTGAT		0.804348	2	3298358	3298371		7	0.241071
Fvb1	3304196^3304215	Insertion	Close breakpoints	0				0.08	2	3304196	3304214		4	0.352941
Fvb1	3332079^3332092	Insertion	Close breakpoints	0				0.909091	2	3332079	3332091		5	0.00698242
Fvb1	3337710..3337742	Replacement	Paired breakpoint	33	ACAAATGATCTACAAAATAGAAAAAGAACCCCA	CAATGATCTCAAATGAACAGCCCC		1	2	3337742	3337707		7	0.154203
Fvb1	3354596..>3354695	Insertion	Tandem duplication	417765		ATAGCCCTTCTTGGCTACGGACGTCCGCACTAATGGTTTTGGTGCGGAATTCTATTTTTGCACCACTTTTTCGATGAATTTCCTCATATCTACCGTCTAGTATCTAGATAATATTGTGTAGATCATCTCTGCAAAATTTCAGCCAATTTGGTGATCGTTAAGGCCCTCAAAATTGTGTTTTTCTGGTATAAACATGAACCNNNNNAAACTTCAAACAAAGTCGATCTCACCGGAAACTGGAAAAAAACGGACTCGCCGGAGAGGGAAAATGATCGGGGACACTCCTGGAGTCCTTTGGGGTGGAGGCGCACCGTCGTCGGCACCGGAGGGTGGAGAACAGACGGACGTCCGCACTTTAAGCCGAGTGTGGGCGTCCGCTTCACATCCTCTATATATATA…		0.488372	2	3354595	3772360	0.86,0.88	4	0.00724042	12
Fvb1	3354973^3354989	Insertion	Close breakpoints	0				0.525424	2	3354973	3354988		7	0.284341
Fvb1	3357455..3357463	Replacement	Paired breakpoint	32	AAGACGTAG	GTTTCTTGTTTCTGAAAGACGAAGGAGTAACT		0.206897	2	3357463	3357454		7	0.166249
Fvb1	3360413^3360428	Insertion	Close breakpoints	0				0.75	2	3360413	3360427		6	0.155428
Fvb1	3364316^3364330	Insertion	Close breakpoints	0				0.925926	2	3364316	3364329		7	0.185866
Fvb1	3389349^3389367	Insertion	Close breakpoints	0				0.227273	2	3389349	3389366		8	0.107283
Fvb1	3395755..>3395854	Complex	Multiple breakpoints	19159321				1.10624	12	3395754,3395758,9602617,15027062,17691900,18877835,18877835,18877835,18877835,18877835,18877835	22555075	0.64,0.72,0.85,0.88,0.9,0.94,1.0,1.0,1.0,1.0,1.0,1.0	407	9.00073e-41	13
Fvb1	3395785..3395818	Replacement	Paired breakpoint	34	GGTAAAAAACGGGTAAAAAAAAAAAAAAGGAAAA	CATGAATGAAATTAAAAGGGTAAAAAG		1	2	3395818	3395784		15	0.0163394
Fvb1	3439716^3439729	Insertion	Close breakpoints	0				0.785714	2	3439716	3439728		5	0.0550766
Fvb1	3452214..3452251	Replacement	Paired breakpoint	38	NNNNNNNNNNNNNNNNNNNNTTTTTTTTTTTTTTTGGC	TTTTTTGGT		1	2	3452233	3452213		10	0.0416079
Fvb1	3475873^3475889	Insertion	Close breakpoints	0				0.841758	2	3475873	3475888		327	0.358247
Fvb1	3501266^3501282	Insertion	Close breakpoints	0				0.666667	2	3501266	3501281		8	0.0148352
Fvb1	3505565^3505578	Insertion	Close breakpoints	0				0.776119	2	3505565	3505577		7	0.146034
Fvb1	3512934^3512951	Insertion	Close breakpoints	0				0.75	2	3512934	3512950		6	0.0396514
Fvb1	3572658^3572685	Insertion	Close breakpoints	0				0.841121	2	3572684	3572658		226	0.212845
Fvb1	3587829..3587831	Replacement	Paired breakpoint	11	TTA	AAAAAAAAATT		1	2	3587831	3587828		9	0.022485
Fvb1	3679435..3679452	Replacement	Paired breakpoint	18	GTTACCGCGGCAACAACA	CTTACCGCCGCAACAACG		0.116883	2	3679452	3679434		7	0.248828
Fvb1	3686944^3686962	Insertion	Close breakpoints	0				0.285714	2	3686944	3686961		8	0.130549
Fvb1	3718618..3718817	Replacement	Paired breakpoint	224	GTAGTGATTTCATTTTGTTGGTTACGATATGCGACTCAAAAGTCTTAGTCCTAGTCTTATGCATTTCTCTTCCGCATTTTAAAAGCTGCCAATATGCAGATACAGAGAACACAAAAATAAATGTGTAGCATCGACAGATTTCACTTGCAATTCATGAGTCGATTACAATACATCTGTATGAATTACACTTGAAGCAATTC	AAAAGGGGGATTTCCCCCAAAAAAAAAAAAAAAAAAAGTAGTGATTTCATTTTGTTGGTTACGATATGCGACTCAAAAGTCTTAGTCCTAGTCTTATGCATTTCTCTTCCGCATTTTAAAAGCTGCCAATATGCAGATACAGAGAACACAAAAATAAATGTGTAGCATCGACAGATTTCACTTGCAATTCATGAGTCGATTACAATACATCTGTATGAATTACA		1	2	3718604	3718617		9	0.040436
Fvb1	3751482..3751494	Replacement	Paired breakpoint	13	TTAGGACACAAGT	CTAGGACACGAGG		0.129346	2	3751491	3751481		86	0.545455
Fvb1	3751729..3751736	Replacement	Paired breakpoint	14	ATGTTGGT	CTGTTGGTTATCAG		0.835072	2	3751736	3751728		834	0.309664
Fvb1	<3772261..3772360	Insertion	Tandem duplication	417765		ATAGCCCTTCTTGGCTACGGACGTCCGCACTAATGGTTTTGGTGCGGAATTCTATTTTTGCACCACTTTTTCGATGAATTTCCTCATATCTACCGTCTAGTATCTAGATAATATTGTGTAGATCATCTCTGCAAAATTTCAGCCAATTTGGTGATCGTTAAGGCCCTCAAAATTGTGTTTTTCTGGTATAAACATGAACCNNNNNAAACTTCAAACAAAGTCGATCTCACCGGAAACTGGAAAAAAACGGACTCGCCGGAGAGGGAAAATGATCGGGGACACTCCTGGAGTCCTTTGGGGTGGAGGCGCACCGTCGTCGGCACCGGAGGGTGGAGAACAGACGGACGTCCGCACTTTAAGCCGAGTGTGGGCGTCCGCTTCACATCCTCTATATATATA…		0.488372	2	3354595	3772360	0.86,0.88	4	0.00724042	12
Fvb1	3779265..3779463	Replacement	Paired breakpoint	225	GAACTCTTAGAAGGGCAATTTATTACAGGTGAAACCCACCTCTACCAGATGAAGATTAGAAGCGCGACTTAGTAAAACAAAAGCAAATTCTCCAATTTGTGCCAAAGACATTCCAACCTACAGATGCAATAACATAAGGCCCCCTCCGTCAATAAAATGCATGAACTAAATGAATATAAAGCTCTTGTAGCAGTTTTTG	AAAAAAGAAAAAAAACTCTATATCTCAAAGAAAAAAAGAAAAAAAGAAAAAAAAAAGAGAACTCTTAGAAGGGCAATTTATTACAGGTGAAACCCACCTCTACCAGATGAAGATTAGAAGCGCGACTTAGTAAAACAAAAGCAAATTCTCCAATTTGTGCCAAAGACATTCCAACCTACAGATGCAATAACATAAGGCCCCCTCCGTCAATAAAATGCATGAACT		0.767123	2	3779232	3779264		19	0.00206044
Fvb1	3810649..3810668	Replacement	Paired breakpoint	20	CTACTTCCCTTTCCCAAAAG	TTTTCCCCAAAAC		0.865672	2	3810657	3810648		8	2.70163e-06
Fvb1	3834397..3834404	Replacement	Paired breakpoint	8	CACAGGTT	TACAATTC		0.255	2	3834404	3834396		25	0.490909
Fvb1	3834456^3834493	Insertion	Close breakpoints	0				0.667266	2	3834492	3834456		37	0.0382653
Fvb1	3834551..3834557	Replacement	Paired breakpoint	7	GGAGAGG	CAAGATT		0.0874404	2	3834557	3834550		11	0.56
Fvb1	3834724^3834731	Insertion	Close breakpoints	0				0.118834	2	3834724	3834730		10	0.473958
Fvb1	3844945..3844952	Replacement	Paired breakpoint	8	AAGAAAAA	TAGAAAAT		0.115152	2	3844952	3844944		7	0.28699
Fvb1	3845136^3845152	Insertion	Close breakpoints	0				0.423077	2	3845151	3845136		32	0.330237
Fvb1	3845216..3845225	Replacement	Paired breakpoint	10	AATACATAAG	GAT		0.631944	2	3845225	3845215		40	0.319319
Fvb1	3845461..3845511	Replacement	Paired breakpoint	51	GGAAACTCAGAAAATGAGGCAAATTTTGTTGTAGCCCAATTTAGTAGCTCC	AGAAACTTAGAAAATAAATTTTTGTTGTAACCTAGTTTAATAATTTT		0.495238	2	3845511	3845460		39	0.136629
Fvb1	3846145..3853104	Deletion	Cross mapped breakpoints	6960	ATATACATACAAGTATACATTTTGTTGTACTGATATATAATTAATCATTCGAACCAACCTTAAGTCTTCCATTGAAATATATCAAAAACAGCACGATGCCACTTACAGATAAGAAAATCAAAAATATGATCTCCGAGGCTGGGAGACTAGTGTCATGGTTTGAACCAAAAGAACTGCAGAAATAGATTGGTTTAAGTATTNNNNNATGGCATCAGTCCAACAAGTTACTATACGATCAACAGCAAGATAGTACCACACTGCTCCAAATAGCTAAAGAACCAACAATGCAATTAATGGTTAGGTTTCTGAAGAATATGAAATGAAAGTGATTATAAGTATCTGTAATGTAATGTAGATTTGAAACTTACATGAGCAGCAAGGATGAAGGGCAAAAGTTCC…			0.340659	2	3853104	3846144	0.95,0.96	28	0.165414
Fvb1	3853306..3853311	Replacement	Paired breakpoint	6	CTACAA	G		0.552846	2	3853311	3853305		15	0.235714
Fvb1	3853931..3853941	Replacement	Paired breakpoint	11	GAAAAAAAAAA	AAAAAATT		0.837398	2	3853941	3853929		19	0.110852
Fvb1	3858143..3858156	Replacement	Paired breakpoint	14	GTCTTTGCAATGCC	ATGTTTGCATTGCT		0.274194	2	3858156	3858142		10	0.257727
Fvb1	3858195..3858204	Replacement	Paired breakpoint	10	GTTATATACT	TAA		0.504425	2	3858204	3858194		24	0.195159
Fvb1	3858324..3858332	Replacement	Paired breakpoint	9	ACATTGGTC	TGCACACTA		0.431373	2	3858332	3858318		29	0.347368
Fvb1	3858616^3858636	Insertion	Close breakpoints	0				0.464286	2	3858635	3858616		27	0.314556
Fvb1	3866202^3866219	Insertion	Close breakpoints	0				0.297872	2	3866202	3866218		12	0.217423
Fvb1	3881864^3881881	Insertion	Close breakpoints	0				0.311111	2	3881864	3881880		12	0.246176
Fvb1	3943121..3943320	Replacement	Paired breakpoint	200	TCTTTCATTTACCAAACACTATAAAATCTAAAAGTTCGGATAAAAACTGATTTTTTAAAAAGCGAAATTATACCAAACTAGACCTTACTTTGCATATAGTCAATATACTTGTCTCCTTTTATAATTATAGTGTACAAATTGCCAACGTCGCTTGGGGCTTTTAAATCCTTTGACTATTGTTTCATATTATGCAATACCCA	AAAATCTTTTATTTACCAAACACTATAAAATCTAAAAGTTCGGATAAAAACTGATTTTTTAAAAAGCGAAATTATACCAAACTAGACCTTACTTTGCATATAGTCAATATACTTGTCTCCTTTTATAATTATAGTGTACAAATTGCCAACGTCGCTTGGGGCTTTTAAATCCTTTGACTATTGTTTC		0.733333	2	3943103	3943120		9	0.0166667
Fvb1	3965455..3965654	Replacement	Paired breakpoint	200	CACAACTTCGCCTTCTCTCCAGTATGTAAAAGTTAACTTATAACAAAGCAAGGATATGTTAGGAACAAGTCAACGATCCCGGGATCCTCAGCAATTGCTCGCAACGCAGCGACATCGTCCTCGCTGTAAGTCCCAAACTGTTGACTAACAGAAGACTGCAGACCGGACAAATACACCACGGATAACCCTACGAAGTTCAT	AAACACAACTTCGCCTTCTCTCCAGTATGTAAAAGTTAACTTATAACAAAGCAAGGATATGTTAGGAACAAGTCAACGATCCCGGGATCCTCAGCAATTGCTCGCAACGCAGCGACATCGTCCTCGCTGTAAGTCCCAAACTGTTGACTAACAGAAGACTGCAGACCGGACAAATACACCACGGATAACC		0.586207	2	3965441	3965454		15	0.0371553
Fvb1	3999147..3999148	Replacement	Paired breakpoint	2	GA	AG	AAG	0.563636	2	3999148	3999146		8	0.000440917
Fvb1	4015448..4015451	Replacement	Paired breakpoint	5	AGCA	CTGCG		0.84413	2	4015451	4015447		100	0.285714
Fvb1	4016375..>4016474	Deletion	Cross mapped breakpoints	9980877	TTTTTCTCTGGTCACCGGATTCCAGTCACCAGTAACTCAGTTACTGACCCCCAATAGCTTGGTTACTGACCCCCAATAATCAGTTACTGGCCCCCAATAATCGGTTACTGACCCCTAATAATCAGTTATTGACCCCAAAAACTTGGTTACTAACCCCCAATAATCAATTACTAACCCGCAGTAACTTAAATTTTCTCCGGNNNNNTCAATTATTAGGGTTAGTGAATCTTCTTTTCTATTACATTACACTGAAATAAGTTGATTATTGGGGGTTAGTAACTGATTATTGGTTAGTAACTGATTATTGGGGGTCAGTAACCGAGTTACTAGGGGTCAGTAACTAATTATTGAGGATTAGTAATGAGGGTCAGTAACTGATTATTGGGGGCCAGTAACTGA…			0.453125	2	13997251	4016374	0.61,0.7	21	0.311769	14
Fvb1	4038109..4038128	Replacement	Paired breakpoint	20	NNNNNNNNNNNNNNNNNNNN	TCTCTCTCTCTCATGA		1	2	4038128	4038108		13	1.02529e-05
Fvb1	4067461..4067660	Replacement	Paired breakpoint	200	TTGACAGAATAAATCTTCATAAGAAATCTACACTATATTCAAAAAATGATAATGTTTCAATACTAATGAAAGATAAAATCTATTAGACCGGACAAAAAAAAGAAAAAAGACAGATAAACACGTCAAACTAAAACTAAAAAACGTACCTTCCCATTAATGATATGTCTGAACTCAGCATTGTGGACATGGAGATGTTTCAA	AATTAACAGAATAAATCTTCATAAGAAATCTACACTATATTCAAAAAATGATAATGTTTCAATACTAATGAAAGATAAAATCTATTAGACCGGACAAAAAAAAGAAAAAAGACAGATAAACACGTCAAACTAAAACTAAAAAACGTACCTTCCCATTAATGATATGTCTGAACTCAGCATTGTGGACATG		0.65	2	4067448	4067460		4	0.3125
Fvb1	4092721^4092751	Insertion	Close breakpoints	0				0.957232	2	4092721	4092750		742	0.221998
Fvb1	4092859^4092861	Insertion	Close breakpoints	0				0.956927	2	4092859	4092860		338	0.277778
Fvb1	4093004^4093009	Insertion	Close breakpoints	0				0.208	2	4093008	4093004		27	0.523636
Fvb1	4096093..4100774	Insertion	Tandem duplication	4682		TCTACAGATTGACCCACGCCATCGGTATGGACACAATTTACATTTCTACTATGATTTGTGGTTTGAAAGTGAGAGCAGTCAGCCATTCTTCTACTGGTAAGTGATTGGCCTTAATGTTGATTTGTCTCCACCATATGAACAAATATGTTTGGTGTTACATTTTCTGTTGTGAACTTTCAAACTTACTGATCAATTTGTACNNNNNGGCACTCTTGTAGACTTTGAATTTTCACATATTAAGTTGGAAAAGTTCTAGTTCTTCTGGCCTAGCTTCTGGCTTTGACAAACGCGCCCCTATTTCTTATTGCTTAAGAGACAGACTGAGCTAGCTATTCTTCTATAGCATTCCATCTGTTTGATAAGAAAGCAGAATCTCACCCTCTCTGAGATTAAACACAA…		0.351351	2	4096092	4100774	1.0,1.0	19	0.4125
Fvb1	4102892..4103090	Replacement	Paired breakpoint	199	GATCGGTTTTGATGTAGGTACGAATATTCAGACGAACGAAGAGGTTGCGATTAAGCTGGTGAGTGTTGTTAATTGAGCTTCTGGTGTTGACTTTTGTGTTTTTGATGATGCCAATTTGGATGTGGGAATTGAGTTTAAATTGTGCTGTAAGAATTTGGGAGAATGGTTTAGGAGTTTATGGTGTGCTTGTAGAAATGCT	TTTTTTGGGTTTTGATGTAGGTACGAATATTCAGACGAACGAAGAGGTTGCGATTAAGCTGGTGAGTGTTGTTAATTGAGCTTCTGGTGTTGACTTTTGTGTTTTTGATGATGCCAATTTGGATGTGGGAATTGAGTTTAAATTGTGCTGTAAGAATTTGGGAGAATGGTTTAGGAGTTTATGGTGTGC		0.55	2	4102878	4102891		9	0.0692308
Fvb1	4109741^4109760	Insertion	Close breakpoints	0				0.411765	2	4109741	4109759		5	0.0236262
Fvb1	4110749^4110775	Insertion	Close breakpoints	0				0.758621	2	4110749	4110774		13	0.108669
Fvb1	4141723..4141728	Replacement	Paired breakpoint	8	AATCAT	TTAATTAG		0.690141	2	4141711	4141722		8	0.245455
Fvb1	4182375^4182403	Insertion	Close breakpoints	0				0.540984	2	4182375	4182402		11	0.0298713
Fvb1	complement(4202301..4202347)	Complex	Cross mapped breakpoints (invalid orientation)	47				0.211765	2		4202300,4202347	0.56,0.71	9	0.139648
Fvb1	4220774..4220973	Replacement	Paired breakpoint	200	ACTGGTTTGGTCAGCTGGGGGTCCTTTTGGAAGAGGGCGTGACCTCCACAAACACTGGCTTTCGGCTCTAATTCCGACATTGTCGAAGAGAGCTATTTATGCGCCAAGGCCAAAATGAAATTTTTACAACCGTTTCGGCCAGGTTGTTCCTCTTATTTACCGAAACACCCTTCCATTTTTTACCGTCGTTTTAACTTCAC	TTCCTGGTTTGGTCAGCTGGGGGTCCTTTTGGAAGAGGGCGTGACCTCCACAAACACTGGCTTTCGGCTCTAATTCCGACATTGTCGAAGAGAGCTATTTATGCGCCAAGGCCAAAATGAAATTTTTACAACCGTTTCGGCCAGGTTGTTCCTCTTATTTACCGAAACACCCTTCCATTTTTTACCGTCG		0.578947	2	4220761	4220773		4	0.00909091
Fvb1	4282060..4300822	Insertion	Tandem duplication	18763		TTTTTCTCTTCTTTCATCCATGCAGGCTTATTATAAATCACACTATGCTTATGAATACGTACCACTCTTATGACATGTTTTTTTGGCTTTTTCCAAATATAGTGTCACTCACAATATATGCTAATTGTATGAGAAATGGATAAATAGATGTATACTTAATTTGGTGAGTGTTTCAGTGAGTAAGGATGAGAAACTGAGTCNNNNNCAAAAACATTGCTTGTATTGTTGGAACTTCTCAATGATCGTGAGGGCGGTTGTGACGTCTTCTAGAACGATCTTCACCCCAGCCGATTTGACTGCCCTGAACACGTCATTCGCCTCCGGCGCCTTGAACACTGTCGGTCTCAACTCCATCTCTCTCTCTCTCTCTTTCTTCCCATCTGCCCAACAAAATCTTTT…		0.421053	2	4282059	4300822	1.0,1.0	19	0.229364
Fvb1	4282476^4282490	Insertion	Close breakpoints	0				0.666667	2	4282476	4282489		7	0.104318
Fvb1	4287616^4287633	Insertion	Close breakpoints	0				0.7	2	4287616	4287632		7	0.0799113
Fvb1	4298644^4298662	Insertion	Close breakpoints	0				0.363636	2	4298661	4298644		8	0.156524
Fvb1	4315408^4315433	Insertion	Close breakpoints	0				0.7	2	4315408	4315432		9	0.327935
Fvb1	4342211..4342213	Replacement	Paired breakpoint	5	CAG	AACAA		0.517241	2	4342201	4342210		7	0.444444
Fvb1	4342633^4342645	Insertion	Close breakpoints	0				0.610169	2	4342633	4342644		17	0.00893963
Fvb1	4427301^4427318	Insertion	Close breakpoints	0				0.682927	2	4427301	4427317		5	0.292927
Fvb1	4479319..4479320	Replacement	Paired breakpoint	4	AC	TCTA		0.654762	2	4479320	4479318		12	0.625
Fvb1	4479394..4479397	Replacement	Paired breakpoint	11	AAAT	TTGTAACTTTA		0.5	2	4479397	4479393		28	0.455995
Fvb1	4479457..4479467	Replacement	Paired breakpoint	11	AATATAGGTGG	TATAGGTGA		0.589474	2	4479467	4479456		11	0.403846
Fvb1	4479541..4479545	Replacement	Paired breakpoint	5	CAAAG	AC		0.595238	2	4479545	4479540		17	0.380952
Fvb1	4479571^4479593	Insertion	Close breakpoints	0				0.475	2	4479592	4479571		36	0.236821
Fvb1	4479656^4479670	Insertion	Close breakpoints	0				0.590604	2	4479669	4479656		47	0.330443
Fvb1	4480106..4480109	Replacement	Paired breakpoint	4	GGGG	TAGT		0.171233	2	4480107	4480105		9	0.75
Fvb1	4480309	Replacement	Paired breakpoint	12	G	ATCATGTACCTA		0.604651	2	4480309	4480308		40	0.118066
Fvb1	4480403..4480416	Replacement	Paired breakpoint	14	AGATTCATGACCTA	CGATTAACGACCT		0.573964	2	4480416	4480402		8	0.56713
Fvb1	4480469..4480491	Replacement	Paired breakpoint	23	GTTTTTATTTTTTGTCTTCTTCT	TTTTTTATTCTTTTTCTTCTTCC		0.185567	2	4480491	4480468		10	0.00188539
Fvb1	4480677..4480680	Replacement	Paired breakpoint	4	CTCC	T		0.632	2	4480680	4480676		12	0.482143
Fvb1	4480777..4480786	Replacement	Paired breakpoint	10	ATACATAAAG	GATATAAAT		0.459459	2	4480786	4480776		11	0.177228
Fvb1	complement(4481184..4481275)	Complex	Cross mapped breakpoints (invalid orientation)	92				0.59	2	4481183,4481275		0.53,0.88	25	0.0589286
Fvb1	4481779^4481781	Insertion	Close breakpoints	0				0.550725	2	4481779	4481780		33	0.105113
Fvb1	4548869..>4548968	Complex	Multiple breakpoints	17278582				1.29613	4	20230206	4548868,4548868,21827450	0.65,0.68,1.0,1.0	59	5.2096e-13	15
Fvb1	4553606^4553624	Insertion	Close breakpoints	0				0.594595	2	4553606	4553623		8	0.0632569
Fvb1	4568470	Replacement	Paired breakpoint	4	A	TTAT		1	2	4568470	4568469		12	0.000300752
Fvb1	4575702^4575713	Insertion	Close breakpoints	0				0.92	2	4575702	4575712		5	1.63899e-06
Fvb1	4577425..4577429	Replacement	Paired breakpoint	5	ACATC	GA		0.741379	2	4577429	4577424		6	0.0914286
Fvb1	4577935^4577946	Insertion	Close breakpoints	0				0.268519	2	4577945	4577935		12	0.0126562
Fvb1	4614088^4614105	Insertion	Close breakpoints	0				0.662857	2	4614088	4614104		90	0.327381
Fvb1	4677693^4677710	Insertion	Close breakpoints	0				0.416667	2	4677693	4677709		4	0.0434266
Fvb1	4680966^4680986	Insertion	Close breakpoints	0				0.796813	2	4680966	4680985		166	0.347368
Fvb1	4689692^4689710	Insertion	Close breakpoints	0				0.222222	2	4689692	4689709		6	0.0424966
Fvb1	<4724058..4724157	Deletion	Cross mapped breakpoints	4048116	CGCACTTGTTACCTTCTCCAACATTCCCGTTAACCGCGGCTGCCACATTATTACCGTGCATACCCTTAGTTCTTGCAATGACAGGGTCTTTTAGGACATTACACATGCCATTGTCAGGCTCCTGGTCTGCCACCCTTGGTTTTTTGCTAGCCCGGTAGTTCTTGGAACTCTCCACAAGCCCACACAATTGGACCATCCCTNNNNNAAACAAACAAAACTTATTTTATTTTTTTACGCTGAATGATCGAGGAGCGGGATCAAAACCAAAACCTCTCGAAACAAATGACAGACTAGCTTAAACAAACAAAACTTGCACGACAAACAGAGTTAGGAATATTAGTTACAGCTTTTGTGTTTTGAAGATTTGACATTGTAACATTAGTGATTACAAATCATATA…			0.223684	2	4724157	676041	1.0,1.0	11	0.216817	8
Fvb1	4728626^4728647	Insertion	Close breakpoints	0				1	2	4728646	4728626		8	0.191388
Fvb1	4746448	Replacement	Paired breakpoint	3	C	TCT		0.953488	2	4746448	4746454		4	0
Fvb1	4809505^4809526	Insertion	Close breakpoints	0				1	2	4809525	4809505		14	0.000217874
Fvb1	4826238^4826260	Insertion	Close breakpoints	0				1	2	4826259	4826238		12	0.0101769
Fvb1	4841772..4841971	Replacement	Paired breakpoint	200	GGTACAATCACATCATGTTTCTGTTGTCATAATATAAACATGTCTTGGTATCAAGCGTAGGCATCCTATTATTTATAACCAAAGCTTGTATAGTCAAGTGTAGTATACTTGAGATTTCAGTTTATTTTCTAGTGCTATTTAACAAGTTGACCAGTGAATGCCTTCAGAATTAAAATACTTGCCAAGTCCTGATTGATTAC	AAGGAACAATCACATCATGTTTCTGTTGTCATAATATAAACATGTCTTGGTATCAAGCGTAGGCATCCTATTATTTATAACCAAAGCTTGTATAGTCAAGTGTAGTATACTTGAGATTTCAGTTTATTTTCTAGTGCTATTTAACAAGTTGACCAGTGAATGCCTTCAGAATTAAAATACTTGCCAAGT		0.755102	2	4841758	4841771		8	0.0360577
Fvb1	4876996..4876998	Replacement	Paired breakpoint	15	TAC	AAAAAAAAAAAAAAT		1	2	4876998	4876995		97	9.25001e-07
Fvb1	4909842^4909859	Insertion	Close breakpoints	0				0.367347	2	4909842	4909858		16	0.295302
Fvb1	4919622..>4919721	Complex	Cross mapped breakpoints (invalid orientation)	18025886				0.732639	2		4919621,22945507	0.86,0.89	45	0.147049	30
Fvb1	4920568..4920590	Replacement	Paired breakpoint	23	GTAATCACTCAACATTAAGATGG	ATAATTACTCAAAATTAAGATGT		0.2	2	4920590	4920567		5	0.210749
Fvb1	4944543^4944561	Insertion	Close breakpoints	0				0.615385	2	4944543	4944560		8	0.100219
Fvb1	4945976..4945995	Replacement	Paired breakpoint	38	NNNNNNNNNNNNNNNNNNNN	TTTTTTTTTTCCCCGATGAGATCCTTGGTATATAAGGC		0.958333	2	4945995	4945975		15	0.0941408
Fvb1	4981145..4981344	Replacement	Paired breakpoint	233	GTACGTAGCTAGCAACAAGGTTGCTGTCGTTGCAGGTTTATATCGTCATCTGAACAGTTAACATTAACATTGAGTCATTGACATAATAAAAGAGGGTCCGAGAGGAAACGAAGCCATCGGTTTCATATCGAGGGTGGTTATACTAGTCTCGGTTTTGTCATCTTATGTGAGACAAATATTATTAGTTACTTATATAGTTA	AATAACGAAACAAAAAAAAAAAGATAGCTTGAAAAAAAAAAAAAAAGTACGTAGCTAGCAACAAGGTTGCTGTCGTTGCAGGTTTATATCGTCATCTGAACAGTTAACATTAACATTGAGTCATTGACATAATAAAAGAGGGTCCGAGAGGAAACGAAGCCATCGGTTTCATATCGAGGGTGGTTATACTAGTCTCGGTTTTGTCATCTTATGTGAGACAAATATTATTAGTT		0.637681	2	4981131	4981144		8	0.0314103
Fvb1	5035641..5035840	Replacement	Paired breakpoint	200	CAGGAAAAGGAAAAGGAAAAAAGTGATAAATTTGAGCAAGTTGTTTTTTGGGAAAGAAAAAAGTGAGAAGAAGTTCTTCTTTACTACACAATGAATTGACACTCCCCCTTCCAAAACAAGGGTTATAATATGAGCAAAGTTTTTTTAGGGAAAAAAATGGGATGAAGTTTTTCTTTAGTACACAACGCATGACAACTTTG	AAACAGGAAAAGGAAAAGGAAAAAAGTGATAAATTTGAGCAAGTTGTTTTTTGGGAAAGAAAAAAGTGAGAAGAAGTTCTTCTTTACTACACAATGAATTGACACTCCCCCTTCCAAAACAAGGGTTATAATATGAGCAAAGTTTTTTTAGGGAAAAAAATGGGATGAAGTTTTTCTTTAGTACACAACGC		0.631579	2	5035628	5035640		12	0.0613636
Fvb1	5053797^5053798	Insertion	Close breakpoints	0				1	2	5053797	5053797		11	0.0145339
Fvb1	5059809^5059829	Insertion	Close breakpoints	0				0.369565	2	5059828	5059809		14	0.440705
Fvb1	5066963^5066982	Insertion	Close breakpoints	0				0.628866	2	5066963	5066981		50	0.263952
Fvb1	5076668..5076692	Replacement	Paired breakpoint	25	GATCGCGCTACATATGCTGACCCAG	TATCGGGCTACATGCTGACCAAA		0.824	2	5076692	5076667		95	0.592844
Fvb1	5076721..5076737	Replacement	Paired breakpoint	17	AAAGCCATTATAGGATG	TAAGCCACTATAGGATC		0.354767	2	5076737	5076720		42	0.639844
Fvb1	5127594^5127608	Insertion	Close breakpoints	0				0.771084	2	5127594	5127607		11	0.0243966
Fvb1	5159260..5159274	Replacement	Paired breakpoint	15	CCCTATAGGAACCAG	ACAGGAACCAA		0.275618	2	5159274	5159259		10	0.10938
Fvb1	5159750^5159778	Insertion	Close breakpoints	0				0.179181	2	5159750	5159777		36	0.313649
Fvb1	5185170^5185186	Insertion	Close breakpoints	0				0.37931	2	5185170	5185185		7	0.291379
Fvb1	5213731..5213930	Replacement	Paired breakpoint	200	AAAGCAGAACATTTTATTAAATCAGACTTTTTTTTTAGAGCTTTTATTAAAACATACTTGTACCTTCTTTTTGGAAGAAATTTAGAAACTAACCTTCAGACTCCAAAATTGATTTCTAACCTCACTTTCTCTACATTTAAGGTCGTTTTCTCTACATTAAGATGTTCATGTAGGGATCGTTTTCATTTTGGCCAAAGATA	TTAAAGCAAAAAATTTTATTAAATCAGACTTTTTTTTTAGAGCTTTTATTAAAACATACTTGTACCTTCTTTTTGGAAGAAATTTAGAAACTAACCTTCAGACTCCAAAATTGATTTCTAACCTCACTTTCTCTACATTTAAGGTCGTTTTCTCTACATTAAGATGTTCATGTAGGGATCGTTTTCAT		0.71875	2	5213716	5213730		8	0.139205
Fvb1	5247247..5247446	Replacement	Paired breakpoint	200	CAATATGAATTTCAGAAACAAACATAAAAATAATTAAATTATAACCATAACCGAAACCCAACATGTTTTGATTTGATAACAGAAGTTTTTCATTTGTGAGTTGTAGGTTGTGAGTAAGACTTGTATGAGACTAGTTGTTGTAATTTTCGTTGTTGGTGTAATAAAAATGAAATCCTCACAATTATGTGTCATCTCCATGA	TTTCAATATGAATTTCAGAAACAAACATAAAAATAATTAAATTATAACCATAACCGAAACCCAACATGTTTTGATTTGATAACAGAAGTTTTTCATTTGTGAGTTGTAGGTTGTGAGTAAGACTTGTATGAGACTAGTTGTTGTAATTTTCGTTGTTGGTGTAATAAAAATGAAATCCTCACAATTAT		0.782609	2	5247231	5247246		4	0.492188
Fvb1	5255306..5255312	Replacement	Paired breakpoint	13	AACCATA	TTTTTTACCCATC		0.925	2	5255294	5255305		8	0.0148198
Fvb1	5281414^5281431	Insertion	Close breakpoints	0				0.731707	2	5281414	5281430		7	0.161738
Fvb1	5298592^5298612	Insertion	Close breakpoints	0				0.384615	2	5298592	5298611		16	0.347985
Fvb1	5303452^5303473	Insertion	Close breakpoints	0				1	2	5303472	5303452		14	0.0183301
Fvb1	5315529..5315554	Replacement	Paired breakpoint	30	ATCAATCTCACCTCATCCTTCTCTCA	CCCAACATCACTTCATACTTCTCTCAGCTG		0.13253	2	5315554	5315528		10	0.233477
Fvb1	5315658..5315671	Replacement	Paired breakpoint	14	GTTTGTGTTCTTAT	CTTTTTGTTCTTAC		0.235294	2	5315671	5315657		5	0.147929
Fvb1	5320356..5320374	Replacement	Paired breakpoint	19	TAAATTTTCTTTTGTCTAC	AATTTCTTTGCA		1	2	5320374	5320355		17	0.232919
Fvb1	5346105^5346147	Insertion	Close breakpoints	0				0.96875	2	5346146	5346105		5	0.01852
Fvb1	5410707..5410725	Replacement	Paired breakpoint	19	ATCTGATACATCTCTTTCC	TACATTTCTTTCT		0.65	2	5410725	5410706		11	0.0838121
Fvb1	5414050..5414249	Replacement	Paired breakpoint	200	CAGAACTACTAAAGTATAGAGTATAAATAGTTGAAATCCTAGTAGTAGTAGGAAATAATAACACATAAAAGTATGAGAATCACACAAATATATGTGGATATGTGGGAAACTAAAGGGCTGGAAGGGTAAAACTGTAAGTATAGAAAACAAATATAGGACATGATATTTTGAGGAAACAAATGGAGACAGATCGATAACTT	AAACAGAACTACTAAAGTATAGAGTATAAATAGTTGAAATCCTAGTAGTAGTAGGAAATAATAACACATAAAAGTATGAGAATCACACAAATATATGTGGATATGTGGGAAACTAAAGGGCTGGAAGGGTAAAACTGTAAGTATAGAAAACAAATATAGGACATGATATTTTGAGGAAACAAATGGAGA		0.52381	2	5414035	5414049		5	0.251116
Fvb1	5457493	Replacement	Paired breakpoint	5	C	AAAAA		0.666667	2	5457481	5457492		11	0.0839932
Fvb1	5488169..5488183	Replacement	Paired breakpoint	15	TCATTAGTCTGCAGC	ACA		0.278689	2	5488183	5488168		13	0.31875
Fvb1	5506708^5506728	Insertion	Close breakpoints	0				0.296875	2	5506708	5506727		15	0.0925386
Fvb1	5605962..5606161	Replacement	Paired breakpoint	200	GAGAATACCATCTTGTTGACTCTAGAATCACGGATAAACTTCAAGCCGTTGTATTTTTCAGACTCAGCAATTTGATGCAGAGGCGTGTTCCCTCTAAGGTCTTTGCTATTTAGAAGGACGCTACTAAGCCATGGATCTTTTCGAACAAACTCTTCTACATTTGGTTTATTACTGGAAATTGCAAAATGTAGGGCATTCCA	AAAAAGAATACCATCTTGTTGACTCTAGAATCACGGATAAACTTCAAGCCGTTGTATTTTTCAGACTCAGCAATTTGATGCAGAGGCGTGTTCCCTCTAAGGTCTTTGCTATTTAGAAGGACGCTACTAAGCCATGGATCTTTTCGAACAAACTCTTCTACATTTGGTTTATTACTGGAAATTGCAAAATG		0.857143	2	5605949	5605961		6	0.306818
Fvb1	5619301..5619304	Replacement	Paired breakpoint	6	CAAT	TTCAAA		0.791667	2	5619289	5619300		5	0.171429
Fvb1	5633924^5633943	Insertion	Close breakpoints	0				0.678161	2	5633924	5633942		7	0.00797101
Fvb1	5703137..>5703236	Complex	Cross mapped breakpoints (invalid orientation)	7958241				0.700935	2	5703136,13661377		0.38,0.71	10	0.300731	31
Fvb1	5715068..5715267	Replacement	Paired breakpoint	200	CAACATGCTTACGCACAGTGTCACATACAAATGTCGCATGATCACATATATGGGGAACCCCAAACAATATAGATCACATTCATCACAAGTCAATGATTAACATGGATGACGATAAGTGTGATGCTGACCTTTTCCCCATCAGCCACCAGAAGCTTTCCGCCGTGTTCATGGGCGAGTCCAAATGGTCTCCCGCCGGTGTT	AAAAAACAACATGCTTACGCACAGTGTCACATACAAATGTCGCATGATCACATATATGGGGAACCCCAAACAATATAGATCACATTCATCACAAGTCAATGATTAACATGGATGACGATAAGTGTGATGCTGACCTTTTCCCCATCAGCCACCAGAAGCTTTCCGCCGTGTTCATGGGCGAGTCCAAATGGTC		0.777778	2	5715054	5715067		13	0.0105449
Fvb1	5726709^5726711	Insertion	Close breakpoints	0				0.9375	2	5726709	5726710		12	0.311086
Fvb1	complement(5728198..5728243)	Complex	Cross mapped breakpoints (invalid orientation)	46				0.596899	2	5728197,5728243		0.4,0.83	44	0.372973
Fvb1	5728233..5728243	Replacement	Paired breakpoint	11	GGCTCTTGCCT	CG		0.65873	2	5728243	5728232		40	0.292208
Fvb1	5729080..5729086	Replacement	Paired breakpoint	23	ATTAGGG	GGGTTTGTTGCTAATTAAATCAA		0.688742	2	5729086	5729079		57	0.271317
Fvb1	5729501..5729511	Replacement	Paired breakpoint	11	GTTGGGAGTGG	ATTGGCAGTGA		0.256579	2	5729511	5729500		17	0.743802
Fvb1	5729730..5729929	Replacement	Paired breakpoint	216	CGAATAGCACAAATTGGTGGTCAGGTCATGTATTTGAGCTAACACAACTTGAGAGCTTAACCATTAATAACATAAACGGGAGAAATTAGTTTCAGATATATCATTGTTCAAGCATTAGATAATTTGAGCAATAAGAAAAGAAAATTCGATCTAATTAAACAGGTAAATCTATAATTATCTTGATCATATCGATTTATTTT	TTTCGACCAAAAAAAAAACTTATACTGAAATACTCGAATAGCACAAATTGGTGGTCAGGTCATGTATTTGAGCTAACACAACTTGAGAGCTTAACCATTAATAACATAAACGGGAGAAATTAGTTTCAGATATATCATTGTTCAAGCATTAGATAATTTGAGCAATAAGAAAAGAAAATTCGATCTAATTAAACAGGTAAATCTATAATTATCTTG		0.573276	2	5729711	5729729		54	0.0516213
Fvb1	5729891..5729899	Replacement	Paired breakpoint	9	GGTAAATCT	AGTCAATCC		0.287234	2	5729899	5729890		9	0.486111
Fvb1	5730375..5730400	Replacement	Paired breakpoint	29	TGATATCAATAATGCTATTCACACTC	AATTGCTATCAATACTGCTATCCACACTT		0.641026	2	5730400	5730374		33	0.2618
Fvb1	5730459^5730478	Insertion	Close breakpoints	0				0.80198	2	5730477	5730459		45	0.0074552
Fvb1	5730576..5730594	Replacement	Paired breakpoint	31	TCAAACCAATTCGTACAAA	CATCTCGTATACAATCTGGAGGTGTATCAAA		0.59375	2	5730590	5730575		43	0.422515
Fvb1	5730622..5730630	Replacement	Paired breakpoint	33	ATCTAGGAG	GGCTAAAGCAGCCAACCTTATTGCATAATAATC		0.6125	2	5730630	5730621		54	0.269082
Fvb1	5732732..5732737	Replacement	Paired breakpoint	6	GAATTA	TT		0.708861	2	5732737	5732731		24	0.593407
Fvb1	5732789..5732814	Replacement	Paired breakpoint	26	CAGTCATATGTGATATGTATCAATGT	TAGTCACATGG		0.56	2	5732814	5732788		74	0.356188
Fvb1	5732844..5732883	Replacement	Paired breakpoint	40	AGTAATGCTCCTATATTTCCTTGAATTTACAAGAAAGACT	GCATTGTAATGTTCCTATAA		0.66443	2	5732883	5732843		79	0.316144
Fvb1	5733816..5733833	Replacement	Paired breakpoint	23	GTAGTGTCGTACAGCAGT	ATAGTGTTGTACTGTACAGCAGA		0.675926	2	5733823	5733815		60	0.294131
Fvb1	5741627..5741826	Replacement	Paired breakpoint	200	GAGAAAGCTAGCTAGGTTATGTTCATCCCAAAGCCTAGCTAAGAGGGGTGTATTGTATTTGGATTTATACAGACTTATTTTAATTAACTGACTTTTTGAAAAGTCTACAGACTCTTTGAAAAGTTCATAGACTTTCACTGATTTCTTAAAATCATCGATTTTTAATCACAAACTTTTACTAATTTCTGAAATCTACAGAT	TTTTGAAAAATAGCTGGGTTATGTTCATCCCAAAGCCTAGCTAAGAGGGGTGTATTGTATTTGGATTTATACAGACTTATTTTAATTAACTGACTTTTTGAAAAGTCTACAGACTCTTTGAAAAGTTCATAGACTTTCACTGATTTCTTAAAATCATCGATTTTTAATCACAAACTTTTACTA		0.625	2	5741607	5741626		6	0.539216
Fvb1	5783498..5783697	Replacement	Paired breakpoint	202	GGTTTTTTTTTAGGTGCAGAAGGAAGAAAAAGGAAAGGAATGAGAAATTTTAATTTCTATAATTACTTTACCCAAAGTTCTATTGATGTTAGATGGAATTTATTATCTGTTTTCTTAATTTACTTAATGTTGTTTAGAAATACCGTATGTTTTTCTATACATTACAGGATTTGCCAATAACAAAATCAAAATGATGAAAC	TTTTTTTTTTTTTTGGTTTTTTTTTAGGTGCAGAAGGAAGAAAAAGGAAAGGAATGAGAAATTTTAATTTCTATAATTACTTTACCCAAAGTTCTATTGATGTTAGATGGAATTTATTATCTGTTTTCTTAATTTACTTAATGTTGTTTAGAAATACCGTATGTTTTTCTATACATTACAGGATTTGCCAATAACAAAATCA		0.75	2	5783485	5783497		6	6.66001e-05
Fvb1	5810911^5810913	Insertion	Close breakpoints	0				0.907784	2	5810911	5810912		334	0.241502
Fvb1	5827948^5827965	Insertion	Close breakpoints	0				0.757576	2	5827948	5827964		41	0.143902
Fvb1	5848838^5848852	Insertion	Close breakpoints	0				0.818182	2	5848838	5848851		6	0.0501218
Fvb1	5855761^5855780	Insertion	Close breakpoints	0				0.636364	2	5855761	5855779		4	0.389773
Fvb1	5952772..>5952871	Insertion	Tandem duplication	7021771		AGTTCATAATTTAGTTCAGAGGCTGCGCCAAAATTCTTAATCACGAATCATTTAATGAGATAATTAATTATGAGGTGCTCATGTTGATTCTATTAGGTCATCTATCTAATCATAGATATCTTTGTCATGCATGAAATTAAAATAAAAATCATGTAAAACTAAATTAAACTTCGATCTAAAGCGAAGTTTATATAATTTCANNNNNAGGCTAATGCCAACTTCTTAATATATGGGTATCGGTTTTCTTCTCGCGTAAATCCCTTGCCTACGTAATACATCAGGTGCTCAACCCATGCATCATTTCTGACTAAGGCTAAACTCATAGTTGTTGAGGAGACAACTATGTACATTTTGAGACTCGATACAAAGGATCTTTTTATCTTTCACGATTCTATAGCA…		0.973884	2	5952771	12974542	0.54,0.57	966	0.246524	16
Fvb1	6005194..6005393	Replacement	Paired breakpoint	200	CTTCAATTTCATCAAAGTTTTCCTAACCTTCTGCTCTTGAACTTGTACCAGTCCGACTTACAATATTACTGTTACTCAAATAGCCGCTGGAGAAAGTGTTACTGATCTTGAATTCTATGCAATTTGGGACTCTGGTACCTCATTTACGTACCTAAATGATCCAGCTTACACCCAGATTTCTAAGAGTGTATGTATTTTAA	TTTTTTTAATTTTATCAAAGTTTTCCTAACCTTCTGCTCTTGAACTTGTACCAGTCCGACTTACAATATTACTGTTACTCAAATAGCCGCTGGAGAAAGTGTTACTGATCTTGAATTCTATGCAATTTGGGACTCTGGTACCTCATTTACGTACCTAAATGATCCAGCTTACACCCAGATTTCTAAGAGTG		0.65625	2	6005181	6005193		13	0.0189394
Fvb1	6008978..6009177	Replacement	Paired breakpoint	200	AAAAGAAAAATAAAACCACAAAAGTACAGTTTCTTCTTATATAGAGACTAGCACATGAAACTAGTTGCCCTAACTATAATCTTATAAATGAACGATTTAAACATATACCTCAGTTGCAGTATCACGGGGTGGATGCTTAATTTCCAATGAATCAGGGATGAATCTTAAATCAAGAGTATTTGATGACCTTTCAAACTCAA	TTTAAAAGAAGAATAAAACCACAAAAGTACAGTTTCTTCTTATATAGAGACTAGCACATGAAACTAGTTGCCCTAACTATAATCTTATAAATGAACGATTTAAACATATACCTCAGTTGCAGTATCACGGGGTGGATGCTTAATTTCCAATGAATCAGGGATGAATCTTAAATCAAGAGTATTTGATGACC		0.647059	2	6008965	6008977		9	0.00991248
Fvb1	6038577^6038597	Insertion	Close breakpoints	0				0.775	2	6038577	6038596		8	0.0416101
Fvb1	6048087..6048094	Replacement	Paired breakpoint	8	CAAAAAGA	AACAAAG		0.969231	2	6048094	6048086		8	0.143495
Fvb1	6060703^6060719	Insertion	Close breakpoints	0				0.885906	2	6060703	6060718		325	0.368238
Fvb1	6071909..6071916	Replacement	Paired breakpoint	11	CCCCTAAC	TTTCACCTAAA		0.791045	2	6071898	6071908		8	0.499074
Fvb1	6083142..6083155	Replacement	Paired breakpoint	14	AAAAAAAAAAAAGC	CAAAAATAAAGT		0.828532	2	6083155	6083141		115	0.145089
Fvb1	6129153..6129188	Replacement	Paired breakpoint	36	TCCGTATAGGAAATTAGGAATAGGCTAGAGGAAAAT	CCGAATAGGAATAGGCTAGAGGAAAAG		0.294118	2	6129166	6129151		7	0.20546
Fvb1	6131220..6131223	Replacement	Paired breakpoint	4	ACCG	GTCA		0.186441	2	6131223	6131219		5	0.304762
Fvb1	6138710..>6138809	Inversion	Cross mapped breakpoints	2793393	AAGTCTATTTTTCTTTGATTTCTCTTATGTTAATGGTAGTCATTTCTTATGAAAAAAGTAGTTGTGTCTTATGTTAAATGTAGACTTTGCCTCTTTTACCTTGGGTTGCTTCAATTTCAAGAACAATTTAGATTTCCAGAAAGTCTACTTTTCTTTGATTTCTCTTATGTTAATGGTAGACATTTATTATGAAAAAAGTANNNNNACACACCGAAGGTAAAAGATGCAAAATTTACATTTAACATAAGACACAACTACTTTTTCATAAGAAATGTCTACCATTAACATAAGAGAAATCAAAGAAAAGTAGACTTTCTGGAAATCTAAATTGTTCTTGAGATTGAAGAAAAACCAAGGTAAAAGATGCAAAGTCTACATTTAACATAAGACACATCTACT…	GAAAATAGTAGATGTGTCTTATGTTAAATGTAGACTTTGCATCTTTTACCTTGGTTTTTCTTCAATCTCAAGAACAATTTAGATTTCCAGAAAGTCTACTTTTCTTTGATTTCTCTTATGTTAATGGTAGACATTTCTTATGAAAAAGTAGTTGTGTCTTATGTTAAATGTAAATTTTGCATCTTTTACCTTCGGTGTGTNNNNNTACTTTTTTCATAATAAATGTCTACCATTAACATAAGAGAAATCAAAGAAAAGTAGACTTTCTGGAAATCTAAATTGTTCTTGAAATTGAAGCAACCCAAGGTAAAAGAGGCAAAGTCTACATTTAACATAAGACACAACTACTTTTTTCATAAGAAATGACTACCATTAACATAAGAGAAATCAAAGAAAAAT…		0.452489	2	6138709,8932102		0.8,0.88	9	0.351562	32
Fvb1	6143269^6143281	Insertion	Close breakpoints	0				0.923077	2	6143269	6143280		6	0.0986201
Fvb1	6167528..>6167627	Complex	Multiple breakpoints	12543121				1.41971	4	6167527,6167527,18710611	18710648	0.54,0.54,0.89,0.94	85	1.5739e-06	17
Fvb1	6234150..6234180	Replacement	Paired breakpoint	35	GTAGAAGTTCAGTGGTTTAGCTTGTGTAGAA	TGTAGAAGTTTCAGTGGTTTTAGCTTTGTGTAGAA		1	2	6234170	6234149		5	0
Fvb1	6239673^6239686	Insertion	Close breakpoints	0				0.703125	2	6239673	6239685		12	0.0093958
Fvb1	6261622^6261624	Insertion	Close breakpoints	0				0.984615	2	6261623	6261622		9	0.0013492
Fvb1	6298958..6298963	Replacement	Paired breakpoint	10	CAATAT	AAAACAATAA		0.788462	2	6298946	6298957		5	0.00476796
Fvb1	6306321..6306344	Replacement	Paired breakpoint	27	CTGGATTTTTGGATAAGGAAAAAC	TCTTACTGGATTTTTGAACGGGGAAAA		0.313433	2	6306344	6306320		18	0.186391
Fvb1	6306597..6306605	Replacement	Paired breakpoint	13	AGTAGGTTT	GGTAGGTTAATTA		0.546512	2	6306605	6306596		12	0.12907
Fvb1	6306841..6306842	Replacement	Paired breakpoint	2	TG	AA	TG	0.125	2	6306842	6306840		5	0.28125
Fvb1	6316060	Replacement	Paired breakpoint	4	G	TTTT		0.796296	2	6316049	6316059		11	0.0979505
Fvb1	6344570..6344769	Replacement	Paired breakpoint	220	TAAATTTGTACTAGGGTTGTTGCATTTGGCACAGCAGTAATAGCTCTGCATGGAGGCTCCATAACCAGAACATAAACGTTTTATTTTTGACCTATTCATTTCATTCCATAACCAAACATGCATAAAGGTACTCACTCGATATCACACTAGCTAGTCATAAATAACAAATTAAGAGAGACACATAGCACTTAAGCAAAGAT	AAATTTTTAACTAGGGGTTTTTTTTTTTTTTTTCCCGATAAATTTGTACTAGGGTTGTTGCATTTGGCACAGCAGTAATAGCTCTGCATGGAGGCTCCATAACCAGAACATAAACGTTTTATTTTTGACCTATTCATTTCATTCCATAACCAAACATGCATAAAGGTACTCACTCGATATCACACTAGCTAGTCATAAATAACAAATTAAGAGAGACACA		0.717391	2	6344551	6344569		6	0.223039
Fvb1	6379714^6379732	Insertion	Close breakpoints	0				0.68254	2	6379714	6379731		52	0.237817
Fvb1	6484065^6484082	Insertion	Close breakpoints	0				0.814815	2	6484065	6484081		157	0.232537
Fvb1	6492464..6492663	Replacement	Paired breakpoint	200	CAAAGCTGTACATGTAAAGGCCGGATGGTAGGAAACAAAAATTTGAAGATTCAGATCTTTATGCTTGACTGGGAATGTATTTACAAATAAGAACTCTATAGTTAATATCAGCCACCCAAGTTAAAAATGAGTGATGCATATCTTAGCTCTTCCCAGCAATTTTGGCATGGGAATTTGTTTGAACCAGATATTACAGCTCC	AAAAAACAAAGCTGTACATGTAAAGGCCGGATGGTAGGAAACAAAAATTTGAAGATTCAGATCTTTATGCTTGACTGGGAATGTATTTACAAATAAGAACTCTATAGTTAATATCAGCCACCCAAGTTAAAAATGAGTGATGCATATCTTAGCTCTTCCCAGCAATTTTGGCATGGGAATTTGTTTG		0.648649	2	6492444	6492463		5	0.0145654
Fvb1	6545857..6545876	Replacement	Paired breakpoint	20	TAAAATAAAATAACTAAATA	AATAAAAATTACAAAAT		1	2	6545876	6545856		6	0.0358284
Fvb1	6559145^6559169	Insertion	Close breakpoints	0				0.596154	2	6559168	6559145		8	0.0240543
Fvb1	6561979^6562000	Insertion	Close breakpoints	0				1	2	6561999	6561979		16	0.0973468
Fvb1	6604407..6604415	Replacement	Paired breakpoint	9	TTATACCCT	CTATACCCC		0.162393	2	6604415	6604406		8	0.159505
Fvb1	6619229^6619248	Insertion	Close breakpoints	0				0.55814	2	6619229	6619247		5	0.0127721
Fvb1	6622977^6622997	Insertion	Close breakpoints	0				0.183673	2	6622977	6622996		8	0.00354097
Fvb1	6728369..6728373	Replacement	Paired breakpoint	5	AAATT	GAATA	ATTAA	0.257021	2	6728373	6728368		55	0.45
Fvb1	6737423..6737622	Replacement	Paired breakpoint	200	ATACTAAGTAAAATGTTCACCTGATCAACACATTACTAATTCTTAAATACTAATTCTACAAAAACGCGACAACAAGTAAAGATGAAACTGTAATAACATCAGTTTATCAAAGAGTTGATGAGCCTCATGTTGCTTATTATCTATGATACTACAGAGGAAACAAAGACCTAACTACTTCCATTCCTCTAGGCACTGTCATT	TTTATACTAAGTAAAATGTTCACCTGATCAACACATTACTAATTCTTAAATACTAATTCTACAAAAACGCGACAACAAGTAAAGATGAAACTGTAATAACATCAGTTTATCAAAGAGTTGATGAGCCTCATGTTGCTTATTATCTATGATACTACAGAGGAAACAAAGACCTAACTACTTCCATTCCTC		0.956522	2	6737408	6737422		7	0.237981
Fvb1	6765118^6765136	Insertion	Close breakpoints	0				0.695455	2	6765118	6765135		139	0.302845
Fvb1	6773860^6773881	Insertion	Close breakpoints	0				1	2	6773880	6773860		6	0.0378946
Fvb1	6787789^6787807	Insertion	Close breakpoints	0				0.56	2	6787789	6787806		4	0.0951923
Fvb1	6790249^6790267	Insertion	Close breakpoints	0				0.228571	2	6790249	6790266		13	0.14475
Fvb1	6796275^6796287	Insertion	Close breakpoints	0				0.813953	2	6796275	6796286		6	0.00368483
Fvb1	6826700^6826715	Insertion	Close breakpoints	0				0.105263	2	6826714	6826700		4	0.27535
Fvb1	6833666..>6833765	Insertion	Tandem duplication	11795001		TGCATGTAACTATCTATGTAACTAGCAATGTAACTATGTATGTAATTATACATCTATGTAACTATCTATGTAACTATGCATGTAACTACAGATTGATAGTTACCTGGGTAGTTACATACATACACTTGTGTACCTGTTAATGTAACTATCCATCCATGTAACTATGCATGTAATTATGCATGTAACTATCTATGTAACTANNNNNTACCCATGTAACTATCCATGTAACTATGTATGTAACTATAGATTGATAGTTACCTGAGTAGTTACATACATGCTACACTTGTGTAACGACATTAAGCTGTCTATGTAACTATCCATGTAACTATTCATGTAACTATCCATGTAACTATTCATGTAACTATCCATGTAACTATCTATGTAACTATGCATGTAACT…		0.413223	2	6833665	18628666	0.75,0.76	12	0.189797	18
Fvb1	6836429^6836452	Insertion	Close breakpoints	0				0.298969	2	6836429	6836451		12	0.441176
Fvb1	6892452..6892651	Replacement	Paired breakpoint	200	TTAAGTTGATTCGTTTTGCCACCTTTTGTTGTTTTGTAATGGAAGTTTCAATTTTATTTTGGAAATCGTCAAGAGTCTTCTCAAGAGTGAAGTCAATGTAGGCCTTTAGCATAACACATTGGTTCAGAATGAAGAAAACTTGCAAGGTGACTAGCTAATGGCTCTAAGTAGGAAGCGACTAGTCACAAACAGATGGCGCC	AAATTAATTTAATTCGTTTTGCCACCTTTTGTTGTTTTGTAATGGAAGTTTCAATTTTATTTTGGAAATCGTCAAGAGTCTTCTCAAGAGTGAAGTCAATGTAGGCCTTTAGCATAACACATTGGTTCAGAATGAAGAAAACTTGCAAGGTGACTAGCTAATGGCTCTAAGTAGGAAGCGACTAGTCACA		0.82	2	6892438	6892451		8	0.000454545
Fvb1	6916808^6916823	Insertion	Close breakpoints	0				0.723077	2	6916808	6916822		11	0.0221893
Fvb1	6921608^6921627	Insertion	Close breakpoints	0				0.558824	2	6921608	6921626		64	0.208136
Fvb1	6937970^6938008	Insertion	Close breakpoints	0				0.647887	2	6937970	6938007		23	0.0585617
Fvb1	6938113^6938127	Insertion	Close breakpoints	0				0.347826	2	6938113	6938126		14	0.0167839
Fvb1	6942276..6942283	Replacement	Paired breakpoint	13	CCATCTTC	TTTTTCCATCTTT		0.548387	2	6942266	6942275		10	0.0108359
Fvb1	6942907^6942924	Insertion	Close breakpoints	0				0.275862	2	6942907	6942923		16	0.150016
Fvb1	6965950^6965955	Insertion	Close breakpoints	0				0.727273	2	6965950	6965954		4	0.0947066
Fvb1	6968738^6968768	Insertion	Close breakpoints	0				0.792453	2	6968738	6968767		13	0.302768
Fvb1	6991669..6991868	Replacement	Paired breakpoint	200	CTAATAAGTCCAAAATGACAAATTCTCAAAATCTACAAGTCATAATTAAACTTCTGAATGGGACAAACAAGATAGGATTTGCATCCATAGGTTAGCAAATATCATGCAGAGGGTATATAAATATATTTTCTTTACATAATCTTTTCAACATTGAAACAGTTGAATATTTCTTTGTGAAACAAGTGTTTTCATGCCTTTAA	AAAACTAATAAGTCCAAAATGACAAATTCTCAAAATCTACAAGTCATAATTAAACTTCTGAATGGGACAAACAAGATAGGATTTGCATCCATAGGTTAGCAAATATCATGCAGAGGGTATATAAATATATTTTCTTTACATAATCTTTTCAACATTGAAACAGTTGAATATTTCTTTGTGAAACAAG		0.428571	2	6991651	6991668		5	0.114286
Fvb1	7065794..7065993	Replacement	Paired breakpoint	200	GTTTGTTGTGTAGACGTGGACTTTCTTATTCTCTTAGTTTATGTCATGTCTTATATTAATGATTAAACTGTTTAAATTATGAATATTTGGTCATCTTTATTTATCTTGATTTTCAAGTTATAAATGTTTATAACGAATGAATAAATGAACCATTTCTTCTTCTAAATTCAAGACTCAATTTGTCGATATCAAATTACAAA	TGTTGTGTAGACGTGGACTTTCTTATTCTCTTAGTTTATGTCATGTCTTATATTAATGATTAAACTGTTTAAATTATGAATATTTGGTCATCTTTATTTATCTTGATTTTCAAGTTATAAATGTTTATAACGAATGAATAAATGAACCATTTCTTCTTCTAAATTCAAGACTCAATTTGTC		0.636364	2	7065777	7065793		6	0.00708617
Fvb1	7087113^7087127	Insertion	Close breakpoints	0				0.5625	2	7087113	7087126		5	0.0927198
Fvb1	7109037..7109236	Replacement	Paired breakpoint	200	GAGGCTGTTCTTGGCTTTTATTTACCATATATTCAGTCGACTACACTACTCATTGAGAGTGCAACTTGAAAGCAGGAACAGAAAACCCACAAAAACATTTTCCACAACCAATTAAGTTAGGGTTTATTAATCAGCTGAATATGATTGGGTTTATTAACAAGCTGATTAATGATGAATAGGGATTATTAACTAGCTAAATA	AAGAGGCTGTTCTTGGCTTTTATTTACCATATATTCAGTCGACTACACTACTCATTGAGAGTGCAACTTGAAAGCAGGAACAGAAAACCCACAAAAACATTTTCCACAACCAATTAAGTTAGGGTTTATTAATCAGCTGAATATGATTGGGTTTATTAACAAGCTGATTAATGATGAATAGGGATTATT		0.583333	2	7109023	7109036		4	0.301339
Fvb1	7120817^7120837	Insertion	Close breakpoints	0				0.384615	2	7120817	7120836		27	0.23182
Fvb1	7122785^7122799	Insertion	Close breakpoints	0				0.71875	2	7122785	7122798		6	0.112964
Fvb1	7134343^7134354	Insertion	Close breakpoints	0				1	2	7134353	7134343		4	0.00728601
Fvb1	7152582^7152603	Insertion	Close breakpoints	0				1	2	7152602	7152582		14	0.162193
Fvb1	7191633..7191832	Replacement	Paired breakpoint	200	AAACCTTGGAAGTAAGCAAGACATCATAACTAAATAACTAAAACTTTGGCTGCATTGGCATAATGGAAGAAGTAAGAATCATTCTGTTGGAAACAAGGAGGTGGAACATGAGAAAGTTAAACATCTCACGAAACACAAATATCTTCCTTTTCCAATGAGTTGTAAACCAGAGTTGTAAACATAATATAATGAATAATACT	TTTAAACCTTGGAAGTAAGCAAGACATCATAACTAAATAACTAAAACTTTGGCTGCATTGGCATAATGGAAGAAGTAAGAATCATTCTGTTGGAAACAAGGAGGTGGAACATGAGAAAGTTAAACATCTCACGAAACACAAATATCTTCCTTTTCCAATGAGTTGTAAACCAGAGTTGTAAACATAATA		0.909091	2	7191618	7191632		5	0.615385
Fvb1	7197680^7197727	Insertion	Close breakpoints	0				0.333333	2	7197726	7197680		11	0.000382381
Fvb1	7233589^7233605	Insertion	Close breakpoints	0				0.139535	2	7233589	7233604		4	0.417083
Fvb1	7255490^7255506	Insertion	Close breakpoints	0				0.35443	2	7255490	7255505		27	0.24289
Fvb1	7276972^7276986	Insertion	Close breakpoints	0				0.769231	2	7276972	7276985		10	0.0150793
Fvb1	7314698..7314709	Replacement	Paired breakpoint	14	AGTTGAACCTCT	CTGCTGAACCTCTG		0.835294	2	7314709	7314697		8	0.169288
Fvb1	7318756^7318789	Insertion	Close breakpoints	0				0.820896	2	7318788	7318756		28	0.0979624
Fvb1	7322590..>7322689	Inversion	Cross mapped breakpoints	10482051	AAAACAAAAATTTGGTGTTTTATAAGATTAGTTTTCCTATCCTATATAATCATGTCGAAAAAATTGATGAAGATGGGAGGAAGTTGTTGTTTGACGATGGTACTCCATGTTTGCCCGTGAGCAAGAATCAAAGGGAATTTGATGTTACACCCAAAATCAGAGACATTTTAAATTACACCCACATGTTATACTTTTTTGAANNNNNATTTCTAACCATATTGTCTGTCTTTGTTGAAAAATGACCTTTTAATGGTAAAAGGTCATTTGTTCTTACTCACGGACAAACCCAAATCCTGAGTGTTGTTTGCTGTTCAAAAATGGAGGTCAAACAATAACTTCCTCCCATCTTCATTATTTTTCCCACAGGACTATAGAGTGTATATATGAAAACTAATCTTC…	ATACCGGAAGATTAGTTTTCATATATACACTCTATAGTCCTGTGGGAAAAATAATGAAGATGGGAGGAAGTTATTGTTTGACCTCCATTTTTGAACAGCAAACAACACTCAGGATTTGGGTTTGTCCGTGAGTAAGAACAAATGACCTTTTACCATTAAAAGGTCATTTTTCAACAAAGACAGACAATATGGTTAGAAATNNNNNTTCAAAAAAGTATAACATGTGGGTGTAATTTAAAATGTCTCTGATTTTGGGTGTAACATCAAATTCCCTTTGATTCTTGCTCACGGGCAAACATGGAGTACCATCGTCAAACAACAACTTCCTCCCATCTTCATCAATTTTTTCGACATGATTATATAGGATAGGAAAACTAATCTTATAAAACACCAAATTTT…		0.302632	2	7322589,17804640		0.65,0.81	13	0.173448	33
Fvb1	7331632	Replacement	Paired breakpoint	3	G	TTT	G	0.48	2	7331632	7331631		4	0.0613636
Fvb1	7335307..7335341	Replacement	Paired breakpoint	35	TACCCCTTAGGGTATTTATTAGACCTATCTGCCAA	CCTATCTGCCAG		0.191638	2	7335328	7335306		22	0.389968
Fvb1	7353928^7353960	Insertion	Close breakpoints	0				0.679245	2	7353928	7353959		6	0.0252039
Fvb1	7363452..7363453	Replacement	Paired breakpoint	2	GT	AC		0.235849	2	7363453	7363451		6	0.28125
Fvb1	7379782..7379789	Replacement	Paired breakpoint	8	TTATTCAC	CCATTTAT		0.192308	2	7379789	7379781		11	0.315
Fvb1	7381048^7381054	Insertion	Close breakpoints	0				0.588235	2	7381053	7381048		14	0.0827551
Fvb1	7385739..7385751	Replacement	Paired breakpoint	15	CTGAAATCAGTAT	TTGAAATTGCAGTAA		0.605263	2	7385751	7385738		33	0.534722
Fvb1	7385919..7385930	Replacement	Paired breakpoint	12	CGTGGAGACTAG	AGTGGAGACTTC		0.200565	2	7385929	7385918		21	0.701299
Fvb1	7388102..7388104	Replacement	Paired breakpoint	3	ACT	C		0.991965	2	7388104	7388101		79	0.301339
Fvb1	7388137^7388152	Insertion	Close breakpoints	0				0.25544	2	7388151	7388137		36	0.315897
Fvb1	7407056^7407072	Insertion	Close breakpoints	0				0.518519	2	7407056	7407071		5	0.00635467
Fvb1	7407810..7407818	Replacement	Paired breakpoint	9	TACTGCTCA	GACTGCTCG		0.419753	2	7407818	7407809		5	0.691358
Fvb1	7409269..7409282	Replacement	Paired breakpoint	14	GGTGGCCATCAAAA	CGTGG		0.734375	2	7409282	7409268		46	0.492188
Fvb1	7439968..7439977	Replacement	Paired breakpoint	10	ACTTTTAGGT	CTTTGG		0.916667	2	7439977	7439962		17	0.186923
Fvb1	7450968^7450987	Insertion	Close breakpoints	0				0.95	2	7450986	7450968		4	0.0728472
Fvb1	7465751^7465782	Insertion	Close breakpoints	0				1	2	7465781	7465751		14	0.0168063
Fvb1	7480171^7480189	Insertion	Close breakpoints	0				1	2	7480188	7480171		11	0.111058
Fvb1	7498410..7498429	Replacement	Paired breakpoint	20	GGCAAGTCCGGCAACAACAT	AGCAACAACAA		0.708861	2	7498418	7498409		42	0.0612113
Fvb1	7499903..7499922	Replacement	Paired breakpoint	20	NNNNNNNNNNNNNNNNNNNN	AAAAGAGAGGGGG		1	2	7499922	7499902		12	3.885e-05
Fvb1	7513421^7513436	Insertion	Close breakpoints	0				0.833333	2	7513421	7513435		9	0.0265668
Fvb1	7524327^7524342	Insertion	Close breakpoints	0				0.619048	2	7524327	7524341		5	0.0142368
Fvb1	7527566^7527579	Insertion	Close breakpoints	0				0.783784	2	7527566	7527578		9	0.187608
Fvb1	7536099..7536115	Replacement	Paired breakpoint	17	AGATTCCTCACAAAAGA	GGATTCCTCGCAAAAGC		0.132653	2	7536115	7536098		8	0.492187
Fvb1	7536368..7536371	Replacement	Paired breakpoint	4	CAGG	TAGA		0.159574	2	7536371	7536367		5	0.5625
Fvb1	7549326..7549328	Replacement	Paired breakpoint	3	GAT	AA		0.367925	2	7549328	7549325		4	0.5625
Fvb1	7549428..7549445	Replacement	Paired breakpoint	18	CATGGTTCCGTGTAGTAA	GTGCCGTGTAG		0.527027	2	7549445	7549427		20	0.334008
Fvb1	7638927	Replacement	Paired breakpoint	4	A	TTAT		1	2	7638927	7638926		5	0.0011988
Fvb1	7659869^7659893	Insertion	Close breakpoints	0				1	2	7659892	7659869		5	0.0303997
Fvb1	7663409..7663608	Replacement	Paired breakpoint	200	CTTACATATTTGTATGTTGTAGAGTATGGAATGGAGGGAATAGTTACTAGAAAAGGGGATGTGTACAGCTTTGGTATTGTATTGATGGAAACGTTCACCGGAAAGAAGCCAACGGATGAGATGTTTGTTGGAGAAATGAGTTTGAAGCAGTGGGTTGCAGATTCAGCATTACTTGATGTTGTGGATGCCAACTTAAAAGT	AAAATTACATATTTGTATGTTGTAGAGTATGGAATGGAGGGAATAGTTACTAGAAAAGGGGATGTGTACAGCTTTGGTATTGTATTGATGGAAACGTTCACCGGAAAGAAGCCAACGGATGAGATGTTTGTTGGAGAAATGAGTTTGAAGCAGTGGGTTGCAGATTCAGCATTACTTGATGTTGTGGATG		0.705882	2	7663395	7663408		9	0.0939631
Fvb1	7675756	Replacement	Paired breakpoint	3	C	TTA		0.714286	2	7675744	7675755		5	0.24
Fvb1	7758350..7758356	Replacement	Paired breakpoint	19	TGCTAAT	GGCTATTTCGTTGGCTAAG		0.613636	2	7758350	7758349		12	0.378309
Fvb1	7758351..>7758450	Deletion	Cross mapped breakpoints	13755752	GCTAATAAAGTTTTAGCCAACGAATAACCTAATATTTCGTCGGCTTTAGTTATTTTTGAATTTTTTAATTACATACTATAGCCGACGAATACATTAGGGTATTCGTCGGCTAAACCCCTAAAAATTTTCTATTACCTACTATAGCCCTATCTTCGGTGGTTATTTTCCTTAAAATTTTTAGACGACTTCTTGCGTCTCATNNNNNTATTTCAGTTATTTTATATGAATTTTGGTGATACATGATGAACAGGAAGTTAGTATGGTTTACTAATATCGTTTGTTTTTTTTAATGTATATTTTTCCTTTAGCCGACGAAATACACCATAATTCGTCGGCTAAGATGGGTTTAGCCGACGAAATACACTATAATTCGTCGGCTAAGATGGGTTTAGCCGACGA…			0.52381	2	21514102	7758350	0.91,1.0	8	0.42542	19
Fvb1	7765214..7765413	Replacement	Paired breakpoint	200	TGAGGAAGGTCCGTTGCAGACTTGCAGCAATACAGATTATAATTTTTTTCGGTACCAGACCTTAAATCTCTCGGTGCGGCCCTGTTGATCTGCTCCATATAAGTCATGACTTGGAACAAGAAAACTTGATCTTTCGAGATCATTACTCCACTCCTTCACAAATTGGTTCTCTTATGCTAACTTTTATAAGTCATATTTAT	AATGAGGAAGGTCCGTTGCAGACTTGCAGCAATACAGATTATAATTTTTTTCGGTACCAGACCTTAAATCTCTCGGTGCGGCCCTGTTGATCTGCTCCATATAAGTCATGACTTGGAACAAGAAAACTTGATCTTTCGAGATCATTACTCCACTCCTTCACAAATTGGTTCTCTTATGCTAACTTTTATA		0.653846	2	7765201	7765213		8	0.0734266
Fvb1	7782444..7782449	Replacement	Paired breakpoint	9	GGTTGG	TGGTTTGGT		1	2	7782449	7782439		5	0.00874126
Fvb1	7810891^7810904	Insertion	Close breakpoints	0				0.780488	2	7810891	7810903		6	0.159354
Fvb1	7836433^7836438	Insertion	Close breakpoints	0				0.9	2	7836437	7836433		8	0.100305
Fvb1	7872930^7872948	Insertion	Close breakpoints	0				0.514286	2	7872930	7872947		6	0.149631
Fvb1	7909353..7909552	Replacement	Paired breakpoint	226	GGGTTACATGTTAATATATGTTATTGACCAGCAAAGAATGCATTATTGAATTTATTTCAAAGACCTATACGGTTATAATCATGCTGGGTCTGAGGCACAAAGCAGCAGATGCCTTTCCTAATCCTTGCTTAGTCTGGAGCTCCAGTAGCAGTTAAAAAACTTCTGAGTGCAAACTTTCTTTATAAATTTGTCTGTAAGCT	TTTGGGTTCATTTTGTTTTATGTTTTTTTTTTTTTTTTTTTGGGTTACATGTTAATATATGTTATTGACCAGCAAAGAATGCATTATTGAATTTATTTCAAAGACCTATACGGTTATAATCATGCTGGGTCTGAGGCACAAAGCAGCAGATGCCTTTCCTAATCCTTGCTTAGTCTGGAGCTCCAGTAGCAGTTAAAAAACTTCTGAGTGCAAACTTTCTTTATAA		0.541667	2	7909337	7909352		8	0.0400641
Fvb1	7975556..7975560	Replacement	Paired breakpoint	7	GGTGT	TTGGGGG		0.814815	2	7975546	7975555		7	0.0324811
Fvb1	8016912^8016919	Insertion	Close breakpoints	0				0.548387	2	8016912	8016918		5	0.0668182
Fvb1	8025278^8025292	Insertion	Close breakpoints	0				0.77193	2	8025278	8025291		14	0.0274303
Fvb1	8028077^8028101	Insertion	Close breakpoints	0				1	2	8028100	8028077		9	2.82546e-05
Fvb1	8178963..8179161	Replacement	Paired breakpoint	199	CAAGTTAACGATACAAAATGTGAGGAGTCTATAAACCCTAAACTTAAGTGCAACCGTTGCTCAATCGCAAATCGCAAAGAACTACTACACCAAATGGAAGAATCTCCATCGATGAAGACGCAATTGGCCTTCTTAGGGTTTTCTTCTAGGTCAAAGGTTTCTGGGTTTTTAGCTTGTTTTAATATTTCATTAGATTTGC	TTTTTTTCTTCAAGTTAACGATACAAAATGTGAGGAGTCTATAAACCCTAAACTTAAGTGCAACCGTTGCTCAATCGCAAATCGCAAAGAACTACTACACCAAATGGAAGAATCTCCATCGATGAAGACGCAATTGGCCTTCTTAGGGTTTTCTTCTAGGTCAAAGGTTTCTGGGTTTTTAGCTTGTTTTAATATT		0.425	2	8178949	8178962		6	0.00328622
Fvb1	8201817..8202015	Replacement	Paired breakpoint	199	CTATTTAAAAGACCTAAGAAATAATACGAAACAGAAGTATTATTAAAGAGGAAGTGAAGGTTTTCTAGACACCTGGAAATGTAACATGAGCCAACATACATGTCATATAACAATCCATAGCTGGACAGTAGTACTAGAATCTTTAATAAGTTACACTTAATCTGATCTCGCATAGACCAATCACCTCATATAAAATAAT	AAATATTTAAAAGACCTAAGAAATAATACGAAACAGAAGTATTATTAAAGAGGAAGTGAAGGTTTTCTAGACACCTGGAAATGTAACATGAGCCAACATACATGTCATATAACAATCCATAGCTGGACAGTAGTACTAGAATCTTTAATAAGTTACACTTAATCTGATCTCGCATAGACCAA		0.756757	2	8201797	8201816		6	0.06125
Fvb1	8226575..8226589	Replacement	Paired breakpoint	29	ACGTCCAAAAGCCTA	TTCAAACCAAACAAAAGTAACCAAAGCCT		1	2	8226589	8226574		17	0.0406083
Fvb1	<8247834..8247933	Insertion	Tandem duplication	7177714		TGATCATCTTCATCACCAGAATCATTATCAAAAATGTTTCATGTGTTAAGACTTTATTATTTGGGTCAGAAGAACTAGATTGGAGGGACAACTAATGTAACTGGTCACCATATATTAGGTAACTATCTAGTAGCTATCTAGTAGCTATCAGGTAATTATCCAGTAGCTATTAAGTAACTATCTAGTAGCTGTCAGTTAACNNNNNACTTTTCTTGAGCATCGTGAAGACTCGTTGTGGGTTTCAACAGAATCATCATCTTCCTCCTCCATCTCTTCATCTTCAGTTTCTTCTTCTTCTTCTTCTTCTTCTTCTTCTTCTTCTTCTTCTTCTTCTTCTTCTTCATCTCCATCTTCATTTTCGTCTTCATCCTCCTCATTATGAACATCATCCTCATACTC…		0.48855	2	1070219	8247933	0.81,0.91	24	0.0459141	9
Fvb1	8293835..8293848	Replacement	Paired breakpoint	17	GAGAAAAATAATCA	TTTGGGAAAAATAAACC		0.871795	2	8293823	8293834		12	0.115218
Fvb1	8403868^8403879	Insertion	Close breakpoints	0				0.340426	2	8403878	8403868		16	0.130049
Fvb1	8404207..8411371	Deletion	Cross mapped breakpoints	7165	AATGATGTAACCTTAAACTTAAAAGTCATTAGATCGCTTCACAAATAATATAGATACAATTGTATAAAAGTAAGAACGAAAAGTAAACGATAAATGGATCATGAACCTTTTAGACTTGATGGCCACTCGATCCGGCCTAAGTCTTCTGCACTGCATCTCATTGTAGTATTCTTTGAATGGGGCAAGAACCGTATTTTCAANNNNNCTAATTATAGTTGCATACCTTATTAGACAAACTTGACAAATCAAGTCATATTAGATTCCTCCTTTATTTACTCTAATATACCGTAAATAAAGCATTCCGGATTAAAATCTCATAATTCTCCAATTACTTGTTCTGCATATATATTGGTAAGTTGTCGATACTAGATGTAAACTAATGATAAAGTCCAATTTAGT…			0.382716	2	8411371	8404206	0.92,1.0	27	0.150316
Fvb1	8404772..8404812	Replacement	Paired breakpoint	41	GCACAAGAGAATCATGATGCTTTAAAATCTAATTCAAAACA	AAAACT		0.302326	2	8404812	8404771		24	0.09995
Fvb1	8405862..8405866	Replacement	Paired breakpoint	5	AGTTA	GGTTC		0.0909091	2	8405866	8405861		4	0.5625
Fvb1	8407368..8407394	Replacement	Paired breakpoint	42	ATTTCTTCTGTTTCTGTATAAAACCAT	CTTTCTTGTGTTTCTGTTGTGTTTCTGTATAAAACCATTATA		0.300971	2	8407394	8407367		20	0.0248163
Fvb1	8407607..8407806	Replacement	Paired breakpoint	200	AATCAAGTAGGACCAATAACAGGTTATACCAAAAGCATGTATTTCCATTGCTCTAGAAATAGCTTCATGGGCCAACATTTATCAAGAATCATTGGAAGTAAATCCCAACATATGCATTTCTAGTAATTTTATATTATATTGTATGCATATCTACAAACTAGTACATATTAAAGGAAGTAGTTTTGATATGATTATATATG	CAAAATAATCAAGTAGGACCAATAACAGGTTATACCAAAAGCATGTATTTCCATTGCTCTAGAAATAGCTTCATGGGCCAACATTTATCAAGAATCATTGGAAGTAAATCCCAACATATGCATTTCTAGTAATTTTATATTATATTGTATGCATATCTACAAACTAGTACATATTAAAGGAAGTAGTTTTGATA		0.34	2	8407594	8407606		15	0.144833
Fvb1	8407676	Replacement	Paired breakpoint	6	G	TTGATA	G	0.380952	2	8407676	8407675		9	0.485294
Fvb1	8411490	Replacement	Paired breakpoint	26	C	TCTTAAAAAAAAAATGATGATCTTAA		0.577982	2	8411490	8411488		26	0.00759644
Fvb1	8487136^8487154	Insertion	Close breakpoints	0				0.454545	2	8487136	8487153		4	0.173006
Fvb1	8501045..8501243	Replacement	Paired breakpoint	199	TAACACATACAAAAGAGAAAAACAAAAGTTAAAAAGATATATATAATCAGCCCCCTTCCATTGAGGGATCCCTATTTTTGGCCACTTTCTAGGGATAGGGGCATTACACCATTTCCCAATTGAATTTTTACATCTCCACCGTTCATATCTTAGGTCTATATGAGTAGATCACCTCTACAAAATTTCATATGATTTGGTG	AATAACACATACAAAAGAGAAAAACAAAAGTTAAAAAGATATATATAATCAGCCCCCTTCCATTGAGGGATCCCTATTTTTGGCCACTTTCTAGGGATAGGGGCATTACACCATTTCCCAATTGAATTTTTACATCTCCACCGTTCATATCTTAGGTCTATATGAGTAGATCACCTCTACAAAATTTC		0.608696	2	8501031	8501044		4	0.06
Fvb1	8501087^8501089	Insertion	Close breakpoints	0				0.416667	2	8501087	8501088		9	0.0768976
Fvb1	8576299..8576498	Replacement	Paired breakpoint	200	CTTTTTTTTTCGGTTTAAAAAGAGCAGAAAGAAATTAGTCTATGAAACATCGGAGGACACCCTATTATGTTTTGTTCTTGAATAGAGGTAACAAAAGTTTATACTTTAAAGCTGATTAGTCCTTCAATTGAATTAATATGTATTAATTGCCGGAGTAAATTAAAGACTTTGATGCTCATGAATTGATAGTATCTTCTGGC	TTTCTTTTTTTTTCGGTTTAAAAAGAGCAGAAAGAAATTAGTCTATGAAACATCGGAGGACACCCTATTATGTTTTGTTCTTGAATAGAGGTAACAAAAGTTTATACTTTAAAGCTGATTAGTCCTTCAATTGAATTAATATGTATTAATTGCCGGAGTAAATTAAAGACTTTGATGCTCATGAATTG		0.833333	2	8576283	8576298		5	1.14469e-05
Fvb1	8580441^8580466	Insertion	Close breakpoints	0				1	2	8580465	8580441		13	0.161565
Fvb1	8582030^8582045	Insertion	Close breakpoints	0				0.744186	2	8582030	8582044		4	0.230769
Fvb1	8582306^8582339	Insertion	Close breakpoints	0				1	2	8582306	8582338		15	0.018609
Fvb1	8623017..8623043	Replacement	Paired breakpoint	27	TACGTTGNNNNNNNNNNNNNNNNNNNN	GCT		1	2	8623043	8623016		8	0.000966702
Fvb1	8656843..8657041	Replacement	Paired breakpoint	199	CGATCGAGTAACACTAGAAGACTACCTAGCTAAGTTTAAGAAGATAAAAACGAATCGACTTTGGCATTGTCCTCGTCAGAGAGGAACTTCATGCATATGGGTGCTCGGACATTGACAAGAGATAGTATGGCAGCTGGAATACCCCACATAGACTCGCCGCAAATCAAACCGGATGCAACTGCCGGTCCTAACTCCTCAG	TTTTCGATCGAGTAACACTAGAAGACTACCTAGCTAAGTTTAAGAAGATAAAAACGAATCGACTTTGGCATTGTCCTCGTCAGAGAGGAACTTCATGCATATGGGTGCTCGGACATTGACAAGAGATAGTATGGCAGCTGGAATACCCCACATAGACTCGCCGCAAATCAAACCGGATGCAACTGCCGGTC		0.642857	2	8656830	8656842		12	0.0136364
Fvb1	8669109..8669114	Replacement	Paired breakpoint	8	CGGTAG	TTCGGTAA		0.898305	2	8669097	8669108		9	0.00150574
Fvb1	8688625^8688654	Insertion	Close breakpoints	0				0.737374	2	8688625	8688653		12	0.148199
Fvb1	8758508..8758511	Replacement	Paired breakpoint	4	GAAA	TTTC		0.19403	2	8758511	8758507		5	0.145833
Fvb1	8793344^8793364	Insertion	Close breakpoints	0				0.910913	2	8793344	8793363		301	0.182152
Fvb1	8822001..8822200	Replacement	Paired breakpoint	200	CCTGAGAATGTGAGTGAGAAGAGAGAAGAGAGACTCTGAACCGACAAAGGGCCGGTGACCTGACTTGGCCCTATCTCCGTCGTCCCGCCATCAGTCGATGACTCACCGGCATCCATCGATCCTCTCATCGCCGCCGGCACGTTGGTGGTGGTAGCTAATTTAATTGACGACTAAGGAAGGAGATTCGATGAGCAACAGTT	AGAGAGCCTCAGAATGTGAGTGAGAAGAGAGAAGAGAGACTCTGAACCGACAAAGGGCCGGTGACCTGACTTGGCCCTATCTCCGTCGTCCCGCCATCAGTCGATGACTCACCGGCATCCATCGATCCTCTCATCGCCGCCGGCACGTTGGTGGTGGTAGCTAATTTAATTGACGACTAAGGAAGGAGATTCG		0.484848	2	8821987	8822000		16	0.205198
Fvb1	8830064^8830082	Insertion	Close breakpoints	0				0.0888889	2	8830064	8830081		4	0.599473
Fvb1	8835125..8835144	Replacement	Paired breakpoint	23	NNNNNNNNNNNNNNNNNNNN	AACATAAAAAATAAAAAAAATAA		1	2	8835144	8835124		23	5.54385e-05
Fvb1	8853097..8853296	Replacement	Paired breakpoint	200	AAATTCCTAATATCGCTTTAGACAAATTCTCCCTGTTTCACTATATGATCCTCTTCGATTCTCTAAGACTCTAACATACAATAATGTGTGTGATATCGATCAATTTAGCTACTTGAAATTAAGTTTCTTCATTCCCAAATAACAACAATCAATATATCACGGGTAGCAGCAACAAGGAGCTGATATCTATGTCCTTTTCA	TTAAATTCCTAATATCGCTTTAGACAAATTCTCCCTGTTTCACTATATGATCCTCTTCGATTCTCTAAGACTCTAACATACAATAATGTGTGTGATATCGATCAATTTAGCTACTTGAAATTAAGTTTCTTCATTCCCAAATAACAACAATCAATATATCACGGGTAGCAGCAACAAGGAGCTGATATCT		0.655738	2	8853084	8853096		6	0.1125
Fvb1	8857856..8857864	Replacement	Paired breakpoint	11	GAAAGTAAT	TTGAAAGTAAA		0.69697	2	8857844	8857855		5	0.115057
Fvb1	8858036^8858052	Insertion	Close breakpoints	0				0.295082	2	8858036	8858051		17	0.169084
Fvb1	<8861116..8861215	Inversion	Cross mapped breakpoints	5596307	TTAACAGGGTTAAGTCTTTAAATATCTATTATTTTTTATATTGTAATAAAAAGTTAAAAACATATCTAATATATATCTTTAAGGACGAACTCAGCGTTCATCGTTTTTTTTTTCTTCTTCAAGGATTCAAAAAAGAGAAATCATCTTTTGAAGAAAAGATCCAAGACAGGAGGTATAATTCCAGAATGTGCACTTCTTCANNNNNTTTCACTTTTCCTAAACCCATTATAATGAGATTTACAAAAATGGTTTGTTAAGATGAAATAGCTCTGAAGCTTTATTTTAGTACTGGGTTTAAGTTTTTGAACATTTGAACTTTGTTAATATATTGATTTTGGGGTATACTCAGTAAGCTATATTGAGTAAGCTTATTTCTGGGTAAATTTATGTATATGATAC…	ACCCAGGTATCATATACATAAATTTACCCAGAAATAAGCTTACTCAATATAGCTTACTGAGTATACCCCAAAATCAATATATTAACAAAGTTCAAATGTTCAAAAACTTAAACCCAGTACTAAAATAAAGCTTCAGAGCTATTTCATCTTAACAAACCATTTTTGTAAATCTCATTATAATGGGTTTAGGAAAAGTGAAANNNNNTGAAGAAGTGCACATTCTGGAATTATACCTCCTGTCTTGGATCTTTTCTTCAAAAGATGATTTCTCTTTTTTGAATCCTTGAAGAAGAAAAAAAAAACGATGAACGCTGAGTTCGTCCTTAAAGATATATATTAGATATGTTTTTAACTTTTTATTACAATATAAAAAATAATAGATATTTAAAGACTTAACCC…		0.22973	2	3264908,8861215		0.95,1.0	13	0.232198	28
Fvb1	8862221^8862230	Insertion	Close breakpoints	0				0.79021	2	8862221	8862229		20	0.112272
Fvb1	8882878..8883077	Replacement	Paired breakpoint	200	GAGGGCAACGGAAGACTGATCCATTGACATAAAGAAGAAATTCAATATATTGTTTGACGCTCGTATAAAAGCCAGGGAGTATTTGATGATTTTTCCTGGTTTGTTGAAAACTTCAGAAAGAACAGAATATTTTTGCTTTTCGTTTGGAACCCTCTACCTCTATTATTGCTTTGAATTGGGATTTTGGATTCAAAAAAAGA	TTTGAGGGCAACGGAAGACTGATCCATTGACATAAAGAAGAAATTCAATATATTGTTTGACGCTCGTATAAAAGCCAGGGAGTATTTGATGATTTTTCCTGGTTTGTTGAAAACTTCAGAAAGAACAGAATATTTTTGCTTTTCGTTTGGAACCCTCTACCTCTATTATTGCTTTGAATTGGGATTTTGG		0.675	2	8882864	8882877		5	0.4375
Fvb1	8899698	Replacement	Paired breakpoint	5	C	TTTTT		0.648148	2	8899686	8899697		14	0.136489
Fvb1	8920406^8920437	Insertion	Close breakpoints	0				0.709091	2	8920406	8920436		11	0.0124906
Fvb1	8924323^8924364	Insertion	Close breakpoints	0				0.835165	2	8924323	8924363		16	0.000649031
Fvb1	<8932003..8932102	Inversion	Cross mapped breakpoints	2793393	AAGTCTATTTTTCTTTGATTTCTCTTATGTTAATGGTAGTCATTTCTTATGAAAAAAGTAGTTGTGTCTTATGTTAAATGTAGACTTTGCCTCTTTTACCTTGGGTTGCTTCAATTTCAAGAACAATTTAGATTTCCAGAAAGTCTACTTTTCTTTGATTTCTCTTATGTTAATGGTAGACATTTATTATGAAAAAAGTANNNNNACACACCGAAGGTAAAAGATGCAAAATTTACATTTAACATAAGACACAACTACTTTTTCATAAGAAATGTCTACCATTAACATAAGAGAAATCAAAGAAAAGTAGACTTTCTGGAAATCTAAATTGTTCTTGAGATTGAAGAAAAACCAAGGTAAAAGATGCAAAGTCTACATTTAACATAAGACACATCTACT…	GAAAATAGTAGATGTGTCTTATGTTAAATGTAGACTTTGCATCTTTTACCTTGGTTTTTCTTCAATCTCAAGAACAATTTAGATTTCCAGAAAGTCTACTTTTCTTTGATTTCTCTTATGTTAATGGTAGACATTTCTTATGAAAAAGTAGTTGTGTCTTATGTTAAATGTAAATTTTGCATCTTTTACCTTCGGTGTGTNNNNNTACTTTTTTCATAATAAATGTCTACCATTAACATAAGAGAAATCAAAGAAAAGTAGACTTTCTGGAAATCTAAATTGTTCTTGAAATTGAAGCAACCCAAGGTAAAAGAGGCAAAGTCTACATTTAACATAAGACACAACTACTTTTTTCATAAGAAATGACTACCATTAACATAAGAGAAATCAAAGAAAAAT…		0.452489	2	6138709,8932102		0.8,0.88	9	0.351562	32
Fvb1	8951995^8952013	Insertion	Close breakpoints	0				0.745763	2	8951995	8952012		4	0.000837054
Fvb1	8995584..>8995683	Deletion	Cross mapped breakpoints	3659369	GCTATGGTCAACTTTAGCCGACTAATTTAAAATTTCGTCGGCTAAAGAATTTTTTTTGTCGGCTATAGTCTGTGAACTTTAGCCGACGACTTTAAAAATTCGTCGGCTAAAGTGCCTTATATTTGCAGATCTGGACAACAGCTCATCTGGGAAAAAAAAACGGGAGAAAAAGTTTGGGTGTTGTCGAAATCTGTCCATAANNNNNTAGTTATATGAGTATGTACGTTTACGGGTTAAAAGCTTACGTAAAACGTAATCAGGAAGTGTTTAGAGGCCTTGCCGTTCCCTGTGCAGTGTGCTTTGCCCACGCGCCACCCATGCAGCTAGGCAAAACCTAATCAGATCCGATCAGTACACTACCAGAAGAAAGGCTTTAGCCGACGAAAATAAAAAAACTAG…			0.170732	2	12654952	8995583	0.95,0.95	6	0.167583	20
Fvb1	8995824..8996023	Replacement	Paired breakpoint	249	TATGTTGATTTTAAGTTTTATTTGTGTTGATCGATTTTGAGTGTGATTGAGTTGATCGATTTTGAGTACGTTGGATGTATATATATGTGTTGATCGATTTGGTTGATTATTTGATAATATATATGAAGTTGTTGTTAATAAGTAGTAGATATATATATATATATATGTTAATTAATTTATAATATTGTGTTGATGGTATG	CATGTTTTTACTATAACGTTAACAATAACTATATATATATATATATAGTTACGTTTATGTGTATATATGTTGATTTTAAGTTTTATTTGTGTTGATCGATTTTGAGTGTGATTGAGTTGATCGATTTTGAGTACGTTGGATGTATATATATGTGTTGATCGATTTGGTTGATTATTTGATAATATATATGAAGTTGTTGTTAATAAGTAGTAGATATATATATATATATATGTTAATTAATTTATAATA		0.32	2	8995807	8995823		12	0.0246795
Fvb1	9017801..9018000	Replacement	Paired breakpoint	200	TTCTAAGTAACTCAGGGTGTGACGGTCATTTTGTTGCTAAAAAATTGTGGCTCGTTCATTCGTTTTTTGTTTTTTTGGAAGAGAAATTCGTCTAAATAGTGTTTCAACTTTTAGTCTTTATAAACTTTGGTATCTCAAGTTTTGAAAACATCATAATGGTATCTCAAGTTCCTAACTTTGCCGAATTTAGGTTTATATAG	AAATTCTAAGTAACTCAGGGTGTGACGGTCATTTTGTTGCTAAAAAATTGTGGCTCGTTCATTCGTTTTTTGTTTTTTTGGAAGAGAAATTCGTCTAAATAGTGTTTCAACTTTTAGTCTTTATAAACTTTGGTATCTCAAGTTTTGAAAACATCATAATGGTATCTCAAGTTCCTAACTTTGCCGAATT		0.71875	2	9017787	9017800		5	0.25
Fvb1	9083731^9083750	Insertion	Close breakpoints	0				0.170213	2	9083731	9083749		8	0.212034
Fvb1	9088066..9088265	Replacement	Paired breakpoint	213	GACCTCCAAACAAGATATAATTTTTAAAGCTTAATTGGTTATCTTAGGGTTTCACTTATATACACAGTGGAAAACATAAATCTCCTCTCCTCATCTGTAATTCTCTCCCAATTCATTTTAGTTTATATCAATTTCTAATGCTCAATGATCTCTAACTAAGCTGGGGAGAAACTTGAATGATCAGGAGCTGAGCAGCTGAC	AAAACCCCCAAAAAAAAAAAAAAAAAAGACCTCCAAACAAGATATAATTTTTAAAGCTTAATTGGTTATCTTAGGGTTTCACTTATATACACAGTGGAAAACATAAATCTCCTCTCCTCATCTGTAATTCTCTCCCAATTCATTTTAGTTTATATCAATTTCTAATGCTCAATGATCTCTAACTAAGCTGGGGAGAAACTTGAATGATCAGGA		0.96875	2	9088051	9088065		6	0.00392157
Fvb1	9142513^9142532	Insertion	Close breakpoints	0				0.361111	2	9142513	9142531		10	0.061056
Fvb1	9218800^9218838	Insertion	Close breakpoints	0				0.408451	2	9218837	9218800		26	0.625411
Fvb1	9219097..9219102	Replacement	Paired breakpoint	6	GGTTTG	TGTACA		0.344086	2	9219102	9219096		15	0.375
Fvb1	9219186..9219417	Complex	Multiple breakpoints	232				0.848141	4	9219185,9219305,9219305,9219417		0.42,0.67,0.67,0.72	75	0.0923583
Fvb1	9219416..9219417	Replacement	Paired breakpoint	8	TG	GAGAATTT	T	0.590717	2	9219417	9219415		58	0.155377
Fvb1	9219452^9219481	Insertion	Close breakpoints	0				0.325397	2	9219480	9219452		23	0.277778
Fvb1	9219754..9219776	Replacement	Paired breakpoint	23	CCCATAAGCAAAAAATTGCAGGT	TCCACAAGCAAAAACTCGCAGGA		0.0882353	2	9219776	9219753		5	0.371429
Fvb1	9219874..9219898	Replacement	Paired breakpoint	25	CCATGAGGTCACATTTGGGCATGAA	ACATGAAGTCTAATGTGGGCATGAG		0.28	2	9219898	9219873		17	0.241372
Fvb1	9276746..9276944	Replacement	Paired breakpoint	199	GGAACCTTCAGTGATAGTTCTTGCTACATCTAGACCCCCGATTAGTAGAACGTAGTCACTGCTCACTAGTCAGCGATCTTAAGCTCGGAAAGAGTCGAAGGTACGGTCTGTAGAATATTTTGTATATATTTATTTTTTTTGTATATGGAGGTTAAATATTATGTATAAGTGTAGAAAATATTTTTCTATTAACACTATA	AAAGGAACCTTCAGTGATAGTTCTTGCTACATCTAGACCCCCGATTAGTAGAACGTAGTCACTGCTCACTAGTCAGCGATCTTAAGCTCGGAAAGAGTCGAAGGTACGGTCTGTAGAATATTTTGTATATATTTATTTTTTTTGTATATGGAGGTTAAATATTATGTATAAGTGTAGAAAATATTTTTCT		0.685714	2	9276733	9276745		6	0.238333
Fvb1	9289243..9289442	Replacement	Paired breakpoint	200	ACGGGAACATAATTTTCATTCTATCTGGCTAAAGCATATAACCAATATTATGTCCGGTCAAGAAGGACATAAACTCCGCTACAAGCTCAAAGAGCCCTAATCCATCCACCTTAAGGTGAAATCTTATTGTAAAAACAAACAAACGCTTAACTAAAAAGTAAAAACATAAGTTGAACATAGAGCCCAGGCCGGCCCAACAA	TTTACGGGAAAATAATTTTCATTCTATCTGGCTAAAGCATATAACCAATATTATGTCCGGTCAAGAAGGACATAAACTCCGCTACAAGCTCAAAGAGCCCTAATCCATCCACCTTAAGGTGAAATCTTATTGTAAAAACAAACAAACGCTTAACTAAAAAGTAAAAACATAAGTTGAACATAGAGCCCAG		0.916667	2	9289229	9289242		5	0.00413024
Fvb1	9290674..9290688	Replacement	Paired breakpoint	15	AGTACGTAGCATCTA	CGTAGTAACTAT		0.28125	2	9290688	9290673		10	0.521354
Fvb1	9306135^9306143	Insertion	Close breakpoints	0				0.637931	2	9306135	9306142		39	6.41026e-06
Fvb1	9331142^9331156	Insertion	Close breakpoints	0				0.717949	2	9331142	9331155		5	0.000447922
Fvb1	9369195^9369211	Insertion	Close breakpoints	0				0.302326	2	9369195	9369210		11	0.0882318
Fvb1	9370354..9370364	Replacement	Paired breakpoint	17	AGTTTAGTACT	GAAGATTCCACAAACTG		0.944444	2	9370364	9370353		12	0.56746
Fvb1	9375103^9375117	Insertion	Close breakpoints	0				0.709677	2	9375103	9375116		8	0.0146853
Fvb1	9388247..9388248	Replacement	Paired breakpoint	4	CT	AACA		0.88	2	9388235	9388246		4	0.00325521
Fvb1	9396741..9396966	Replacement	Paired breakpoint	226	CTTAAAATTGAAAAAAAAAAAAAAAATCCAAAATATAGAGAAGTTGTTGCAGTTGCAAAGAGAAAATAGTGGTAGAACTTAAATTAAATGATTTCATTATCTACATGCTGCTGACATTGATTAATGAACCCTCCTTTTTATGCTTTTCCCCCAAAAATTATATTCTGCAGAATTACAATACAAAAATTTCAAATTTTCACTTGGCAATAAAGAAGCCAGATGATGG	TCTTAAAATTGAAAAAAAAAAAAAAAAAATCCAAAATATAGAGAAGTTGTTGCAGTTGCAAAGAGAAAATAGTGGTAGAACTTAAATTAAATGATTTCATTATCTACATGCTGCTGACATTGATTAATGAACCCTCCTTTTTATGCTTTTCCCCCAAAAATTATATTCTGCAGAATTACAATACAAAAATTTCAAATTTTCACTTGGCAATAA		0.740741	2	9396750	9396766		10	0.100226
Fvb1	9410411^9410429	Insertion	Close breakpoints	0				0.619048	2	9410411	9410428		7	0.00919722
Fvb1	9443980^9444003	Insertion	Close breakpoints	0				0.706897	2	9443980	9444002		6	0.468975
Fvb1	9444683^9444704	Insertion	Close breakpoints	0				1	2	9444703	9444683		8	0.394221
Fvb1	9454072^9454093	Insertion	Close breakpoints	0				1	2	9454092	9454072		7	0.00438113
Fvb1	9511826..9511827	Replacement	Paired breakpoint	2	GC	CT		0.190751	2	9511827	9511825		8	0.736364
Fvb1	9513417^9513428	Insertion	Close breakpoints	0				0.24	2	9513427	9513417		5	0.125822
Fvb1	9515488..9515516	Replacement	Paired breakpoint	29	TAGAAAGGTACTCATATTTAAATGTCAAG	CAGAAAAGAACTCGTATTTAAACGTCAAA		0.197674	2	9515516	9515487		7	0.115666
Fvb1	9519681^9519697	Insertion	Close breakpoints	0				0.0833333	2	9519681	9519696		4	0.214781
Fvb1	9524126^9524149	Insertion	Close breakpoints	0				0.794118	2	9524126	9524148		7	0.0265643
Fvb1	9531114^9531130	Insertion	Close breakpoints	0				0.606557	2	9531114	9531129		7	0.0948854
Fvb1	9533206..9533405	Replacement	Paired breakpoint	200	GTTAGTCTAATGGCAATTGTTGTTAGATTAGGTCCGGCTCTTTAACAGTTTTTCTTACACAGTAGATATAAACATGGGTCACTTGTGACCTTTAAGCTTGATCTAGTAAGATCGTTAATTAATTAATAGACAGAGTTTGACTCCATTTTTCCTCCAAAAATAAAAAATGAACAGAGCTCTCGACTTCATTTTCTTAAAAA	TGTTAGTTTAATGGCAATTGTTGTTAGATTAGGTCCGGCTCTTTAACAGTTTTTCTTACACAGTAGATATAAACATGGGTCACTTGTGACCTTTAAGCTTGATCTAGTAAGATCGTTAATTAATTAATAGACAGAGTTTGACTCCATTTTTCCTCCAAAAATAAAAAATGAACAGAGCTCTCGACTT		0.576923	2	9533191	9533205		4	0.191327
Fvb1	9533436..9533443	Replacement	Paired breakpoint	8	TAAAAGGA	ATAAAGG		0.69697	2	9533443	9533435		5	0.0538462
Fvb1	9537606..9537805	Replacement	Paired breakpoint	200	GGGTAGAAATGAACACTTCATTGATCAGGACGAGTTCAGTTAAAAACATATAAACACGAGACAAAAATTATTATAAACAAAGAACATAAATCTTTAACTCGATTAAATTAATATAATTTAATAGTTAAATGCTCAATTGTATTTTAAGTGTGCAAACACACCAACTCTCATGTAGGCAGCAGCCGACCATTCTTTACTTG	TTTTTGGGTAGAAATGAACACTTCATTGATCAGGACGAGTTCAGTTAAAAACATATAAACACGAGACAAAAATTATTATAAACAAAGAACATAAATCTTTAACTCGATTAAATTAATATAATTTAATAGTTAAATGCTCAATTGTATTTTAAGTGTGCAAACACACCAACTCTCATGTAGGCAGCAGCCGAC		1	2	9537592	9537605		7	0.0976339
Fvb1	9587382..9587581	Replacement	Paired breakpoint	232	TTCGGCGCCAGACGGTGGAGAACGGAGGGATGTTCGCACTTTAAGGGCGTAAGGATGTCCGCCTCTGATCCGGACTATATATATATATATATATATATATATATTAAGCAGTAATCCTATGACATGCATGTATATCTAGACCAAAAGACATTATTTTTTTTTTTATCTTTTAAAAAAGAGGATCAATCGTGGTTCCCCCA	CGGTGGAGAACGGAGGGACGACGCTGGTGTCAGCTCGGGTGGAGGCGCACCGTCTTCGGCGCCAGACGGTGGAGAACGGAGGGATGTTCGCACTTTAAGGGCGTAAGGATGTCCGCCTCTGATCCGGACTATATATATATATATATATATATATATATTAAGCAGTAATCCTATGACATGCATGTATATCTAGACCAAAAGACATTATTTTTTTTTTTATCTTTTAAAAAAG		0.714286	2	9587359	9587381		15	0.206171
Fvb1	9590806^9590832	Insertion	Close breakpoints	0				0.96	2	9590831	9590806		14	0.0308777
Fvb1	9635822..9635841	Replacement	Paired breakpoint	20	NNNNNNNNNNNNNNNNNNNN	ATCAAAAAAACAAAAGAAA		1	2	9635841	9635821		24	0.0314996
Fvb1	9638304^9638316	Insertion	Close breakpoints	0				0.822222	2	9638304	9638315		10	0.00182441
Fvb1	9671788^9671810	Insertion	Close breakpoints	0				1	2	9671809	9671788		10	4.25517e-06
Fvb1	9678618..9678817	Replacement	Paired breakpoint	200	CTAGATGTAAACAAATGTGTGGGATTGCCTATCTGTCCAAAAAAAAAAAATGTGTGGGATAATGATAATAGAATGTATACTGTTTCAGTGTTTCTCATTCTCAGAGGTTGAAATTTTCTGTTTCTATATATTTGACTTATTTGTAGTTCTTGCTGCTTGTACACAGTTTCGATCATGGCGGTGTCCGAAAAATCCCTTTG	AAAAAACTAGATGAAAACAAATGTGTGGGATTGCCTATCTGTCCAAAAAAAAAAAATGTGTGGGATAATGATAATAGAATGTATACTGTTTCAGTGTTTCTCATTCTCAGAGGTTGAAATTTTCTGTTTCTATATATTTGACTTATTTGTAGTTCTTGCTGCTTGTACACAGTTTCGATCATGGCGGTGTCC		0.615385	2	9678603	9678617		6	0.0168367
Fvb1	9679832^9679858	Insertion	Close breakpoints	0				0.55	2	9679832	9679857		4	0.474725
Fvb1	9696340^9696360	Insertion	Close breakpoints	0				0.4	2	9696340	9696359		6	0.0203617
Fvb1	9702852..9702900	Replacement	Paired breakpoint	49	AGTTGAACAAAACTTGGCACTTACGCAAGGAGATGGTACAAAATTACAA	TGTAGATCAAAATCTTGTGCTTATGAAAGAAAAAGGAGACCTGCTTGCC		0.241379	2	9702900	9702851		24	0.240093
Fvb1	9768570^9768582	Insertion	Close breakpoints	0				0.133333	2	9768570	9768581		4	0.642857
Fvb1	9773537..9773736	Replacement	Paired breakpoint	200	AAATTATTTTGTTTGCTTAACATTGCAAAATATGAAAATGAATGCAGCTAAGAATTAGTATATCTACATTATTCTTCCTTAATTTTTATTTGAATAATGGATTGATTCGCATCAATCCATTCTTTAAATCATGCATGAATTAAAGAATTAGAGTTCTTAATTGAATGAATTAAAAGGTATTTACTTAATTAATTATGATT	TAAATTATTTTGTTTGCTTAACATTGCAAAATATGAAAATGAATGCAGCTAAGAATTAGTATATCTACATTATTCTTCCTTAATTTTTATTTGAATAATGGATTGATTCGCATCAATCCATTCTTTAAATCATGCATGAATTAAAGAATTAGAGTTCTTAATTGAATGAATTAAAAGGTATTTACTTAA		0.636364	2	9773524	9773536		4	0
Fvb1	9786022..9786221	Replacement	Paired breakpoint	234	CCCGATTTAGAAAAGATGTCTTAAAATCGAAAATAATTAAAAATCTTAACAAATCACTGGTGCTCAGAGAAAGATGAATTTAAACAAACTGCATGTATCCACTCAACACTCTCTATTATCAAATTGTTCAAGTAATCAGCTGATCATTATAACTTAGTTACTTAATTTTCAGATAATTAAATTAACTTAATTGCTTAATT	AACCCCATTTTAAAAAAAACTGTAACCATCAAAAAAAAAAAAAAAAAAACCCGATTTAGAAAAGATGTCTTAAAATCGAAAATAATTAAAAATCTTAACAAATCACTGGTGCTCAGAGAAAGATGAATTTAAACAAACTGCATGTATCCACTCAACACTCTCTATTATCAAATTGTTCAAGTAATCAGCTGATCATTATAACTTAGTTACTTAATTTTCAGATAATTAAATTAA		0.681818	2	9786006	9786021		11	0.0461248
Fvb1	9845238..9845242	Replacement	Paired breakpoint	7	TTTAG	AGTTTTT		0.974359	2	9845242	9845237		10	0.0715909
Fvb1	9851395..9851420	Replacement	Paired breakpoint	26	ACTGGACTTTACAACCGTAGGTCCAT	CTGGCTTCAACAGCATA		1	2	9851420	9851394		15	0.354167
Fvb1	9877616^9877650	Insertion	Close breakpoints	0				0.947027	2	9877616	9877649		751	0.2533
Fvb1	9908456	Replacement	Paired breakpoint	4	G	TTTT		0.653061	2	9908446	9908455		11	0.00258328
Fvb1	9938765..9938964	Replacement	Paired breakpoint	200	CAAACGTGGAGCACTTAGAGGTGGCAGTCCTAGATTCATGGATTGTAAATCTACAGTAACTATTTTTATAACTGCAATGGTAAAAGAAAATTTTTCAACAAAATTAATTTAAAATGTCTCAATTTAAAATGATTTTTTTTCCTATTATTACTTTCTTTTTTGAAAAAAAATAATAATTAAAAAGAGAAAATAGGGCAGGC	AAAAACAAACGTGGAGCACTTAGAGGTGGCAGTCCTAGATTCATGGATTGTAAATCTACAGTAACTATTTTTATAACTGCAATGGTAAAAGAAAATTTTTCAACAAAATTAATTTAAAATGTCTCAATTTAAAATGATTTTTTTTCCTATTATTACTTTCTTTTTTGAAAAAAAATAATAATTAAAAAGAGA		0.833333	2	9938751	9938764		7	0.000552399
Fvb1	10011213^10011234	Insertion	Close breakpoints	0				1	2	10011233	10011213		12	0.0580499
Fvb1	10028256..10028455	Replacement	Paired breakpoint	200	ATCGTTATCGTTCGTTCAAATTGAAGAAACCCCAAATAAGAATCAGACTCGTTGCTCTTCGTCGGGGCTGTGGTGGTGGTGTCGGAGCTGTGTCTGGGAACCGTAATGAGAGAGAAAGGACTCAAAGGAGAGAAGAGAATGGATCGAGTAATCAGCTGTGGACTCATGAATTGGAGCAAAATTTGTCTCAGCCCTCAGAT	TTTTTTCGTTTTCGTTCGTTCAAATTGAAGAAACCCCAAATAAGAATCAGACTCGTTGCTCTTCGTCGGGGCTGTGGTGGTGGTGTCGGAGCTGTGTCTGGGAACCGTAATGAGAGAGAAAGGACTCAAAGGAGAGAAGAGAATGGATCGAGTAATCAGCTGTGGACTCATGAATTGGAGCAAAATTTG		0.586957	2	10028240	10028255		9	0.0109266
Fvb1	10036948..10037147	Replacement	Paired breakpoint	230	GAAGCACTACATACATTGCATGGATGATGATCAGGGAAACTTGCTACAATGCGAAGCAGAGAGACAGCCTTAACTAGAGTCAATGATGGCTATCATGAGAAGAGCGCGGGGCTCGGATCCCACCGACACTTAAAAGAGAGAGGACTCAAAAAGATTTTGATTTGATAACGAAGCTGAAACCACCACACCCACAACGCTTT	AAAAAAAACACCAAAAAAATTGGAAAAAAAAAAAAAAAAAAAAGAAGCACTACATACATTGCATGGATGATGATCAGGGAAACTTGCTACAATGCGAAGCAGAGAGACAGCCTTAACTAGAGTCAATGATGGCTATCATGAGAAGAGCGCGGGGCTCGGATCCCACCGACACTTAAAAGAGAGAGGACTCAAAAAGATTTTGATTTGATAACGAAGCTGAAACCACCACA		0.722222	2	10036934	10036947		10	0.00331552
Fvb1	10049747^10049761	Insertion	Close breakpoints	0				0.777778	2	10049747	10049760		8	0.0205959
Fvb1	10075625..10075824	Replacement	Paired breakpoint	200	CCATCAAAATTGTCAGTAAACGTTTTTTAGTTTGTAACAAGGTTAAGGTTTCAAGAACAATAGACATCAGTAGTGAGACAAACATGGATTTCGTAGATTTAACTGTAGAGTTCAAGAGTTGAATGATCTTGTCCTTTCTAATAGTAGAACAACACTAATAAAAAAACTAAAGGAGGGTGAAAGTTTGATTTTCACAATGT	AACCATCAAAATTGTCAGTAAACGTTTTTTAGTTTGTAACAAGGTTAAGGTTTCAAGAACAATAGACATCAGTAGTGAGACAAACATGGATTTCGTAGATTTAACTGTAGAGTTCAAGAGTTGAATGATCTTGTCCTTTCTAATAGTAGAACAACACTAATAAAAAAACTAAAGGAGGGTGAAAGTTTG		0.830769	2	10075611	10075624		11	0.262238
Fvb1	10087612^10087628	Insertion	Close breakpoints	0				0.204082	2	10087612	10087627		8	0.310962
Fvb1	10114089^10114116	Insertion	Close breakpoints	0				0.928571	2	10114115	10114089		8	0.175694
Fvb1	10151703..10151720	Replacement	Paired breakpoint	18	GTACGAAAATAAAATTGC	ATATGAAAATAAGAATT		0.375	2	10151720	10151702		9	0.0751335
Fvb1	10151856^10151881	Insertion	Close breakpoints	0				0.367347	2	10151880	10151856		13	0.0292498
Fvb1	10206841..10206847	Replacement	Paired breakpoint	7	TTTGACA	AATTGCC		0.45	2	10206845	10206840		4	0.6
Fvb1	10237889^10237894	Insertion	Close breakpoints	0				0.9375	2	10237889	10237893		6	0.275
Fvb1	10242576^10242595	Insertion	Close breakpoints	0				0.779487	2	10242576	10242594		125	0.0801659
Fvb1	10282090..10282091	Replacement	Paired breakpoint	7	TC	CCATGTT		0.419847	2	10282091	10282089		22	0.176576
Fvb1	10282126..10282148	Replacement	Paired breakpoint	23	CGTTGGCTAGGAAAGAAGCATTA	TATTGGCTCGGAAAGAAAAATTT		0.15942	2	10282143	10282125		5	0.137755
Fvb1	10282249..10282259	Replacement	Paired breakpoint	17	AAAAGGATAAG	CAAAAAGGACAAGCACA		0.414894	2	10282259	10282248		16	0.215595
Fvb1	10282293..10282851	Deletion	Cross mapped breakpoints	559	CTCTCTCTGGCTGCCAAAGTGGAAGAGACCCATATGCCCCTTCTCTTGGATTTGCAAGTATGTGTCTTTGTAATGCTTATGATTCAATTTGGGTGTTTGCTGAATTGATAGACTATTGTGTGTCTTGTGTTAGTTCTTTTCTGACCAATGTGGATTCTTTTTGGTGTTGTTTTGTTTAGGTGGAGGAATCAAAGTATGTANNNNNCTCCTTCTCTGTGTCATTGCAGGTGAGCAATCAGATAGCTTTTCAAGTATATTAGTATCAATCCTACACCATATTAGAAGAGATATACTTATGATGATATGACTTGGTACTACATTCTTATCTTAATGGTGGATTTTAATTGCAGACACCAGATTTCTGGTCTTTCTACCTTCTATAGTAGCTGCTGCAATAAT…			0.293333	2	10282851	10282292	0.83,1.0	21	0.199802
Fvb1	10295189^10295209	Insertion	Close breakpoints	0				0.734694	2	10295189	10295208		8	0.00559441
Fvb1	10395086..10395284	Replacement	Paired breakpoint	199	TTGTTTTATGGCAGGGTCACCTTCACGATTTGAAGAAGAAACATCAATGGTCCCATAGAAGGCATCATTAGGCGGCCATTTGACTAACAAACAAAAGATTTACAGTGACTTGATGGAACCGGTAACAGCATCCTACATTTCTATATATTAGTTAGTGCCTGCATTTCTATATATTAGTTAGTGCAGGATAATATATAGA	AAATTGTTTTATGGCAGGGTCACCTTCACGATTTGAAGAAGAAACATCAATGGTCCCATAGAAGGCATCATTAGGCGGCCATTTGACTAACAAACAAAAGATTTACAGTGACTTGATGGAACCGGTAACAGCATCCTACATTTCTATATATTAGTTAGTGCCTGCATTTCTATATATTAGTTAGTGCAGG		0.804878	2	10395073	10395085		5	0.174107
Fvb1	10401993^10402014	Insertion	Close breakpoints	0				0.962963	2	10402013	10401993		22	0.128947
Fvb1	10448946^10448962	Insertion	Close breakpoints	0				0.192308	2	10448946	10448961		10	0.10259
Fvb1	10505568..10505587	Replacement	Paired breakpoint	20	NNNNNNNNNNNNNNNNNNNN	AGAGA		1	2	10505587	10505567		8	7.40001e-06
Fvb1	10561561^10561592	Insertion	Close breakpoints	0				0.714286	2	10561561	10561591		5	0.0268906
Fvb1	10568668^10568698	Insertion	Close breakpoints	0				0.647059	2	10568668	10568697		7	0.137109
Fvb1	10592365..10592380	Replacement	Paired breakpoint	16	AAGCCAAAACATTTAG	CAGCCAAAGCATTTAA		0.163551	2	10592380	10592364		18	0.245
Fvb1	10592416^10592425	Insertion	Close breakpoints	0				0.661836	2	10592424	10592416		55	0.306417
Fvb1	10593304..10593305	Replacement	Paired breakpoint	2	CA	TG		0.465909	2	10593305	10593303		11	0.5625
Fvb1	10594528..10594543	Replacement	Paired breakpoint	16	TTACAGGCACTTCTTA	CTATAGGCACATCATC		0.469231	2	10594543	10594527		30	0.116667
Fvb1	10594754..10594759	Replacement	Paired breakpoint	6	GTCCAT	ATCCAG		0.119048	2	10594759	10594753		10	1
Fvb1	10598596^10598617	Insertion	Close breakpoints	0				1	2	10598616	10598596		32	0.351711
Fvb1	10603213..10603412	Replacement	Paired breakpoint	200	TTGTATACTTCTGTTTGTAGCACTCTGTCTTTCTAAGAGATCAGAAGTTCCACCATTATATTGCTGTAACCATCCTGTTATCTGATATTGTGATATTGAATTTCCCAGTAGGTACAAAGAAATGAAAACAAGGAAGGTAGAGAGCCTAGCCTAGAGGTCAGGGATTCACAATTTGATAGCTAAAGAATGCCAAACAGATA	AAAATTGTATACTTCTGTTTGTAGCACTCTGTCTTTCTAAGAGATCAGAAGTTCCACCATTATATTGCTGTAACCATCCTGTTATCTGATATTGTGATATTGAATTTCCCAGTAGGTACAAAGAAATGAAAACAAGGAAGGTAGAGAGCCTAGCCTAGAGGTCAGGGATTCACAATTTGATAGCTAAAGAAT		0.74026	2	10603200	10603212		14	0.170373
Fvb1	10632116..10632119	Replacement	Paired breakpoint	4	AGAT	GGGG		0.668893	2	10632119	10632115		245	0.119048
Fvb1	10633452..10633651	Replacement	Paired breakpoint	200	GGTCTTTTTGTAACTTATACATGCGCACCTGCGTAAAATTTTCCCTAAGTTTTAATATTGCAAATTTCCGGCCTTAATGTTGAGTAAGGCTTTCTTGCTAATGGAGTCAGATAGACAGATATAGATTTCCTGATTTGGTTATTCATTAATTTAATAGGCTAGTTTTATTCCTTGAAGATCTTTGGTTAGCTCTCGATATA	TTTTTGGTTTTTTTTTAACTTATACATGCGCACCTGCGTAAAATTTTCCCTAAGTTTTAATATTGCAAATTTCCGGCCTTAATGTTGAGTAAGGCTTTCTTGCTAATGGAGTCAGATAGACAGATATAGATTTCCTGATTTGGTTATTCATTAATTTAATAGGCTAGTTTTATTCCTTGAAGATCTTTG		0.666667	2	10633435	10633451		9	0.00735294
Fvb1	10641080..10641081	Replacement	Paired breakpoint	2	TG	GT	T	0.263575	2	10641081	10641079		35	0.228571
Fvb1	10660858..10661057	Replacement	Paired breakpoint	200	GGGGAAGAAAGAAAAGGGGGAGAGCTGGCAACTGTTTTAGCATCTAGTTTTTATTTTTTTTTTTTGTGCCTTTTAGGCACCTTCTGTAACCAAAAAAAAAAAAGGAAAGAAAGAAAAGGAAGGATAATAGTGAAGGAAAAAGAGGGAATGAGACTCGAACTAGTGACCAGCCCTACTAAAAGAGATTTAGAGTTATCTTA	AAGGGGAAGAAAGAAAAGGGGGAGAGCTGGCAACTGTTTTAGCATCTAGTTTTTATTTTTTTTTTTTGTGCCTTTTAGGCACCTTCTGTAACCAAAAAAAAAAAAGGAAAGAAAGAAAAGGAAGGATAATAGTGAAGGAAAAAGAGGGAATGAGACTCGAACTAGTGACCAGCCCTACTAAAAGAGATTT		0.923077	2	10660845	10660857		4	0.0857143
Fvb1	10673905^10673921	Insertion	Close breakpoints	0				1	2	10673905	10673920		4	0.0650729
Fvb1	10762869..>10762968	Inversion	Cross mapped breakpoints	4577564	ATGGCACCCCTAAAATTAATAGTTGGTCTATTTTTCATAGATAAATTAATTTAAAAATTTGGTGATTTGCTACTTTTACGGTTTTAATGGACGATATAATTAAATTGATCACTTATTTTTGTCCTCTTTTTATATAGCTAATTTATTAAAAGAAATTTTAATGTTGTTGTTTTTTTTAGATCATAAGAAAATTTGTATTTNNNNNTGATAACGTGATGAAGAATAAAGTGTAGAGACAAAGAGATAGCAAGAGAGTCATCATCTTATTCATTGATAGGAGCCCTTTATATAGGGAATTACACAATACCAATATGGTAAGGATATGAATACATAGATCTAGTCTAACTACATATCCTATTGGCATAAGGCCAAGGCACACATAGAGAATATCCTAGAACA…	TGATATTGTTCTAGGATATTCTCTATGTGTGCCTTGGCCTTATGCCAATAGGATATGTAGTTAGACTAGATCTATGTATTCATATCCTTACCATATTGGTATTGTGTAATTCCCTATATAAAGGGCTCCTATCAATGAATAAGATGATGACTCTCTTGCTATCTCTTTGTCTCTACACTTTATTCTTCATCACGTTATCANNNNNAAATACAAATTTTCTTATGATCTAAAAAAAACAACAACATTAAAATTTCTTTTAATAAATTAGCTATATAAAAAGAGGACAAAAATAAGTGATCAATTTAATTATATCGTCCATTAAAACCGTAAAAGTAGCAAATCACCAAATTTTTAAATTAATTTATCTATGAAAAATAGACCAACTATTAATTTTAGGGG…		0.449275	2		10762868,15340432	1.0,1.0	14	0.20066	34
Fvb1	10781512..10781530	Replacement	Paired breakpoint	19	ATGTTTTATTTTATTAATT	TTAAAAA		0.944724	2	10781530	10781511		444	0.00038095
Fvb1	10781626^10781628	Insertion	Close breakpoints	0				0.974128	2	10781627	10781626		805	0.551339
Fvb1	10781869^10781870	Insertion	Close breakpoints	0				0.884746	2	10781869	10781869		694	0.332126
Fvb1	10782299^10782300	Insertion	Close breakpoints	0				0.964103	2	10782299	10782299		662	0.370104
Fvb1	10783842^10783858	Insertion	Close breakpoints	0				0.660377	2	10783842	10783857		5	0.0395545
Fvb1	10793286^10793302	Insertion	Close breakpoints	0				0.894737	2	10793286	10793301		4	8.86292e-05
Fvb1	10798661^10798680	Insertion	Close breakpoints	0				0.411765	2	10798661	10798679		11	0.221362
Fvb1	10814997..10815000	Replacement	Paired breakpoint	4	GTTA	AGTC		0.302326	2	10815000	10814996		10	0.205714
Fvb1	10822918^10822934	Insertion	Close breakpoints	0				0.275862	2	10822918	10822933		15	0.0789122
Fvb1	10824218^10824238	Insertion	Close breakpoints	0				0.173913	2	10824218	10824237		8	0.0944911
Fvb1	10854073..10854272	Replacement	Paired breakpoint	230	GAAAAAAAATAAAAAAATTGACCCCCCCCTTTCCCATTAGCTTTGATGTATCCCCTTAACTTCAGAATGGGTAAACAAAGATTGGGTACTGGAATTGATACATGTAGGGGGTACGCTTGCAGACAAACTCAACTCAAGGTTTGCATGCAATTTGTTGTGAGTATGAGATCTACGGAATCAGTAAGCTCTCTTGGTCCTCT	AAAAAAAAAATTAAAATAAAATAAAAGCAATAAAACCAGACAACTCCAGGAAAAAAAATAAAAAAATTGACCCCCCCCTTTCCCATTAGCTTTGATGTATCCCCTTAACTTCAGAATGGGTAAACAAAGATTGGGTACTGGAATTGATACATGTAGGGGGTACGCTTGCAGACAAACTCAACTCAAGGTTTGCATGCAATTTGTTGTGAGTATGAGATCTACGGAATCAG		0.0810811	2	10854053	10854072		5	0.00329381
Fvb1	10871567^10871586	Insertion	Close breakpoints	0				1	2	10871585	10871567		7	0.164062
Fvb1	10890957..10890979	Replacement	Paired breakpoint	33	TTTTCAAAACTATATATCCTAAG	AACGAGAAATAATAAATAAATAATCCAAAAAAA		0.673077	2	10890979	10890956		18	0.0083502
Fvb1	10909003..10909009	Replacement	Paired breakpoint	10	GGTCTGT	TTTGGTCTAG		0.727273	2	10908993	10909002		4	0.013468
Fvb1	10914422..10914620	Replacement	Paired breakpoint	228	TATCCGTATCAGCTTTAATTTGATCTTACAGATCATATTGTCAAGTACTGCATCTTTATCAGCTTTAGTTTGATCTTGCATATCATATTGTCAAATACTGCATCTTTATCATGACATGTTTTATCGAATAACTAGTTATCTATATTTAATAGCTACTGTACTTCTACAGTTGTGCTCTTGTGAATTTTGAAAACTTGTA	GTATCCATATCAGTTTTAATTTGTTTGGTTTTTTTTTTTTTTTTTGTATCCGTATCAGCTTTAATTTGATCTTACAGATCATATTGTCAAGTACTGCATCTTTATCAGCTTTAGTTTGATCTTGCATATCATATTGTCAAATACTGCATCTTTATCATGACATGTTTTATCGAATAACTAGTTATCTATATTTAATAGCTACTGTACTTCTACAGTTGTGCTCTTGTG		0.90625	2	10914403	10914420		4	0.104772
Fvb1	10918903..10919102	Replacement	Paired breakpoint	200	GAGCTTGAGTTCTACAAATTCCTTAACTGATGAAAGCATATTATCATGTGTGCATCAGAACCTCTGCATGTATGCATCTTTAATGTTTAGTAATGTCTGACACTGTCAAAGTCTATCTAGATTACGGTGTCTAGTGTGTTTACTGTTGGTTCTGTTGATATTTATGCAAGCATATAGTATAAATCTAGTTCAAGCTTGTT	TTGTGCTTGAGTTCTACAAATTCCTTAACTGATGAAAGCATATTATCATGTGTGCATCAGAACCTCTGCATGTATGCATCTTTAATGTTTAGTAATGTCTGACACTGTCAAAGTCTATCTAGATTACGGTGTCTAGTGTGTTTACTGTTGGTTCTGTTGATATTTATGCAAGCATATAGTATAAATCTAG		0.653846	2	10918890	10918902		6	0.200893
Fvb1	10928710..10928909	Replacement	Paired breakpoint	200	CTTAGGGTTCGATTTGGTTTTGAATTACTTTCAGTCTTCAATTTGTTTTTGCTGATGAATTGAACAATTGATAGCTTTCTGTTCCGAGAAATCTGTCTTTCTTCTCAGTTATATATATATATATATATATAGTTATCGATTAGCTGTTTCTGGATTTGATTTCCGCGTTTCTGTACTAAATTTTGTAATTAGGGTTTAAC	TTTTCTTAGGGTTCGATTTGGTTTTGAATTACTTTCAGTCTTCAATTTGTTTTTGCTGATGAATTGAACAATTGATAGCTTTCTGTTCCGAGAAATCTGTCTTTCTTCTCAGTTATATATATATATATATATATAGTTATCGATTAGCTGTTTCTGGATTTGATTTCCGCGTTTCTGTACTAAATTTTGTAA		0.666667	2	10928697	10928709		7	0.126923
Fvb1	10973440^10973459	Insertion	Close breakpoints	0				0.941374	2	10973440	10973458		452	0.435061
Fvb1	10975451..10975465	Replacement	Paired breakpoint	15	GTGCAAGGTTAAATA	TTGCAAGGCTAAATT		0.273498	2	10975459	10975450		234	0.6
Fvb1	11005928..11006126	Replacement	Paired breakpoint	199	ATTCAAAAGAGATCATCCTTTGTTAGCTTAGACAAAAACGATCCCTCTCAGTGAGGACGACATAAAGAACCGTTCCGTAGAAACTACTACAAATCCACCCAAAAAAGTGCAAACTATACTAGCAATTTTCTAATACACACACATTCTTGTATGAAGCCCAAAACAAAAAAATTATAAAGCTCAGCTAATAAAATTATAT	TTTTATTAAAAAGAGATCATCCTTTGTTAGCTTAGACAAAAACGATCCCTCTCAGTGAGGACGACATAAAGAACCGTTCCGTAGAAACTACTACAAATCCACCCAAAAAAGTGCAAACTATACTAGCAATTTTCTAATACACACACATTCTTGTATGAAGCCCAAAACAAAAAAATTATAAAGCTC		1	2	11005910	11005927		4	0.0201465
Fvb1	11022686..11022885	Replacement	Paired breakpoint	200	CCCCCTGAATTGGTTGATTGATAAGTTGGTTCTACTTCTGTTTCCTGTGTCATGCTGGAAAAATTATGCATCTTGTAGGTTTGTATACACAAAGCTTTTGTCAATTCTTCGGAAGGCAGGAAGGCCACAGGAAGCTCTTGACATTTTCAACAAGATGTGTGTAATGTCTTGTTCTTTGGCAACTTTATTTTTTCATATTT	TTTTTCCCCCTGAATTGGTTGATTGATAAGTTGGTTCTACTTCTGTTTCCTGTGTCATGCTGGAAAAATTATGCATCTTGTAGGTTTGTATACACAAAGCTTTTGTCAATTCTTCGGAAGGCAGGAAGGCCACAGGAAGCTCTTGACATTTTCAACAAGATGTGTGTAATGTCTTGTTCTTTGGCAACTTTA		0.808511	2	11022672	11022685		12	0.00397727
Fvb1	11084788^11084790	Insertion	Close breakpoints	0				1	2	11084789	11084788		5	0.000438596
Fvb1	11098247..11098446	Replacement	Paired breakpoint	240	GATAACTCTATTTTTCTTCATTTTCTGTAAACGTGCAAAGTCTAAACGCAAAGGCCAGTACAAGATTGGGGCCTATTCCAGAGGCCCTAAAAAACAATAAATTCATTTATTTTGCCCTTTTTGGCGTTGTTTCAATACAAGTTTCGAACATCGGCTTTGCGGCCGAAGCAACTACATTGACAGAAATGTTGAAATTAGAC	AATAAATCTATTTTTTTTCATTTTTTCCGGAGGCCCTAAAAAAAAAAAAAAAAGATAACTCTATTTTTCTTCATTTTCTGTAAACGTGCAAAGTCTAAACGCAAAGGCCAGTACAAGATTGGGGCCTATTCCAGAGGCCCTAAAAAACAATAAATTCATTTATTTTGCCCTTTTTGGCGTTGTTTCAATACAAGTTTCGAACATCGGCTTTGCGGCCGAAGCAACTACATTGACAGAAAT		0.666667	2	11098233	11098246		4	0.054737
Fvb1	11108756^11108771	Insertion	Close breakpoints	0				0.641026	2	11108756	11108770		11	0.0415054
Fvb1	11114924^11114943	Insertion	Close breakpoints	0				0.25	2	11114924	11114942		7	0.0294118
Fvb1	11128750^11128765	Insertion	Close breakpoints	0				0.969697	2	11128750	11128764		7	0.0228438
Fvb1	11133180^11133193	Insertion	Close breakpoints	0				0.611111	2	11133180	11133192		9	0.0459375
Fvb1	11140044^11140059	Insertion	Close breakpoints	0				0.659091	2	11140044	11140058		8	0.134861
Fvb1	11141155..11141366	Replacement	Paired breakpoint	212	AATTTTTTTTTTTTGTCAGATGCACAATGCCATTTTCAAGCTTAATTGGTAACTCGCACGGGAGTGTTTAGTTTTTTTTTTCTTTCTTGAAGAGTTGAAGTGTGCAAGGTATCAATGTATTTATGTTAAGATGCCTGAGAAATACATCCACAAAAACAAAAAAGGCTAGCAAATCATTGGGAAAATTGAGATGCTAAGTAAGTGAGGCTAGG	TAATTTTTTTTTTTTTTTTTTCAGATGCACAATGCCATTTTCAAGCTTAATTGGTAACTCGCACGGGAGTGTTTAGTTTTTTTTTTCTTTCTTGAAGAGTTGAAGTGTGCAAGGTATCAATGTATTTATGTTAAGATGCCTGAGAAATACATCCACAAAAACAAAAAAGGCTAGCAAATCATTGGGAAAATTGAGATGCTAAGTA		0.916667	2	11141156	11141168		5	0.073093
Fvb1	11176688^11176702	Insertion	Close breakpoints	0				0.149533	2	11176688	11176701		8	1.20937e-06
Fvb1	11203826^11203850	Insertion	Close breakpoints	0				0.780488	2	11203826	11203849		8	0.00045937
Fvb1	11232271..11232276	Replacement	Paired breakpoint	6	AAATAT	GAATAC		0.329262	2	11232276	11232270		79	1
Fvb1	11271860^11271868	Insertion	Close breakpoints	0				1	2	11271867	11271860		5	0.128205
Fvb1	11290723..11290733	Replacement	Paired breakpoint	11	GAATTGGATCA	TAATTGGATCG		0.127778	2	11290733	11290722		8	0.277686
Fvb1	11290867..11290876	Replacement	Paired breakpoint	10	AATTGTCCAC	GTCCAG		0.278894	2	11290876	11290866		23	0.372707
Fvb1	11290969..11290975	Replacement	Paired breakpoint	10	TAGCCCA	CAGCCTAGCT		0.355623	2	11290975	11290968		14	0.158078
Fvb1	11291079..11291092	Replacement	Paired breakpoint	15	GTTTGTTTTTTTTC	TTTTTTTTTTTTTTT	GTTT	0.755365	2	11291092	11291078		10	1.0829e-10
Fvb1	11297333^11297335	Insertion	Close breakpoints	0				0.75	2	11297334	11297333		10	0.0342855
Fvb1	11315585^11315598	Insertion	Close breakpoints	0				0.87013	2	11315585	11315597		12	0.0177442
Fvb1	11353646^11353661	Insertion	Close breakpoints	0				0.589474	2	11353646	11353660		51	0.399808
Fvb1	11376097..11376356	Replacement	Paired breakpoint	260	ATAAGAAATGGCTACCATTAACATAAGAAAAATCAAAGAAAAGTAGATTTTCTAGAAATCTAAATTGTTCTTGAGATTGAAGTAACCCAAGGTAAAAGAGGTAAAGTCTACATTTAACACAAGACACCTATACATATTTCATAAGAAATGTCTACCATTAACATAAGAGAAATCTAAGAAAAGTAGACTTTCTGGAAATATAAATTGTTCTTGAGATTAAAGCAACCCAAGGTAAAAGAGGCAAACTCTACATTTAACAT	CATAAGAAATGGCTACCATTAACATAAGAAAAATCAAAGAAAAGTAGATTTTCTAGAAATCTAAATTGTTCTTGAGATTGAAGTAACCCAAGGTAAAAGAGGTAAAGTCTACATTTAACAC		0.636364	2	11376235	11376223		6	0.108482
Fvb1	11399719..11399731	Replacement	Paired breakpoint	18	TGTTTTTTTCTTC	ATTGTGCTTTCTTCTTCT		0.290698	2	11399731	11399718		9	0.0602719
Fvb1	11402410..11402609	Replacement	Paired breakpoint	200	CCTAAGGAGAGCCACCCTCTCGTCTCTAGCCTGAAACCCTAGTTTTTCCCATCTCACCAGCGTTCCGGTCTACCCTACCTATCATGTTTCTTCAACTATGCATAGATTCAAGATCTTAACTTGGAATTGCAGAGGTCGATCTCAACAACATCGAGACCCAAGATGTTTTGGTCAGCTTGATTTGTTAACATAACCCTAGC	AAAAACCTAAGGAGAGCCACCCTCTCGTCTCTAGCCTGAAACCCTAGTTTTTCCCATCTCACCAGCGTTCCGGTCTACCCTACCTATCATGTTTCTTCAACTATGCATAGATTCAAGATCTTAACTTGGAATTGCAGAGGTCGATCTCAACAACATCGAGACCCAAGATGTTTTGGTCAGCTTGATTTGTTAA		0.931034	2	11402397	11402409		7	0.193248
Fvb1	11422047..11422246	Replacement	Paired breakpoint	200	CAACCTAGCTATATATGCTGCATATTATTTTAGTAGCTCTATTATTTTCATTCTAAAAGGAAACACCAGTCCCCACTGACCAAGAGACAAAAGCATTATGATACAAATACGACTAGAAAGATTTGCAACTGATCGATTTCGGCAGTTCGATCAGAGATTTGTTAAACTATTTTTAGTATTTCAATCAATCGGCCATGTTG	TTAACCCTAGCTATATATGCTGCATATTATTTTAGTAGCTCTATTATTTTCATTCTAAAAGGAAACACCAGTCCCCACTGACCAAGAGACAAAAGCATTATGATACAAATACGACTAGAAAGATTTGCAACTGATCGATTTCGGCAGTTCGATCAGAGATTTGTTAAACTATTTTTAGTATTTCAATCA		0.717391	2	11422033	11422046		4	0.482143
Fvb1	11437134^11437151	Insertion	Close breakpoints	0				0.442623	2	11437134	11437150		25	0.295479
Fvb1	11468298..11468494	Replacement	Paired breakpoint	197	CTTCTGACATATTTTGGTAAGGTGGTTGAGCCTAGACAAACCAAGGGTAAGTCAATTTGACTGGTAAGCAGTGTTGTCATCGTTAAGTGTTTACTTGCTACATATTGATATGATACCCACACCATATTTTATTTATGATTTTGTATTTATCATAGAGTCCATATTTGATATGAAAGCCTTGTCTGATGTTGATTATA	TCTTCTGACATATTTTGGTAAGGTGGTTGAGCCTAGACAAACCAAGGGTAAGTCAATTTGACTGGTAAGCAGTGTTGTCATCGTTAAGTGTTTACTTGCTACATATTGATATGATACCCACACCATATTTTATTTATGATTTTGTATTTATCATAGAGTCCATATTTGATATGAAAGCCTTG		0.208955	2	11468279	11468295		8	0.0982906
Fvb1	11469706..11469724	Replacement	Paired breakpoint	19	TTGTACATAAGTGTTTAGG	CTGTTCATTTAGC		0.224719	2	11469724	11469705		12	0.6
Fvb1	11469775..11469780	Replacement	Paired breakpoint	6	TAGAAA	CAGTAT		0.510638	2	11469780	11469774		13	1
Fvb1	11469804^11469825	Insertion	Close breakpoints	0				0.365385	2	11469824	11469804		12	0.555921
Fvb1	11484249^11484285	Insertion	Close breakpoints	0				0.84466	2	11484284	11484249		38	0.00127655
Fvb1	11501221^11501242	Insertion	Close breakpoints	0				1	2	11501241	11501221		15	0.0232861
Fvb1	11524979	Replacement	Paired breakpoint	4	C	TTCT		0.944444	2	11524979	11524978		4	0.0133256
Fvb1	11529047^11529068	Insertion	Close breakpoints	0				0.916667	2	11529067	11529047		10	0.424242
Fvb1	11536036..11536235	Replacement	Paired breakpoint	200	TTCCCAAAGCACCTTCGATTTTCGTTGTTTTGGGCCACCAACATCAAAGATGACACTACTATGCACATTGCTGCTAGGGTAGGTTGTGTTGAATTAATTGTCACCAATCGCATCCTCACCTACATGAATATTCACGAAGCCTCATCATATGGCACAAGAGCAGATACCACCGCCTCCTTCATCCCATTATATAAAAGCAC	AAAAAATCCCAAAAGCACCTTCGATTTTCGTTGTTTTGGGCCACCAACATCAAAGATGACACTACTATGCACATTGCTGCTAGGGTAGGTTGTGTTGAATTAATTGTCACCAATCGCATCCTCACCTACATGAATATTCACGAAGCCTCATCATATGGCACAAGAGCAGATACCACCGCCTCCTTCATCCCA		0.545455	2	11536021	11536035		5	0.0152988
Fvb1	11565446..11565447	Replacement	Paired breakpoint	10	GT	TTTTTTTTTG	TTG	0.826087	2	11565434	11565445		5	0.0142665
Fvb1	11573923..11574122	Replacement	Paired breakpoint	216	AAAAAAACTTTTTATTAAATAACTCACACACCCTATATATGTCAATGAGGTTTGAACCCATGACCTCAAAGTTGCTAGTTAACACCTTAACCAACCAAGCCACGGCTCACCGACTTTAATTAGTTATAACTTATAAGTAATGATGTATATATGCTTTGAAAGCCCGTAAACACATGGTCCAGGATACTAAGCAATTAATG	TTTAAACATACTTTTTTTTTTTTTTTTTTTAAAAAAACTTTTTATTAAATAACTCACACACCCTATATATGTCAATGAGGTTTGAACCCATGACCTCAAAGTTGCTAGTTAACACCTTAACCAACCAAGCCACGGCTCACCGACTTTAATTAGTTATAACTTATAAGTAATGATGTATATATGCTTTGAAAGCCCGTAAACACATGGTCCAGGATA		0.863636	2	11573908	11573922		4	0.0835714
Fvb1	11605419..11605431	Replacement	Paired breakpoint	22	TTTTTTTTTTGGT	GTTTTTTTTTTTTTTTTTTGGG		0.689655	2	11605417	11605418		8	0.000419788
Fvb1	11629417..11629426	Replacement	Paired breakpoint	10	ACAAACTCTA	CAAACTCT		1	2	11629426	11629416		4	0.2625
Fvb1	11688351^11688368	Insertion	Close breakpoints	0				0.25	2	11688367	11688351		10	0.000740001
Fvb1	11729109..11729308	Replacement	Paired breakpoint	200	TTACTAGTAAGAACTGAACCCATCTTCTACTGTCATAAACATGTAAAAGATGCCAAGGATGGCAAGAGAGAGTAAGAGGGCACGTATCATTTGGTAGCTGCTGGAGCCATAGTTTACCACCATCATTTATACTATACCTGACAATCCAAAGAAGAGTGCAACATCTCCATCTTTCCCCATATTGCAGCCAGAATGTAGGG	AAATTCCTTGGAAGAACTTAACCCATCTTCTACTGTCATAAACATGTAAAAGATGCCAAGGATGGCAAGAGAGAGTAAGAGGGCACGTATCATTTGGTAGCTGCTGGAGCCATAGTTTACCACCATCATTTATACTATACCTGACAATCCAAAGAAGAGTGCAACATCTCCATCTTTCCCCATATTGCA		0.741379	2	11729094	11729108		13	0.255
Fvb1	11734345..11734350	Replacement	Paired breakpoint	6	TAGTTA	AGATTT		0.9	2	11734350	11734344		8	0.137143
Fvb1	11764461..11764660	Replacement	Paired breakpoint	200	GAGTGACCGCTGCCTTTTCTTCTTTATCCGCCAAAACTTGTTTAATTGGCTTTTAACTTGCCTAGTTAATCCACGAGACAAAAAAACTTAGCGACAATGGTATTTGGTCTCTATCGAAGGTTTAAGAGACAAAATATAAGTTTGTCATAAATAGTTTTGTCTCTAAAAGGGTTTTATCTTGTAGTGAATTATCGTTTTAT	TTTTGAGTGACCGCTGCCTTTTCTTCTTTATCCGCCAAAACTTGTTTAATTGGCTTTTAACTTGCCTAGTTAATCCACGAGACAAAAAAACTTAGCGACAATGGTATTTGGTCTCTATCGAAGGTTTAAGAGACAAAATATAAGTTTGTCATAAATAGTTTTGTCTCTAAAAGGGTTTTATCTTGTAGTGAA		0.666667	2	11764448	11764460		6	0.355556
Fvb1	11768384^11768399	Insertion	Close breakpoints	0				0.0754717	2	11768384	11768398		4	0.422078
Fvb1	11794333^11794352	Insertion	Close breakpoints	0				0.720588	2	11794333	11794351		17	0.455902
Fvb1	11846451..11846452	Replacement	Paired breakpoint	4	GG	TGGT		1	2	11846452	11846450		4	0.0761905
Fvb1	11861882^11861923	Insertion	Close breakpoints	0				0.557692	2	11861882	11861922		7	0.0702309
Fvb1	11867616^11867646	Insertion	Close breakpoints	0				0.776316	2	11867616	11867645		9	0.023706
Fvb1	11905957^11905976	Insertion	Close breakpoints	0				0.44186	2	11905957	11905975		12	0.375977
Fvb1	11930336..11930370	Replacement	Paired breakpoint	35	TATGGAATGTGATGGAATTTATCATAATCCATATC	GATGGAATATATCATAATCCATATG		0.395522	2	11930340	11930335		27	0.233526
Fvb1	11930840..11930843	Replacement	Paired breakpoint	4	GTTA	AAC		0.485437	2	11930843	11930839		12	0.476389
Fvb1	11931320..11931323	Replacement	Paired breakpoint	6	AAGA	TTAAGG		0.777778	2	11931311	11931319		4	0.0372024
Fvb1	12008452..12008495	Replacement	Paired breakpoint	44	NNNNNNNNNNNNNNNNNNNNACTCTCTCTCTCTCTCTCTCTCTC	CTGTCCT		0.928571	2	12008471	12008451		7	0.0834202
Fvb1	12012080^12012097	Insertion	Close breakpoints	0				0.304348	2	12012080	12012096		12	0.239397
Fvb1	12027350^12027368	Insertion	Close breakpoints	0				0.478261	2	12027350	12027367		8	0.07875
Fvb1	12033039..12033238	Replacement	Paired breakpoint	200	TCAATGAACAGACTGCATCTGTTAAACTTGAACCGTTAGTGTTCTTAATTGTAAATCACAGTTTTAAATGTCTTAACGATCACCTCAATTGATTTTGAAATTTTGCAGAGATAATCTACTCATATATACCTACATACTTAACGGTTAAGATGACAAAATATGATCGAAAAGTGGGTCAATTAAAGAAATCTACACCATAG	ATGTATGAAATCAATGAACAGACTGCATCTGTTAAACTTGAACCGTTAGTGTTCTTAATTGTAAATCACAGTTTTAAATGTCTTAACGATCACCTCAATTGATTTTGAAATTTTGCAGAGATAATCTACTCATATATACCTACATACTTAACGGTTAAGATGACAAAATATGATCGAAAAGTGGGTCAATTAAAGA		0.234043	2	12033024	12033038		8	0.256667
Fvb1	12044682..12044881	Replacement	Paired breakpoint	235	AGAAGAACAGTAAACAGTTGATCACATTTGATGTCGATTTTGTCCAATAACAAACTCCGTTCAACTTCCGTTGATCACATCATATCTTTCACATATGTATGTATCTAGTGAAGAAATGCACAAACTAACTCAACGTTTTACAAATACAGTGAGCTATTTATACTACGTACAGTTGAAACGAGAAACACGTGTGAGCCAGC	GGGTGGGGGCTTTTTTTTTAAAATATTTTATTAAATTTTTTTTTTTTTTTTTTGAGAAGAACAGTAAACAGTTGATCACATTTGATGTCGATTTTGTCCAATAACAAACTCCGTTCAACTTCCGTTGATCACATCATATCTTTCACATATGTATGTATCTAGTGAAGAAATGCACAAACTAACTCAACGTTTTACAAATACAGTGAGCTATTTATACTACGTACAGTTGAAACGA		0.666667	2	12044662	12044681		4	0.00657326
Fvb1	12049291^12049312	Insertion	Close breakpoints	0				1	2	12049311	12049291		18	0.263628
Fvb1	12052793^12052809	Insertion	Close breakpoints	0				0.886364	2	12052793	12052808		4	0.109981
Fvb1	12068840^12068873	Insertion	Close breakpoints	0				0.796296	2	12068840	12068872		7	0.186252
Fvb1	12069127^12069144	Insertion	Close breakpoints	0				0.531915	2	12069127	12069143		16	0.316882
Fvb1	12103855^12103876	Insertion	Close breakpoints	0				0.961538	2	12103875	12103855		17	0.331375
Fvb1	12126277^12126293	Insertion	Close breakpoints	0				0.4375	2	12126277	12126292		7	0.179821
Fvb1	12173964..12174163	Replacement	Paired breakpoint	200	ATTTGTCTCTGAATTATGTGTTCCAATCCTATTCTTGTTAGTTCTAGATGTCTACTATGACACTCTTAGTTCATAGCTTAATGTCTAGAGTTTGGGTTCATTCTAGGTTCTTAGTTCATAGATGTATAGTCAGATACTTTGGATACCCAGGACTGCATGTTGAATTCTTGTTTGGAGTCAAGGTAATAGCTATATATAGT	TTTTTTTTTTTTCTCTGAATTATGTGTTCCAATCCTATTCTTGTTAGTTCTAGATGTCTACTATGACACTCTTAGTTCATAGCTTAATGTCTAGAGTTTGGGTTCATTCTAGGTTCTTAGTTCATAGATGTATAGTCAGATACTTTGGATACCCAGGACTGCATGTTGAATTCTTGTTTGGAGTCAAGGTAATA		0.75	2	12173951	12173963		10	0.00126796
Fvb1	12273719..12273918	Replacement	Paired breakpoint	200	GTTGTTTTTTTACTCTGCATTTGGGTAATTTTTCACTTCAGAAATTTTGGGTTTCTGAAAGTTTACTGCTTTTCTCTTGATTATATTTGATTTGGCAATCAAATTTTGAACTTGTGCGGAATGCAATGAATGTGTCAAAGTGTGAAGGTTTGTTGTATTTGGCAATGTAGGAACTATCTGGAATCCCACCTGCATTTGAC	TTTGTTGTTTTTTTCCTCTGCATTTGGGTAATTTTTCACTTCAGAAATTTTGGGTTTCTGAAAGTTTACTGCTTTTCTCTTGATTATATTTGATTTGGCAATCAAATTTTGAACTTGTGCGGAATGCAATGAATGTGTCAAAGTGTGAAGGTTTGTTGTATTTGGCAATGTAGGAACTATCTGGAATCCCA		0.54	2	12273706	12273718		5	0.0147321
Fvb1	12276582^12276610	Insertion	Close breakpoints	0				0.7	2	12276582	12276609		6	0.341338
Fvb1	12282685..12282687	Replacement	Paired breakpoint	5	CTA	AAACT		1	2	12282687	12282684		7	0.0142045
Fvb1	12284950^12284967	Insertion	Close breakpoints	0				0.264151	2	12284950	12284966		14	0.310537
Fvb1	12287236..12287250	Replacement	Paired breakpoint	15	TATCTCTAGTAACTA	ATCTCTGTAAACT		0.965517	2	12287250	12287235		13	0.322787
Fvb1	12287925^12287939	Insertion	Close breakpoints	0				0.733333	2	12287925	12287938		6	0.0753099
Fvb1	12298817^12298838	Insertion	Close breakpoints	0				1	2	12298837	12298817		13	0.0804757
Fvb1	12345731..12345733	Replacement	Paired breakpoint	10	TTA	ATTTTTTTTT	TATT	1	2	12345733	12345730		10	6.57895e-05
Fvb1	12364933..12365132	Replacement	Paired breakpoint	200	TTACCGGTGAAATATAAGGAAAGTAGGGTTTAAGGAGACGTGCGCAATAAGTATTCGGATTAATGTGGCAAATGTCTCTCATAACGGTCGGGATTCTTCTTTCTTTGCAGTTTTGTCTCCCAACTGGTTTGACCAAAATTATGAAACTCGATCCGTCTCTGTTTTAACTTGTGCATGTCTCATCTCTGGGACAGACCAAG	AAATTACCGGTGAAATATAAGGAAAGTAGGGTTTAAGGAGACGTGCGCAATAAGTATTCGGATTAATGTGGCAAATGTCTCTCATAACGGTCGGGATTCTTCTTTCTTTGCAGTTTTGTCTCCCAACTGGTTTGACCAAAATTATGAAACTCGATCCGTCTCTGTTTTAACTTGTGCATGTCTCATCTC		0.74359	2	12364918	12364932		10	0.10582
Fvb1	12377259^12377273	Insertion	Close breakpoints	0				0.580645	2	12377259	12377272		4	0.00140716
Fvb1	12402467^12402486	Insertion	Close breakpoints	0				0.0655738	2	12402467	12402485		4	0.349972
Fvb1	12437214..12452186	Insertion	Tandem duplication	14973		TCAACGTCATTGGTCGTGGGAATCCGATCATAAAAATTTTATTTTATAATACTCTTATAATGGTCTATTGTAGTTTATTTAATTCATTAAGAATATATTTGTCTTTTTGCTGTTTAAGTTGGCTCTTAGGAATTTTAAAATCTGATTTTGTTAGTGGGAATAAAATTCTTAAAATTAGGGTTAGTGGGCATTGTCCCTAANNNNNTGGTCATCAAATCGGATGATCGATCTTAATGATTATCTAGAGAACAAATGTTCATGCATGACTAAATTAGGCTGAATTCTCCTATTCATGTTCCAACTACTTTGGGACAGGTTTCTGGTGTCATTTGTGAGGATCACCTTGTGGACAATCATATTGAAGGTTTGCAGAACCCATTTTCTATGAGTGTTCTTGTA…		0.241379	2	12437213	12452186	1.0,1.0	13	0.416941
Fvb1	12530499^12530516	Insertion	Close breakpoints	0				0.559524	2	12530499	12530515		42	0.143833
Fvb1	12621876..12621877	Replacement	Paired breakpoint	11	TA	CATCCATTGAT		0.66	2	12621877	12621875		13	0.142951
Fvb1	12638396^12638413	Insertion	Close breakpoints	0				0.651163	2	12638396	12638412		5	0.0506735
Fvb1	12645234..12645243	Replacement	Paired breakpoint	10	AATCACCCAC	GACCACCCGT		0.229167	2	12645243	12645233		6	0.466667
Fvb1	12647048..12647053	Replacement	Paired breakpoint	6	TGTACG	CA		0.542373	2	12647053	12647047		9	0.174208
Fvb1	12653785..>12653884	Inversion	Cross mapped breakpoints	909626	CAAGTATTTTGACGCATCAATGGAAAGGCCAATATCATCAAGCAAAGCTTGGAAGTTCCATGTTTTAGACCATCACCCACCATAGGCTAAATTAGGCTAAAAAGCCAAATTTAGCCTATAGTTACTCCCACCATAAGCCAAATTACAATTCTTAAGGCAAAAAATTTAACTTGAGCTATTTTGTAAGCCAAATTTGGCTTNNNNNGCCCTGGAATAGTTTACTTTCATAGTAATCTTTTGTTTCCCCTGCTCAAGTTTCTTATGGCTCTTATTATTAATTGTAATCTTTTGCTTTTCTCACACTAAAACATGGGACTTTCAGGCTTTTCTTGACGATATTGGCTTTTCCATTGATGACTTGCAAAACCTGATTCACTTCTTTCCTTTTGTGTAAGCTTT…	GAAGTAAAAGCTTACACAAAAGGAAAGAAGTGAATCAGGTTTTGCAAGTCATCAATGGAAAAGCCAATATCGTCAAGAAAAGCCTGAAAGTCCCATGTTTTAGTGTGAGAAAAGCAAAAGATTACAATTAATAATAAGAGCCATAAGAAACTTGAGCAGGGGAAACAAAAGATTACTATGAAAGTAAACTATTCCAGGGCNNNNNAAGCCAAATTTGGCTTACAAAATAGCTCAAGTTAAATTTTTTGCCTTAAGAATTGTAATTTGGCTTATGGTGGGAGTAACTATAGGCTAAATTTGGCTTTTTAGCCTAATTTAGCCTATGGTGGGTGATGGTCTAAAACATGGAACTTCCAAGCTTTGCTTGATGATATTGGCCTTTCCATTGATGCGTCAAAA…		0.434783	2		12653784,13563410	0.86,0.86	30	0.268923	35
Fvb1	<12654853..12654952	Deletion	Cross mapped breakpoints	3659369	GCTATGGTCAACTTTAGCCGACTAATTTAAAATTTCGTCGGCTAAAGAATTTTTTTTGTCGGCTATAGTCTGTGAACTTTAGCCGACGACTTTAAAAATTCGTCGGCTAAAGTGCCTTATATTTGCAGATCTGGACAACAGCTCATCTGGGAAAAAAAAACGGGAGAAAAAGTTTGGGTGTTGTCGAAATCTGTCCATAANNNNNTAGTTATATGAGTATGTACGTTTACGGGTTAAAAGCTTACGTAAAACGTAATCAGGAAGTGTTTAGAGGCCTTGCCGTTCCCTGTGCAGTGTGCTTTGCCCACGCGCCACCCATGCAGCTAGGCAAAACCTAATCAGATCCGATCAGTACACTACCAGAAGAAAGGCTTTAGCCGACGAAAATAAAAAAACTAG…			0.170732	2	12654952	8995583	0.95,0.95	6	0.167583	20
Fvb1	12709127^12709144	Insertion	Close breakpoints	0				0.455882	2	12709127	12709143		9	0.302148
Fvb1	12716721^12716750	Insertion	Close breakpoints	0				0.714286	2	12716721	12716749		9	0.330159
Fvb1	12766640^12766647	Insertion	Close breakpoints	0				0.487179	2	12766640	12766646		7	0.225641
Fvb1	12843676^12843690	Insertion	Close breakpoints	0				0.8	2	12843676	12843689		6	1.72335e-05
Fvb1	12916264..12916269	Replacement	Paired breakpoint	10	TACACT	AAAATCCACA		0.888889	2	12916252	12916263		8	0.375092
Fvb1	<12974443..12974542	Insertion	Tandem duplication	7021771		AGTTCATAATTTAGTTCAGAGGCTGCGCCAAAATTCTTAATCACGAATCATTTAATGAGATAATTAATTATGAGGTGCTCATGTTGATTCTATTAGGTCATCTATCTAATCATAGATATCTTTGTCATGCATGAAATTAAAATAAAAATCATGTAAAACTAAATTAAACTTCGATCTAAAGCGAAGTTTATATAATTTCANNNNNAGGCTAATGCCAACTTCTTAATATATGGGTATCGGTTTTCTTCTCGCGTAAATCCCTTGCCTACGTAATACATCAGGTGCTCAACCCATGCATCATTTCTGACTAAGGCTAAACTCATAGTTGTTGAGGAGACAACTATGTACATTTTGAGACTCGATACAAAGGATCTTTTTATCTTTCACGATTCTATAGCA…		0.973884	2	5952771	12974542	0.54,0.57	966	0.246524	16
Fvb1	12991646^12991667	Insertion	Close breakpoints	0				0.970588	2	12991666	12991646		18	0.000131682
Fvb1	12998988..12998999	Replacement	Paired breakpoint	13	CTTTTTACCTTG	TCTTTTTACCTTT		0.739726	2	12998976	12998987		7	0.0525974
Fvb1	13003895..13003936	Replacement	Paired breakpoint	42	TGAAGGCACGCACTGCTCCTGAAACCTCTCGGAAATAAAAAT	GGAAGTCACTCGGAAATAAAATAA		0.565217	2	13003921	13003894		38	0.261905
Fvb1	13004082..13004087	Replacement	Paired breakpoint	6	TCCCAC	AAACA		0.569892	2	13004087	13004081		22	0.414815
Fvb1	13016203..13016210	Replacement	Paired breakpoint	10	GGGAGACA	TTGGGAAACC		0.690909	2	13016191	13016202		6	0.606061
Fvb1	13017199^13017220	Insertion	Close breakpoints	0				1	2	13017219	13017199		8	0.0343137
Fvb1	13025236^13025252	Insertion	Close breakpoints	0				0.498538	2	13025236	13025251		154	0.343056
Fvb1	13025331^13025364	Insertion	Close breakpoints	0				0.91395	2	13025331	13025363		310	0.331111
Fvb1	13124964^13124979	Insertion	Close breakpoints	0				0.6875	2	13124964	13124978		10	0.309196
Fvb1	13142525^13142549	Insertion	Close breakpoints	0				0.4	2	13142548	13142525		5	0.00197459
Fvb1	13177790..13177795	Replacement	Paired breakpoint	6	GATGGT	AATAGA		0.771565	2	13177795	13177789		80	0.334821
Fvb1	13179433^13179441	Insertion	Close breakpoints	0				0.871429	2	13179433	13179440		7	0.107487
Fvb1	13187045..13187051	Replacement	Paired breakpoint	15	CTGCAAA	GTACAGAGGACAGAG		0.340659	2	13187051	13187044		15	0.0763175
Fvb1	13193790..13193808	Replacement	Paired breakpoint	19	CATGACCTCCAGGCGCCCA	TATGACCTCCG		0.766369	2	13193808	13193789		316	0.328295
Fvb1	13194102^13194119	Insertion	Close breakpoints	0				0.594937	2	13194102	13194118		92	0.412229
Fvb1	13206410..13206412	Replacement	Paired breakpoint	3	ACG	CCA		0.126984	2	13206412	13206409		4	0.375
Fvb1	13232801^13232819	Insertion	Close breakpoints	0				0.270833	2	13232801	13232818		12	0.0831554
Fvb1	13265858^13265895	Insertion	Close breakpoints	0				0.968354	2	13265858	13265894		137	1.20523e-05
Fvb1	13266432^13266448	Insertion	Close breakpoints	0				0.352941	2	13266432	13266447		30	0.375824
Fvb1	13312665^13312686	Insertion	Close breakpoints	0				1	2	13312685	13312665		26	0.000242915
Fvb1	13345911..13345947	Replacement	Paired breakpoint	37	GCGGTAATGGGTAATAACCGGGAAAACGCACGAAGCG	ACT		0.36	2	13345901	13345910		4	0.375
Fvb1	13353293..13353318	Replacement	Paired breakpoint	36	CTATAAAAAAGACAAAAAACAAACAA	TTTATAAAAAAAAAAAATTAAAAAAAAAAAAACCAC		0.4	2	13353318	13353292		11	0.000344503
Fvb1	13371946..13372145	Replacement	Paired breakpoint	237	TTTTCTAGAAAAAGAGCAACATTTCGCGTTTTTTCCAAATTTTAAAAATTCGAAGGCATATATATGTTTGCATAGAGATACACTGTCCCTTTCCTTATTTGTTTGCTTGTCAATTTGTGGGTTTGGAAAAGAAAGAAACTCACCGAAGCAAAAGTTGATTTGAGAAAAAAATGAGATGATCGGAGCAGTTCAATTGGGAG	GTTACGATGTTTTGTATGGTTGTCAATTCCTGCATCGGTTTTTTTTTTTTTGTTTTTTTGTTTTTTTTTTTTCTAGAAAAAGAGCAACATTTCGCGTTTTTTCCAAATTTTAAAAATTCGAAGGCATATATATGTTTGCATAGAGATACACTGTCCCTTTCCTTATTTGTTTGCTTGTCAATTTGTGGGTTTGGAAAAGAAAGAAACTCACCGAAGCAAAAGTTGATTTGAGAAAAA		0.934641	2	13371914	13371945		71	0.3125
Fvb1	13383681^13383700	Insertion	Close breakpoints	0				0.492308	2	13383681	13383699		22	0.327665
Fvb1	13383768..13383806	Replacement	Paired breakpoint	39	GATGTAGTTTTGAAAGATGATGCAATTTATAGACATTTC	ATGCAATTTATAGACATTTTT		0.434211	2	13383786	13383767		21	0.123871
Fvb1	13392077..13392276	Replacement	Paired breakpoint	200	GCAGGTTTAGGTTCCAAGTTGCTGCAACTCAGTTCATGTGTTTAAGCTCCTGGTAATCTGGTTATGTTATTTTGTTTCAGTTTGATACTAAGTTTCGTTTTCCTTGGTCTTGGTAATCGGTCGATACTAGAAGAATCTGAGGAAGTCTCCCTTTAGCCAAAAATTACATATACATTAAATGTGAAACCAGTCATCAGTAA	TTTGCAGGTTTTGGTTCCAAGTTGCTGCAACTCAGTTCATGTGTTTAAGCTCCTGGTAATCTGGTTATGTTATTTTGTTTCAGTTTGATACTAAGTTTCGTTTTCCTTGGTCTTGGTAATCGGTCGATACTAGAAGAATCTGAGGAAGTCTCCCTTTAGCCAAAAATTACATATACATTAAATGTGAAAC		0.552632	2	13392063	13392076		6	0.14
Fvb1	13393644..13393645	Replacement	Paired breakpoint	2	TT	CC		0.262136	2	13393645	13393643		6	1
Fvb1	13394019..13394031	Replacement	Paired breakpoint	13	GTTGTCCTTCCTG	ATTATCCTTCCTA		0.137405	2	13394031	13394018		6	0.0885052
Fvb1	13406000..13406033	Replacement	Paired breakpoint	34	GTAGTTATTGATTCTATCCCCTTCGTATGGTTAT	ATAGTTA		0.357895	2	13406033	13405999		12	0.343072
Fvb1	13451687^13451703	Insertion	Close breakpoints	0				0.787879	2	13451687	13451702		8	0.261582
Fvb1	13453346^13453362	Insertion	Close breakpoints	0				0.144928	2	13453346	13453361		6	0.561115
Fvb1	13468623^13468639	Insertion	Close breakpoints	0				0.956522	2	13468638	13468623		5	0.00651042
Fvb1	13470908..13470943	Replacement	Paired breakpoint	36	TTAATAGTATTCGTGTACGGGAAATTTGAAGGAGGA	CTAACAGTGTTCGTGTACGGAAATTTGAGGAAGAG		0.321429	2	13470943	13470907		8	0.522017
Fvb1	13474502..13474517	Replacement	Paired breakpoint	16	CTTCCACTTGGCTTCG	TTTCCAGTGGGCTTCA		0.212121	2	13474517	13474501		6	0.513333
Fvb1	complement(13486115..13488133)	Inversion	Cross mapped breakpoints	2019	GCTAGGCCAGAAGCTTTAGGAGTAATTTGTGCTGGATATGAGTGCTTTTTTGGATATTAGAAAGTTATTAGCCTATACATTTCTCAAAAACTGGTGCTCTTACATTTGATGCTGCTTAAATGTGCTCTTTATTATAGATGTCTTAAGGCTGCCTATATATATATATATATATATATATATATATATATATGTGAGTGCATNNNNNTAAAATCCTGATTTGCATATTTCTTTAAGCAGCTATCATCTCCTACCCCTTCAGGTATCAAACCAGCTAACTGTTCACATCTAACACATCCAACTACTTCAACACAAGCTTTGCATACATTAGACCATAATTAGTTGAAACAATAAACGCAAGATGTGCCACTAGAAAATGACAAAGTGAGAACAAAACTTTAA…	TGTTCATTAAAGTTTTGTTCTCACTTTGTCATTTTCTAGTGGCACATCTTGCGTTTATTGTTTCAACTAATTATGGTCTAATGTATGCAAAGCTTGTGTTGAAGTAGTTGGATGTGTTAGATGTGAACAGTTAGCTGGTTTGATACCTGAAGGGGTAGGAGATGATAGCTGCTTAAAGAAATATGCAAATCAGGATTTTANNNNNATGCACTCACATATATATATATATATATATATATATATATATATATAGGCAGCCTTAAGACATCTATAATAAAGAGCACATTTAAGCAGCATCAAATGTAAGAGCACCAGTTTTTGAGAAATGTATAGGCTAATAACTTTCTAATATCCAAAAAAGCACTCATATCCAGCACAAATTACTCCTAAAGCTTCTGG…		0.325	2	13486114,13488133		0.78,1.0	16	0.307617
Fvb1	13486374..13486382	Replacement	Paired breakpoint	9	CCTAGTGAT	TCAAGTGAC		0.263158	2	13486382	13486373		7	0.888889
Fvb1	13488381..13488403	Replacement	Paired breakpoint	23	ACAACAACAACAACAACAAAAAG	GCAGCAACAACAAAA		0.450331	2	13488403	13488380		13	0.0183243
Fvb1	13489094..13489116	Replacement	Paired breakpoint	25	CAACCAGTTTTTTTGTTTTTGTT	TAACCGGTTTTTTTTTTTTTTTTAG		0.818182	2	13489114	13489093		11	7.87741e-06
Fvb1	13512134^13512145	Insertion	Close breakpoints	0				0.86	2	13512134	13512144		4	0.0660567
Fvb1	13530398..13536553	Insertion	Tandem duplication	6156		GTTGGGTAATAACTGGGACCCCGCACGAAGTGGGTTGGGTAATAACAGGGACGCCGCACGAAACAGGTTAGGGTAATAACTGGGACGCCGCACTAAGCGGATTGGGTAATAACCGAGACCCTGCACGAAATGGGCTCAGGTAATAACCGGGACCCTCCACGTAGCGGTAAGTGTAATGACCGGGTCGCCGCACGAAGCGGNNNNNACGATGCGATAGGGTAATAAACGGGACCCCGCACGAAGCGGGTTGGGTAATAACAGGGACCGCGCACAAAACGGGTTGGGTAATAACCGGGACCCCGCACGAAACGGGCTCGAGTAATAACCGGGTTCCCGCACGAAACGGGCTCGGGCAATAACCGGGACCCCGCACGAAACGGGCTATGGTATAAACCGAAC…		0.488889	2	13530397	13536553	0.59,1.0	9	0.159976
Fvb1	13530807..13568432	Complex	Multiple breakpoints	37626				0.503571	4	13530806,13530806	13536624,13568432	0.73,0.73,0.85,0.89	24	0.188649
Fvb1	13536414..13536457	Replacement	Paired breakpoint	44	CGCGCACAAAACGGGTTGGGTAATAACCGGGACCCCGCACGAAA	AGCGCACGAAG		0.166667	2	13536424	13536413		5	0.225511
Fvb1	13536466..13572160	Deletion	Cross mapped breakpoints	35695	AGTAATAACCGGGTTCCCGCACGAAACGGGCTCGGGCAATAACCGGGACCCCGCACGAAACGGGCTATGGTATAAACCGAACCCGCACGAAACGGGTTGGGGTAATAATCGGGACCCCGCACGTAGCGGATTGGGGTAATAACCAGGATGCCGCACGAAACTCGAAGCACGAAAGGAGTTGGGTAATAACCGAGACCCCGNNNNNCCCGAAGCGGGTTGGGGTAATAACAAGGACACCGCACGAAGTAGTAAGGGGTAATAACCGGGATGCCGCACGAAGCGAGCTGGGGTAATAACCGAGACGCCGCACGAAACGGGTTGGGGTAATAACCGGGACAACGCACGAAGCGGGTTGGGGTAATAACCGGGACTCCGCACGAAACAGGTTAGGTGATAACA…			0.354167	2	13572160	13536465	0.61,0.79	14	0.496324
Fvb1	13536574..13536772	Replacement	Paired breakpoint	207	TCGGGACCCCGCACGTAGCGGATTGGGGTAATAACCAGGATGCCGCACGAAACTCGAAGCACGAAAGGAGTTGGGTAATAACCGAGACCCCGCACGAAGCGGGTTGGGGTAGTAACCGGGACCCCCAACGAAGCGGTAAGGGTAACAACCGGGATGCGCACGAAACGGGTTGGGTAATAACCAGGACCTCTTACGAAGC	CCAGGACACCGCACGAAACGGGTTGGGGTAATAATCGGGACCCCGCACGTAGCGGATTGGGGTAATAACCAGGATGCCGCACGAAACTCGAAGCACGAAAGGAGTTGGGTAATAACCGAGACCCCGCACGAAGCGGGTTGGGGTAGTAACCGGGACCCCCAACGAAGCGGTAAGGGTAACAACCGGGATGCGCACGAAACGGGTTGG		0.471698	2	13536547	13536573		8	0.490909
Fvb1	13541573..13541577	Replacement	Paired breakpoint	15	AAAAA	TGTCGTCTTTAAAAG	A	0.357143	2	13541577	13541572		10	0.172115
Fvb1	13556146..13556161	Replacement	Paired breakpoint	35	GAAAAGAAGCCATCTG	AAAAAGAAGTCATCTGGTTTTTTTTTTTTTGGNTT		0.244898	2	13556161	13556145		5	0
Fvb1	13557168..13557173	Replacement	Paired breakpoint	6	AATTTC	GAT		0.416667	2	13557173	13557167		8	0.711111
Fvb1	13557210..13557212	Replacement	Paired breakpoint	6	TGG	ATGTTA		0.373494	2	13557212	13557209		8	0.289256
Fvb1	13561150..13561156	Replacement	Paired breakpoint	7	CAACGTC	TAACATT		0.227273	2	13561156	13561149		10	0.642857
Fvb1	13561431^13561447	Insertion	Close breakpoints	0				0.579787	2	13561431	13561446		34	0.193373
Fvb1	13562639..13562642	Replacement	Paired breakpoint	7	GCTC	ACTCCTT		0.222222	2	13562642	13562638		4	0.267857
Fvb1	<13563311..13563410	Inversion	Cross mapped breakpoints	909626	CAAGTATTTTGACGCATCAATGGAAAGGCCAATATCATCAAGCAAAGCTTGGAAGTTCCATGTTTTAGACCATCACCCACCATAGGCTAAATTAGGCTAAAAAGCCAAATTTAGCCTATAGTTACTCCCACCATAAGCCAAATTACAATTCTTAAGGCAAAAAATTTAACTTGAGCTATTTTGTAAGCCAAATTTGGCTTNNNNNGCCCTGGAATAGTTTACTTTCATAGTAATCTTTTGTTTCCCCTGCTCAAGTTTCTTATGGCTCTTATTATTAATTGTAATCTTTTGCTTTTCTCACACTAAAACATGGGACTTTCAGGCTTTTCTTGACGATATTGGCTTTTCCATTGATGACTTGCAAAACCTGATTCACTTCTTTCCTTTTGTGTAAGCTTT…	GAAGTAAAAGCTTACACAAAAGGAAAGAAGTGAATCAGGTTTTGCAAGTCATCAATGGAAAAGCCAATATCGTCAAGAAAAGCCTGAAAGTCCCATGTTTTAGTGTGAGAAAAGCAAAAGATTACAATTAATAATAAGAGCCATAAGAAACTTGAGCAGGGGAAACAAAAGATTACTATGAAAGTAAACTATTCCAGGGCNNNNNAAGCCAAATTTGGCTTACAAAATAGCTCAAGTTAAATTTTTTGCCTTAAGAATTGTAATTTGGCTTATGGTGGGAGTAACTATAGGCTAAATTTGGCTTTTTAGCCTAATTTAGCCTATGGTGGGTGATGGTCTAAAACATGGAACTTCCAAGCTTTGCTTGATGATATTGGCCTTTCCATTGATGCGTCAAAA…		0.434783	2		12653784,13563410	0.86,0.86	30	0.268923	35
Fvb1	13563604..13563608	Replacement	Paired breakpoint	5	AAACA	GAACG		0.309859	2	13563608	13563603		5	0.5625
Fvb1	13563800..13563813	Replacement	Paired breakpoint	14	GATATATATTTTTT	AATCTTTTTTTTTA		0.338983	2	13563813	13563799		9	0.00698503
Fvb1	13564141..13564167	Replacement	Paired breakpoint	27	TTGAAGAGAATAGGCTAATGCAGATAT	GTGAAGAGATACACATC		0.198276	2	13564167	13564140		21	0.275136
Fvb1	13564315..13564316	Replacement	Paired breakpoint	2	GC	AT		0.27907	2	13564316	13564314		5	0.25
Fvb1	13564374..13564386	Replacement	Paired breakpoint	27	TAGAGTATGTATG	CAGAGTATGTTTGTAATTATGCAGCTA		0.341176	2	13564386	13564373		15	0.366935
Fvb1	13565902..13565915	Replacement	Paired breakpoint	14	GCGTGGACATGTCG	TGTCA		0.219512	2	13565915	13565901		6	0.450721
Fvb1	13568444..13568451	Replacement	Paired breakpoint	8	AAGGTAAG	GCGGGTTA		0.288889	2	13568450	13568443		5	0.291667
Fvb1	13587527^13587544	Insertion	Close breakpoints	0				0.77551	2	13587527	13587543		9	0.0515364
Fvb1	13589976^13590005	Insertion	Close breakpoints	0				0.803279	2	13589976	13590004		10	0.0538081
Fvb1	13610771..13610772	Replacement	Paired breakpoint	11	TT	GTGAGTGCCCA		0.227848	2	13610772	13610770		9	0.245655
Fvb1	13612066^13612079	Insertion	Close breakpoints	0				0.829268	2	13612066	13612078		9	0.0605769
Fvb1	13616157^13616169	Insertion	Close breakpoints	0				0.827586	2	13616157	13616168		4	0.0685547
Fvb1	13654015	Replacement	Paired breakpoint	16	C	AGATTTGCAAGCTCAT		0.415842	2	13654015	13654014		14	0.274831
Fvb1	13657949..13657954	Replacement	Paired breakpoint	6	GAGGGA	AAGGGG		0.191011	2	13657954	13657948		8	0.09
Fvb1	13659904^13659914	Insertion	Close breakpoints	0				0.367816	2	13659913	13659904		6	0.260417
Fvb1	13660067^13660078	Insertion	Close breakpoints	0				0.486631	2	13660077	13660067		29	0.131868
Fvb1	13660104..13697998	Complex	Multiple breakpoints	37895				0.659457	331	13660177,13660177,13660177,13660177,13660233,13660243,13660243,13660243,13660243,13660243,13660243,13660243,13660243,13660244,13660244,13660244,13660244,13660244,13660244,13660244,13660244,13660244,13660244,13660244,13660244,13660277,13660277,13660277,13660277,13660277,13660277,13660277,13660277,13660277,13660277,13660277,13660277,13660381,13660381,13660381,13660381,13660381,13660381,13660381,136…	13660103,13660103,13660103,13660103,13660103,13660161,13660161,13660161,13660161,13660161,13660161,13660161,13660161,13660161,13660161,13660161,13660204,13660204,13660204,13660204,13660204,13660204,13660204,13660204,13660204,13660204,13660204,13660204,13660282,13660282,13660282,13660282,13660323,13660323,13660323,13660323,13660323,13660323,13660323,13660632,13660632,13660632,13660632,13660632,136…	0.5,0.5,0.5,0.5,0.5,0.5,0.5,0.5,0.5,0.5,0.5,0.5,0.5,0.5,0.5,0.5,0.5,0.5,0.54,0.54,0.54,0.54,0.54,0.54,0.54,0.54,0.54,0.54,0.54,0.54,0.54,0.59,0.59,0.59,0.59,0.59,0.59,0.59,0.59,0.59,0.59,0.59,0.59,0.61,0.61,0.61,0.61,0.61,0.61,0.61,0.61,0.61,0.61,0.61,0.61,0.62,0.62,0.62,0.68,0.71,0.71,0.71,0.75,0.75,0.75,0.75,0.75,0.76,0.76,0.76,0.76,0.76,0.76,0.76,0.76,0.76,0.76,0.76,0.76,0.76,0.76,0.76,0.76,0.…	4350	2.08426e-102
Fvb1	complement(13660900..13661145)	Complex	Cross mapped breakpoints (invalid orientation)	246				0.657895	2	13660899,13661145		0.37,0.82	16	0.347569
Fvb1	<13661278..13661377	Complex	Cross mapped breakpoints (invalid orientation)	7958241				0.700935	2	5703136,13661377		0.38,0.71	10	0.300731	31
Fvb1	13661475..13661716	Complex	Multiple breakpoints	242				1.19178	4	13661474,13661474,13661715,13661716		0.86,0.91,0.95,0.95	38	0.0408205
Fvb1	13661888^13661931	Insertion	Close breakpoints	0				0.79235	2	13661888	13661930		22	0.234642
Fvb1	13697925^13697965	Insertion	Close breakpoints	0				0.819209	2	13697964	13697925		6	0.202415
Fvb1	13707496..13707504	Replacement	Paired breakpoint	13	AAAAAAAAA	CAAAAAAAAAAAC	A	0.738255	2	13707504	13707507		8	0.0710526
Fvb1	13713221..13713420	Replacement	Paired breakpoint	200	TTTGAGAAACCCTAAAAAGGCAGAAATTATTCTGATGTTTTTTAAAGTACCTTACTCTTCTGCACTCGTACACGGACCCGAACCCCAATTTCCTCGTCTCCTTTTACCTAATAAGTATAGAAATGTATACTCAGAGAGCAAACACCACAGCTCAAAATTGAAATGATCAAACAAATAAATTCATCGATCTATAAAAATAA	AATTTGAGAAACCCTAAAAAGGCAGAAATTATTCTGATGTTTTTTAAAGTACCTTACTCTTCTGCACTCGTACACGGACCCGAACCCCAATTTCCTCGTCTCCTTTTACCTAATAAGTATAGAAATGTATACTCAGAGAGCAAACACCACAGCTCAAAATTGAAATGATCAAACAAATAAATTCATCGAT		0.806452	2	13713208	13713220		6	0.16
Fvb1	13724247..13724446	Replacement	Paired breakpoint	234	GAGGCAAGAGGCAAGAACCATACTTCTGAGAAGTGGTGGGGTGGCACAGATCTTGTTTGAATTAGGGGATTAACTAATCGTTTCTTGCAATGCATGTATGTGTTTGTGAACTATAGACAAGTGGAGGTCCAAACCTCATCTAAACAACTGATCATATTTTCTCAAGTTGTTCTTGTAGTTATGCTGTTTAGACTAATTGC	AGAGAGGGAGGCAAGGGATCGCCCAACGAATGGACGAGCCCGAGGAGGGAGGGAGGCAAGAGGCAAGAACCATACTTCTGAGAAGTGGTGGGGTGGCACAGATCTTGTTTGAATTAGGGGATTAACTAATCGTTTCTTGCAATGCATGTATGTGTTTGTGAACTATAGACAAGTGGAGGTCCAAACCTCATCTAAACAACTGATCATATTTTCTCAAGTTGTTCTTGTAGTTAT		0.865801	2	13724228	13724246		102	0.126986
Fvb1	13724776..13724796	Replacement	Paired breakpoint	22	CTAAACTCTAAACTCAAGGCC	TTAAACTCTTAAGTTCAGGGCT		0.721311	2	13724792	13724775		11	0.447857
Fvb1	13743128^13743143	Insertion	Close breakpoints	0				0.322581	2	13743142	13743128		4	0.495793
Fvb1	13746327^13746341	Insertion	Close breakpoints	0				0.8125	2	13746327	13746340		4	0.00141032
Fvb1	13761472..13761473	Replacement	Paired breakpoint	5	TC	CCGCA		0.396226	2	13761473	13761471		8	0.134099
Fvb1	13798679..13798876	Replacement	Paired breakpoint	198	TCATTATCTATTAACAGTTTAAGCTCCGAGAATAAATCAATGTAGAGGATAATCTTGGTCGGTTTGTTGTTATTGTGGTGATTGTTCATTTGTGTCAGAGTAATTGGGTTGTCCTATTCATCCCACATCATGGTTGATTGGGGATGATTTTAGTGGGTTTGAGTGAATTGAAGTGAAGAGATAAATATGATAATTTAC	AAATCATTATCTATTAACAGTTTAAGCTCCGAGAATAAATCAATGTAGAGGATAATCTTGGTCGGTTTGTTGTTATTGTGGTGATTGTTCATTTGTGTCAGAGTAATTGGGTTGTCCTATTCATCCCACATCATGGTTGATTGGGGATGATTTTAGTGGGTTTGAGTGAATTGAAGTGAAGAGATAAA		0.833333	2	13798665	13798678		7	0.375
Fvb1	13804615..>13804714	Deletion	Cross mapped breakpoints	7286793	AAAGTAAAAGCTTAAAAACTAGAAACCAGAGTAAGTTTATTACAATGGCAAACTCAGAAATATCATTACCCCATAAAAAGCACTTGGGGTGGGAAAACTAAAGAGCGATCCCAAGTGTGAAGATAGATCATCTATCAGTATATGTTCATCTTCCATGTATCTACGGGGTCCAATGTCAGCGAAGCTACCAGAACGGAGCCNNNNNTACTTCAATTTCGGTCATCAGAACAAGAAGCAATCCAATTAATGAGGAGGCTTTTAAATCCTGTAGCCGAATCTGTATCGGCAGAGAAAGATCTTGTGAAGGAGTTAAAGCGAATGGCTGACCGCCTCAAGGCATTAGATAAACATCCTGACCAGGAAATGTCACAAGATCAAGCTAATCTTATATTTGGTAAA…			0.710526	2	21091407	13804614	0.56,1.0	5	0.000113379	21
Fvb1	13807777..13807976	Replacement	Paired breakpoint	200	GATCAAATAAGATGCATTCATACGGAAGATGTTACAAGTGGTATGAATAATACAAGTAGGGCCACTAATAGACCATTTATAACAAATCTCAGACCGAGAGGCCTGAAAAATGATTTCCTAAAAGAGCTCCTAAATCTCCGGTACACCACGAGACAAGAAAATGATCATTAATACCAGAAGACTCGTCCGACAAATTGCCA	TTTTGATCAAATAAGATGCATTCATACGGAAGATGTTACAAGTGGTATGAATAATACAAGTAGGGCCACTAATAGACCATTTATAACAAATCTCAGACCGAGAGGCCTGAAAAATGATTTCCTAAAAGAGCTCCTAAATCTCCGGTACACCACGAGACAAGAAAATGATCATTAATACCAGAAGACTCGTCC		0.909091	2	13807764	13807776		7	0.30042
Fvb1	13813080^13813098	Insertion	Close breakpoints	0				0.15625	2	13813080	13813097		4	0.0232422
Fvb1	13822775	Replacement	Paired breakpoint	4	C	TTTA		0.811321	2	13822763	13822774		9	1.18103e-05
Fvb1	13824250^13824252	Insertion	Close breakpoints	0				1	2	13824251	13824250		17	0.0518305
Fvb1	13844729..>13844828	Insertion	Tandem duplication	7671880		AAAAAATATATTATTTGTAGTTCTTTTTTTTTTTCGTACAAATTATTTGTAGTTCTTTTAATCGTAATAAAAAAAATTAACTAATAAATTAATGCATATTTAACTTATTTGAATGTTATTAAATTATTTTCAACTTTAAAAAAAAATTCTGGAATTTCTTTTTCTTTTTGAAAGATTGGAATTTGTAATACAAAAAAAATNNNNNACTATTCCAAGGAATTCTATCACAATTACTATAACGGTGTGTTTGGATGCGAGTGAATTCCTGGAAATTTAATCAAAAATAAGGAAGGCAAAAATCACAAATGGTCACTGACTTTTAACCCATTAATCACTTTACTCACTCACATTTCAAAAATATCACTTAACTCACTCACTTTTGATTTTGTCTCTCACTTA…		0.351351	2	13844728	21516608	0.7,0.94	5	0.0691174	22
Fvb1	13850753..>13850852	Insertion	Tandem duplication	6280482		TACTTAAATGACGAAAATTATTTCATTGCCACATTACTTAGCTGACGAAAATTATTTCGTCGCAAATTTGGTTACGTGATGTAGTATGACCAGCTAAGGTGACGAAATCAGTCATTACGAAAACACTATCACTAGGAAAACGTTTAGGGTTTAGGGTTTGCTGACAATTCTTTCATTGGGCTAAGGCCACGAAAGTTGAANNNNNTTTTCGTAGTGTTTGTGTTTTGATAACGACAAATTTCGTCACCTTAGCTGGTTACACTACGTCACAATAGATCATAGACCACGAATTATATTTTGTTGCTTAAGTACTATGGCGACGAAACATTTTTCGTCAGCTAACCAACTTGGCGATGAAATAACTTTCGTTAGCTAACCAACCTGGCGACGAAATTGTTT…		0.214286	2	13850752	20131234	0.65,0.87	5	0.379354	23
Fvb1	13930517..13930521	Replacement	Paired breakpoint	8	GAATG	AAAGAATC		0.75	2	13930505	13930516		4	0.042517
Fvb1	13937053..13937252	Replacement	Paired breakpoint	200	CCCCGAAAAACAATAACAAGTTAACAAATAACAACCTTACCAATCAATCCTACACATGCAATAACCTCACTAATTAAGTCATACTTGCTATCTCTTATTACTTCCAACACCTCCCGACCCCCCGAGCACATTATTCTACTGGAGCACTCATTTTTTCTTTTTGAAAGATCCAGACTGAAGCATAATTGATAAACGGCAAA	AAACCCCGAAAAACAATAACAAGTTAACAAATAACAACCTTACCAATCAATCCTACACATGCAATAACCTCACTAATTAAGTCATACTTGCTATCTCTTATTACTTCCAACACCTCCCGACCCCCCGAGCACATTATTCTACTGGAGCACTCATTTTTTCTTTTTGAAAGATCCAGACTGAAGCATAATTG		0.8	2	13937040	13937052		7	0.0347222
Fvb1	13954915^13954936	Insertion	Close breakpoints	0				0.9	2	13954935	13954915		15	2.38094e-05
Fvb1	<13997152..13997251	Deletion	Cross mapped breakpoints	9980877	TTTTTCTCTGGTCACCGGATTCCAGTCACCAGTAACTCAGTTACTGACCCCCAATAGCTTGGTTACTGACCCCCAATAATCAGTTACTGGCCCCCAATAATCGGTTACTGACCCCTAATAATCAGTTATTGACCCCAAAAACTTGGTTACTAACCCCCAATAATCAATTACTAACCCGCAGTAACTTAAATTTTCTCCGGNNNNNTCAATTATTAGGGTTAGTGAATCTTCTTTTCTATTACATTACACTGAAATAAGTTGATTATTGGGGGTTAGTAACTGATTATTGGTTAGTAACTGATTATTGGGGGTCAGTAACCGAGTTACTAGGGGTCAGTAACTAATTATTGAGGATTAGTAATGAGGGTCAGTAACTGATTATTGGGGGCCAGTAACTGA…			0.453125	2	13997251	4016374	0.61,0.7	21	0.311769	14
Fvb1	14054801^14054816	Insertion	Close breakpoints	0				0.306452	2	14054801	14054815		16	0.191658
Fvb1	14069268..14069283	Replacement	Paired breakpoint	25	CTTTTTTTTTCCCACA	TTTTTTTTTTTTTTTTTTCCCCCCC		0.842105	2	14069281	14069267		11	1.73031e-05
Fvb1	14128844..14128870	Replacement	Paired breakpoint	27	GCCCACGACGCAATTTGACTGAAGCCC	AGCCACAACATGATTTGAGTAAAGCCG		0.460526	2	14128870	14128843		24	0.453879
Fvb1	14134054^14134072	Insertion	Close breakpoints	0				0.25641	2	14134054	14134071		8	0.231189
Fvb1	14147198^14147238	Insertion	Close breakpoints	0				0.795455	2	14147198	14147237		9	0.0832848
Fvb1	14173837..14173847	Replacement	Paired breakpoint	13	GAAACAAAGGA	TTGAAACAAAGGG		0.510638	2	14173847	14173836		5	0.212674
Fvb1	14230504..14230701	Replacement	Paired breakpoint	198	ACCTTTTTGTTTTTGAACATCCATTATCCCTACCTTCATTTTTTGATTATTTTTTTCATGCAAGAAAATGTTTTATCATGAACTGTTCTATATATCAATTTAACTTTTGTTTTTCTCTTTTGTGCGTGTTATTTTTTCTCTGTTTTTTTATTTTGAATAATTTGATCTCTATTTTATACCTCATAATAAATTATTTTC	TTTACCTTTTTGTTTTTGAACATCCATTATCCCTACCTTCATTTTTTGATTATTTTTTTCATGCAAGAAAATGTTTTATCATGAACTGTTCTATATATCAATTTAACTTTTGTTTTTCTCTTTTGTGCGTGTTATTTTTTCTCTGTTTTTTTATTTTGAATAATTTGATCTCTATTTTATACCTCATAA		0.690909	2	14230491	14230503		9	0.125
Fvb1	14249484..14249485	Replacement	Paired breakpoint	6	AT	TAAAAA	TAA	0.888889	2	14249485	14249482		11	0.00863422
Fvb1	14255411^14255430	Insertion	Close breakpoints	0				0.581197	2	14255411	14255429		53	0.287511
Fvb1	14258046^14258062	Insertion	Close breakpoints	0				0.428571	2	14258046	14258061		24	0.150781
Fvb1	14264368..14264390	Replacement	Paired breakpoint	23	AGCTTTTACCAAGATCTCACTTT	GG		0.333333	2	14264390	14264367		17	0.373846
Fvb1	14264678..14264869	Complex	Multiple breakpoints	192				0.619958	4	14264677,14264801,14264801,14264869		0.7,0.83,0.89,0.89	13	0.0173742
Fvb1	14281002^14281017	Insertion	Close breakpoints	0				0.724138	2	14281002	14281016		8	0.187238
Fvb1	14296276^14296296	Insertion	Close breakpoints	0				0.5	2	14296276	14296295		5	0.0653534
Fvb1	14372864^14372885	Insertion	Close breakpoints	0				1	2	14372884	14372864		23	0.0974831
Fvb1	14385050..>14385149	Inversion	Cross mapped breakpoints	7153785	GTGTCACGCCCCAATTTTTTGAAAGATAATTTTTAAAAATTTTGGCATGATCTAACTTTAAATAATATAATCCCAAAACCTGTTTCAAACAAATTTCAAGAAAACTAAACTCAATGCAGAAAATGTAAATGTTACACAACTCAACACTGAGTTAAATATTACATTTCCTTATTTACATAAACTTGAAAGTCAAGAAAATGNNNNNACCGGATTTCTCACCTCCGGCGACGGTGACAAGGCTGGAAACCGGTCAGGATAGAAGCTCCTTGGCGTCCTGGTTCGACTGCTGGTGGCCTTGAAACTCGACTCACGGTGGAGAGTGGCAGTGGTGGATTCCAACTTTCCGGCGAGTTTTCCGGCCGTTTCCAGCCGAATGGGTTGAACCTCCAGGTATAAAAA…	AGCATCTTTTTATACCTGGAGGTTCAACCCATTCGGCTGGAAACGGCCGGAAAACTCGCCGGAAAGTTGGAATCCACCACTGCCACTCTCCACCGTGAGTCGAGTTTCAAGGCCACCAGCAGTCGAACCAGGACGCCAAGGAGCTTCTATCCTGACCGGTTTCCAGCCTTGTCACCGTCGCCGGAGGTGAGAAATCCGGTNNNNNCATTTTCTTGACTTTCAAGTTTATGTAAATAAGGAAATGTAATATTTAACTCAGTGTTGAGTTGTGTAACATTTACATTTTCTGCATTGAGTTTAGTTTTCTTGAAATTTGTTTGAAACAGGTTTTGGGATTATATTATTTAAAGTTAGATCATGCCAAAATTTTTAAAAATTATCTTTCAAAAAATTGGGGCG…		0.208333	2	14385049,21538834		1.0,1.0	9	0.39027	36
Fvb1	14435232..14435431	Replacement	Paired breakpoint	200	CTCAATAAAAGGAAGTTATAATGACATCTATCGAGGGTAATAGATGTTTAATTCGGGGTCATACTGCCCCCAATAATAGGTCTTACTGACCTCAATAGGTGGTCATACTACCTCCAATAAAGATTTGTTATAAGTGATTGAAGCACATAGTTAAGTTTAAGGGTCATACTGCCCCTAATATGGACATGTACAATTAATTT	TTCTCAATAAAAGGAAGTTATAATGACATCTATCGAGGGTAATAGATGTTTAATTCGGGGTCATACTGCCCCCAATAATAGGTCTTACTGACCTCAATAGGTGGTCATACTACCTCCAATAAAGATTTGTTATAAGTGATTGAAGCACATAGTTAAGTTTAAGGGTCATACTGCCCCTAATATGGACATG		0.84375	2	14435219	14435231		5	0.375
Fvb1	14442584..14442630	Replacement	Paired breakpoint	47	ATTTGATCTCATTATATATATATTTTTTCCATTTTTTTTGGTCCAAT	TTTTTTTTGTCATTATATTTTTTTTCCTATTTTTTCTAGTCCAAT		0.404762	2	14442623	14442583		10	0.0123717
Fvb1	14483944^14484037	Insertion	Close breakpoints	0				0.869969	2	14484036	14483944		144	0.0168032
Fvb1	14488991^14489006	Insertion	Close breakpoints	0				0.692308	2	14488991	14489005		6	0.19386
Fvb1	14493589^14493607	Insertion	Close breakpoints	0				0.144928	2	14493589	14493606		8	0.263843
Fvb1	14502793^14502833	Insertion	Close breakpoints	0				0.944035	2	14502793	14502832		390	0.0739315
Fvb1	14586837^14586856	Insertion	Close breakpoints	0				0.219178	2	14586837	14586855		11	0.414474
Fvb1	14609663..14609665	Replacement	Paired breakpoint	3	GTA	ATC	ATGT	0.26087	2	14609665	14609662		8	0.5625
Fvb1	14610762^14610777	Insertion	Close breakpoints	0				0.585366	2	14610762	14610776		7	0.00795455
Fvb1	14637826..14637841	Replacement	Paired breakpoint	16	TTAAGCGAACTGATTC	GTTAGAGAACTGATTT		0.168831	2	14637841	14637825		11	0.4375
Fvb1	14662953..14662957	Replacement	Paired breakpoint	15	CCTTA	AAAAAAAAAACCTTT		0.909091	2	14662942	14662952		9	0.00933193
Fvb1	14684524^14684541	Insertion	Close breakpoints	0				0.702128	2	14684524	14684540		7	0.0857055
Fvb1	14686669^14686684	Insertion	Close breakpoints	0				0.520548	2	14686669	14686683		34	0.462725
Fvb1	14728762^14728773	Insertion	Close breakpoints	0				0.384615	2	14728772	14728762		6	0.0181818
Fvb1	14805887..14805915	Replacement	Paired breakpoint	29	TGGATTTGGTGTGTAGGTATAAAATGGCA	GGCC		0.227273	2	14805915	14805886		14	0.203225
Fvb1	14816714..14816913	Replacement	Paired breakpoint	200	TTGAAAGAAATTAATTAAAGGGTAAATTGGTTATTATACAATAAAAAATAATTCTGAAGTAACGGTTCTAGTTACTATTCTTCGGTCGAGATAAGAACGTGAGATATTGTTTTTAAGTTTTTGAAAGGTGAGATAACAAAAGTTAGATTTTTCCCTAAAAGATCGGATACTGATTGAACCTTAGCTTTTTTCCTAAATAA	AAAATTGAAAGAAATTAATTAAAGGGTAAATTGGTTATTATACAATAAAAAATAATTCTGAAGTAACGGTTCTAGTTACTATTCTTCGGTCGAGATAAGAACGTGAGATATTGTTTTTAAGTTTTTGAAAGGTGAGATAACAAAAGTTAGATTTTTCCCTAAAAGATCGGATACTGATTGAACCTTAGCTTT		0.84375	2	14816701	14816713		10	0.0752137
Fvb1	14824785^14824808	Insertion	Close breakpoints	0				0.509434	2	14824785	14824807		6	0.00375
Fvb1	14827182..14827191	Replacement	Paired breakpoint	14	GAAAGAAAAG	AAAAAAAAAAAAAA		0.939394	2	14827186	14827181		5	0.000247253
Fvb1	14829586..14829784	Replacement	Paired breakpoint	199	GGTTAGATAAGAAGGAAAACAAAAGGTTGTGCATTGTAGGTGGCTATGCCAGAACATCAATATTTAGGGGAAAAATAAAGAAAATATAAGGTTGGTGACAGACAAAGTTCAGAAACAGAAATGGGGAACTGAATAGTGCAGAGAAAAATTAAAAGAGACGTTACTTTGTTCTATATTGACTCCTCTAATTAAGGTTCTG	TTTTTTTTTTTTTTGTTAGATAAGAAGGAAAACAAAAGGTTGTGCATTGTAGGTGGCTATGCCAGAACATCAATATTTAGGGGAAAAATAAAGAAAATATAAGGTTGGTGACAGACAAAGTTCAGAAACAGAAATGGGGAACTGAATAGTGCAGAGAAAAATTAAAAGAGACGTTACTTTGTTCTATATTGACTCCT		0.588235	2	14829570	14829585		4	5.1511e-05
Fvb1	14867102..14867106	Replacement	Paired breakpoint	5	CAAAG	GGAAA		0.305882	2	14867106	14867101		7	0.0435374
Fvb1	14867157..14867158	Replacement	Paired breakpoint	4	GT	ATAC	G	0.419643	2	14867158	14867156		7	0.446429
Fvb1	14867226^14867240	Insertion	Close breakpoints	0				1	2	14867226	14867239		17	9.90295e-05
Fvb1	14879625..14879823	Replacement	Paired breakpoint	199	CTTTCGTATACTTTACGAATCAATTAGTGTGTGCTTACAACATATAGCTGACTTTTTCTCTACTCGATCTTTTACAATTTTCGTAGACTTCACGAATCACTTAATGGAATATATGGAGAGAAAAAGTTAGATAGTTTTGTTAATGGGGTGAATTTTGCCGATTCTGCTACGTACCATCTAGTTCATGATCAAAGTGTCT	AAAAAAATTTTCGTATACTTTACGAATCAATTAGTGTGTGCTTACAACATATAGCTGACTTTTTCTCTACTCGATCTTTTACAATTTTCGTAGACTTCACGAATCACTTAATGGAATATATGGAGAGAAAAAGTTAGATAGTTTTGTTAATGGGGTGAATTTTGCCGATTCTGCTACGTACCATCTAGTTCATG		0.647059	2	14879612	14879624		9	0.0250548
Fvb1	14893761^14893767	Insertion	Close breakpoints	0				0.3	2	14893761	14893766		5	0.42586
Fvb1	14924373^14924376	Insertion	Close breakpoints	0				1	2	14924375	14924373		8	0.00612451
Fvb1	14937040^14937054	Insertion	Close breakpoints	0				0.936027	2	14937040	14937053		377	0.397764
Fvb1	14956493^14956507	Insertion	Close breakpoints	0				0.607843	2	14956493	14956506		12	0.228752
Fvb1	14959738^14959756	Insertion	Close breakpoints	0				0.662983	2	14959738	14959755		106	0.394575
Fvb1	14961168^14961187	Insertion	Close breakpoints	0				0.58209	2	14961168	14961186		12	0.11447
Fvb1	14964049..14964075	Replacement	Paired breakpoint	27	CAGGCTTTTAAGCAGTTCATCAAATCC	GGGGCTTTTGAGCGAGCA		0.854093	2	14964075	14964048		181	0.303632
Fvb1	14971230^14971250	Insertion	Close breakpoints	0				0.506849	2	14971230	14971249		22	0.282927
Fvb1	14972252..14972450	Replacement	Paired breakpoint	234	CATTCTTTTTTTGCTAGTAGAGGCATAAGGCAGGGTGATCCCTTATCTCCATATCTTTTTGTTCTTTGTATGGAGAAGCTTTCACATTTGATTCATTGTGTTATTGTCACACCCCAAATTTCGGATAAATAAAAATCCAAATTCAAGGCATGATAACAAAAACTAAAAAGATCACATAATACATTCCGACGTTTACATA	TCCACGTTCAAGGCTAGTAGCTTTCAGGGTTTGTGTTAATGGTGAACTCTCTCATTCTTTTTTTGCTAGTAGAGGCATAAGGCAGGGTGATCCCTTATCTCCATATCTTTTTGTTCTTTGTATGGAGAAGCTTTCACATTTGATTCATTGTGTTATTGTCACACCCCAAATTTCGGATAAATAAAAATCCAAATTCAAGGCATGATAACAAAAACTAAAAAGATCACATAATAC		0.26087	2	14972234	14972251		15	0.498252
Fvb1	14977443^14977486	Insertion	Close breakpoints	0				0.176471	2	14977485	14977443		6	0.124726
Fvb1	14989075^14989096	Insertion	Close breakpoints	0				1	2	14989095	14989075		8	0.133616
Fvb1	14999510..14999521	Replacement	Paired breakpoint	16	AATAAAAGAAAC	TTTTAATAAAAAAAAA		0.85	2	14999499	14999509		14	0.0155971
Fvb1	15001877^15001891	Insertion	Close breakpoints	0				0.87234	2	15001877	15001890		12	0.000821461
Fvb1	15051907^15051924	Insertion	Close breakpoints	0				0.65625	2	15051907	15051923		8	0.101992
Fvb1	15065544..15065743	Replacement	Paired breakpoint	200	CCTAGCAAGAAAGATGTATCTCTCTGTGCATGTGAATGTTTTTATTCAAGAAAGTTACCTGCAAAAATATCCTCGCTGAGATTGATGCCACGAGAAGCCTTGCTCATGCCACCACGAGTAATGTGGAAGATTCTATCAAAGACATCTGGATGTCCATAATGGAAGCGAACCCTACATCCAACAAAAGCAAAATGGTTAGT	TTTTTCCTAGAAAGAAAGATGTATCTCTCTGTGCATGTGAATGTTTTTATTCAAGAAAGTTACCTGCAAAAATATCCTCGCTGAGATTGATGCCACGAGAAGCCTTGCTCATGCCACCACGAGTAATGTGGAAGATTCTATCAAAGACATCTGGATGTCCATAATGGAAGCGAACCCTACATCCAACAAAAG		0.86	2	15065530	15065543		13	0.0892157
Fvb1	15067175	Replacement	Paired breakpoint	5	C	AAAAA		0.886364	2	15067163	15067174		8	0.00158371
Fvb1	15072889^15072910	Insertion	Close breakpoints	0				1	2	15072909	15072889		15	0.224805
Fvb1	15100238..15100437	Replacement	Paired breakpoint	200	TTAAGCGTTACAAAAGTTGTAGTTTGAATTTCGAAATAAAGACGTTTCACATTCAAAGTTTTCGGTTCCTCTCCGTTTGGTACAAAGAGAAAGAGAAGGGAGAGAGATGAGAGACCCATTTCAGATTTTGAGTACCAACCTAGAGATGGATTTGCACCAACTTCACCACTTATACCAGGTTTGTTCTCAAAGTTCTCCCA	AAAAAATTAAGGGTTAAAAAAGGTGTAGTTTGAATTTCGAAATAAAGACGTTTCACATTCAAAGTTTTCGGTTCCTCTCCGTTTGGTACAAAGAGAAAGAGAAGGGAGAGAGATGAGAGACCCATTTCAGATTTTGAGTACCAACCTAGAGATGGATTTGCACCAACTTCACCACTTATACCAGGTTTGTTCTC		0.888889	2	15100225	15100237		8	0.0209352
Fvb1	15115170^15115184	Insertion	Close breakpoints	0				0.88	2	15115170	15115183		11	0.00946514
Fvb1	15117896^15117948	Insertion	Close breakpoints	0				0.3125	2	15117947	15117896		7	0.246246
Fvb1	15118515^15118533	Insertion	Close breakpoints	0				0.5	2	15118515	15118532		6	0.148448
Fvb1	15125054^15125060	Insertion	Close breakpoints	0				0.871571	2	15125054	15125059		275	0.117313
Fvb1	15128110..15128308	Replacement	Paired breakpoint	199	CCTACTTCACACAGCTTAATCTTAATCAAGCCTAATTTATTTTTCCAAACGTGATGTGAAGGTTCTTCCTAATTGATAAGTATAGATGCGAACACTCTATCATACTTTTTTAGATGTTGTTCTATTTAGGGTTCTCCCATATATACTTAATTAAGCTACTTCACATCTAATCTTAATTGATTAAGGCTTGAAGGATTAC	AAACCAACTTCACACAGCTTAATCTTAATCAAGCCTAATTTATTTTTCCAAACGTGATGTGAAGGTTCTTCCTAATTGATAAGTATAGATGCGAACACTCTATCATACTTTTTTAGATGTTGTTCTATTTAGGGTTCTCCCATATATACTTAATTAAGCTACTTCACATCTAATCTTAATTGATTAAGG		0.746667	2	15128096	15128109		9	0.268466
Fvb1	15153615^15153629	Insertion	Close breakpoints	0				0.580645	2	15153615	15153628		4	0.00126467
Fvb1	15186354^15186382	Insertion	Close breakpoints	0				0.461538	2	15186354	15186381		20	0.348491
Fvb1	15198965..15199163	Replacement	Paired breakpoint	199	GGAGAAGAACTTCTTACCATAGAAGTATGAAGCATTTGAGTATCATACTCTTTCAATGTTTTTGCTTGAGGGGTTTTGGCGTGACCCTTTTTGCTCTAGCATTAAGATTGCTCTGATTGTAAGGTTCCAAAGGCAAGAATTTTTGGCCCTTGAACCATGAAAGCTATGATTGGTTCGTCTATGGTACATAAATGTATTG	TTGGAGAAGAACTTCTTACCATAGAAGTATGAAGCATTTGAGTATCATACTCTTTCAATGTTTTTGCTTGAGGGGTTTTGGCGTGACCCTTTTTGCTCTAGCATTAAGATTGCTCTGATTGTAAGGTTCCAAAGGCAAGAATTTTTGGCCCTTGAACCATGAAAGCTATGATTGGTTCGTCTATGGTAC		0.854167	2	15198952	15198964		4	0
Fvb1	15223136..15223335	Replacement	Paired breakpoint	200	CAAATCAACAGAGAATGAAAAATAAAATTAGTCTCGAAGTGCATTACCACGGTGGCATATATGGCAGGTGTCTCTTAAATAACCACTGCACTACCAGACCACCGATCAAAACATCAAACAACAATGCAATATATCACACCTGAGAATTAGTAGCTGCAAACCTGTCAAAGAGTACAAGGCAGATCGAGCAAGTTCTACAA	AAACAAATCAACAGAGAATGAAAAATAAAATTAGTCTCGAAGTGCATTACCACGGTGGCATATATGGCAGGTGTCTCTTAAATAACCACTGCACTACCAGACCACCGATCAAAACATCAAACAACAATGCAATATATCACACCTGAGAATTAGTAGCTGCAAACCTGTCAAAGAGTACAAGGCAGATCGAG		0.75	2	15223123	15223135		8	0.0278409
Fvb1	15278326..15278538	Complex	Multiple breakpoints	213				1.46552	4	15278516,15278516	15278325,15278538	0.32,0.32,0.69,0.75	19	0.000202796
Fvb1	15320278^15320306	Insertion	Close breakpoints	0				0.685185	2	15320278	15320305		18	0.194824
Fvb1	<15340333..15340432	Inversion	Cross mapped breakpoints	4577564	ATGGCACCCCTAAAATTAATAGTTGGTCTATTTTTCATAGATAAATTAATTTAAAAATTTGGTGATTTGCTACTTTTACGGTTTTAATGGACGATATAATTAAATTGATCACTTATTTTTGTCCTCTTTTTATATAGCTAATTTATTAAAAGAAATTTTAATGTTGTTGTTTTTTTTAGATCATAAGAAAATTTGTATTTNNNNNTGATAACGTGATGAAGAATAAAGTGTAGAGACAAAGAGATAGCAAGAGAGTCATCATCTTATTCATTGATAGGAGCCCTTTATATAGGGAATTACACAATACCAATATGGTAAGGATATGAATACATAGATCTAGTCTAACTACATATCCTATTGGCATAAGGCCAAGGCACACATAGAGAATATCCTAGAACA…	TGATATTGTTCTAGGATATTCTCTATGTGTGCCTTGGCCTTATGCCAATAGGATATGTAGTTAGACTAGATCTATGTATTCATATCCTTACCATATTGGTATTGTGTAATTCCCTATATAAAGGGCTCCTATCAATGAATAAGATGATGACTCTCTTGCTATCTCTTTGTCTCTACACTTTATTCTTCATCACGTTATCANNNNNAAATACAAATTTTCTTATGATCTAAAAAAAACAACAACATTAAAATTTCTTTTAATAAATTAGCTATATAAAAAGAGGACAAAAATAAGTGATCAATTTAATTATATCGTCCATTAAAACCGTAAAAGTAGCAAATCACCAAATTTTTAAATTAATTTATCTATGAAAAATAGACCAACTATTAATTTTAGGGG…		0.449275	2		10762868,15340432	1.0,1.0	14	0.20066	34
Fvb1	15356866..15356893	Replacement	Paired breakpoint	28	CTTTTTTTTGTGTGACTCCAATGGATAT	ACATTTTTTTTTTTACTCCAAAGGATAC		0.772727	2	15356893	15356863		8	0.0814347
Fvb1	15369127..15369326	Replacement	Paired breakpoint	218	CCATGAAGAAGAAAAGAAAAACAATAATCCTTATTCTAGCATGGAAGACTTATTGACTGGTTCATGAGAGGAACATAGCAAGGTCAGATTATGGCTGGATTGGCCATCCCATATAGGAAATTCGATCAGGCTTGTTGATAGGAATTACGGGAGAAGTCAAGGCCACCATGGAAAACCGATCAGGTGTGAGTTGATCCTTC	AAAAACCAATAAAAAAAAAAAAAAAAAAAAACCATGAAGAAGAAAAGAAAAACAATAATCCTTATTCTAGCATGGAAGACTTATTGACTGGTTCATGAGAGGAACATAGCAAGGTCAGATTATGGCTGGATTGGCCATCCCATATAGGAAATTCGATCAGGCTTGTTGATAGGAATTACGGGAGAAGTCAAGGCCACCATGGAAAACCGATCAGGTGT		0.702703	2	15369113	15369126		11	0.00333458
Fvb1	15476596..15476622	Replacement	Paired breakpoint	27	TTGAATCGTAAAAAGAATCTGATATCA	AATTGTATAAAGAATTTGATATCG		0.119048	2	15476622	15476595		5	0.263672
Fvb1	15517178^15517197	Insertion	Close breakpoints	0				0.861635	2	15517178	15517196		243	0.145799
Fvb1	15566662	Replacement	Paired breakpoint	7	C	TTCCTTT		0.972973	2	15566662	15566661		8	0.00130822
Fvb1	15601278^15601297	Insertion	Close breakpoints	0				0.193548	2	15601278	15601296		5	0.169412
Fvb1	15697347..>15697446	Insertion	Tandem duplication	4235562		AAAAAAAAAAAAAAAAAAAAAACTTAAAGCAGCTAACTTGTGTGAATTGTCAACACACAAATCTTACAGCTGTGTATACAAATCCTTAGTTCTGAAAGATATTCAAGAGTGAATAAATAGAGCTCATACAGAGACGAGGAGCAGTGCAACGGAGTTTTACAAAGGGTACATCACCCAACCGTGCCCAAGAGCAATCCACANNNNNTCTACTCCCTTTCTTAGCTTGGTTGGTTGGTTGGTGTTCCACGTGCACCAGACTCTTGATGTTTGTTGTTCACGTCGCCATGACACTAGGTTTCGATTAAATGTGGAGCTTCTACTTGAAGACACTAATAGAGATATCAATGAGAATCCAGGTCTTCATTTTGAATTTAAGACTAAAACCAAAAAAAAAAAAAA…		1	2	15697346	19932908	0.68,0.76	5	0.01784	24
Fvb1	15699518^15699536	Insertion	Close breakpoints	0				0.645161	2	15699518	15699535		5	0.00412088
Fvb1	15712475^15712496	Insertion	Close breakpoints	0				1	2	15712495	15712475		8	0.00020202
Fvb1	15718952^15718970	Insertion	Close breakpoints	0				0.12766	2	15718952	15718969		5	0.0696597
Fvb1	15731365..15731564	Replacement	Paired breakpoint	200	CAATTTTAGAAAATAAACGCAGGATGGAGCCAAACCAGCTGTCCCCGGTGTCAGACCCGACGTTCCTCTAGTCAAACTACGTCGTTTTGTCCGACAACCTGCCTCGATTAATTAATTAACACTAATTAATACGTAATATAACAGTCATAATAATATGATTAGTTTAACAGAACCGAGTTTACCTTTTCGCTTTTCCATAG	AAAACAATTTTAGAAAATAAACGCAGGATGGAGCCAAACCAGCTGTCCCCGGTGTCAGACCCGACGTTCCTCTAGTCAAACTACGTCGTTTTGTCCGACAACCTGCCTCGATTAATTAATTAACACTAATTAATACGTAATATAACAGTCATAATAATATGATTAGTTTAACAGAACCGAGTTTACCTTTT		0.807692	2	15731351	15731364		5	0.145833
Fvb1	15734824^15734840	Insertion	Close breakpoints	0				0.196078	2	15734824	15734839		7	0.213332
Fvb1	15735571..15735770	Replacement	Paired breakpoint	215	GTACATAATTTCGTAGTGATTTTACTCTTAACATAAATCTTACATATCTTTAATGTTGTGTGTTTACAATCCAACAGAAAAAGTAAACTATTACTACACACAGGCCAACAAGGTTAAACTTGTCACCAATTTGAAAAGTTCAATCATACTCTCGGTAAAGGTTCCTCCCCCTACTAGAAACAATGATAAATTTGTTAGAA	AAGAAAAAAATTTCAAAAAAAAAAAAAAGTACATAATTTCGTAGTGATTTTACTCTTAACATAAATCTTACATATCTTTAATGTTGTGTGTTTACAATCCAACAGAAAAAGTAAACTATTACTACACACAGGCCAACAAGGTTAAACTTGTCACCAATTTGAAAAGTTCAATCATACTCTCGGTAAAGGTTCCTCCCCCTACTAGAAACAATGAT		0.575	2	15735557	15735570		4	0.0511489
Fvb1	15764705^15764720	Insertion	Close breakpoints	0				0.434783	2	15764705	15764719		17	0.349063
Fvb1	15786807^15786824	Insertion	Close breakpoints	0				0.74026	2	15786807	15786823		62	0.347222
Fvb1	15834006^15834024	Insertion	Close breakpoints	0				0.0821918	2	15834006	15834023		5	0.295798
Fvb1	15842171^15842173	Insertion	Close breakpoints	0				0.829268	2	15842171	15842172		7	0.0893843
Fvb1	15842442..15842639	Replacement	Paired breakpoint	198	GGGGATCAAATTGTATTTTTTATATAATGGTTTATCTTTTATTGAACAATGGACATTTTGGGAAAACTAGGGAGGTGTTGATAGCATTTTAGTTTTATGTAAAAGTAAAACTGAAAGATAGCATTAGAGGTCCATTAAGTAGAGAGATCCAAGTAGCATTTTTGGAGGTTTGAATAGAAGCTCCCTAAACTGAAAGAT	TTTGGGGCTCAAATTGTATTTTTTATATAATGGTTTATCTTTTATTGAACAATGGACATTTTGGGAAAACTAGGGAGGTGTTGATAGCATTTTAGTTTTATGTAAAAGTAAAACTGAAAGATAGCATTAGAGGTCCATTAAGTAGAGAGATCCAAGTAGCATTTTTGGAGGTTTGAATAGAAGCTCCC		0.939394	2	15842428	15842441		5	0.019427
Fvb1	15845900^15845921	Insertion	Close breakpoints	0				1	2	15845920	15845900		11	0.00400905
Fvb1	15877994..15878012	Replacement	Paired breakpoint	27	TTTTGTTAATCTTTTTACC	ATTTGTTAATAAACTTTCAAAATGACA		0.649351	2	15878012	15877993		9	0.264116
Fvb1	15933704^15933718	Insertion	Close breakpoints	0				0.233333	2	15933704	15933717		14	0.0651961
Fvb1	15959976^15959992	Insertion	Close breakpoints	0				0.594595	2	15959976	15959991		8	0.0414314
Fvb1	15967970..15968167	Replacement	Paired breakpoint	198	AACAACGTGAGATAACAAGTCGTTTCGGTTACATAGAAGAATCGGTAACATATTCACGTAGTTAGTATTCAAAATAAGGTTCCCTGGGGTATCTTGCAAAGTCGAACTAGTTCCTTGTCGTAAACGCATAAACTCGAACATCATTCAAACCTGCTGTCCATAAATTAGAGGATGTTGGGATTCAAATGCTTAACATGG	TTTAACAACGTGAGATAACAAGTCGTTTCGGTTACATAGAAGAATCGGTAACATATTCACGTAGTTAGTATTCAAAATAAGGTTCCCTGGGGTATCTTGCAAAGTCGAACTAGTTCCTTGTCGTAAACGCATAAACTCGAACATCATTCAAACCTGCTGTCCATAAATTAGAGGATGTTGGGATTC		0.72973	2	15967954	15967969		6	0.210727
Fvb1	15985233..15985238	Replacement	Paired breakpoint	14	ACAAAG	CAGAAAAAAAAAAA		0.9375	2	15985238	15985232		7	8.41751e-06
Fvb1	15991352..15991359	Replacement	Paired breakpoint	8	CCATATTA	GCATATTG		0.168831	2	15991359	15991351		4	0.734694
Fvb1	15992170..15992175	Replacement	Paired breakpoint	6	TATGAT	A		0.638889	2	15992175	15992169		11	0.48951
Fvb1	16001946^16001960	Insertion	Close breakpoints	0				0.794872	2	16001946	16001959		8	0.000116219
Fvb1	16009214..16009217	Replacement	Paired breakpoint	8	CAAA	TCAAATTT		0.882353	2	16009217	16009228		4	0.0862966
Fvb1	16049489^16049498	Insertion	Close breakpoints	0				0.351351	2	16049489	16049497		6	0.00129357
Fvb1	16095415^16095429	Insertion	Close breakpoints	0				0.795918	2	16095415	16095428		10	0.27551
Fvb1	16101745^16101757	Insertion	Close breakpoints	0				0.933333	2	16101745	16101756		5	2.31481e-05
Fvb1	16110676^16110692	Insertion	Close breakpoints	0				0.265306	2	16110676	16110691		12	0.145835
Fvb1	16113563^16113580	Insertion	Close breakpoints	0				0.268293	2	16113563	16113579		10	0.115395
Fvb1	16119532^16119546	Insertion	Close breakpoints	0				0.298246	2	16119532	16119545		4	0.0245951
Fvb1	16121815^16121829	Insertion	Close breakpoints	0				0.941176	2	16121815	16121828		4	0.196856
Fvb1	16124382..16124580	Replacement	Paired breakpoint	224	AGTCACTTATAACAGGTCCCTATTGGGGCAATATGACCACCTATTGGGGTTAGTAGAGCCTTCTATTAGGGTCAGTAGGGCCTCCTATTGGGGCAGTATCATTCAAAATGGAATCCAAGTTCTTGTACACCCAACACTTTTTTCTTAAAAATAAAAAAAATAAAAAAAAATTGACACGAAAATAAGCATAGCATAAGAG	GTCGTTATAACTGGTGCCAACTGTGGTCAGTAGGACCCTTTAGTCACTTATAACAGGTCCCTATTGGGGCAATATGACCACCTATTGGGGTTAGTAGAGCCTTCTATTAGGGTCAGTAGGGCCTCCTATTGGGGCAGTATCATTCAAAATGGAATCCAAGTTCTTGTACACCCAACACTTTTTTCTTAAAAATAAAAAAAATAAAAAAAAATTGACACGAAAAT		0.4	2	16124365	16124381		5	0.311743
Fvb1	16134505^16134507	Insertion	Close breakpoints	0				0.460526	2	16134506	16134505		14	0.0224675
Fvb1	16134693..16134711	Replacement	Paired breakpoint	19	ATCTCAGGTGATGTATTAT	GTCTCAGGTAATGTATGA		0.378378	2	16134711	16134692		5	0.325846
Fvb1	16134771^16134777	Insertion	Close breakpoints	0				0.565789	2	16134771	16134776		19	0.362876
Fvb1	16134862..16135061	Replacement	Paired breakpoint	232	GACATTTCTAGAATAAATTTTATATAAAACATGTACAGACTCTCAGGTAAGTCAGTAATAATATAGGGTACATGATACACCATTTCAGGCACCGACATTTATATTCAACTGAAATTTCATTAGTTCCGATAAACTCAAAACCCTGGATTGGTTCTGATTGAATTCACATGGATGTTAATAATGTAACACACTTTTAGAGT	TTTTTTTAAAGGGTTTGGAACCATGACTGTTCTACTCTTTACCATTTGACATTTCTAGAATAAATTTTATATAAAACATGTACAGACTCTCAGGTAAGTCAGTAATAATATAGGGTACATGATACACCATTTCAGGCACCGACATTTATATTCAACTGAAATTTCATTAGTTCCGATAAACTCAAAACCCTGGATTGGTTCTGATTGAATTCACATGGATGTTAATAATGTA		0.359551	2	16134846	16134861		15	0.223491
Fvb1	16138735..16138765	Replacement	Paired breakpoint	31	NNNNNNNNNNNNNNNNNNNNGGGAAAACAAT	TTGGGAAAACAAG		1	2	16138754	16138734		11	0.000861529
Fvb1	16143310^16143342	Insertion	Close breakpoints	0				0.196721	2	16143341	16143310		7	0.403708
Fvb1	16158932^16158948	Insertion	Close breakpoints	0				0.25	2	16158932	16158947		11	0.395161
Fvb1	16171552^16171570	Insertion	Close breakpoints	0				0.282051	2	16171552	16171569		15	0.266469
Fvb1	16213817^16213834	Insertion	Close breakpoints	0				0.544118	2	16213817	16213833		19	0.00618993
Fvb1	16213913^16213930	Insertion	Close breakpoints	0				0.96488	2	16213913	16213929		547	0.453292
Fvb1	16281462..16281661	Replacement	Paired breakpoint	200	CATGGCACACCCTACACGGCTACGCATGTGTTAGGCTGCTAAAGAATAGTAAGTATAATATTAGACAATGGATCTCGTCTGTCGTATTTTCGAAATCACTAGGAAAGATCCTACAAAACCCTAGTCTTGGTTGGGCTGGACCTTTGGTGGCCTAGTCTCACTAGGAAAGATCCTTACAAAACCCTAGTCTTGTTCTATCT	ATAATACATGACACATCCTACACGGCTACGCATGTGTTAGGCTGCTAAAGAATAGTAAGTATAATATTAGACAATGGATCTCGTCTGTCGTATTTTCGAAATCACTAGGAAAGATCCTACAAAACCCTAGTCTTGGTTGGGCTGGACCTTTGGTGGCCTAGTCTCACTAGGAAAGATCCTTACAAAACCCTAG		0.546875	2	16281448	16281461		8	0.00121036
Fvb1	16330307^16330320	Insertion	Close breakpoints	0				0.652174	2	16330307	16330319		7	0.015365
Fvb1	16341617..16341621	Replacement	Paired breakpoint	9	AATAT	TATATATAC		0.365854	2	16341621	16341616		5	0.00145177
Fvb1	16342533..16342539	Replacement	Paired breakpoint	7	TGAAATT	CGCAATC		0.147045	2	16342535	16342532		81	0.5625
Fvb1	16342873..16342887	Replacement	Paired breakpoint	20	AAAAAATGAAGGTCA	TAAAAAAAAAATGAAGGTCT		0.858259	2	16342869	16342872		256	0.0458672
Fvb1	complement(16343637..16343791)	Complex	Cross mapped breakpoints (invalid orientation)	155				0.973739	2	16343636,16343791		0.7,0.89	370	0.146264
Fvb1	16343781..16343791	Replacement	Paired breakpoint	21	CGTGCGAACTA	AGTGCACACTAAAAATGATAT		0.966194	2	16343791	16343780		334	0.359823
Fvb1	16354647..16354846	Replacement	Paired breakpoint	200	CCAAACCAAAATACCATAGCTCAATTAATTGAGGCCTAAAGACCATTTCGGTGTATCTTTCCATAAAAAAAAGAGAGACAAACTATTCGATTGGATTATGTAGGGATCTTCGCCCCATCCGCCAAACTCGACTCAGGCTTAAACCAAATTGAAGAGAGGAAAAGAATAATGGAAGCTAAAAGCTCAGCCCACTAGTCTGT	AAACAAAACCAAAATACCATAGCTCAATTAATTGAGGCCTAAAGACCATTTCGGTGTATCTTTCCATAAAAAAAAGAGAGACAAACTATTCGATTGGATTATGTAGGGATCTTCGCCCCATCCGCCAAACTCGACTCAGGCTTAAACCAAATTGAAGAGAGGAAAAGAATAATGGAAGCTAAAAGCTCAGC		0.714286	2	16354634	16354646		4	0.000555556
Fvb1	16356621..16356622	Replacement	Paired breakpoint	2	AC	GT		0.311111	2	16356622	16356620		6	0.5625
Fvb1	16356667..16356670	Replacement	Paired breakpoint	18	TAAG	ATAATCACATAATCTAAT		0.410853	2	16356670	16356666		22	0.0209627
Fvb1	16356705..16356718	Replacement	Paired breakpoint	23	TACACAATTTAAGT	CACACAATTCTATCCTAAATAGG		0.421488	2	16356718	16356704		21	0.361456
Fvb1	16356839	Replacement	Paired breakpoint	5	A	GACGT	A	0.5	2	16356839	16356838		14	0.541126
Fvb1	16356904..16367448	Deletion	Cross mapped breakpoints	10545	CCTTTATTGGTATTATGTGTTGGCATTCCTATACCAGTAAACAACAAAGTGCAATGCGGTATCATCATGACTTGTGTCATTGATGTAACTTGTCATATGCATACATGATGATCTTATTTGATAAATATTTGTCTAAGTGATTTGCTGTTTTGAATATCTCATTGACAGGAATTTTCTCATATGTGATTGAGTCCTAACTTNNNNNTGTAATAGTATAGGGTTTACAAAGAAGTTGTAAGACTCTATACAAATTCATCTAGTTGAGTTCGTTTTCTGAGCTTGTGCTTCGTTGTTATTTTTCTTCTATTTTGAGGTTTTTACACAGCGTCAAAAATCTGGTGTTCTTGTTAACTTTCTGTCAATTCGTCGAGGATTGAAACAGTGCATCACGTTTCAGTA…			0.28	2	16367448	16356903	1.0,1.0	19	0.12811
Fvb1	16421974..16421984	Replacement	Paired breakpoint	39	CTTGTATATAC	TTTGTGTGTGTGTGTGTGTGTCTATACACACATATATAT		0.46875	2	16421984	16421973		15	0.000703472
Fvb1	16422120^16422137	Insertion	Close breakpoints	0				0.333333	2	16422120	16422136		6	0.285088
Fvb1	16424076^16424089	Insertion	Close breakpoints	0				0.805556	2	16424076	16424088		10	0.000808352
Fvb1	16433537^16433569	Insertion	Close breakpoints	0				0.470588	2	16433568	16433537		20	0.300752
Fvb1	16579052..16579251	Replacement	Paired breakpoint	200	CGGATGCAAGTTAGGGGAAGTGTACCTAATTAGTGATTGTCAACTTCACTATTAATCCTTGTACTATCTAACTAAAGATTATTAATCTACATATCATTAGGAGAATATTCTCTAATAATGTGTGTGTGATAACTAATCCACACCAAGTCACCAACCATTCAAAGACACCCCTCAAGTTTTGGCAATCTATGCATTTCATC	TTTCGGGTGCAAGTTAGGGGAAGTGTACCTAATTAGTGATTGTCAACTTCACTATTAATCCTTGTACTATCTAACTAAAGATTATTAATCTACATATCATTAGGAGAATATTCTCTAATAATGTGTGTGTGATAACTAATCCACACCAAGTCACCAACCATTCAAAGACACCCCTCAAGTTTTGGCA		0.636364	2	16579035	16579051		9	0.233766
Fvb1	16613812..16614011	Replacement	Paired breakpoint	200	GAAATAATTGTTGATTGCATTCGAACAACCACCATAAAACATGGCTAAGTATCTCTGAAATTACAAGGAATATTCGGCAAGAGAATACTGGAAAAAACCTAGAAGCTAAAGCAAACTACTACTAGATGAAATGAACTCACATTTAAGCGAGCATACATAAAAAATGCAAGCACTTCATCCCTTACGACAAAACATTTTAA	TTTAAATAATTGTTGATTGCATTCGAACAACCACCATAAAACATGGCTAAGTATCTCTGAAATTACAAGGAATATTCGGCAAGAGAATACTGGAAAAAACCTAGAAGCTAAAGCAAACTACTACTAGATGAAATGAACTCACATTTAAGCGAGCATACATAAAAAATGCAAGCACTTCATCCCTTACGAC		0.673077	2	16613799	16613811		7	0.1
Fvb1	16622933^16622953	Insertion	Close breakpoints	0				0.538922	2	16622933	16622952		69	0.588477
Fvb1	16630991..16630992	Replacement	Paired breakpoint	5	TT	ATTAA		0.918367	2	16630992	16630997		9	0.00600962
Fvb1	16636432..16636445	Replacement	Paired breakpoint	21	GGTAGGTTTTTGCC	AGGGTTAGGTTTTTTTGCCCA		0.886364	2	16636445	16636427		13	0.0981373
Fvb1	16641954^16641959	Insertion	Close breakpoints	0				0.837209	2	16641958	16641954		18	0.166322
Fvb1	16643806^16643822	Insertion	Close breakpoints	0				0.0888889	2	16643806	16643821		4	0.389583
Fvb1	16652682^16652697	Insertion	Close breakpoints	0				0.72973	2	16652682	16652696		7	0.0827206
Fvb1	16657783..16657981	Replacement	Paired breakpoint	199	CTTTAGTCGGATTTGGAACTCAACATACTTTGAGAGGCTTTGTCCTATTAAGAATAAGGTAGATCATACGACGAGGGAGGACATGTACCCTTCCCCTTGTGAATTAGTACAATAATCCTCATCGAATGCGTCCCAAATAATAACCGGAGCCTTGTTTAACCAATACTCATCACTTAATTTATCTCAAACGATTAATACT	TTTTCTTTAGTCGGATTTGGAACTCAACATACTTTGAGAGGCTTTGTCCTATTAAGAATAAGGTAGATCATACGACGAGGGAGGACATGTACCCTTCCCCTTGTGAATTAGTACAATAATCCTCATCGAATGCGTCCCAAATAATAACCGGAGCCTTGTTTAACCAATACTCATCACTTAATTTATCTCA		0.692308	2	16657769	16657782		8	0.218182
Fvb1	16668986^16669005	Insertion	Close breakpoints	0				0.731707	2	16668986	16669004		7	0.0192577
Fvb1	join(16693992..16693997,16694029^16694030)	Complex	Can't resolve sequence	6				0.738871	2	16693997	16694029		9	0.378543
Fvb1	16729222^16729260	Insertion	Close breakpoints	0				1	2	16729222	16729259		53	0.0130495
Fvb1	16729399..16729598	Replacement	Paired breakpoint	200	CTTTTGAGGAGAACCTAGCTAATAGTCTAAATTAGTGAGAATCTGACAACAGAGATTGAAATGTAGGGTTTTTAAATAGGCGTACATTGTCGGATTAACGGTTGCTTCCTCTCTCGATCTGCTTCTCAGGCATATCTCCAGACGCTGCGATAGGAGGAGAATATAAGTGGTGTGGAAGATTGAAGAAGGTTGCTGGTGGA	TTTTTTTTTGGGGGGAACCTAGCTAATAGTCTAAATTAGTGAGAATCTGACAACAGAGATTGAAATGTAGGGTTTTTAAATAGGCGTACATTGTCGGATTAACGGTTGCTTCCTCTCTCGATCTGCTTCTCAGGCATATCTCCAGACGCTGCGATAGGAGGAGAATATAAGTGGTGTGGAAGATTGAAGAAG		0.666667	2	16729386	16729398		7	0.143547
Fvb1	16766490^16766493	Insertion	Close breakpoints	0				0.370787	2	16766492	16766490		16	0.0962339
Fvb1	16772155^16772173	Insertion	Close breakpoints	0				0.806452	2	16772155	16772172		6	7.33448e-06
Fvb1	16804254..16804256	Replacement	Paired breakpoint	4	AAC	CAAA		1	2	16804256	16804253		9	0.00824916
Fvb1	16822154^16822172	Insertion	Close breakpoints	0				0.385965	2	16822154	16822171		18	0.202708
Fvb1	16846698..16846701	Replacement	Paired breakpoint	4	AAGA	G	GAAAAAAA	1	2	16846701	16846697		7	0.032634
Fvb1	16846727^16846748	Insertion	Close breakpoints	0				1	2	16846747	16846727		17	0.00460905
Fvb1	16869239..16869242	Replacement	Paired breakpoint	5	TTGG	GGTTT		0.972973	2	16869242	16869238		7	0.321429
Fvb1	16876858^16876877	Insertion	Close breakpoints	0				0.725	2	16876858	16876876		63	0.25038
Fvb1	16890380..16890394	Replacement	Paired breakpoint	15	GATATGTGATTAGGC	CATTTGTGGTTAGGT		0.131579	2	16890394	16890379		5	0.255682
Fvb1	16890734^16890750	Insertion	Close breakpoints	0				0.730769	2	16890734	16890749		17	0.0461538
Fvb1	16891569^16891599	Insertion	Close breakpoints	0				1	2	16891569	16891598		13	0.312426
Fvb1	16901556..16901755	Replacement	Paired breakpoint	223	TGTACAGCAGGGGTGTTTCGCATGTGCATAGGGATTAACTTCCGAGCCTGTTTAGCATTTGGGGTACCCTAAAATCATCCAACAGAAAAAAAAAAAAAAATACAAAAAAATTAACCCAGAAATGGAAAAGTCGGGTCCTGCAAGACACAATAATATGGTTCAAGTTGTAACAGAGAATGCAACTCCGCTTCTGAGTCTCA	AATGAAAAGCGGGGCGTTCTTTAAAAAAAAAAAAAATGTACAGCAGGGGTGTTTCGCATGTGCATAGGGATTAACTTCCGAGCCTGTTTAGCATTTGGGGTACCCTAAAATCATCCAACAGAAAAAAAAAAAAAAATACAAAAAAATTAACCCAGAAATGGAAAAGTCGGGTCCTGCAAGACACAATAATATGGTTCAAGTTGTAACAGAGAATGCAACTCCG		0.882353	2	16901542	16901555		6	0.201818
Fvb1	16902544..16902561	Replacement	Paired breakpoint	18	AACTATCTGGGTAAGAAC	GACTATCTAGGTAAGAAT		0.164286	2	16902561	16902543		10	0.323127
Fvb1	16909948^16909964	Insertion	Close breakpoints	0				0.333333	2	16909948	16909963		22	0.35
Fvb1	16925267..>16925366	Insertion	Tandem duplication	5303338		TACTGGGTTTACTATGGTTCAATGAAGTTGTTTATTAGGATAAGAATGAGTATCTGTTGTGTATAATTGACATGATTATGAAAGGGACATAGTGTATTGAAGTTTACTGACCCCCAGTAGAAGTTTACTGGGGGGCAGTAAACTTCCACTGGGTTTACTAGGGTTCAATGAAGTTGTTTATTAGGGTAATAATAGGTATCNNNNNAGTTTCATTCTAGGGATTAAAGGCCATGAATATGAAAATATTAAAATTATAGGGTTTCTCTGGTCTGGTCATAACTGTTACAGATTGAGATTAATTTTGTTGAAGATTTTCTTTCAAAGATTTACTGTGTATAATTGGCATGACAATGAAAGGGAGATACTGTATTGTTGTTTACTCTTGTCAAGTGGAAGTTT…		0.306667	2	16925266	22228604	0.88,1.0	13	0.350911	25
Fvb1	16936926..16936927	Replacement	Paired breakpoint	2	TA	CG		0.368886	2	16936927	16936925		135	0.785714
Fvb1	16959700^16959734	Insertion	Close breakpoints	0				0.813559	2	16959700	16959733		10	0.0138718
Fvb1	16965335^16965375	Insertion	Close breakpoints	0				0.298246	2	16965374	16965335		9	0.288562
Fvb1	16967888..16967918	Replacement	Paired breakpoint	31	CCCCACTTNNNNNNNNNNNNNNNNNNNNAAC	AAAACCCCCATTTCAA		1	2	16967918	16967887		12	0.0211678
Fvb1	17052573^17052578	Insertion	Close breakpoints	0				0.972222	2	17052577	17052573		5	0.0801282
Fvb1	17068535..17068734	Replacement	Paired breakpoint	200	CCTTGATCTATATACCACCATTATCTATGTCATCTTGGTTCGTATTGGAGACAAGGATGCCTTCTCCTTATTACTATCACACACTGTCTGGATTGCTTGAACATATGTTGAAAAACACCTACAAAAATGTGTTCGTCGGGATAGCTTTATATGTATAGAGTTGTCTCACAATGAAATAACTCGTAGGTTGTCATTGAGAT	AAAAAAACCTTGATCTATATACCACCATTATCTATGTCATCTTGGTTCGTATTGGAGACAAGGATGCCTTCTCCTTATTACTATCACACACTGTCTGGATTGCTTGAACATATGTTGAAAAACACCTACAAAAATGTGTTCGTCGGGATAGCTTTATATGTATAGAGTTGTCTCACAATGAAATAACTCGTA		0.68	2	17068519	17068534		4	0.00122605
Fvb1	17072631	Replacement	Paired breakpoint	3	A	TTT	A	0.647059	2	17072619	17072630		6	0.0228571
Fvb1	17157960..>17158059	Complex	Cross mapped breakpoints (invalid orientation)	4669491				0.975904	2		17157959,21827450	0.57,0.65	24	0.0229339	37
Fvb1	17238560^17238598	Insertion	Close breakpoints	0				1	2	17238560	17238597		16	0.0420237
Fvb1	17243698..17243897	Replacement	Paired breakpoint	200	GGGTTCTCCGGCGGGTAGGGTGGTGGAGATCGTTGGGCAGATAAAAAGGGGGAAGCTTTGGAAGGAAGAGAAGAGTGAGGTCAAAGCTACTGTCTTTTCAAGCTACTTGGGGCCTCACCTAAGAAAGTTCGCACCAAATTTGGATAGACTTTGGGTAACGATTTTATATACTAGTTAAGTCGTGAAGGTCAACAAGGACT	TTTGGTTTTCCCCGGGGGGTAGGGTGGTGGAGATCGTTGGGCAGATAAAAAGGGGGAAGCTTTGGAAGGAAGAGAAGAGTGAGGTCAAAGCTACTGTCTTTTCAAGCTACTTGGGGCCTCACCTAAGAAAGTTCGCACCAAATTTGGATAGACTTTGGGTAACGATTTTATATACTAGTTAAGTCGTGA		0.555556	2	17243682	17243697		7	0.113493
Fvb1	17282346..17282357	Replacement	Paired breakpoint	13	TGGGAATACCCT	CGGGAGTACCCTA		0.994398	2	17282357	17282345		214	0.556908
Fvb1	17282393..17282420	Replacement	Paired breakpoint	28	ACTTTCCGGTTAAGAAGATGTGAAAGCA	GTTAAGAAGATGTGAAAGCG		0.993971	2	17282394	17282392		1078	0.284598
Fvb1	17289784^17289799	Insertion	Close breakpoints	0				0.8	2	17289784	17289798		12	7.59314e-05
Fvb1	17305611..17305622	Replacement	Paired breakpoint	32	ACTTGCATTCTA	CCTTGCAAGTTTAATCCTTTATATATATATAT		0.318182	2	17305622	17305610		10	0.000192039
Fvb1	17323867^17323883	Insertion	Close breakpoints	0				0.313725	2	17323867	17323882		4	0.369141
Fvb1	17329554..17329751	Replacement	Paired breakpoint	198	CCCCCCTTTATTGCATAATATACTTAGGCTCCTCCATTACTGGAAAAAGCTCAGGCTGTGTATTGTCTGTTACATGAACCACATATTGTTAGGGTTAAAACTAGTTCTTAAGTATGAGTTAAGATGATGGCATGAAGCCCCTTTTGGGACTGGTGCATTGATTAACACATCGGTGGTCCTAACAGGAAATCTGGGTTC	TTTCCCCCCTTTATTGCATAATATACTTAGGCTCCTCCATTACTGGAAAAAGCTCAGGCTGTGTATTGTCTGTTACATGAACCACATATTGTTAGGGTTAAAACTAGTTCTTAAGTATGAGTTAAGATGATGGCATGAAGCCCCTTTTGGGACTGGTGCATTGATTAACACATCGGTGGTCCTAA		0.676471	2	17329537	17329553		10	0.00787815
Fvb1	17337860^17337881	Insertion	Close breakpoints	0				1	2	17337880	17337860		24	0.000318979
Fvb1	17369531..17369560	Replacement	Paired breakpoint	30	TAGTAAGAAAATTTAGTATTTAAAGGGTAA	AGAAGAAATTTGATTTAAAAGGG		1	2	17369560	17369529		13	0.0822917
Fvb1	17380739..17380753	Replacement	Paired breakpoint	18	ACATACTATCAATTA	GCATACATACATACGAAT		0.676259	2	17380753	17380738		48	0.0297917
Fvb1	17382007..17382023	Replacement	Paired breakpoint	19	GGGTTGATTTTTTGTTG	TGGGGTTGTTTTTTTTTTT		0.392523	2	17381995	17382006		4	0.162099
Fvb1	17385995..17386193	Replacement	Paired breakpoint	199	CAATATGGAGTGGCACATGGTTAGTTGGAACCATAATGCATCTTTTCGAATGGATTCAAAGTTCAACTTCTCTTTCTCTCATTGTTTCATTAATCCTGCTTGCTAGCTAGTTTCAATATTATTTGTTCTCATGTAGATTGATCTGATTCTGAAAGGCTTACTTGAGTACTACGTACTGAAGAGTGCAGATCATGGAACT	TTTTTTTCAATATGGAGGGGCACATGGTTAGTTGGAACCATAATGCATCTTTTCGAATGGATTCAAAGTTCAACTTCTCTTTCTCTCATTGTTTCATTAATCCTGCTTGCTAGCTAGTTTCAATATTATTTGTTCTCATGTAGATTGATCTGATTCTGAAAGGCTTACTTGAGTACTACGTACTGAAGAGTGCA		0.829268	2	17385982	17385994		14	0.056296
Fvb1	17448359^17448377	Insertion	Close breakpoints	0				0.171429	2	17448359	17448376		8	0.272357
Fvb1	17473308^17473326	Insertion	Close breakpoints	0				0.351351	2	17473308	17473325		9	0.209602
Fvb1	17489450..17489649	Replacement	Paired breakpoint	200	CATTCATATCATTTTCATTCTGATATAGATACAGGGTACATATGCATATATCTTGTATATGTCGATATCCGCATGTAATAAAATTAGGACAAATTGTAATTGATTCGGTGAATTAACTATATAAGAGTATAAATTTTAAGACTCGTCTAGATAATCTAGAATATGTACCCTAGTTTAGAAAGTACATAATATGTACAGTT	AAAACATTCATATCATTTTCATTCTGATATAGATACAGGGTACATATGCATATATCTTGTATATGTCGATATCCGCATGTAATAAAATTAGGACAAATTGTAATTGATTCGGTGAATTAACTATATAAGAGTATAAATTTTAAGACTCGTCTAGATAATCTAGAATATGTACCCTAGTTTAGAAAGTACATA		0.75	2	17489437	17489449		11	0.051416
Fvb1	17517622^17517647	Insertion	Close breakpoints	0				0.710145	2	17517622	17517646		15	0.105095
Fvb1	17548408..17548413	Replacement	Paired breakpoint	6	CACTTA	GACTCC		0.397196	2	17548413	17548407		17	0.75
Fvb1	17549322..17549334	Replacement	Paired breakpoint	13	TGAAGATCATATC	CGAAGATCACATA		0.5	2	17549334	17549321		18	0.519231
Fvb1	17564688..17564691	Replacement	Paired breakpoint	4	TCAA	CCTC		0.569863	2	17564691	17564687		88	0.21875
Fvb1	17572601..17572611	Replacement	Paired breakpoint	19	CTATCTAAAAA	ACTATCAAAAAACTAAAAC		0.8	2	17572611	17572596		9	0.0070571
Fvb1	17584188^17584231	Insertion	Close breakpoints	0				0.864198	2	17584188	17584230		21	0.00893445
Fvb1	17584680..17584879	Replacement	Paired breakpoint	200	CAAGTGTACCTTTCTGACGGCGCGTCTCACGGCGTCATTGTGGACTAAGACAAAAAGGACCAAGTGTCTGATTGTGAGAGGTCTAGTCAAAGAAGAGGTTATGGGGGGATGATGGCGCAAACCAAATTGTCTAGGGACCTTGGCGTTGTGGCATGCAAGTGGAATTGGAGGGCAGACATCGTGGGGGTAGTTTAGAGTTA	AAAAAAAAGGTACCTTTCTGACGGCGCGTCTCACGGCGTCATTGTGGACTAAGACAAAAAGGACCAAGTGTCTGATTGTGAGAGGTCTAGTCAAAGAAGAGGTTATGGGGGGATGATGGCGCAAACCAAATTGTCTAGGGACCTTGGCGTTGTGGCATGCAAGTGGAATTGGAGGGCAGACATCGTGGGG		0.727273	2	17584665	17584679		6	0.0574449
Fvb1	17594323..17594520	Replacement	Paired breakpoint	198	GACATCGTATTATCGTGTTATCGTATTACATTGTTATCATTTCATCCTATAATTTAAAGAAAATTCTACAATATGTTAATGTTTATGAATAATGTGATGTATCAACTTTGTAAATTGAGTTCTCAATTAAGGAACATTAGTCCTCGAAGTTGTAATATGAATCCTTAAAGTGGTAAAATATGTGCTGAAAACGGTAAT	AAAGACATCGTATTATCGTGTTATCGTATTACATTGTTATCATTTCATCCTATAATTTAAAGAAAATTCTACAATATGTTAATGTTTATGAATAATGTGATGTATCAACTTTGTAAATTGAGTTCTCAATTAAGGAACATTAGTCCTCGAAGTTGTAATATGAATCCTTAAAGTGGTAAAATATG		0.648649	2	17594306	17594322		9	0.423077
Fvb1	17611870^17611889	Insertion	Close breakpoints	0				0.393258	2	17611870	17611888		12	0.107188
Fvb1	17623523^17623537	Insertion	Close breakpoints	0				0.886364	2	17623523	17623536		10	0.11318
Fvb1	17624239..17624258	Replacement	Paired breakpoint	20	ACAGTTGTGCTACCAAGCTT	GCTACTAAGCTC		0.555556	2	17624241	17624238		36	0.51416
Fvb1	17624425..17624438	Replacement	Paired breakpoint	14	AAAGCAAGCGAACT	GCAAACGAACC		0.68595	2	17624418	17624424		12	0.186667
Fvb1	17625638..17625661	Replacement	Paired breakpoint	24	GAGGCCGGGGACACAAAATAAAAG	AGGGGACACAAAAAAAAAA		0.432432	2	17625643	17625637		6	0.000131836
Fvb1	17636524..17636723	Replacement	Paired breakpoint	200	CAATTCATGAACAGAATAAGAAAATATAAATATCAAGATCAACTGGTTAGTATTTTTACTCAAGCTACCTAAATTTTCTTCCAAGTAGACATAAGAGGGCAAATAATTAAATGAGTTCTGTTGAAATATTTTGATAATATGAGGTTTGTATTTTTTGCAAGAATTTGTAATCTATTAAAGCTGACCAACTATTATGTAGG	AAACAATTCATGAACAGAATAAGAAAATATAAATATCAAGATCAACTGGTTAGTATTTTTACTCAAGCTACCTAAATTTTCTTCCAAGTAGACATAAGAGGGCAAATAATTAAATGAGTTCTGTTGAAATATTTTGATAATATGAGGTTTGTATTTTTTGCAAGAATTTGTAATCTATTAAAGCTGACCAA		0.675676	2	17636511	17636523		8	0.0595975
Fvb1	17637514^17637531	Insertion	Close breakpoints	0				0.428571	2	17637514	17637530		4	0.000451128
Fvb1	17659425^17659455	Insertion	Close breakpoints	0				0.548387	2	17659425	17659454		19	0.0192215
Fvb1	17665647..17665846	Replacement	Paired breakpoint	200	TTGTATTAATAAGAAATCATTTCATGTGGATTCAATGCACTTCATTCAAATAAACAATACTAACAAGTTGGATACAAAAATTTCATACATAAAACTATCCATAAGTTGAAATACTAACACTACTTGGAAATTGACCCAGAAGTTCATCTAAAAAACACTACTTGGAAATTGAAATGTTCATATACTAGCAGCGATGCTAT	AAATTTAATTAATAAGAAATCATTTCATGTGGATTCAATGCACTTCATTCAAATAAACAATACTAACAAGTTGGATACAAAAATTTCATACATAAAACTATCCATAAGTTGAAATACTAACACTACTTGGAAATTGACCCAGAAGTTCATCTAAAAAACACTACTTGGAAATTGAAATGTTCATATACTA		0.666667	2	17665633	17665646		6	0.020979
Fvb1	17667432^17667449	Insertion	Close breakpoints	0				0.38	2	17667432	17667448		37	0.231114
Fvb1	17667593..17667605	Replacement	Paired breakpoint	16	AAAATTCAGTAGA	CAAATTAAGTATAACC		0.474359	2	17667605	17667592		25	0.303819
Fvb1	17691913^17691947	Insertion	Close breakpoints	0				1	2	17691913	17691946		8	0.0520833
Fvb1	17755866..17755905	Replacement	Paired breakpoint	40	AAAATAATGAAAAAGAAAATTGAAAAAAAAACCCAAAAAC	GAAACAATGAAAAAAAAAATCCACAAAT		0.637681	2	17755905	17755865		13	0.0125801
Fvb1	17783402	Replacement	Paired breakpoint	1	A	G	A	0.904654	2	17783402	17783400		361	0.356503
Fvb1	<17804541..17804640	Inversion	Cross mapped breakpoints	10482051	AAAACAAAAATTTGGTGTTTTATAAGATTAGTTTTCCTATCCTATATAATCATGTCGAAAAAATTGATGAAGATGGGAGGAAGTTGTTGTTTGACGATGGTACTCCATGTTTGCCCGTGAGCAAGAATCAAAGGGAATTTGATGTTACACCCAAAATCAGAGACATTTTAAATTACACCCACATGTTATACTTTTTTGAANNNNNATTTCTAACCATATTGTCTGTCTTTGTTGAAAAATGACCTTTTAATGGTAAAAGGTCATTTGTTCTTACTCACGGACAAACCCAAATCCTGAGTGTTGTTTGCTGTTCAAAAATGGAGGTCAAACAATAACTTCCTCCCATCTTCATTATTTTTCCCACAGGACTATAGAGTGTATATATGAAAACTAATCTTC…	ATACCGGAAGATTAGTTTTCATATATACACTCTATAGTCCTGTGGGAAAAATAATGAAGATGGGAGGAAGTTATTGTTTGACCTCCATTTTTGAACAGCAAACAACACTCAGGATTTGGGTTTGTCCGTGAGTAAGAACAAATGACCTTTTACCATTAAAAGGTCATTTTTCAACAAAGACAGACAATATGGTTAGAAATNNNNNTTCAAAAAAGTATAACATGTGGGTGTAATTTAAAATGTCTCTGATTTTGGGTGTAACATCAAATTCCCTTTGATTCTTGCTCACGGGCAAACATGGAGTACCATCGTCAAACAACAACTTCCTCCCATCTTCATCAATTTTTTCGACATGATTATATAGGATAGGAAAACTAATCTTATAAAACACCAAATTTT…		0.302632	2	7322589,17804640		0.65,0.81	13	0.173448	33
Fvb1	17829613..17829810	Replacement	Paired breakpoint	198	GATGTATTAGAGGGTTGGTGGGCTAACTCGTTTACTATTGGACTGAAAAAGAATTTGGAGAGATGGGGCTGGTTTGATTTCCACGCATGGGGTAGAGAATGAAGAACAAGGTGATTTTGATGTCTAATTATTGTTAGGTGAGAAAGATTTATCATTATTATATGTCTCTCTCAAATTTCTATTTTCCTGTTTTTGTTT	AAGATGTATTAGAGGGTTGGTGGGCTAACTCGTTTACTATTGGACTGAAAAAGAATTTGGAGAGATGGGGCTGGTTTGATTTCCACGCATGGGGTAGAGAATGAAGAACAAGGTGATTTTGATGTCTAATTATTGTTAGGTGAGAAAGATTTATCATTATTATATGTCTCTCTCAAATTTCTATTTTC		0.744681	2	17829600	17829612		8	0.148689
Fvb1	17858222^17858257	Insertion	Close breakpoints	0				0.723404	2	17858256	17858222		10	0.454514
Fvb1	17860203^17860219	Insertion	Close breakpoints	0				0.325581	2	17860203	17860218		7	0.48
Fvb1	17864823^17864839	Insertion	Close breakpoints	0				0.695652	2	17864823	17864838		5	0.0500497
Fvb1	17879024^17879050	Insertion	Close breakpoints	0				0.85	2	17879024	17879049		8	0.00779221
Fvb1	17881923^17881944	Insertion	Close breakpoints	0				1	2	17881943	17881923		16	0.00983392
Fvb1	17886146^17886163	Insertion	Close breakpoints	0				0.970297	2	17886146	17886162		637	0.201446
Fvb1	17892976^17893019	Insertion	Close breakpoints	0				0.693878	2	17892976	17893018		14	0.263277
Fvb1	17903311..17903364	Replacement	Paired breakpoint	54	ATATTTTCTTAAAGCTAACATCTTCTCTAGATTTGGAACACCAAGAGCCATAAT	GGAACACCAAGAGCCATAAA		0.1	2	17903344	17903310		14	0.390532
Fvb1	17903516..17903519	Replacement	Paired breakpoint	4	AAAT	GAAG		0.292857	2	17903519	17903515		10	0.28125
Fvb1	17931552^17931570	Insertion	Close breakpoints	0				0.353846	2	17931552	17931569		14	0.491431
Fvb1	17941293..17941492	Replacement	Paired breakpoint	213	AGTTACATAGATGGATAGTTACATGCATAGTTACATAGATAGATACATGAATAGTTACATTGATAGTTAGATAAGTAGCTTAATGTAGGTACACAAGTCATTTACATAATAATAATTGCAGCGTGCCGCTGCACCACAACGACAGCGTCCCGCTACACCGCAATGGCAACGTCCCGCTATGTATTAGAACAGAAATCTAT	GGTTACATGAAAAATTGATAGTTACATGCATAGTTACATGCATAGTTACATAGATGGATAGTTACATGCATAGTTACATAGATAGATACATGAATAGTTACATTGATAGTTAGATAAGTAGCTTAATGTAGGTACACAAGTCATTTACATAATAATAATTGCAGCGTGCCGCTGCACCACAACGACAGCGTCCCGCTACACCGCAATGGCAAC		0.692857	2	17941262	17941292		72	0.22853
Fvb1	17997627..17997629	Replacement	Paired breakpoint	6	CTA	TTTCTT		0.9375	2	17997615	17997626		6	0.0229592
Fvb1	18103722^18103737	Insertion	Close breakpoints	0				0.710526	2	18103722	18103736		5	0.00582148
Fvb1	18116096..18116097	Replacement	Paired breakpoint	2	CT	GA		0.275401	2	18116097	18116095		19	0.5625
Fvb1	18219413^18219432	Insertion	Close breakpoints	0				0.357143	2	18219413	18219431		16	0.298248
Fvb1	18221357..18221548	Replacement	Paired breakpoint	228	CCTTCTCTTCCTCTTCTCCGTCGACCACGACGGTTATGTTTGTGTGTTCCCAAACAACTCCACTCCGCCTCCGATGCTAAACTCGCCGGGATTCTACCGTCAAGGAATCGCATGTATGACGATCTATTGCCTAACTTATGCCGCGGAGAGTAACTGTCCGGACGTCAACCACCCCACGAGGAGGAGGAGGAG	TTTGGGGAAACCGGTTTTGTTTTTCGATTTTTTTGGTTTTTTTTTTTTTTTCCTTCTCTTCCTCTTCTCCGTCGACCACGACGGTTATGTTTGTGTGTTCCCAAACAACTCCACTCCGCCTCCGATGCTAAACTCGCCGGGATTCTACCGTCAAGGAATCGCATGTATGACGATCTATTGCCTAACTTATGCCGCGGAGAGTAACTGTCCGGACGTCAACCACCCCAC		0.769231	2	18221341	18221356		5	0.0288045
Fvb1	18224002..18224034	Replacement	Paired breakpoint	33	GTGACGGTGTCGTCGGCGGTGAAGAGTGATTTG	CTGACGGTGAAGA		0.397059	2	18224034	18224001		18	0.319043
Fvb1	18273574^18273587	Insertion	Close breakpoints	0				0.277778	2	18273586	18273574		10	0.0107621
Fvb1	18294336^18294357	Insertion	Close breakpoints	0				1	2	18294356	18294336		9	0.515625
Fvb1	18311921^18311968	Insertion	Close breakpoints	0				0.821918	2	18311967	18311921		30	0.00110426
Fvb1	18346003..18346008	Replacement	Paired breakpoint	8	CTTTTC	TTCTTTTT		0.804348	2	18345993	18346002		6	0.0027551
Fvb1	18349203..18349206	Replacement	Paired breakpoint	8	GGTC	TTTTGGTA		0.883721	2	18349194	18349202		9	0.421978
Fvb1	18390163^18390181	Insertion	Close breakpoints	0				0.396226	2	18390163	18390180		20	0.309232
Fvb1	18411711^18411712	Insertion	Close breakpoints	0				0.917683	2	18411711	18411711		248	0.213765
Fvb1	18411828^18411834	Insertion	Close breakpoints	0				0.918167	2	18411833	18411828		275	0.443973
Fvb1	18411870^18411882	Insertion	Close breakpoints	0				0.926316	2	18411881	18411870		276	0.299349
Fvb1	18412026^18412038	Insertion	Close breakpoints	0				0.939486	2	18412037	18412026		291	0.560601
Fvb1	18412183^18412203	Insertion	Close breakpoints	0				0.87395	2	18412183	18412202		104	0.223598
Fvb1	18412242^18412265	Insertion	Close breakpoints	0				0.845638	2	18412264	18412242		278	0.588926
Fvb1	18412360^18412395	Insertion	Close breakpoints	0				0.930836	2	18412360	18412394		232	0.247265
Fvb1	18412698^18412734	Insertion	Close breakpoints	0				0.899827	2	18412698	18412733		399	0.27091
Fvb1	18412912^18412945	Insertion	Close breakpoints	0				0.929978	2	18412944	18412912		359	0.406975
Fvb1	18427444..18427642	Replacement	Paired breakpoint	199	ATAGTTTTTTTAATTACAGTCCCTTCATGTAATTTTCAATTGTGTGGTTGGAAGTCTTAAATGGCTACTTCAATGAATTCTCATTACATGAGTCTCCTTTATAACTTGGGTTATAGAGTATCCAATTCTTTAACATGAATTTGGCTATTTTATGTTAACTCAACCAACATAGTCATTTGTTCCTACTTGAAAAAGGCTG	TTTTAGTTTTTTTAATTACAGTCCCTTCATGTAATTTTCAATTGTGTGGTTGGAAGTCTTAAATGGCTACTTCAATGAATTCTCATTACATGAGTCTCCTTTATAACTTGGGTTATAGAGTATCCAATTCTTTAACATGAATTTGGCTATTTTATGTTAACTCAACCAACATAGTCATTTGTTCCTAC		0.767442	2	18427430	18427443		7	0.0567174
Fvb1	18444634^18444647	Insertion	Close breakpoints	0				0.625	2	18444634	18444646		7	0.00213631
Fvb1	18460354^18460358	Insertion	Close breakpoints	0				0.315789	2	18460354	18460357		9	0.211902
Fvb1	18503817..18504224	Replacement	Paired breakpoint	408	AAATGGATAGTTACATGCATAGTTACATACATAGATACATGCATAGTTACATAGATGGATAGTTACATAGATGGATAGTCACATAGATAGTTACATAGATGGATAGTCACATGGATAGCTACATAGATGGATAGTTACATGCATAGTTGCATAGATGCATAGTCACATAGATAGTTACATAGATAGTTATATAGATAGATAGTTACATAGATAGTTATATAGATGAATAGTTACATAGATAGTTACATAAATAGATAGTTACATGGATAGTTATATAGATAGATAGTTACATGGATAATTGCATAGATAGATAGTTATATGGATAGTTACATGGATAGTTACATGTATAGTTACATGCATAGTTAAATGGATAGTTACATGTATAGTTACATGCATAAT…	GCATAGTTACATACATAGATACATGCATAGTTACATAGATGGATAGTTACATAGATGGATAGTCACATAGATAGTTACATAGATGGATAGTCACATGGATAGCTACATAGATGGATAGTTACATGCATAGTTGCATAGATGCATAGTCACATAGATAGTTACATAGATAGTTATATAGATAGATAGTTACATGCGTAGTTACATAGATAGATAGTTACATAGATAGTTATATAGATGAATAGTTACATAGATAGTTACATAAATAGATAGTTACATGGATAGTTATATAGATAGATAGTTACATGGATAATTGCATAGATAGATAGTTATATGGATAGTTACATGGATAGTTACATGTATAGTTACATGCATAGTTAAATGGATAGTTACATGTATAGT…		0.192308	2	18504006	18504024		8	0.740741
Fvb1	18585379^18585401	Insertion	Close breakpoints	0				1	2	18585379	18585400		7	0.0153783
Fvb1	18610953^18610971	Insertion	Close breakpoints	0				1	2	18610953	18610970		4	0.315947
Fvb1	<18628567..18628666	Insertion	Tandem duplication	11795001		TGCATGTAACTATCTATGTAACTAGCAATGTAACTATGTATGTAATTATACATCTATGTAACTATCTATGTAACTATGCATGTAACTACAGATTGATAGTTACCTGGGTAGTTACATACATACACTTGTGTACCTGTTAATGTAACTATCCATCCATGTAACTATGCATGTAATTATGCATGTAACTATCTATGTAACTANNNNNTACCCATGTAACTATCCATGTAACTATGTATGTAACTATAGATTGATAGTTACCTGAGTAGTTACATACATGCTACACTTGTGTAACGACATTAAGCTGTCTATGTAACTATCCATGTAACTATTCATGTAACTATCCATGTAACTATTCATGTAACTATCCATGTAACTATCTATGTAACTATGCATGTAACT…		0.413223	2	6833665	18628666	0.75,0.76	12	0.189797	18
Fvb1	18650065..18650072	Replacement	Paired breakpoint	16	CTTTTTTC	TTTTTTTTCTTTTTTT		0.764706	2	18650053	18650064		9	5.64191e-07
Fvb1	18657302..>18657401	Inversion	Cross mapped breakpoints	2922461	ATCCGTTGAAATTTGACAATTTGAACGGATAATTTGACAATTTGAAAGTACTGAAGACAATTGCATATGAATGTTTGCCAAACTGATAACAAAGTATTGGTGGAAAATGTGGTAAACAAGAACACACCTAAAATTATCACTCAACCACCTTCTCATATTTGAGAAGTATAAAAGAAGACGTGATGCTCATAGCTTGTTATNNNNNGAAGGAAGAGGAGGTGATGGCCGACCGTTTGGGACCGGTGCGGCGGTCTACGGTGGCCCGACGACAACGGACTGCTGCTTTGACATTCCGGCAGGGAGAGAGGGAGGGAATTGGGAGAGAGAGAGAAAGGAAAAAGAGGGAGAGAGAGTTGGGCCTTTCTCCTCCCAACCGGTCCTAACCCACCAAATAAAACC…	GGAGTTGGTTTTATTTGGTGGGTTAGGACCGGTTGGGAGGAGAAAGGCCCAACTCTCTCTCCCTCTTTTTCCTTTCTCTCTCTCTCCCAATTCCCTCCCTCTCTCCCTGCCGGAATGTCAAAGCAGCAGTCCGTTGTCGTCGGGCCACCGTAGACCGCCGCACCGGTCCCAAACGGTCGGCCATCACCTCCTCTTCCTTCNNNNNATAACAAGCTATGAGCATCACGTCTTCTTTTATACTTCTCAAATATGAGAAGGTGGTTGAGTGATAATTTTAGGTGTGTTCTTGTTTACCACATTTTCCACCAATACTTTGTTATCAGTTTGGCAAACATTCATATGCAATTGTCTTCAGTACTTTCAAATTGTCAAATTATCCGTTCAAATTGTCAAATTTCA…		0.152542	2		18657301,21579762	0.88,1.0	9	0.114837	38
Fvb1	<18710548..18710647	Insertion	Tandem duplication	18191567		CCAAGAAAAAAAAAAAAAAAAAAAAAAAAAAACAAAAGAGATCATCCTTAACACATGCCCTTTATATCCCTAATCATTCAACCACACCATATACGTGTTCATCTCACCTTTTCACTTTTACTTTCTTAAGCCACACTCAATATATAAACGTTCGAGTGTGATTACTGTACTAATATCGTTACAACTTACAACTTGATCAANNNNNCTAGAGAGTAGCTCTTATTCAAAAAATAAAAAAATAAAAAAAGTTAGAAAGAAGCTCATACCTTAAAAAGCTTCTCTGTGAAGAAGTTTACAAAGTAGCAGTACACAAATTATGATGACCCAAGAACATACATGGAATGAAGTTTGAAAAGAATTCCTTCTATTGAAAAAAAAAAAAAAAAAAAAAAAAAAAAA…		0.994764	2	519080	18710647	0.76,0.81	22	0.0049926	7
Fvb1	<18710549..18710648	Complex	Multiple breakpoints	12543121				1.41971	4	6167527,6167527,18710611	18710648	0.54,0.54,0.89,0.94	85	1.5739e-06	17
Fvb1	18719504^18719535	Insertion	Close breakpoints	0				0.47541	2	18719504	18719534		13	0.265179
Fvb1	18732578..18732776	Replacement	Paired breakpoint	199	CAGCAATTAATCCGCAAAATCAAAGAAAAAATTAAAATCAATCCGCATATTTTCAAGTATAGAACACTTTACGCTTGATTTGTAACAACACAAGAGTGAAGAAATACCTGATTCGAATCTGGACTCTGTAGCTCCTCACCCCTTTCAGCACCGTTGTCTTCTGACGAGAGAAACCCGCTTCTTTTCATCTTTTAATCGA	AACAGCAATTAATCCGCAAAATCAAAGAAAAAATTAAAATCAATCCGCATATTTTCAAGTATAGAACACTTTACGCTTGATTTGTAACAACACAAGAGTGAAGAAATACCTGATTCGAATCTGGACTCTGTAGCTCCTCACCCCTTTCAGCACCGTTGTCTTCTGACGAGAGAAACCCGCTTCTTTTC		0.625	2	18732564	18732577		5	0.0137363
Fvb1	18734708	Replacement	Paired breakpoint	3	C	AAA		0.85	2	18734696	18734707		6	0.140625
Fvb1	18760031..18760039	Replacement	Paired breakpoint	9	TAATGCTTC	GAATGCTTT		0.754717	2	18760039	18760030		7	0.691358
Fvb1	18760503..18760512	Replacement	Paired breakpoint	10	ATGTTCTATA	CAGTTCTATT		0.166667	2	18760512	18760502		5	0.436364
Fvb1	18772416..18772441	Replacement	Paired breakpoint	26	CGACATATTTCTGAAACAAATTGTAG	TTTAATTTCTGAAATTGTAT		0.350649	2	18772441	18772415		17	0.189609
Fvb1	18772593^18772624	Insertion	Close breakpoints	0				0.176471	2	18772623	18772593		7	0.149068
Fvb1	18831752..18831951	Replacement	Paired breakpoint	200	CAAGGTTATAGCTCACTGTGCTCATGAAGTTCATAACTTCATACTAATTATAGGTACATGCACATTCATATATGATCATAAATATCATATATATCAAGCTCAGATGATTGTTGATAATGTAACAGAACCGAAGAGTAGCAAGTAGCAACTAGCAAACCTTAGGAATAGGTGTCTCATCAATATTCGGTTGCATTCCCACA	TTTTTCAAGGTTAAAGTTCACTGTGCTCATGAAGTTCATAACTTCATACTAATTATAGGTACATGCACATTCATATATGATCATAAATATCATATATATCAAGCTCAGATGATTGTTGATAATGTAACAGAACCGAAGAGTAGCAAGTAGCAACTAGCAAACCTTAGGAATAGGTGTCTCATCAATAT		0.511111	2	18831734	18831751		9	0.0898026
Fvb1	18837554..18837556	Replacement	Paired breakpoint	13	ATA	GAGAGAAAAAATC		0.989958	2	18837556	18837553		1993	0.0862074
Fvb1	18871927..18872126	Replacement	Paired breakpoint	200	AATTCAATCACTTTGACTGGATTTTGATTTTAGATAACTACATAGAAGAAAATCTTTGAAAGATAACAGATTAAAACTTTAATTATTGATTTGGTGTTCTTAATGGACTATAGAATATTTATTATTTGGTTTGGATATCACGTACTTTCAATCTAGGAATCGAAGCTTAAGAGCTAGCTATCGTCTTCTATTTATCAAAA	TTAATTCAATCACTTTGACTGGATTTTGATTTTAGATAACTACATAGAAGAAAATCTTTGAAAGATAACAGATTAAAACTTTAATTATTGATTTGGTGTTCTTAATGGACTATAGAATATTTATTATTTGGTTTGGATATCACGTACTTTCAATCTAGGAATCGAAGCTTAAGAGCTAGCTATCGTCTTC		0.733333	2	18871914	18871926		4	0.375
Fvb1	18892860^18892881	Insertion	Close breakpoints	0				1	2	18892880	18892860		15	0.11478
Fvb1	19005962^19005974	Insertion	Close breakpoints	0				0.833333	2	19005973	19005962		4	8.04593e-05
Fvb1	19030438..19030440	Replacement	Paired breakpoint	8	GTA	AAAAAAGT		0.984375	2	19030440	19030437		21	0.0548456
Fvb1	19044443^19044472	Insertion	Close breakpoints	0				1	2	19044471	19044443		5	0.123626
Fvb1	19062002..19062011	Replacement	Paired breakpoint	10	AGCCTATATA	TGCC		0.4375	2	19062011	19062001		11	0.317711
Fvb1	19062532..>19062631	Deletion	Cross mapped breakpoints	3911662	CATTATGCATGTAACTATTCGTCTAACTATCTATGTAACTATGCATTCGTCTAACTATCTATGTAACTATGCATGTAACTATTCATGTAACTATCTATCTATGTAACTATCCATGTAACTATGCATGTAACTATCCATGTTACTATTTATCTATGTAAATATGCATGTAACTATGTATGTAATTATCCATGTAACTACAGNNNNNTAGTTACATGGATACTTATATGCATAGTTACATAGATAGTTACATTGCTAGTTACATTGCTAGTTACATAGATAGTTACATGGATAATTACATGGATGGATAGTTACATGGATAATTACATGGATAGTTACATTGCTAGTTACATAGATAGTTACATAGTTACATATATAGTTACATGGATAATTACATGGATG…			0.25	2	22974193	19062531	0.84,0.88	21	0.369748	26
Fvb1	19067114^19067146	Insertion	Close breakpoints	0				0.406061	2	19067114	19067145		17	0.351562
Fvb1	19105837^19105854	Insertion	Close breakpoints	0				0.695652	2	19105837	19105853		5	0.0790119
Fvb1	19113711^19113717	Insertion	Close breakpoints	0				0.883721	2	19113716	19113711		5	0.221447
Fvb1	19172346..19172352	Replacement	Paired breakpoint	9	TTGGTAC	AATTGGGAA		0.695652	2	19172335	19172345		6	0.139509
Fvb1	19173953..19174152	Replacement	Paired breakpoint	200	AAAAAAGAAGAAGAATAGACTAATAATATATCATATACTATGGTTAATTTTCATGCACTTATGGTAAAAAGAATAGGCGTTGAGTGCCTTCCAAATTCGTCCATTTAGAGAAAAGTGAGAATGATTCGTAAAATACGAACTATTCTTTACTTATGGGGTGTTTGGTTATACCAAACGAAGTTAAGATGTTATTATTGTTG	TTTAAAAAAGAAGAAGAATAGACTAATAATATATCATATACTATGGTTAATTTTCATGCACTTATGGTAAAAAGAATAGGCGTTGAGTGCCTTCCAAATTCGTCCATTTAGAGAAAAGTGAGAATGATTCGTAAAATACGAACTATTCTTTACTTATGGGGTGTTTGGTTATACCAAACGAAGTTAAGA		0.862069	2	19173938	19173952		5	0.0103316
Fvb1	19184842^19184855	Insertion	Close breakpoints	0				0.745098	2	19184842	19184854		7	0.0510417
Fvb1	19225119^19225138	Insertion	Close breakpoints	0				0.714953	2	19225119	19225137		108	0.221
Fvb1	19229354^19229367	Insertion	Close breakpoints	0				0.757576	2	19229354	19229366		8	0.0232988
Fvb1	19233873..19234072	Replacement	Paired breakpoint	200	GAAGGTTAAAAGAAATGAAGTATGAGTATGAGGATTGAGGATCAAGGAAGGTCGACAAATAAAACAGACACACACTATGGGCTTCGATGTTGGGATTGAAAATAATTGAAGTTTGAATCGTGTATGCACCCAAACAACTAGTCAGTGCACCCAGCACACTATCATGTCCAAGTCCAACGTAGTATCTGGGCATGCCTCAC	AAAAAGAAGGTTAAAAGAAATGAAGTATGAGTATGAGGATTGAGGATCAAGGAAGGTCGACAAATAAAACAGACACACACTATGGGCTTCGATGTTGGGATTGAAAATAATTGAAGTTTGAATCGTGTATGCACCCAAACAACTAGTCAGTGCACCCAGCACACTATCATGTCCAAGTCCAACGTAGTATCTG		0.72	2	19233860	19233872		16	0.0177173
Fvb1	19433174^19433192	Insertion	Close breakpoints	0				0.108108	2	19433174	19433191		4	0.444156
Fvb1	19479027^19479043	Insertion	Close breakpoints	0				0.329412	2	19479027	19479042		28	0.290158
Fvb1	19479524	Replacement	Paired breakpoint	11	G	TTTTTTTTTTT		0.777778	2	19479515	19479523		6	6.43244e-05
Fvb1	19509897^19509914	Insertion	Close breakpoints	0				0.533333	2	19509897	19509913		5	0.0171922
Fvb1	19543956..19543975	Replacement	Paired breakpoint	20	NNNNNNNNNNNNNNNNNNNN	AACAATTTCCAACAATA		0.875	2	19543975	19543955		11	0.151224
Fvb1	19544523..19544524	Replacement	Paired breakpoint	2	GA	AG	GAT	0.211982	2	19544524	19544522		6	0.5625
Fvb1	19545085..19545088	Replacement	Paired breakpoint	4	GTTC	ATAT		0.238636	2	19545088	19545084		9	0.514286
Fvb1	19546319..19546326	Replacement	Paired breakpoint	19	TCAACACA	GAACCCCTTCATCAACACG		0.647619	2	19546312	19546318		55	0.338672
Fvb1	19547632..19547640	Replacement	Paired breakpoint	9	ACTGACCAC	GCTAACCAT		0.166667	2	19547640	19547631		7	1
Fvb1	19548041..19548048	Replacement	Paired breakpoint	8	TCATGAAG	AAACCAAT		0.649254	2	19548048	19548040		48	0.0683039
Fvb1	19548080..19548107	Replacement	Paired breakpoint	29	CACAGTAATGTAACAAGGAAACACTTGA	TACACTAATGTAATCAAGGACACACTTGG		0.764706	2	19548099	19548079		12	0.301449
Fvb1	19551367..19551369	Replacement	Paired breakpoint	3	CTA	TTG	CTA	0.116667	2	19551369	19551366		7	0.75
Fvb1	19551424..19551427	Replacement	Paired breakpoint	4	TCAT	CCAC		0.662698	2	19551427	19551423		8	0.5625
Fvb1	19551732..19551733	Replacement	Paired breakpoint	2	TT	GA	T	0.193252	2	19551733	19551731		11	0.421875
Fvb1	19552318..19552335	Replacement	Paired breakpoint	23	AAAAAAACAAGAGCAAGT	GAAAAAAAAAAAAAAGAGAAAGG		0.688136	2	19552313	19552317		24	0.0227173
Fvb1	19552385..19552400	Replacement	Paired breakpoint	16	CTACAAGGTTTCTCAG	AGGTTTCTCAT		0.744589	2	19552383	19552384		48	0.433925
Fvb1	19581531^19581536	Insertion	Close breakpoints	0				0.225092	2	19581531	19581535		13	0.395442
Fvb1	19581579..19581594	Replacement	Paired breakpoint	16	TGAAGCAAAATTGGAC	AAGCAGAATTGGAA		0.270677	2	19581594	19581578		11	0.213816
Fvb1	19601541..19601739	Replacement	Paired breakpoint	199	GTACTTCTTTTTCCAGGTAGTAGGTGTAGAACCTGCAGAGCGGAGTGTGATCTCTGGAGAAAATCTAGGTGAAGAACCCTGTTGGTCTTTATTGTTAATTAGATTCATTTGCCATTGCAGTATGCCTTTGTTGTGTAACTCATGCAAGTCCTTTATGCAGGTTACGTGCCAAGCATTTTGGATGTTAATCTGCTTGATG	TTTTGTACTTCTTTTTCCAGGTAGTAGGTGTAGAACCTGCAGAGCGGAGTGTGATCTCTGGAGAAAATCTAGGTGAAGAACCCTGTTGGTCTTTATTGTTAATTAGATTCATTTGCCATTGCAGTATGCCTTTGTTGTGTAACTCATGCAAGTCCTTTATGCAGGTTACGTGCCAAGCATTTTGGATGTTA		0.795455	2	19601528	19601540		7	0.00718862
Fvb1	19607160^19607164	Insertion	Close breakpoints	0				0.387097	2	19607160	19607163		8	0.342551
Fvb1	19644997^19645011	Insertion	Close breakpoints	0				0.857143	2	19645010	19644997		8	0.379934
Fvb1	19657518^19657535	Insertion	Close breakpoints	0				0.259259	2	19657518	19657534		5	0.212674
Fvb1	19708532..19708731	Replacement	Paired breakpoint	200	GACATGTAATATGTCAATTTTGACAATAGAACTTATCATTCAATATGCATTCATTATGCTTGTAATAAGTCTTTTTTGACAAGAGAACTTATTATTCAATAAAGAATTGTATTTACCATTGATAAACAAACCCTTTATTTTTATTTTGATGTGTCTGAAATCAAGAATATTATTCTCAAGCTGCCTACTTATCTTTCTAA	TTTGACATGTAATATGTCAATTTTGACAATAGAACTTATCATTCAATATGCATTCATTATGCTTGTAATAAGTCTTTTTTGACAAGAGAACTTATTATTCAATAAAGAATTGTATTTACCATTGATAAACAAACCCTTTATTTTTATTTTGATGTGTCTGAAATCAAGAATATTATTCTCAAGCTGCCTAC		0.588235	2	19708519	19708531		4	0.342857
Fvb1	19725848^19725865	Insertion	Close breakpoints	0				0.0952381	2	19725848	19725864		4	0.451594
Fvb1	19729392..19729591	Replacement	Paired breakpoint	200	AAAACGCTTTATTAATAACTCACACACCCTACATATGTCAATGAGGTTTGAACCCATGACCTCAAAATTGTCAGTTAAACACTTTAACCAACTAAGCCACGGCTCACCGACAAGTGATTTCGTATGTTTTTAGTCACCATACTAGGGTCATTATTATTCATTACTAGCTAGCCTTTATTAGCGGTCCTCATCATAGGTGA	TTAAAACGCTTTATTAATAACTCACACACCCTACATATGTCAATGAGGTTTGAACCCATGACCTCAAAATTGTCAGTTAAACACTTTAACCAACTAAGCCACGGCTCACCGACAAGTGATTTCGTATGTTTTTAGTCACCATACTAGGGTCATTATTATTCATTACTAGCTAGCCTTTATTAGCGGTCC		0.857143	2	19729378	19729391		5	0.241071
Fvb1	19741624^19741642	Insertion	Close breakpoints	0				0.360656	2	19741624	19741641		9	0.226099
Fvb1	19776650..19776849	Replacement	Paired breakpoint	200	AAATTGGTCTTTTTTATATTCTTTCTCACATTTACTTGAACATTTATTTCTTCTCCCACATTTGACATTGGATATTAAATGATTCACAGAGGCAATTAATGGAAGATATAAAAACAGTGTTTCAAAAGTCGGCATAGGCGGCGCCAAGGCGTTGTGCGCACCTTCACCGCCCCACTTATGGGGTAGGAGAATGAAATAAT	TTTTAAATTGGTCTTTTTTATATTCTTTCTCACATTTACTTGAACATTTATTTCTTCTCCCACATTTGACATTGGATATTAAATGATTCACAGAGGCAATTAATGGAAGATATAAAAACAGTGTTTCAAAAGTCGGCATAGGCGGCGCCAAGGCGTTGTGCGCACCTTCACCGCCCCACTTATGGGGTAGG		0.8125	2	19776636	19776649		10	0.207221
Fvb1	19778852^19778876	Insertion	Close breakpoints	0				0.25641	2	19778875	19778852		5	0.601563
Fvb1	19779437^19779463	Insertion	Close breakpoints	0				0.4	2	19779462	19779437		11	0.00854146
Fvb1	19779532..19779581	Replacement	Paired breakpoint	50	GTTCAAGGAAAAAATTCTTGAAATTAAAGGCGATGACTTTAGGCAAGGAT	TTTCAAGGACTTTAGGCAAGGAC		0.322581	2	19779565	19779531		11	0.254076
Fvb1	19782463..19782661	Replacement	Paired breakpoint	199	CCAGAGTTGTCGTCAAAGAAAACTTATCCATATTATTGTGTATGAACTAATAAGATGACCTGGGTGGTGAAATGGTAGATGTATGGTGATCATTCTGGTATATCAGCAACCATGCAAGTTCCCCTATTGAAGATTCAATACAATTATATCAAACTGAAACAAGAGCAGATGTCTGCAAAAGGGATGGTATTTTGCGAAC	AAACCGGGGTTGTCGTCAAAGAAAACTTATCCATATTATTGTGTATGAACTAATAAGATGACCTGGGTGGTGAAATGGTAGATGTATGGTGATCATTCTGGTATATCAGCAACCATGCAAGTTCCCCTATTGAAGATTCAATACAATTATATCAAACTGAAACAAGAGCAGATGTCTGCAAAAGGGATGG		0.736842	2	19782450	19782462		7	0.110526
Fvb1	19791938..19792135	Replacement	Paired breakpoint	198	CAAAGAAGAAAGAAAAGAAACAGCATTATTGATAAAAAAAAGTACCCAAAAAAAAAAAGACTAGAAAGAACAGCAGTGCAAGCTCTTACATGAAGCACAAAATATTGTGAAAGAAACTTTTAGCCTAGACGACAGCAGCCCACCAGTCGATCATAATTAATAATTTAAATTCTGCTGGACCAGAAGCCAATAAAGCTT	AAACAAAGAAAAAAGAAAAGAAACAGCATTATTGATAAAAAAAAGTACCCAAAAAAAAAAAGACTAGAAAGAACAGCAGTGCAAGCTCTTACATGAAGCACAAAATATTGTGAAAGAAACTTTTAGCCTAGACGACAGCAGCCCACCAGTCGATCATAATTAATAATTTAAATTCTGCTGGACCAGAAG		0.769231	2	19791925	19791937		8	0.0146484
Fvb1	19828434^19828450	Insertion	Close breakpoints	0				0.84	2	19828449	19828434		4	0.206463
Fvb1	19831240..19831250	Replacement	Paired breakpoint	12	ATTATTAGAAC	TTATTGACAAAA		0.892857	2	19831250	19831238		8	0.142774
Fvb1	19831617^19831635	Insertion	Close breakpoints	0				0.452055	2	19831617	19831634		31	0.190193
Fvb1	19832715..19832729	Replacement	Paired breakpoint	15	ACGCCTCCACCCCAG	GCGCCTCTACCCCAT		0.5	2	19832729	19832714		4	0.305181
Fvb1	19836138^19836157	Insertion	Close breakpoints	0				0.342466	2	19836138	19836156		20	0.177384
Fvb1	19836328..19836336	Replacement	Paired breakpoint	11	TATCGAAAA	CACAAAAAACC		0.351852	2	19836336	19836327		14	0.0166209
Fvb1	19845726..19845925	Replacement	Paired breakpoint	200	TGGTGGGCTATTGGCTCTAGGGTTAGAACAAAGTGCATGATAACATGATGAAGGATAAAGTGTAGAGACAAAGAGATAGCAAGAGAGTCATCATCTTATTCATTGATAGGAGCCCTTTATATAGGGAATTACACAATACCAATATGGTAAGGATATGAATACATAGATCTAGTCTAACTATATATCCTATTGGCATAAGG	AATGGGGGGCTATTGGCTCTAGGGTTAGAACAAAGTGCATGATAACATGATGAAGGATAAAGTGTAGAGACAAAGAGATAGCAAGAGAGTCATCATCTTATTCATTGATAGGAGCCCTTTATATAGGGAATTACACAATACCAATATGGTAAGGATATGAATACATAGATCTAGTCTAACTATATATCCT		0.782051	2	19845713	19845725		4	0.0857143
Fvb1	19865640..19865839	Replacement	Paired breakpoint	200	AAAACAATATTCCTATGATCACTGATTAAGATGATGGCTAGCTGCTCAAAAATCCACCTCTAGTTCTCTTTGATTTCGGCATCAACAATTGCAAATGCATATGGAAATATATCTGCAAAATAAAGTGAAACAAGGAATAAATAAATATATATAAAGCATCCCCTTGTTTTTGCACAAGCACCTAAAAGCATCCCCTTGTA	CAGTCCGTCATGAAAACAATATTCCTATGATCACTGATTAAGATGATGGCTAGCTGCTCAAAAATCCACCTCTAGTTCTCTTTGATTTCGGCATCAACAATTGCAAATGCATATGGAAATATATCTGCAAAATAAAGTGAAACAAGGAATAAATAAATATATATAAAGCATCCCCTTGTTTTTGCACAAGCACCTAAAAG		0.301887	2	19865627	19865639		9	0.406015
Fvb1	19866338..19866347	Replacement	Paired breakpoint	10	TCAACACTAG	ACAACAGTAA		0.24359	2	19866347	19866337		4	0.311111
Fvb1	19895794^19895806	Insertion	Close breakpoints	0				0.562771	2	19895794	19895805		78	0.330882
Fvb1	<19932809..19932908	Insertion	Tandem duplication	4235562		AAAAAAAAAAAAAAAAAAAAAACTTAAAGCAGCTAACTTGTGTGAATTGTCAACACACAAATCTTACAGCTGTGTATACAAATCCTTAGTTCTGAAAGATATTCAAGAGTGAATAAATAGAGCTCATACAGAGACGAGGAGCAGTGCAACGGAGTTTTACAAAGGGTACATCACCCAACCGTGCCCAAGAGCAATCCACANNNNNTCTACTCCCTTTCTTAGCTTGGTTGGTTGGTTGGTGTTCCACGTGCACCAGACTCTTGATGTTTGTTGTTCACGTCGCCATGACACTAGGTTTCGATTAAATGTGGAGCTTCTACTTGAAGACACTAATAGAGATATCAATGAGAATCCAGGTCTTCATTTTGAATTTAAGACTAAAACCAAAAAAAAAAAAAA…		1	2	15697346	19932908	0.68,0.76	5	0.01784	24
Fvb1	19994036^19994056	Insertion	Close breakpoints	0				0.578512	2	19994036	19994055		44	0.41705
Fvb1	20062365^20062386	Insertion	Close breakpoints	0				0.965517	2	20062385	20062365		23	0.0502515
Fvb1	20080485..20080684	Replacement	Paired breakpoint	200	GGGCCCAAAATACTCTATCACAAGCTCATGCTCACACCCTGTCACATCCCGGTTCTTAAGTCAATTTGCGGTTATTTACTTTTGGGTTACTTTGACCTTTTACCGTTTCAAGTAACCGTTTAGTATTTAAGACTCCAAAAGTTGACTTTTTCTTCCCGAATTTGGGAAAACTTTCTTCATGAAAGTTGTAGAGGACGTTA	AAGGGCCCAAAATACTCTATCACAAGCTCATGCTCACACCCTGTCACATCCCGGTTCTTAAGTCAATTTGCGGTTATTTACTTTTGGGTTACTTTGACCTTTTACCGTTTCAAGTAACCGTTTAGTATTTAAGACTCCAAAAGTTGACTTTTTCTTCCCGAATTTGGGAAAACTTTCTTCATGAAAGTTG		0.666667	2	20080472	20080484		5	0.441176
Fvb1	<20131135..20131234	Insertion	Tandem duplication	6280482		TACTTAAATGACGAAAATTATTTCATTGCCACATTACTTAGCTGACGAAAATTATTTCGTCGCAAATTTGGTTACGTGATGTAGTATGACCAGCTAAGGTGACGAAATCAGTCATTACGAAAACACTATCACTAGGAAAACGTTTAGGGTTTAGGGTTTGCTGACAATTCTTTCATTGGGCTAAGGCCACGAAAGTTGAANNNNNTTTTCGTAGTGTTTGTGTTTTGATAACGACAAATTTCGTCACCTTAGCTGGTTACACTACGTCACAATAGATCATAGACCACGAATTATATTTTGTTGCTTAAGTACTATGGCGACGAAACATTTTTCGTCAGCTAACCAACTTGGCGATGAAATAACTTTCGTTAGCTAACCAACCTGGCGACGAAATTGTTT…		0.214286	2	13850752	20131234	0.65,0.87	5	0.379354	23
Fvb1	20131502	Replacement	Paired breakpoint	1	T	C	T	0.114754	2	20131502	20131487		7	0.428571
Fvb1	20134707..20134905	Replacement	Paired breakpoint	228	GAGTAACATATATATATTGAGGAAAGTTGACAATAAATCATAGTGGAATCCGCATCATGCGGCATGAGACGAGCAAATTCTGCCACTTTAGTGTGTTTGTGCACTAACATTCGAGTAATGACAAGAACAACTGAATGAGCTCGCTAGTTAAAATAGCTAGAGTATTGTACGTCATGTATATAGTTATCATGTATTTTCC	AAGGGAAAAATAAATTTTATTTTTTTTTAAAAAAAAAAAAAAAAGAGTAACATATATATATTGAGGAAAGTTGACAATAAATCATAGTGGAATCCGCATCATGCGGCATGAGACGAGCAAATTCTGCCACTTTAGTGTGTTTGTGCACTAACATTCGAGTAATGACAAGAACAACTGAATGAGCTCGCTAGTTAAAATAGCTAGAGTATTGTACGTCATGTATATAGT		0.677419	2	20134691	20134706		4	0.00104709
Fvb1	20141246^20141264	Insertion	Close breakpoints	0				0.45	2	20141246	20141263		34	0.212553
Fvb1	20150453^20150479	Insertion	Close breakpoints	0				0.777778	2	20150453	20150478		7	0.0781764
Fvb1	20155565^20155580	Insertion	Close breakpoints	0				0.647059	2	20155565	20155579		5	0.25
Fvb1	20166093^20166109	Insertion	Close breakpoints	0				0.185185	2	20166093	20166108		7	0.277722
Fvb1	20172549^20172561	Insertion	Close breakpoints	0				0.333333	2	20172560	20172549		4	0.129156
Fvb1	20196005^20196026	Insertion	Close breakpoints	0				1	2	20196025	20196005		18	0.0442325
Fvb1	20200770..20200783	Replacement	Paired breakpoint	14	TGCCCGTGAGAGGT	CGCACGTGAGGGGG		0.353846	2	20200780	20200769		403	0.476796
Fvb1	20204996^20205013	Insertion	Close breakpoints	0				0.935551	2	20204996	20205012		665	0.252674
Fvb1	20209422..20209443	Replacement	Paired breakpoint	22	CGGAAAAAATTGGCAGTAGCAT	GGAAAAAAATTGAGATAGCAC		0.3125	2	20209443	20209421		4	0.168421
Fvb1	20238249^20238263	Insertion	Close breakpoints	0				0.811321	2	20238249	20238262		8	0.00018702
Fvb1	20246241..20246454	Replacement	Paired breakpoint	214	AAAAAAAAAAAAAACCATAAAACCTGCGGTTAGATAGTACTGGTATAAATAAAAACCCGTTGAGCAAAAGAGCGAGAAAATGGAGGTGGTGGAAGACATGCTGTATCTGCAATTGCACAAGTTATCAGCCATTAAATCAGAGGAAGCAGTCCAACAATTGCTTTCCATTCTGTGGAAAACAAGGAGAACTGGTCTCCGCGACAAGTCCCACTTG	CCAAAAAAAAAAAAAAAAAACCATAAAACCTGCGGTTAGATAGTACTGGTATAAATAAAAACCCGTTGAGCAAAAGAGCGAGAAAATGGAGGTGGTGGAAGACATGCTGTATCTGCAATTGCACAAGTTATCAGCCATTAAATCAGAGGAAGCAGTCCAACAATTGCTTTCCATTCTGTGGAAAACAAGGAGAACTGGTCTCCGC		0.636364	2	20246239	20246254		4	0.0482456
Fvb1	20255376..20255390	Replacement	Paired breakpoint	21	GGTTTGGAAAAAGTA	TTTTGGGTTTGGAAAAAAGGG		0.972973	2	20255390	20255375		11	0.0206881
Fvb1	20255911^20255928	Insertion	Close breakpoints	0				0.153846	2	20255911	20255927		4	0.244977
Fvb1	20323660..20323668	Replacement	Paired breakpoint	14	CCCTCTGCA	TTTTTCCCTCTGCG		0.76087	2	20323649	20323659		14	0.0889257
Fvb1	20333871^20333888	Insertion	Close breakpoints	0				0.44	2	20333871	20333887		19	0.37125
Fvb1	20364276..20364505	Replacement	Paired breakpoint	230	GGTAGGTGGTAGAGTTCTTTTTTTTTTTTTTTGGGGAAATAGTTGGTTACCGAGCTTTGTTTGCCTTGTATTTGGAAAGGTTCATTCTATGAGTTCAGTTCTACGGTTCTACCATATGTGCTACCATTTCTCTGTTTTTTTTCTTCTTACTGGAGTAGATAATTACTATGAAAGGTTACTAGGGAAAGTAATTAATTTTTGATAGTCAATAGTATGTTTACTAGGTGTTA	TGGTAGGTGGTAGAGTTCTTTTTTTTTTTTTTTTGGGGAAATAGTTGGTTACCGAGCTTTGTTTGCCTTGTATTTGGAAAGGTTCATTCTATGAGTTCAGTTCTACGGTTCTACCATATGTGCTACCATTTCTCTGTTTTTTTTCTTCTTACTGGAGTAGATAATTACTATGAAAGGTTACTAGGGAAAGTAATTAATTTTTGATAGTCAATAGTAT		0.466667	2	20364292	20364307		4	0.0761538
Fvb1	20521191..20521198	Replacement	Paired breakpoint	8	GCAACCCC	AAAACCCA		0.26087	2	20521198	20521190		7	0.0857143
Fvb1	20662117^20662133	Insertion	Close breakpoints	0				0.735294	2	20662117	20662132		8	0.00788955
Fvb1	20788235^20788253	Insertion	Close breakpoints	0				0.5625	2	20788235	20788252		7	0.00883929
Fvb1	20863394^20863419	Insertion	Close breakpoints	0				1	2	20863418	20863394		14	0.0478484
Fvb1	20863490..20863520	Replacement	Paired breakpoint	31	AGTACTTTTTTTATATATATTACTCTTTATA	CGTACTTTATATAAT		0.717949	2	20863520	20863489		6	0.210868
Fvb1	20864135..20864136	Replacement	Paired breakpoint	4	GA	AAGG		0.774194	2	20864123	20864134		6	0.0729825
Fvb1	20867881^20867898	Insertion	Close breakpoints	0				0.114286	2	20867881	20867897		4	0.423077
Fvb1	20888050..20888052	Replacement	Paired breakpoint	6	GAC	AAAGAA		0.780488	2	20888038	20888049		5	9.92063e-05
Fvb1	20902134^20902151	Insertion	Close breakpoints	0				0.45122	2	20902134	20902150		31	0.226411
Fvb1	20923843^20923864	Insertion	Close breakpoints	0				0.305556	2	20923863	20923843		4	0.450721
Fvb1	20927678^20927694	Insertion	Close breakpoints	0				0.222222	2	20927678	20927693		11	0.345882
Fvb1	20938798..>20938897	Deletion	Cross mapped breakpoints	2098799	TCCCCCTCCTTCTTTATCTGCTCTGATAATTAGCTTCTGATATCACAGTTCATTAAAGTCATCTACTATCAACTAAAACATGCGCTTAAGAAGGACTGCACGGAGACAAGCGGTGCATCAGCCTTGTTAGATGATTCATGGTTTTCTGCTGATAGCTTTTTATATCATCTTTTTAAGGTAGTGAGATCACTCCATCATCTNNNNNTTATAATTTATTTTTCTTCTAAAAAAAAACCAAAACATAACATAAGCTAAAAACATAAGAGAAAACAACCCCTAAAACAAAAGAGAGAGCTGAGATTATGGATGTTGTCCAGCTGCATCATAAAGGAGGATATACATAAGGGGGCCGGCCAATCAACTGCCAAAAGCGGATTCAGAAACATTAAGATCAACTTG…			1	2	23037596	20938797	0.56,0.88	6	1.37976e-05	27
Fvb1	20945474..20945673	Replacement	Paired breakpoint	232	AAAATCCAAAACAGATCAGACAAGGAAGATAGAACTACTGTTATTCAGGATCTTTTACCGTTTACCTGTCAAATTCAGCACAGAGAAGCAAATTGAAAACAAAGGAAAGGGTTGTATCTGACAGAATACATTAGGTGCCAGAGAGGAGTATAATAATTTTCCCTCCATTTTCCTGCTTAAGAATCGATAAACTAGTGAAC	TTTAAAATCAAAAAAATTTGGGGGAAAGGTTTTTTTTTTTTTTTTAAAATCCAAAACAGATCAGACAAGGAAGATAGAACTACTGTTATTCAGGATCTTTTACCGTTTACCTGTCAAATTCAGCACAGAGAAGCAAATTGAAAACAAAGGAAAGGGTTGTATCTGACAGAATACATTAGGTGCCAGAGAGGAGTATAATAATTTTCCCTCCATTTTCCTGCTTAAGAATCGA		0.444444	2	20945460	20945473		4	0.0225564
Fvb1	20981712..20981728	Replacement	Paired breakpoint	22	NTTTTTCTTTCTTTTTT	TTTTTTTTTTTTTTTTTTTTTC		0.912281	2	20981728	20981711		7	1.77196e-08
Fvb1	20983952^20983982	Insertion	Close breakpoints	0				0.666667	2	20983952	20983981		9	0.0101235
Fvb1	21007819^21007837	Insertion	Close breakpoints	0				0.883077	2	21007819	21007836		225	0.465835
Fvb1	21008735..21008934	Replacement	Paired breakpoint	200	TCTTTTATTACGCTCCATCCAAATGACCTAAACTACAGATAAGAACAATCAACTCCACAAAGTTTTAGCTCTGTGCCGTTTCCCCAAAGCCTTGAATGTGACTGAAATTGAAGAGTTGGTCATATCTTCATAGCTGCAGAACTAAATCTGGATTGGATATTGTTAGCTTGTGAGGATGCCAACTTTAATTGGTACTTGGC	AAATCTTTTATTACGCTCCATCCAAATGACCTAAACTACAGATAAGAACAATCAACTCCACAAAGTTTTAGCTCTGTGCCGTTTCCCCAAAGCCTTGAATGTGACTGAAATTGAAGAGTTGGTCATATCTTCATAGCTGCAGAACTAAATCTGGATTGGATATTGTTAGCTTGTGAGGATGCCAACTTTAA		0.708333	2	21008722	21008734		8	0.0474609
Fvb1	21025381^21025397	Insertion	Close breakpoints	0				0.5	2	21025381	21025396		5	0.151517
Fvb1	21029969^21029990	Insertion	Close breakpoints	0				0.985507	2	21029969	21029989		217	8.31001e-05
Fvb1	21068544..21068555	Replacement	Paired breakpoint	12	TTAAGCAAACTA	GTAAGAAAC		0.952381	2	21068555	21068543		5	0.3125
Fvb1	21084928..21084955	Replacement	Paired breakpoint	28	GTACGTACGTAGTAGTACGTAGTAGAGA	TCAGATCTGATTTCTG		1	2	21084956	21084927		14	0.136651
Fvb1	<21091308..21091407	Deletion	Cross mapped breakpoints	7286793	AAAGTAAAAGCTTAAAAACTAGAAACCAGAGTAAGTTTATTACAATGGCAAACTCAGAAATATCATTACCCCATAAAAAGCACTTGGGGTGGGAAAACTAAAGAGCGATCCCAAGTGTGAAGATAGATCATCTATCAGTATATGTTCATCTTCCATGTATCTACGGGGTCCAATGTCAGCGAAGCTACCAGAACGGAGCCNNNNNTACTTCAATTTCGGTCATCAGAACAAGAAGCAATCCAATTAATGAGGAGGCTTTTAAATCCTGTAGCCGAATCTGTATCGGCAGAGAAAGATCTTGTGAAGGAGTTAAAGCGAATGGCTGACCGCCTCAAGGCATTAGATAAACATCCTGACCAGGAAATGTCACAAGATCAAGCTAATCTTATATTTGGTAAA…			0.710526	2	21091407	13804614	0.56,1.0	5	0.000113379	21
Fvb1	21104699..21104722	Replacement	Paired breakpoint	24	NNNNNNNNNNNNNNNNNNNNNGTA	AAATGGT		1	2	21104722	21104698		17	0.00101924
Fvb1	21108251^21108264	Insertion	Close breakpoints	0				0.765957	2	21108251	21108263		13	0.0302885
Fvb1	21123975..21124173	Replacement	Paired breakpoint	199	CCTTTCCTTCATCGTCCCTCTTGAAGTCTGTTTTACGGTTTTACCTGGATGGTTTTTACGTGAAAGTCCCCTGGCATGTTAGTTTCAAATTATGTTTGTACTTCATGTTGGAGCCAGGTTGCCAAAGCTACAGAGGTGTGACTTATAATGGCTTTTATGCCAGGGAAGTGTTTTGGAATTGAGCTCATTTCATGAACGC	TTTCCTTTCCTTCATCGTCCCTCTTGAAGTCTGTTTTACGGTTTTACCTGGATGGTTTTTACGTGAAAGTCCCCTGGCATGTTAGTTTCAAATTATGTTTGTACTTCATGTTGGAGCCAGGTTGCCAAAGCTACAGAGGTGTGACTTATAATGGCTTTTATGCCAGGGAAGTGTTTTGGAATTGAGCTCA		0.864407	2	21123962	21123974		10	0.0227637
Fvb1	21129876^21129890	Insertion	Close breakpoints	0				0.638298	2	21129876	21129889		5	0.000119522
Fvb1	21140709^21140734	Insertion	Close breakpoints	0				0.433333	2	21140733	21140709		4	0.149148
Fvb1	21148151..21148170	Inversion	Paired breakpoint	20	NNNNNNNNNNNNNNNNNNNN	CATTCGGAAACAAAAAACAA		1	2	21148170	21148150		15	0.0344058
Fvb1	21184127^21184147	Insertion	Close breakpoints	0				0.732394	2	21184127	21184146		5	0.0051494
Fvb1	21192979..21193178	Replacement	Paired breakpoint	200	CTACTAACAGCATAGGTGATCCATCTCATAATCATTGTCAAATATTACCTACAAAGGACGACTATGAAAACTTCAACGAGCTTTACATATGACAGTACTTGTGCAAGAAAACAACAGGTAACAGCTAGAAACATGATTAATTAGGCGTGCTGCATATGGTTGTTTTGTTCGCCTTTTAGGCTGAGACTGTTTCTTTCTTT	AAAACTACTAACAGCATAGGTGATCCATCTCATAATCATTGTCAAATATTACCTACAAAGGACGACTATGAAAACTTCAACGAGCTTTACATATGACAGTACTTGTGCAAGAAAACAACAGGTAACAGCTAGAAACATGATTAATTAGGCGTGCTGCATATGGTTGTTTTGTTCGCCTTTTAGGCTGAGA		1	2	21192964	21192978		5	0.000119579
Fvb1	21196335..21196336	Replacement	Paired breakpoint	2	AA	GG	A	0.776632	2	21196336	21196334		64	0.421875
Fvb1	21196471..21196495	Replacement	Paired breakpoint	25	TTAGGAATGGAGGTCATTCCAGTTT	GTAGGTATGGAGGTCTTTCCAGTTA		0.57424	2	21196495	21196470		138	0.341151
Fvb1	21209497^21209512	Insertion	Close breakpoints	0				0.574468	2	21209497	21209511		8	0.0265843
Fvb1	21249195^21249211	Insertion	Close breakpoints	0				0.135593	2	21249195	21249210		5	0.498047
Fvb1	21264956^21264972	Insertion	Close breakpoints	0				0.333333	2	21264956	21264971		26	0.386491
Fvb1	21268499..21268698	Replacement	Paired breakpoint	200	GCCAGTCTAAAACGGACATCATCCCCTCAACCATCAGTGATCACGTTGACTTCACCATGCAGTTATTGAAACCTACAATGCAAGTTTTTTTTAGAGGATGAACTAAGGTTTCAAATCATGACCAGACATTCCAAAACTATCTAGTAGGAGTTGGAGAATATATTATTTTGAGGTTGTAAAATTCCATGTCGTACTGTTTT	ACGCCAGTCTAAAACGGACATCATCCCCTCAACCATCAGTGATCACGTTGACTTCACCATGCAGTTATTGAAACCTACAATGCAAGTTTTTTTTAGAGGATGAACTAAGGTTTCAAATCATGACCAGACATTCCAAAACTATCTAGTAGGAGTTGGAGAATATATTATTTTGAGGTTGTAAAATTC		0.394619	2	21268482	21268498		7	0.4
Fvb1	21272253..21272275	Replacement	Paired breakpoint	23	GGTTTGTGCTAATACGATTGTTG	CTAATACGGTTGTTA		0.297619	2	21272275	21272252		21	0.255766
Fvb1	21272449..21272451	Replacement	Paired breakpoint	3	GCG	ACA		0.158621	2	21272451	21272448		10	0.75
Fvb1	21280015^21280036	Insertion	Close breakpoints	0				1	2	21280035	21280015		7	0.0003663
Fvb1	21282246..21282287	Replacement	Paired breakpoint	42	GCCCAGCCTATGCCTTTATGAAGCAACATAAACTTGTAGCCC	T		0.413043	2	21282287	21282245		17	0.268842
Fvb1	21285723	Replacement	Paired breakpoint	1	T	A		0.200935	2	21285723	21285697		29	0.509159
Fvb1	21298248^21298274	Insertion	Close breakpoints	0				0.316239	2	21298273	21298248		17	0.431891
Fvb1	21298402^21298410	Insertion	Close breakpoints	0				0.204819	2	21298409	21298402		7	0.487013
Fvb1	21362394^21362396	Insertion	Close breakpoints	0				0.882353	2	21362395	21362394		13	0.00153537
Fvb1	21372857..21372866	Replacement	Paired breakpoint	10	ACCCGTGATG	GCGCGTGATA		0.232558	2	21372866	21372856		7	0.218182
Fvb1	21424894^21424915	Insertion	Close breakpoints	0				1	2	21424914	21424894		7	0.00319549
Fvb1	21450852^21450865	Insertion	Close breakpoints	0				0.808511	2	21450852	21450864		11	0.188616
Fvb1	21470838..21471034	Replacement	Paired breakpoint	197	CTGGTGCCAGTTTTACGGTGAAAAGAAACTAATAATAATAATGTTGTATAGTACACAGTGAATGTACAATACATACCAGGTAGGTACCAAACATAGACAGCGCTCATCCAATAATAGGACCGGCTATCTGGGAGACCCCCTGATCGTACCCATCCTATTCATACCCCTACAGACATCAACTGGAAGATAACCACAAT	AAAACTGGGGCCAGTTTTACGGTGAAAAGAAACTAATAATAATAATGTTGTATAGTACACAGTGAATGTACAATACATACCAGGTAGGTACCAAACATAGACAGCGCTCATCCAATAATAGGACCGGCTATCTGGGAGACCCCCTGATCGTACCCATCCTATTCATACCCCTACAGACATCAACTGG		0.815789	2	21470823	21470837		9	0.0126953
Fvb1	21471313^21471326	Insertion	Close breakpoints	0				0.86	2	21471313	21471325		8	0.28125
Fvb1	21488502^21488503	Insertion	Close breakpoints	0				1	2	21488502	21488502		6	0.00837321
Fvb1	<21514003..21514102	Deletion	Cross mapped breakpoints	13755752	GCTAATAAAGTTTTAGCCAACGAATAACCTAATATTTCGTCGGCTTTAGTTATTTTTGAATTTTTTAATTACATACTATAGCCGACGAATACATTAGGGTATTCGTCGGCTAAACCCCTAAAAATTTTCTATTACCTACTATAGCCCTATCTTCGGTGGTTATTTTCCTTAAAATTTTTAGACGACTTCTTGCGTCTCATNNNNNTATTTCAGTTATTTTATATGAATTTTGGTGATACATGATGAACAGGAAGTTAGTATGGTTTACTAATATCGTTTGTTTTTTTTAATGTATATTTTTCCTTTAGCCGACGAAATACACCATAATTCGTCGGCTAAGATGGGTTTAGCCGACGAAATACACTATAATTCGTCGGCTAAGATGGGTTTAGCCGACGA…			0.52381	2	21514102	7758350	0.91,1.0	8	0.42542	19
Fvb1	<21515076..21515175	Deletion	Cross mapped breakpoints	18241169	TACATTAATAAATAGCAAACTCTTCCTACTCTTAATATAATCCATATACCACTATACCAGCATATAGAGCTAAAGAAAAGAAGAGCAGCACAGCTTATACATACCTCATGATGAAGCAACAAGTTTTCTGGCTTAATGTCCCTATGAATCACATGTTTCTCATGACCTTTCGCCAAGCTCAATATGTACTACCTAACAGANNNNNAAGATTCATCCCAGAAAGAAAAAACAAGTACAGTTGATTCAGTACAGTACCCAACTCAAACAAATAACTGCGCTTCTGAATTGATTTAACAACAATGCAGGATCACTGTATTTCACCACTAAGAACAAAACCAAATTCATCTTGTTAACAATACCCAGAATGAGTAAATGTTAACAATAATGGACAAATTTCAG…			0.300654	2	21515175	3274006	0.7,0.84	30	0.112849	10
Fvb1	<21515076..21515175	Deletion	Cross mapped breakpoints	18241076	CTTATACATACCTCATGATGAAGCAACAAGTTTTCTGGCTTAATGTCCCTATGAATCACATGTTTCTCATGACCTTTCGCCAAGCTCAATATGTACTACCTAACAGACAAACACAAACACAAGATTATTATCAATTTCCCAAACACAGAAAACATAAATACAATCAGAAACATGGCTTAGGGGTTTAGAGGGAACGTACTNNNNNAAGATTCATCCCAGAAAGAAAAAACAAGTACAGTTGATTCAGTACAGTACCCAACTCAAACAAATAACTGCGCTTCTGAATTGATTTAACAACAATGCAGGATCACTGTATTTCACCACTAAGAACAAAACCAAATTCATCTTGTTAACAATACCCAGAATGAGTAAATGTTAACAATAATGGACAAATTTCAG…			0.308333	2	21515175	3274099	0.84,1.0	26	0.277174	11
Fvb1	<21515076..21515175	Complex	Cross mapped breakpoints (invalid orientation)	18241112				0.295652	2	3274063,21515175		0.83,0.84	32	0.161827	29
Fvb1	<21516509..21516608	Insertion	Tandem duplication	7671880		AAAAAATATATTATTTGTAGTTCTTTTTTTTTTTCGTACAAATTATTTGTAGTTCTTTTAATCGTAATAAAAAAAATTAACTAATAAATTAATGCATATTTAACTTATTTGAATGTTATTAAATTATTTTCAACTTTAAAAAAAAATTCTGGAATTTCTTTTTCTTTTTGAAAGATTGGAATTTGTAATACAAAAAAAATNNNNNACTATTCCAAGGAATTCTATCACAATTACTATAACGGTGTGTTTGGATGCGAGTGAATTCCTGGAAATTTAATCAAAAATAAGGAAGGCAAAAATCACAAATGGTCACTGACTTTTAACCCATTAATCACTTTACTCACTCACATTTCAAAAATATCACTTAACTCACTCACTTTTGATTTTGTCTCTCACTTA…		0.351351	2	13844728	21516608	0.7,0.94	5	0.0691174	22
Fvb1	21518985^21519006	Insertion	Close breakpoints	0				0.928571	2	21519005	21518985		12	0.0447843
Fvb1	<21538735..21538834	Inversion	Cross mapped breakpoints	7153785	GTGTCACGCCCCAATTTTTTGAAAGATAATTTTTAAAAATTTTGGCATGATCTAACTTTAAATAATATAATCCCAAAACCTGTTTCAAACAAATTTCAAGAAAACTAAACTCAATGCAGAAAATGTAAATGTTACACAACTCAACACTGAGTTAAATATTACATTTCCTTATTTACATAAACTTGAAAGTCAAGAAAATGNNNNNACCGGATTTCTCACCTCCGGCGACGGTGACAAGGCTGGAAACCGGTCAGGATAGAAGCTCCTTGGCGTCCTGGTTCGACTGCTGGTGGCCTTGAAACTCGACTCACGGTGGAGAGTGGCAGTGGTGGATTCCAACTTTCCGGCGAGTTTTCCGGCCGTTTCCAGCCGAATGGGTTGAACCTCCAGGTATAAAAA…	AGCATCTTTTTATACCTGGAGGTTCAACCCATTCGGCTGGAAACGGCCGGAAAACTCGCCGGAAAGTTGGAATCCACCACTGCCACTCTCCACCGTGAGTCGAGTTTCAAGGCCACCAGCAGTCGAACCAGGACGCCAAGGAGCTTCTATCCTGACCGGTTTCCAGCCTTGTCACCGTCGCCGGAGGTGAGAAATCCGGTNNNNNCATTTTCTTGACTTTCAAGTTTATGTAAATAAGGAAATGTAATATTTAACTCAGTGTTGAGTTGTGTAACATTTACATTTTCTGCATTGAGTTTAGTTTTCTTGAAATTTGTTTGAAACAGGTTTTGGGATTATATTATTTAAAGTTAGATCATGCCAAAATTTTTAAAAATTATCTTTCAAAAAATTGGGGCG…		0.208333	2	14385049,21538834		1.0,1.0	9	0.39027	36
Fvb1	21549132^21549152	Insertion	Close breakpoints	0				0.121951	2	21549132	21549151		4	0.470588
Fvb1	<21579663..21579762	Inversion	Cross mapped breakpoints	2922461	ATCCGTTGAAATTTGACAATTTGAACGGATAATTTGACAATTTGAAAGTACTGAAGACAATTGCATATGAATGTTTGCCAAACTGATAACAAAGTATTGGTGGAAAATGTGGTAAACAAGAACACACCTAAAATTATCACTCAACCACCTTCTCATATTTGAGAAGTATAAAAGAAGACGTGATGCTCATAGCTTGTTATNNNNNGAAGGAAGAGGAGGTGATGGCCGACCGTTTGGGACCGGTGCGGCGGTCTACGGTGGCCCGACGACAACGGACTGCTGCTTTGACATTCCGGCAGGGAGAGAGGGAGGGAATTGGGAGAGAGAGAGAAAGGAAAAAGAGGGAGAGAGAGTTGGGCCTTTCTCCTCCCAACCGGTCCTAACCCACCAAATAAAACC…	GGAGTTGGTTTTATTTGGTGGGTTAGGACCGGTTGGGAGGAGAAAGGCCCAACTCTCTCTCCCTCTTTTTCCTTTCTCTCTCTCTCCCAATTCCCTCCCTCTCTCCCTGCCGGAATGTCAAAGCAGCAGTCCGTTGTCGTCGGGCCACCGTAGACCGCCGCACCGGTCCCAAACGGTCGGCCATCACCTCCTCTTCCTTCNNNNNATAACAAGCTATGAGCATCACGTCTTCTTTTATACTTCTCAAATATGAGAAGGTGGTTGAGTGATAATTTTAGGTGTGTTCTTGTTTACCACATTTTCCACCAATACTTTGTTATCAGTTTGGCAAACATTCATATGCAATTGTCTTCAGTACTTTCAAATTGTCAAATTATCCGTTCAAATTGTCAAATTTCA…		0.152542	2		18657301,21579762	0.88,1.0	9	0.114837	38
Fvb1	21621698..21621704	Replacement	Paired breakpoint	12	AGAGAGA	GGAGAGAGTGGG	GA	0.652174	2	21621704	21621697		6	0.0609606
Fvb1	21623125..21623136	Replacement	Paired breakpoint	19	TAGTTTTACGTT	AGTTTCCTTTTTTTTACGG		1	2	21623136	21623124		22	0.0610331
Fvb1	21653223^21653256	Insertion	Close breakpoints	0				0.741497	2	21653223	21653255		82	0.0567445
Fvb1	21660434..21660453	Replacement	Paired breakpoint	20	TAAAGAATTGGTTCGACCAC	AGAAGAACTGGTTCAGGCAG		0.311475	2	21660453	21660433		11	0.427632
Fvb1	21695243..21695254	Replacement	Paired breakpoint	47	TATTTTTTTTCT	ATTTTTTTTTTTTTTTTAAATAAAAACATTTTTTTTTTTTTTTTTTC		1	2	21695254	21695242		10	8.32612e-05
Fvb1	21738323^21738335	Insertion	Close breakpoints	0				0.322581	2	21738323	21738334		4	0.0327085
Fvb1	21759908..21760107	Replacement	Paired breakpoint	200	ACATAAAAGTACAACACAATTAGTATGAACTTGTATGTAGAACTCAATACCCTACCAATGAATGTACAAATTTTGACTATGATCCCCTACTTCGTCTTCAAAAACTGAAAAGAGTATCAATTCCGACCAATGTACGTATTTACACAATAGATACCCAAAAATAGCTGGTGGTACTAAAAATGGCTGGCCTAACAATCCTA	TTTACATAAAAGTACAACACAATTAGTATGAACTTGTATGTAGAACTCAATACCCTACCAATGAATGTACAAATTTTGACTATGATCCCCTACTTCGTCTTCAAAAACTGAAAAGAGTATCAATTCCGACCAATGTACGTATTTACACAATAGATACCCAAAAATAGCTGGTGGTACTAAAAATGGCTG		0.642857	2	21759893	21759907		5	0.241071
Fvb1	21823650..21823664	Replacement	Paired breakpoint	15	AGAAAAGAAGGGGGA	GAAAGAGGGG		0.947368	2	21823664	21823644		11	0.0137098
Fvb1	21823721..21823732	Replacement	Paired breakpoint	17	GGGAAAAAAAGA	AGGGGGAAAAAAAAAAG		1	2	21823732	21823720		21	0.00400565
Fvb1	<21827351..21827450	Complex	Multiple breakpoints	17278582				1.29613	4	20230206	4548868,4548868,21827450	0.65,0.68,1.0,1.0	59	5.2096e-13	15
Fvb1	<21827351..21827450	Complex	Cross mapped breakpoints (invalid orientation)	4669491				0.975904	2		17157959,21827450	0.57,0.65	24	0.0229339	37
Fvb1	21827422^21827455	Insertion	Close breakpoints	0				1	2	21827422	21827454		9	0.123469
Fvb1	21827650^21827658	Insertion	Close breakpoints	0				0.754386	2	21827657	21827650		10	0.000309066
Fvb1	21829819..21829827	Replacement	Paired breakpoint	9	ATACGGGTC	GAAAGGGT		1	2	21829827	21829818		7	0.48
Fvb1	21862330..21862337	Replacement	Paired breakpoint	8	GGGTACGT	AAGG		0.397727	2	21862337	21862329		15	0.391797
Fvb1	21862459..21862471	Replacement	Paired breakpoint	13	TTGGTGCTTACTA	CTGGTGCTGACTG		0.194805	2	21862471	21862458		6	0.214161
Fvb1	21862711..21878092	Deletion	Cross mapped breakpoints	15382	TGACAAGACCCGCCCCGAAAACACATAGTAAAATAGGCAAGTCTTGCGGGGTCCACTCTTAAAAGAGATTATACCGAAATTTCGGCATAACCTCCCCTAAAAATGGACAACCCATCCTGAAAAAAAAACTAAAACACTTCAACTATAATAACCAACCACCACTCCTGGAGTCCTTCACTCCCCACAACATAAACCAAGTCNNNNNCTTAAATGCCTAAGCCCAAAAATGGATACTGTTATTATTTAACTACCTTTCATTTACGAACTCTTAACCGGGTAACTAAAATTCTATGAACTCGACTAAACCACCTCTATTAAGAATAACATAATAAATTTCCGAATTGATTAGCTACCAATAAACCGGAAATCACAATATAAAATTAATTACTAGGTTCGGGG…			0.484375	2	21878092	21862710	0.9,1.0	26	0.259003
Fvb1	21923092..21923135	Replacement	Paired breakpoint	44	ATATATATACAACAAACTACATCTAAAATGGGTGAAGACAATAA	GTATATACAAAAAACTACGTCTAAAATGGTAAAGACAATAG		0.16129	2	21923135	21923091		8	0.100862
Fvb1	21941935..21941948	Replacement	Paired breakpoint	14	TTTCCCAGCATTTG	CCTAGCATTTC		0.605263	2	21941948	21941934		7	0.666667
Fvb1	21974202^21974214	Insertion	Close breakpoints	0				0.789474	2	21974202	21974213		7	0.0456279
Fvb1	21977943..21978142	Replacement	Paired breakpoint	200	CTAAAATCACCCTAAAAAAAAGGGGTCGAAACACGAAAAGGGGAGAGAGGCGAAACGGAAAAGATCCAAATCCGAAATCAATAAGAAGAGAAGAGAGAAGAGAAGGCAGCCAAGTCCACCACAGCAGACTTGGAGTCTGATCACGTCTACCCCTATCCAGCTAACACTGTTAGAATGGCCGGATTTCGATTGGGCCCTGA	AAAAAAAAAACACCCTAAAAAAAAGGGGTCGAAACACGAAAAGGGGAGAGAGGCGAAACGGAAAAGATCCAAATCCGAAATCAATAAGAAGAGAAGAGAGAAGAGAAGGCAGCCAAGTCCACCACAGCAGACTTGGAGTCTGATCACGTCTACCCCTATCCAGCTAACACTGTTAGAATGGCCGGATTT		0.818182	2	21977928	21977942		5	0.000437063
Fvb1	22002647^22002661	Insertion	Close breakpoints	0				0.243902	2	22002647	22002660		8	0.0466141
Fvb1	22005101^22005122	Insertion	Close breakpoints	0				1	2	22005121	22005101		11	0.0139047
Fvb1	22087043^22087063	Insertion	Close breakpoints	0				0.1875	2	22087043	22087062		9	0.255366
Fvb1	22100663..22100862	Replacement	Paired breakpoint	200	CTCTACTAAACATAAAACACCCATTTTAAATGGACAGGCATATGTAAAACTACTATAAATAGTTGCACGACGAATAATGTACAGTCATCTGCAAATCTCGAACAATTGCGTTGGGGTAAGACACCTACTACTCCAACATGTAGTGGTTGACTTGTACTATATGAGTCTTAAGAAAATGAAAGAAAAGATGAAAGGGCACG	TTTTTTCTACAAAACAAAAAACACCCATTTTAAATGGACAGGCATATGTAAAACTACTATAAATAGTTGCACGACGAATAATGTACAGTCATCTGCAAATCTCGAACAATTGCGTTGGGGTAAGACACCTACTACTCCAACATGTAGTGGTTGACTTGTACTATATGAGTCTTAAGAAAATGAAAGAAAAGA		0.7	2	22100650	22100662		15	0.0402114
Fvb1	22202034^22202051	Insertion	Close breakpoints	0				0.510638	2	22202034	22202050		11	0.0174515
Fvb1	22211222^22211263	Insertion	Close breakpoints	0				0.984805	2	22211222	22211262		755	0.169693
Fvb1	<22228505..22228604	Insertion	Tandem duplication	5303338		TACTGGGTTTACTATGGTTCAATGAAGTTGTTTATTAGGATAAGAATGAGTATCTGTTGTGTATAATTGACATGATTATGAAAGGGACATAGTGTATTGAAGTTTACTGACCCCCAGTAGAAGTTTACTGGGGGGCAGTAAACTTCCACTGGGTTTACTAGGGTTCAATGAAGTTGTTTATTAGGGTAATAATAGGTATCNNNNNAGTTTCATTCTAGGGATTAAAGGCCATGAATATGAAAATATTAAAATTATAGGGTTTCTCTGGTCTGGTCATAACTGTTACAGATTGAGATTAATTTTGTTGAAGATTTTCTTTCAAAGATTTACTGTGTATAATTGGCATGACAATGAAAGGGAGATACTGTATTGTTGTTTACTCTTGTCAAGTGGAAGTTT…		0.306667	2	16925266	22228604	0.88,1.0	13	0.350911	25
Fvb1	22228591^22228605	Insertion	Close breakpoints	0				0.395833	2	22228591	22228604		15	0.375
Fvb1	22250120^22250133	Insertion	Close breakpoints	0				0.28	2	22250132	22250120		5	0.162338
Fvb1	22251474..22251492	Replacement	Paired breakpoint	19	TAACCTTTTTGTTTCAAGA	AACCTTTTCGTTCAAG		0.980952	2	22251492	22251473		32	0.440104
Fvb1	22284088^22284105	Insertion	Close breakpoints	0				0.235294	2	22284088	22284104		6	0.104214
Fvb1	22292518..22292717	Replacement	Paired breakpoint	234	CAAGATAAGCTAGTACCTCTATTTTTGTTGGAAGTATAAATTAAAGATGTGAACCTGGAGTTTGATCTTCTTCTTTTTTTTCTTTTAATCACACAAAATTACAAACTAGATTTTGGTCTCTAGATTTTAATCTGATTTTCTTTCTTTTCTTTTAATTTAATTTTTTATGAAAGTAGGTAATGCCACGTCAGTTAGTTATT	TCTATATATATATATAATATGGGTATATATATGTGTATACTGTGTCAACCAAGAAAAACAAGATAAGCTAGTACCTCTATTTTTGTTGGAAGTATAAATTAAAGATGTGAACCTGGAGTTTGATCTTCTTCTTTTTTTTCTTTTAATCACACAAAATTACAAACTAGATTTTGGTCTCTAGATTTTAATCTGATTTTCTTTCTTTTCTTTTAATTTAATTTTTTATGAAAGTAG		0.254237	2	22292493	22292517		9	0.00124064
Fvb1	22294494^22294509	Insertion	Close breakpoints	0				0.636364	2	22294494	22294508		7	0.0336848
Fvb1	22344302..22344501	Replacement	Paired breakpoint	200	AATCTCCACAATTCAAAATCAAGCTACACATCGTCTATACTATCTCTATTTCTCTTCAATACGACCACCACATCGTCGTCTCTCCTCTTTCCGACACGGCTTGGTAAAGATCTGGGTTTCTAAAGAAAAGAATAGAGAAGAAGGATTCCAGATCTGGGTTTATAAAGAAAAGAATAGAGAAGATCTGGGTATCTAAAGGA	TTAATCTCCACAATTCAAAATCAAGCTACACATCGTCTATACTATCTCTATTTCTCTTCAATACGACCACCACATCGTCGTCTCTCCTCTTTCCGACACGGCTTGGTAAAGATCTGGGTTTCTAAAGAAAAGAATAGAGAAGAAGGATTCCAGATCTGGGTTTATAAAGAAAAGAATAGAGAAGATCT		0.774194	2	22344287	22344301		4	0.75
Fvb1	22345791^22345794	Insertion	Close breakpoints	0				0.591837	2	22345793	22345791		6	0.216888
Fvb1	22360347^22360368	Insertion	Close breakpoints	0				0.96	2	22360367	22360347		21	0.00192234
Fvb1	22364043..22364044	Replacement	Paired breakpoint	4	CT	TTTC		1	2	22364044	22364042		11	0.00294349
Fvb1	22365483..22365510	Replacement	Paired breakpoint	31	NNNNNNNNNNNNNNNNNNNNAAAAATTA	ATGCAGAGTTAAAAAAAAAAAAAAAAAAATT		0.967742	2	22365510	22365482		19	0.0054458
Fvb1	22420265^22420278	Insertion	Close breakpoints	0				0.688889	2	22420277	22420265		12	0.0636601
Fvb1	22425031^22425043	Insertion	Close breakpoints	0				0.566038	2	22425031	22425042		8	0.311035
Fvb1	22426242^22426249	Insertion	Close breakpoints	0				0.923077	2	22426242	22426248		4	0.020202
Fvb1	22427840^22427858	Insertion	Close breakpoints	0				0.657143	2	22427840	22427857		9	0.229779
Fvb1	22452551^22452570	Insertion	Close breakpoints	0				0.615385	2	22452551	22452569		4	0.0433583
Fvb1	22461814^22461830	Insertion	Close breakpoints	0				0.689655	2	22461814	22461829		6	0.0119048
Fvb1	22463966^22464001	Insertion	Close breakpoints	0				0.805556	2	22463966	22464000		5	0.0517045
Fvb1	22482413	Replacement	Paired breakpoint	5	G	AAGAA		1	2	22482413	22482412		10	0.00298705
Fvb1	22493230..22493429	Replacement	Paired breakpoint	248	AAATTGAGAAATAATGATAGATTTTGATCTGCACCACCTCGCATGAGGGTTTACATGTGACTCCTATTTACTAGTGGAGTGTTCTAGGATATTCTGTATCTTTCTAGATATTCTTTATGTGTGCCTTGGCCTTATGCCAATAGGATATGTAGTTTGACTAGATCTATGTATTCATATCCTTACCATATTGGTATTGTGTA	GAATTAAGAAATAGGATAGGATAAGGAATAAACCAAATCCTATTTCGATCAGATCAACCGTGATGGAAAATTGAGAAATAATGATAGATTTTGATCTGCACCACCTCGCATGAGGGTTTACATGTGACTCCTATTTACTAGTGGAGTGTTCTAGGATATTCTGTATCTTTCTAGATATTCTTTATGTGTGCCTTGGCCTTATGCCAATAGGATATGTAGTTTGACTAGATCTATGTATTCATATCCTT		0.944837	2	22493210	22493229		552	0.0937843
Fvb1	<22554976..22555075	Complex	Multiple breakpoints	19159321				1.10624	12	3395754,3395758,9602617,15027062,17691900,18877835,18877835,18877835,18877835,18877835,18877835	22555075	0.64,0.72,0.85,0.88,0.9,0.94,1.0,1.0,1.0,1.0,1.0,1.0	407	9.00073e-41	13
Fvb1	22575412^22575442	Insertion	Close breakpoints	0				0.552632	2	22575412	22575441		5	0.186966
Fvb1	22629739..22629756	Replacement	Paired breakpoint	18	TGAACGCACCCTCCTATT	CGAACGCGCGCTCCTATC		0.754587	2	22629756	22629738		46	0.0886292
Fvb1	22725801..22726000	Replacement	Paired breakpoint	200	TAAATATTTGTTTCCCAAGGATGCGAGGGGTAAAATTGGAAGTTGAGGTTTGGGGAAATCGAGTGAACCTCCCCCAATAGTCCAAAACAGTGCGAATTATTTCTAGGGTTTTGAGTGTGGATTCACTCTCCGCTTGAGCTGTTCCGTAATCGATCTTACAGAGCCGATCTCTCTCTTCATCTACCCTCCAAATGAGGTCC	AAAAAATAAATATTTGTTTCCCAAGGATGCGAGGGGTAAAATTGGAAGTTGAGGTTTGGGGAAATCGAGTGAACCTCCCCCAATAGTCCAAAACAGTGCGAATTATTTCTAGGGTTTTGAGTGTGGATTCACTCTCCGCTTGAGCTGTTCCGTAATCGATCTTACAGAGCCGATCTCTCTCTTCATCTACCCT		0.642857	2	22725787	22725800		7	0.00917832
Fvb1	22734805..22734846	Replacement	Paired breakpoint	45	CGGGCTTTATACCCATAGAACAGGTGAGGACTTTTCTCTTTC	GGGGCTTATACCCACAGAACAAGTGAGGATTTGATTTTCTTTTTT		0.181818	2	22734846	22734804		11	0.311012
Fvb1	22736903^22736920	Insertion	Close breakpoints	0				0.588235	2	22736903	22736919		9	0.00120263
Fvb1	22835014^22835016	Insertion	Close breakpoints	0				0.920197	2	22835014	22835015		418	0.388672
Fvb1	22868352^22868364	Insertion	Close breakpoints	0				0.755556	2	22868352	22868363		8	0.0818059
Fvb1	<22945408..22945507	Complex	Cross mapped breakpoints (invalid orientation)	18025886				0.732639	2		4919621,22945507	0.86,0.89	45	0.147049	30
Fvb1	22946807..22946810	Replacement	Paired breakpoint	4	GTTG	TTTT		0.173077	2	22946810	22946806		4	0.00694444
Fvb1	<22974094..22974193	Deletion	Cross mapped breakpoints	3911662	CATTATGCATGTAACTATTCGTCTAACTATCTATGTAACTATGCATTCGTCTAACTATCTATGTAACTATGCATGTAACTATTCATGTAACTATCTATCTATGTAACTATCCATGTAACTATGCATGTAACTATCCATGTTACTATTTATCTATGTAAATATGCATGTAACTATGTATGTAATTATCCATGTAACTACAGNNNNNTAGTTACATGGATACTTATATGCATAGTTACATAGATAGTTACATTGCTAGTTACATTGCTAGTTACATAGATAGTTACATGGATAATTACATGGATGGATAGTTACATGGATAATTACATGGATAGTTACATTGCTAGTTACATAGATAGTTACATAGTTACATATATAGTTACATGGATAATTACATGGATG…			0.25	2	22974193	19062531	0.84,0.88	21	0.369748	26
Fvb1	<23037497..23037596	Deletion	Cross mapped breakpoints	2098799	TCCCCCTCCTTCTTTATCTGCTCTGATAATTAGCTTCTGATATCACAGTTCATTAAAGTCATCTACTATCAACTAAAACATGCGCTTAAGAAGGACTGCACGGAGACAAGCGGTGCATCAGCCTTGTTAGATGATTCATGGTTTTCTGCTGATAGCTTTTTATATCATCTTTTTAAGGTAGTGAGATCACTCCATCATCTNNNNNTTATAATTTATTTTTCTTCTAAAAAAAAACCAAAACATAACATAAGCTAAAAACATAAGAGAAAACAACCCCTAAAACAAAAGAGAGAGCTGAGATTATGGATGTTGTCCAGCTGCATCATAAAGGAGGATATACATAAGGGGGCCGGCCAATCAACTGCCAAAAGCGGATTCAGAAACATTAAGATCAACTTG…			1	2	23037596	20938797	0.56,0.88	6	1.37976e-05	27
Fvb1	23054931^23054948	Insertion	Close breakpoints	0				0.692308	2	23054931	23054947		6	0.0179142
Fvb1	23074589	Replacement	Paired breakpoint	5	T	CTGTC	T	0.425532	2	23074589	23074588		10	0.0150391
Fvb1	23114873..23114883	Replacement	Paired breakpoint	11	GTTGGCTGTTG	TGGCTGTTA		0.664773	2	23114883	23114872		14	0.377232
Fvb1	23138918^23138938	Insertion	Close breakpoints	0				0.323529	2	23138918	23138937		14	0.441778
Fvb1	23153377..23153576	Replacement	Paired breakpoint	200	TGAGAAAGAGGTAGAGAAGATTGAAACTTGGTCAATTTTCGAACGTGATCTGGTATAGTTTTTGTCTCATTTTCTCTCAAGTAGATGAGTTTCAATAGGAAAACAAAAGAGGACGACGAGTTTTAATAGGAAGTCAATTAACACCCTCTTAATTACTATTAATTGTATTCCAAACTCATAGAAAGATAACCTAAATTGAT	ATGAGAAAGAGGTAGAGAAGATTGAAACTTGGTCAATTTTCGAACGTGATCTGGTATAGTTTTTGTCTCATTTTCTCTCAAGTAGATGAGTTTCAATAGGAAAACAAAAGAGGACGACGAGTTTTAATAGGAAGTCAATTAACACCCTCTTAATTACTATTAATTGTATTCCAAACTCATAGAAA		0.4375	2	23153360	23153376		4	0
Fvb1	23155428^23155448	Insertion	Close breakpoints	0				0.274194	2	23155428	23155447		12	0.0488905
Fvb1	23163367^23163398	Insertion	Close breakpoints	0				1	2	23163367	23163397		5	0.327273
Fvb1	23171210^23171230	Insertion	Close breakpoints	0				0.577778	2	23171210	23171229		8	0.342
Fvb1	23226541..23312561	Insertion	Tandem duplication	86021		TGCTCAGCCATATACGGGTCTTGAATTCAAGTACGAACACATGAAATCTTATGCAAATTGTTATGGGGAACTATGATACTCTAGAACGAGCTAAATAAACAAAATAGTTTTGTCTTAAAGAAAAGCTTTCATCTTTTTAAATGGTTTTTTTTATTTGTTTTTGTTGGGTTGTGTGTAGGGAACTTGATGATGAGTTACAANNNNNATTTTAACACATAGCATGTCTACGAACTCGTATTAACGTCCTCTACAACTTTCATGAAGAAAGTTTCTCCAAATTCTAAACGGAAAAGAAAGTCAACTTTAGGGTCCTTAGGTAGTAAACGGTTATTCAACACGGTAAAAGACTAAAATAATACCAAAGTAAATAACCGTAAAATAACTTAAGAACCGGGGTGT…		0.322034	2	23226540	23312561	0.92,1.0	19	0.519097
Fvb1	23302745^23302751	Insertion	Close breakpoints	0				0.85	2	23302745	23302750		4	0.3125
Fvb2	7548..7565	Replacement	Paired breakpoint	18	CAATGAATTAAACCTCGA	AAACAATGATTAACCCCG		0.939394	2	7565	7547		8	0.409091
Fvb2	27494..27503	Replacement	Paired breakpoint	10	TGAAAACTCT	GAAACTCTA		0.921569	2	27503	27489		7	0.317896
Fvb2	44144^44162	Insertion	Close breakpoints	0				0.392857	2	44144	44161		4	0.131494
Fvb2	52010^52044	Insertion	Close breakpoints	0				0.966899	2	52010	52043		960	0.142985
Fvb2	77191^77206	Insertion	Close breakpoints	0				0.517241	2	77191	77205		13	0.31223
Fvb2	79324..79327	Replacement	Paired breakpoint	4	CGAC	TGGT		0.0617284	2	79327	79323		4	0.3125
Fvb2	116441^116457	Insertion	Close breakpoints	0				0.571429	2	116441	116456		5	0.0164896
Fvb2	117703^117724	Insertion	Close breakpoints	0				0.78125	2	117703	117723		24	0.0876642
Fvb2	131688^131704	Insertion	Close breakpoints	0				0.864865	2	131688	131703		10	0.030844
Fvb2	155695..155702	Replacement	Paired breakpoint	8	CGGTACAA	TGGTACCG		0.213333	2	155702	155694		6	0.888889
Fvb2	156086..156108	Replacement	Paired breakpoint	23	CTACGGTCTAACGAGGTGGTCTT	ACTCTCACAGGTGGTCTA		0.993827	2	156098	156085		90	0.198047
Fvb2	156243..156253	Replacement	Paired breakpoint	11	CTTGTGATCTA	TTTGTGATCTG		0.153409	2	156253	156242		8	0.400909
Fvb2	208365^208368	Insertion	Close breakpoints	0				0.913043	2	208365	208367		6	0.337719
Fvb2	215582..215586	Replacement	Paired breakpoint	13	AATTT	TTTTTAAATTTTA		0.807692	2	215570	215581		6	0.00870032
Fvb2	235760^235764	Insertion	Close breakpoints	0				0.953488	2	235763	235760		6	0.26912
Fvb2	237471..237481	Replacement	Paired breakpoint	15	CTAGCGTGAGT	ATATCTAGAGCGAAG		0.222222	2	237481	237470		10	0.477273
Fvb2	237523..237722	Replacement	Paired breakpoint	202	GTTCCCATTTGTGAGCTTTTATACAGATTCGACTCATAATTTACACACAACAAGAAAGAAAAGAATCAAAAACAAAGAATATGAGACAGCCTAATGAAGAAGAGAATCAAAGAATCAAAAGACAAGAATCAATGAAGCCAAAAAAAAAAAATGAAAACAGTAACAAAACGCAGATTAACAGCAGCAACAATCTTATAAAG	TAGTGTGTGTGTGAGTTCCCATTTGTGAGCTTTTATACAGATTCGACTCATAATTTACACACAACAAGAAAGAAAAGAATCAAAAACAAAGAATATGAGACAGCCTAATGAAGAAGAGAATCAAAGAATCAAAAGACAAGAATCAATGAAGCCAAAAAAAAAAAATGAAAACAGTAACAAAACGCAGATTAACAGCAGCAAC		0.392405	2	237510	237522		12	0.0492384
Fvb2	262795^262811	Insertion	Close breakpoints	0				0.690476	2	262795	262810		7	0.0797526
Fvb2	295691..295890	Replacement	Paired breakpoint	227	GGCGAATACGTATCTCTTACTTTAGGATATTATACCTTAGATCACAATTAGTAATCCGTTTTCNNNNNNNNNNNNNNNNNNNNCTCTTCAATTTCTGTCTACCGTGCCCAAATTCTCATATTCCGTTTGAATTGACCTTTAATTATCAGCAGTTAAGGTCCGATTTGGACATATAAGGTCCGATTTGCCCAAATTCTAGA	TTTTGGGGAATACGTTTTTTNTTTTTTTTTTTTTTTTTTTTGGCGAATACGTATCTCTTACTTTAGGATATTATACCTTAGATCACAATTAGTAATCCGTTTTCNNNNNNNNNNNNNNNNNNNNCTCTTCAATTTCTGTCTACCGTGCCCAAATTCTCATATTCCGTTTGAATTGACCTTTAATTATCAGCAGTTAAGGTCCGATTTGGACATATAAGGTCCGATTT		0.826923	2	295676	295690		14	0
Fvb2	338040^338052	Insertion	Close breakpoints	0				0.6	2	338040	338051		5	0.019704
Fvb2	351223^351238	Insertion	Close breakpoints	0				0.647059	2	351223	351237		6	0.0570583
Fvb2	352717..352723	Replacement	Paired breakpoint	7	TATAGTG	ATAGGT		0.433333	2	352723	352714		8	0.321429
Fvb2	353322..353334	Replacement	Paired breakpoint	13	GACTAAAGAATAT	CACTAAAGGATAC		0.177215	2	353334	353321		5	0.5625
Fvb2	353371..>353470	Inversion	Cross mapped breakpoints	5249992	CTGTTGATTCTAAAAGTCATTCTGGTGACTTTATCTATGATATGACCCCTACAGGTACTGAAAGCTGTGCTACATGGAGACTCGCCACTTTTCAGAGAGCATCCAGAGCTACGTGATGCTTTAGTTCGGGTTTATTTTCATTCTAGCTAGTCAGAAGAAGTACAATAGAATCGAATGCTTGGGGCCTCTCAAGGATGCTGNNNNNTAGATTTAACAGGTTTGTTTTACCTCTACAGCATCTTTGAGGGGCCCCCAGCATTCAATTCTATTGTACTTCTTCAAACTAGAATGAAAATAAACCCGAACTAAAGAATCACGTAGCTCTGGATGCTCTCTGAAAAGTGCCGAGTCTCCATGTAGTACAGCTTTCAGTACCTGCAGGGGTCATATCATTGATTA…	GTGACTTAATCAATGATATGACCCCTGCAGGTACTGAAAGCTGTACTACATGGAGACTCGGCACTTTTCAGAGAGCATCCAGAGCTACGTGATTCTTTAGTTCGGGTTTATTTTCATTCTAGTTTGAAGAAGTACAATAGAATTGAATGCTGGGGGCCCCTCAAAGATGCTGTAGAGGTAAAACAAACCTGTTAAATCTANNNNNCAGCATCCTTGAGAGGCCCCAAGCATTCGATTCTATTGTACTTCTTCTGACTAGCTAGAATGAAAATAAACCCGAACTAAAGCATCACGTAGCTCTGGATGCTCTCTGAAAAGTGGCGAGTCTCCATGTAGCACAGCTTTCAGTACCTGTAGGGGTCATATCATAGATAAAGTCACCAGAATGACTTTTAGAAT…		0.294118	2		353370,5603362	0.7,0.78	17	0.344669	54
Fvb2	353435..>353534	Insertion	Tandem duplication	5249928		CTGTGCTACATGGAGACTCGCCACTTTTCAGAGAGCATCCAGAGCTACGTGATGCTTTAGTTCGGGTTTATTTTCATTCTAGCTAGTCAGAAGAAGTACAATAGAATCGAATGCTTGGGGCCTCTCAAGGATGCTGTAGAGGTAAAACAAAAACCTGTTCATGTAAAAATCTGGCACACACTCAAATATGCATTTGTTGCNNNNNTAGATTTAACAGGTTTGTTTTACCTCTACAGCATCTTTGAGGGGCCCCCAGCATTCAATTCTATTGTACTTCTTCAAACTAGAATGAAAATAAACCCGAACTAAAGAATCACGTAGCTCTGGATGCTCTCTGAAAAGTGCCGAGTCTCCATGTAGTACAGCTTTCAGTACCTGCAGGGGTCATATCATTGATTA…		0.333333	2	353434	5603362	0.7,0.82	11	0.295868	39
Fvb2	353600..353611	Replacement	Paired breakpoint	17	AAAATCTGGCAC	TAATCTAGCACACACTT		0.444444	2	353611	353598		24	0.223673
Fvb2	353659..353665	Replacement	Paired breakpoint	11	CCATGTC	TCATATATGTG		0.377358	2	353665	353658		18	0.261735
Fvb2	464643..464842	Replacement	Paired breakpoint	214	GCATTCAGGAAATAAAACCATATAAATAATTGATATGTGGGTTAGAAAACATGGAAGTATACGTATTAATTTAATTGATTGAATATAATTATACATACCCAGGAACCATTGGATAGTGTGACATGCCAAGTTGATTTCTAGCCTGGTGAATATCAGTGTGGCAAATTCCACAGCACAGGACTTTGATGTAAACATCTTCT	AAAAATTTAGAAAAAAAAAAAAAAAAAAGCATTCAGGAAATAAAACCATATAAATAATTGATATGTGGGTTAGAAAACATGGAAGTATACGTATTAATTTAATTGATTGAATATAATTATACATACCCAGGAACCATTGGATAGTGTGACATGCCAAGTTGATTTCTAGCCTGGTGAATATCAGTGTGGCAAATTCCACAGCACAGGACTTTGA		0.810811	2	464628	464642		6	0.0285292
Fvb2	480180^480201	Insertion	Close breakpoints	0				1	2	480200	480180		13	0.0521376
Fvb2	493473^493479	Insertion	Close breakpoints	0				0.588235	2	493473	493478		7	0.1225
Fvb2	553346^553368	Insertion	Close breakpoints	0				0.133719	2	553367	553346		54	0.270435
Fvb2	554950..554956	Replacement	Paired breakpoint	7	TGTATTA	CGTATTG		0.118227	2	554956	554949		46	0
Fvb2	603320..603518	Replacement	Paired breakpoint	199	GGTTAGAGAACTTTTTTTATTATTGAACCAACAGTACTTGGTCTTATTCAGTGATTATGCACTTGGCAGTTGAAATGGACAGAAAATGAGTTATTCATAATATTGATATTTGAATTGGAGTGTATATAGATTCGGTCCTATACATTTTGATAGTCTAAGTGAGAGTGCTCTTAGCTTCCACTTTTGTATTTGGAATTGG	AAAAGGTTAGAGAACTTTTTTTATTATTGAACCAACAGTACTTGGTCTTATTCAGTGATTATGCACTTGGCAGTTGAAATGGACAGAAAATGAGTTATTCATAATATTGATATTTGAATTGGAGTGTATATAGATTCGGTCCTATACATTTTGATAGTCTAAGTGAGAGTGCTCTTAGCTTCCACTTTTGT		0.777778	2	603307	603319		7	0.144559
Fvb2	609590..609788	Replacement	Paired breakpoint	199	TATGATGTCTACCAACGTGATATCTTATCACAAAAGACTATGATTATTCCAACCAATATGTTTGTGAGTGATATTCTCCACCACGTTATTTTCAGGAATCATTCATTCTTGACATTTCTCACGGATTTGAGAATCTTAGGTCATATATATACTCGCACATTCACATCGACAGTCTGGTAATATGAGATGCTAGATACAC	AAAAATGATGTCTACCAACGTGATATCTTATCACAAAAGACTATGATTATTCCAACCAATATGTTTGTGAGTGATATTCTCCACCACGTTATTTTCAGGAATCATTCATTCTTGACATTTCTCACGGATTTGAGAATCTTAGGTCATATATATACTCGCACATTCACATCGACAGTCTGGTAATATGAGA		0.685185	2	609577	609589		12	0.142857
Fvb2	619484^619496	Insertion	Close breakpoints	0				0.714286	2	619484	619495		6	0.0597559
Fvb2	683596^683611	Insertion	Close breakpoints	0				0.55814	2	683596	683610		6	0.0189615
Fvb2	704512^704531	Insertion	Close breakpoints	0				0.9375	2	704530	704512		4	0.173713
Fvb2	715814^715816	Insertion	Close breakpoints	0				0.402985	2	715814	715815		11	0.0434211
Fvb2	718185^718206	Insertion	Close breakpoints	0				0.504762	2	718205	718185		34	0.49
Fvb2	745360^745362	Insertion	Close breakpoints	0				0.3125	2	745361	745360		10	0.329141
Fvb2	750901..751100	Replacement	Paired breakpoint	200	GGGTTCAAGAACCAATGTCGGTTTACAACTCTATAAATATGTATCAAAGCTTTGTCCCATGGTTGTAATCAACTAAGCTATCAATACAAACTCCTCTGTTTTCTACAACAACTAAACCTCCTCTGTTTTACACCTCCTCTAAACCAAATCTTCCATTTCTTAAACACTCTTTGGCCTAAACACTAGCTAGCTACCTAACC	TTTGGGTTCAAGAACCAATGTCGGTTTACAACTCTATAAATATGTATCAAAGCTTTGTCCCATGGTTGTAATCAACTAAGCTATCAATACAAACTCCTCTGTTTTCTACAACAACTAAACCTCCTCTGTTTTACACCTCCTCTAAACCAAATCTTCCATTTCTTAAACACTCTTTGGCCTAAACACTAG		0.777778	2	750886	750900		7	0.0277778
Fvb2	812865..812883	Replacement	Paired breakpoint	19	TATAACATCTCTGTAGCCC	CATAGCATCTATGTAGCCT		0.215909	2	812883	812864		10	0.354545
Fvb2	813251..813256	Replacement	Paired breakpoint	7	AAAATT	GAAAATC	A	0.68595	2	813256	813250		8	0.31746
Fvb2	813870..813881	Replacement	Paired breakpoint	14	CTTTTTTTTTCG	GTGTTTTTTTTCCA		0.62	2	813881	813869		10	0.0175219
Fvb2	842725..842731	Replacement	Paired breakpoint	7	CGTACCC	T		0.25641	2	842720	842724		5	0.334286
Fvb2	866002^866023	Insertion	Close breakpoints	0				1	2	866022	866002		9	0.337719
Fvb2	879593^879609	Insertion	Close breakpoints	0				0.222222	2	879593	879608		12	0.191065
Fvb2	880049^880064	Insertion	Close breakpoints	0				0.0930233	2	880049	880063		4	0.356188
Fvb2	895232^895237	Insertion	Close breakpoints	0				0.333333	2	895232	895236		7	0.534722
Fvb2	895390^895401	Insertion	Close breakpoints	0				0.292308	2	895400	895390		11	0.0249854
Fvb2	900663^900678	Insertion	Close breakpoints	0				0.660714	2	900663	900677		16	0.0549682
Fvb2	902894..902908	Replacement	Paired breakpoint	15	ATGATAGTTACATGG	TAGATACCTGA		0.563291	2	902908	902893		46	0.181985
Fvb2	902951^902962	Insertion	Close breakpoints	0				0.470149	2	902961	902951		27	0.45
Fvb2	905322..905338	Replacement	Paired breakpoint	17	CACAGCGTGGTGGAGCA	TGTGACATGGTGGAGGC		0.606061	2	905338	905321		72	0.21443
Fvb2	932902..932903	Replacement	Paired breakpoint	13	CC	AAAAAAAAAAACA		0.397727	2	932893	932901		11	4.07559e-05
Fvb2	934536..934735	Replacement	Paired breakpoint	200	CCCTCCTTTTCCTTTTCCTAGTACAGTGAGGCAAAAAAATTAGGATTTTTAAATGCTTCAACTGAATTTATAATCAGAATAAAAATCACAACTTCAGTAGTGACGGTCCAAAACTATTGTTATTGATCTTAAACTTTCATTAGTCTTGGCTGAGTTTCTGGCATTGTGCTGAGAGAGGATCGAAGAAACATCTACACATG	AAACCCCTCCTTTTCCTTTTCCTAGTACAGTGAGGCAAAAAAATTAGGATTTTTAAATGCTTCAACTGAATTTATAATCAGAATAAAAATCACAACTTCAGTAGTGACGGTCCAAAACTATTGTTATTGATCTTAAACTTTCATTAGTCTTGGCTGAGTTTCTGGCATTGTGCTGAGAGAGGATCGAAGAAA		0.896552	2	934523	934535		6	0.262987
Fvb2	940244^940264	Insertion	Close breakpoints	0				1	2	940244	940263		15	0.104362
Fvb2	973234^973248	Insertion	Close breakpoints	0				0.214286	2	973234	973247		17	0.242339
Fvb2	977337^977354	Insertion	Close breakpoints	0				0.721461	2	977337	977353		113	0
Fvb2	988558^988569	Insertion	Close breakpoints	0				0.35283	2	988568	988558		152	0.106168
Fvb2	988599^988626	Insertion	Close breakpoints	0				0.92633	2	988625	988599		580	0.221354
Fvb2	994471^994484	Insertion	Close breakpoints	0				0.75	2	994471	994483		7	0.0132213
Fvb2	1025752^1025766	Insertion	Close breakpoints	0				0.48	2	1025752	1025765		4	0.00271706
Fvb2	1044250^1044263	Insertion	Close breakpoints	0				0.235294	2	1044262	1044250		4	0.2072
Fvb2	1054293^1054314	Insertion	Close breakpoints	0				0.941176	2	1054313	1054293		13	0.244144
Fvb2	1072000^1072017	Insertion	Close breakpoints	0				0.305556	2	1072000	1072016		20	0.0966626
Fvb2	1080161^1080180	Insertion	Close breakpoints	0				0.0769231	2	1080161	1080179		6	0.21411
Fvb2	1087907..1088104	Replacement	Paired breakpoint	199	CCAAACAACAACAAGGAAACAAACTTACGTGTAACAAGGTTCAACTTCACATAGTCCATATGTGCAAAACGAATATCTTAGATAAAGGTTTTGGTCTCCCACATTAGCATAGACATCCCCGATTCAATTTGCAATTATCAATCTTTTGGTCACTATCATTTCAGCTTTTATATATAAATCATTCATAATTGTGTAGTC	AAAAAAAAAAAAAACCAAACAACAACAAGGAAACAAACTTACGTGTAACAAGGTTCAACTTCACATAGTCCATATGTGCAAAACGAATATCTTAGATAAAGGTTTTGGTCTCCCACATTAGCATAGACATCCCCGATTCAATTTGCAATTATCAATCTTTTGGTCACTATCATTTCAGCTTTTATATATAAATCATTCA		0.4	2	1087893	1087906		6	1.28777e-05
Fvb2	1095299^1095315	Insertion	Close breakpoints	0				0.57	2	1095299	1095314		9	0.0357143
Fvb2	1149007^1149027	Insertion	Close breakpoints	0				0.866667	2	1149007	1149026		6	0.252674
Fvb2	1169193^1169213	Insertion	Close breakpoints	0				0.365854	2	1169193	1169212		27	0.268076
Fvb2	1203126..1203325	Replacement	Paired breakpoint	200	CTACGACTACATGTTATTACATATCAATCAATCCAACACAACAAGATTGTTCAACTCCTCTCTTGAAAGTGCACAATTCATCACATGCTCTACCTTTGGAACAAATTTCATCACCAACGGCACATTAACACCACGATAAAAAGCATGGCTTTGGCCTGCATTCGATCTCGAATCCATCTCTCCTCTGAAGAACAATTTGA	AAAAAAAAAACTACGACTACATGTTATTACATATCAATCAATCCAACACAACAAGATTGTTCAACTCCTCTCTTGAAAGTGCACAATTCATCACATGCTCTACCTTTGGAACAAATTTCATCACCAACGGCACATTAACACCACGATAAAAAGCATGGCTTTGGCCTGCATTCGATCTCGAATCCATCTCTCCTCT		0.75	2	1203111	1203125		6	2.35455e-07
Fvb2	1245894..1245911	Replacement	Paired breakpoint	22	TGTACTAACCGAACGATA	GGTACTAATTAACCGAATGATC		0.677852	2	1245911	1245893		37	0.480974
Fvb2	1262887^1262897	Insertion	Close breakpoints	0				0.407767	2	1262887	1262896		17	0.266557
Fvb2	1280760..1280767	Replacement	Paired breakpoint	8	CAACCAAA	GAACCAAG		0.269231	2	1280767	1280759		8	0.765625
Fvb2	1281049..1281051	Replacement	Paired breakpoint	9	GAA	CGCCTCTTT		0.653846	2	1281051	1281048		28	0.196437
Fvb2	1281868..>1281967	Deletion	Cross mapped breakpoints	9796203	AATTTGCATTTTATTTTTCATCACAAGAACAATTCTTATTCTCAAAATAGACAATTCAAGGATTCAGAGGACTTGTAACAGAACTACATAGGAAAGGCACTAACTGAAGCCAAACTAATGGAATCATCAGTGTAAAGGCGTGCAATAGTACAATAGAGATCGAGGTACCAAAGAAGTTGCAGAGTTTCAGTGAACTTGACNNNNNCGGGTTTATTTATGACATTAAAACACAAACTTAGTTAATATGAATATTGTTAAAGGAATTATATAGCTAAATAGGGTTGGAAATACATTATAAACGTAGCATTTTGTGCTCCTATCAATTTTTTAACAAGTGCGAAGTAAGTTCTAGAATGAAGTTGACTTGCCAGGGTTTCCTTTTCACAGCTAGATCGGGTA…			0.485294	2	11078070	1281867	0.95,1.0	26	0.283088	40
Fvb2	1359951^1359959	Insertion	Close breakpoints	0				1	2	1359958	1359951		5	0.254895
Fvb2	1370263..1370267	Replacement	Paired breakpoint	8	GTTTC	TGTTTTCT		0.9375	2	1370267	1370259		4	0.0976562
Fvb2	1382985^1383040	Insertion	Close breakpoints	0				0.483333	2	1383039	1382985		16	0.524242
Fvb2	1383408..1383414	Replacement	Paired breakpoint	7	CGTGCGC	TGTGCGG		0.181818	2	1383414	1383407		4	0.401786
Fvb2	1383549..1383558	Replacement	Paired breakpoint	10	GAGGCTTTCG	TAGGCTTTCA		0.0916667	2	1383558	1383548		4	0.64
Fvb2	1384214..1384253	Replacement	Paired breakpoint	40	GGGCTCAGAAGAGGAATTCGCCTGGCTCGAAGATCCGGCA	AGGCTCTGAAGATCGAAGATCCGGCG		0.414634	2	1384239	1384213		21	0.353232
Fvb2	1384381..1384388	Replacement	Paired breakpoint	8	GCGAGACG	TC		0.451923	2	1384388	1384380		18	0.439638
Fvb2	1384813..1384835	Replacement	Paired breakpoint	23	TACGAAAAACCGACTTAGCATGA	CGAAAAACAGACTTGGCATGG		0.289157	2	1384835	1384812		5	0.451887
Fvb2	1458899..>1458998	Deletion	Cross mapped breakpoints	7547644	GAAATAAAAAAGCGAAAACAAAGATCCCTACCCACTTACCTAAATATCTCTTCCTCTCCATCATAAGAAAACCCAGTAACACAGATGATGGCATGTCTTGACTCAGAGACTAGACGGAGAGAGCGAGGAGAGCAAGAGAAGGAAAAGAAAACATCTGCTGCTGCAAATAAACCACGCGTAGATGGAACTAAAAACTACAANNNNNTGTATTCAATTAAGAATTGATTTTGGTTGTTTAGAAACAAATTAAGATTAGATCTGCAATTGAATTTGATATGACCCAAATGGAAGTTTTCATAATTTGAAGAGACCTTTGTGCAATGAACCTGTGATTCTTTTTCATGTTGAAGATTGAACACCAGTGCCATGTTCTTCTGGGATTTTTTTCTTTTGTTTTCT…			0.315068	2	9006542	1458898	0.9,1.0	13	0.195724	41
Fvb2	1479729^1479743	Insertion	Close breakpoints	0				1	2	1479729	1479742		6	6.93751e-06
Fvb2	1539779..1539976	Replacement	Paired breakpoint	198	CCCTAGTTCTTCTTATTGTGAACATTGGACTCCATTTTCAATTTTAAGTTTGAACTACATGCATGGAAGTCTATGGTCTTCTTATTATGCATTATTGAATATGGATCTATAAGTCTATATTAAGAACTCTATATTAAAATTACCAGAAATTTTTACTACTCTTTTTCTTTAGCAAAAAAAAAAAAAAAACTAAGAAAT	AAAACCCTAATTCTTCTTATTGTGAACATTGGACTCCATTTTCAATTTTAAGTTTGAACTACATGCATGGAAGTCTATGGTCTTCTTATTATGCATTATTGAATATGGATCTATAAGTCTATATTAAGAACTCTATATTAAAATTACCAGAAATTTTTACTACTCTTTTTCTTTAGCAAAAAAAAA		0.72	2	1539762	1539778		5	0.112179
Fvb2	1546497^1546527	Insertion	Close breakpoints	0				0.617021	2	1546497	1546526		5	0.027451
Fvb2	1580565^1580597	Insertion	Close breakpoints	0				0.913706	2	1580565	1580596		309	0.466172
Fvb2	1582399..1582429	Replacement	Paired breakpoint	31	CAATTCTCATAGACGGTGTCAAACTTGACAA	TCAATCTTATCAAATTTGATAA		0.128205	2	1582427	1582398		4	0.109741
Fvb2	1622246^1622269	Insertion	Close breakpoints	0				0.333333	2	1622246	1622268		6	0.421227
Fvb2	1622266..1622336	Complex	Multiple breakpoints	71				0.76369	4	1622265,1622265,1622336	1622319	0.65,0.71,0.71,0.83	19	0.0545677
Fvb2	1707183..1707382	Replacement	Paired breakpoint	200	CTCATCAAAGCTTGGAGACAAATAAAACATCATTGTACTAAATTGAATAGCTACAAGACATTACCGTTTTTCAAATAACCCTTCAACTAAACACGTCGAAGTTGGCCTCAAGAGGCAGGGTCAAGGAGTCTGAGTCAGTTTTTCAGGTAACTCGTCAGACTCATCAATTTACGCAATGCAGAACCATATATTTGAGAACT	AAACCCATCAAAGCTTGGAGACAAATAAAACATCATTGTACTAAATTGAATAGCTACAAGACATTACCGTTTTTCAAATAACCCTTCAACTAAACACGTCGAAGTTGGCCTCAAGAGGCAGGGTCAAGGAGTCTGAGTCAGTTTTTCAGGTAACTCGTCAGACTCATCAATTTACGCAATGCAGAACCATA		0.714286	2	1707170	1707182		7	0.188034
Fvb2	1743612^1743624	Insertion	Close breakpoints	0				0.71875	2	1743612	1743623		4	1.56094e-05
Fvb2	1744749^1744774	Insertion	Close breakpoints	0				0.774194	2	1744773	1744749		18	0.0963889
Fvb2	1766521..1766720	Replacement	Paired breakpoint	232	CTTAGGGATGCATATATATCCAATTTTTTTGGTGTGGGTTATTAAGGTACGCCATCTAAATCTTCGACTAGTCAAGCATTAAGATGTGCAAAACCCATACTCCATGTAATGCTTTTGCCTGTATACCAATTACCAAACAAGGATATGCCTTAAGTATGTGAATGTCTTGCAAGAAAATTTATGCCCATATAGAGTCCAAG	AAAAACTTGGGTATCTTTATTTTTCCAAAAAAAAAAAAAAAAAACTTAGGGATGCATATATATCCAATTTTTTTGGTGTGGGTTATTAAGGTACGCCATCTAAATCTTCGACTAGTCAAGCATTAAGATGTGCAAAACCCATACTCCATGTAATGCTTTTGCCTGTATACCAATTACCAAACAAGGATATGCCTTAAGTATGTGAATGTCTTGCAAGAAAATTTATGCCCAT		0.964912	2	1766508	1766520		20	0.102531
Fvb2	1775081..1775099	Replacement	Paired breakpoint	19	ATTTATTATTTTTTTTTTA	TTTTTT		0.921569	2	1775085	1775080		5	9.07029e-05
Fvb2	1781915..1781926	Replacement	Paired breakpoint	12	AGGATTTCATTC	CAGATTTCATTT		0.168067	2	1781926	1781914		6	0.166612
Fvb2	1783034^1783050	Insertion	Close breakpoints	0				1	2	1783034	1783049		13	0.23096
Fvb2	1783797..1783995	Replacement	Paired breakpoint	199	CGTTATGAAAAAAGAAGAAGAAGAATGTTTTGTTGTTTTCATTTGTTGTTTTGCTTAGGTAGTAATTTGTAGTTTTGTACAAACCACAACGATGAAACATTTGTATGAATAAATTCTACTGTTTTCTTTAGTACTCAATGTGGACAGTAAAAAAGAGAGTGAGAGAAAAATAACAAATTATATCAACCCAGCGTGCTAG	TTCGTTATGAAAAAAGAAGAAGAAGAATGTTTTGTTGTTTTCATTTGTTGTTTTGCTTAGGTAGTAATTTGTAGTTTTGTACAAACCACAACGATGAAACATTTGTATGAATAAATTCTACTGTTTTCTTTAGTACTCAATGTGGACAGTAAAAAAGAGAGTGAGAGAAAAATAACAAATTATATCAAC		0.673913	2	1783784	1783796		5	0.375
Fvb2	1807012..1807020	Replacement	Paired breakpoint	9	ACAAAAAGA	CAAAAG		1	2	1807020	1807011		5	0.15191
Fvb2	1812270^1812281	Insertion	Close breakpoints	0				0.875	2	1812270	1812280		9	0.00155477
Fvb2	1857066..1857086	Replacement	Paired breakpoint	32	NNNNNNNNNNNNNNNNNNNNG	GATTTTCCAAGTTAGAATTGGATTTGGTTTTT		1	2	1857086	1857065		11	0.129749
Fvb2	1914071..1914270	Replacement	Paired breakpoint	224	CTTATATTTTCATCTTACAACATTATGCATTTGCTACTAATTCAACACAATGGTGTAGGAACAAAATTGCATCCTTCCATCCCAAACTTTTTCAGGATAGTCTTTGCATACTTCTTTTGAGATATGAATATGTCATCTTCATTCTGAGTAACCTCAATTCTGAGAAAATAATGCAACAGATCCAAATCACTCATTTCATA	AAATTATTTTTCTTTTTCAACAAAAAAAAAAAAAAACTTATATTTTCATCTTACAACATTATGCATTTGCTACTAATTCAACACAATGGTGTAGGAACAAAATTGCATCCTTCCATCCCAAACTTTTTCAGGATAGTCTTTGCATACTTCTTTTGAGATATGAATATGTCATCTTCATTCTGAGTAACCTCAATTCTGAGAAAATAATGCAACAGATCCAAATC		0.771429	2	1914058	1914070		4	0.0348297
Fvb2	1914160..1914165	Replacement	Paired breakpoint	6	TTTCAG	CTTCAA		0.28655	2	1914165	1914159		13	0.625
Fvb2	1914316..1914321	Replacement	Paired breakpoint	6	ACTTCT	GATTCC		0.398693	2	1914321	1914315		22	0.642857
Fvb2	1914350..1914359	Replacement	Paired breakpoint	15	AAAACAAATG	GAAACAATGAGGATT		0.791908	2	1914359	1914349		139	0.322864
Fvb2	1914392..1914412	Replacement	Paired breakpoint	21	CGGTTCATTATGGCTTCTTTG	TGGTTCATTTTGGCTTCTCTC		0.66875	2	1914412	1914391		36	0.0969388
Fvb2	1914448..>1914547	Inversion	Cross mapped breakpoints	3494280	TATACCTCTAGGTGCTTGTTTCATGCTATAAAGTAGTTTTTTTTTTTTCAACTTGTACACTTTTATCTTTTCTCTTTTGATAACAAAGCCCTCCGGTTGATCAACATAGACCTCTTCCTTTAAGACTCTATTTAGGAATGTAGATTTCACATCTAGCTGGTGTAGAGACCAACCTTTTTGAGCAACCAAGGAGATCACACNNNNNATTACTACTAGCAATAGCTTGTCATCTAAGATTCAAGCTCTATCAAATGGATGTCAAAACTGCTTTTCTAAACGGTCTTCTGGAGGAGGAAGTTTTTGTAGAACAACCTAAAGGTTTTCAGGATCCACATCATCCAAATCATGTGTACAAGCTGAAGAAAGCCTTGTATGGTCTGAAACAAGCTCCAAGAGCAT…	CATACCATGCTCTTGGAGCTTGTTTCAGACCATACAAGGCTTTCTTCAGCTTGTACACATGATTTGGATGATGTGGATCCTGAAAACCTTTAGGTTGTTCTACAAAAACTTCCTCCTCCAGAAGACCGTTTAGAAAAGCAGTTTTGACATCCATTTGATAGAGCTTGAATCTTAGATGACAAGCTATTGCTAGTAGTAATNNNNNGTGTGATCTCCTTGGTTGCTCAAAAAGGTTGGTCTCTACACCAGCTAGATGTGAAATCTACATTCCTAAATAGAGTCTTAAAGGAAGAGGTCTATGTTGATCAACCGGAGGGCTTTGTTATCAAAAGAGAAAAGATAAAAGTGTACAAGTTGAAAAAAAAAAAACTACTTTATAGCATGAAACAAGCACCTAGA…		0.702381	2		1914447,5408727	0.92,1.0	70	0.308442	55
Fvb2	1914746..1914765	Replacement	Paired breakpoint	20	ATTGAATTGAACCATCTAGG	TTTGAATGGAACCATCTGGA		0.486486	2	1914765	1914745		34	0.302709
Fvb2	1914820..1914834	Replacement	Paired breakpoint	15	TTGTCCACAATCTCT	CTGTCCACAAGCTCC		0.275	2	1914834	1914819		14	0.38322
Fvb2	1914977..1914989	Replacement	Paired breakpoint	13	AAAGAAGAGTTGA	TAATCGGAGTTGT		0.491803	2	1914989	1914976		39	0.8125
Fvb2	1915071..1915079	Replacement	Paired breakpoint	9	AACTTCATT	CCCTTCATC		0.378151	2	1915079	1915070		14	0.122727
Fvb2	1915131..1915154	Replacement	Paired breakpoint	24	ATTTTGCTCCCAATTTCAAGAGGA	CTTTTGCTTCCAATCCCAAGAGGC		0.325	2	1915154	1915130		43	0.265888
Fvb2	1916632^1916648	Insertion	Close breakpoints	0				0.123077	2	1916632	1916647		7	0.230445
Fvb2	1943560..1943756	Replacement	Paired breakpoint	197	CCCTCAAATCATAACTTTATTCATCTGATTTTAAAAAGAGAACCAAAGATTTTTATAAGGAATATGGAAATCTCTCCAACCGGAGCAAGTTGAAAGTAATAAATGAAAACATTAATCTCAGATAATATTATTGCAATTCCGATTAGTGCTAGTTTCTCGTCAAGTGCAGAGGACTTCAATTGTTGTTCATTTGAATA	TTCCCTCAAATCATAACTTTATTCATCTGATTTTAAAAAGAGAACCAAAGATTTTTATAAGGAATATGGAAATCTCTCCAACCGGAGCAAGTTGAAAGTAATAAATGAAAACATTAATCTCAGATAATATTATTGCAATTCCGATTAGTGCTAGTTTCTCGTCAAGTGCAGAGGACTTCAATTG		0.583333	2	1943544	1943559		6	0.151359
Fvb2	2002730..>2002829	Insertion	Tandem duplication	11777814		TTAATAGTATCTTTTATAACTGGTGATAGTAGCTTTTTTTGTTGGTGACAGTAGTTTTTGATATGCTCAGTAGTATCTTTTGTAGCTTGTGGTAGTAGCTTTTGTGGTTAGTGGTAGTAGCTTTTGTGTTCATCGGAAATCTCACAGTAGTAGCTTTTGTAGGCGGTGATAGTAGCTTTTGTAGCTGGTGGTAGTAGCTTNNNNNATTACTGGTGGTAATAGCTTTAATAGTTGGGGGTAATAGCTTTTGTTGTTGGCGGTAGTAGTTTTTGTAGATGGTGGTAGTAGTTTTTGTAGATGGTGGCAGTAGCTTTTGTGGCCGGTGGTAGTATTTTTTGTGTTCGTCGAAAACCTCATAGTAGTAGCTTTTGTAGACGATGATAGTAGCTTTTGTGGCTG…		0.145161	2	2002729	13780543	0.64,0.78	15	0.139803	42
Fvb2	2006781..2006782	Replacement	Paired breakpoint	5	AG	GGAAT		0.9625	2	2006780	2006780		160	0.171818
Fvb2	2014379..2014578	Replacement	Paired breakpoint	200	GATTTCTATATTGATTATGTGGTCACACTGTGATGTCAATTTTTGATGTGCCTGGATTTGTATGTGTTCATTTTGTCTTCTAGATTCGATTATATTTACAGTGAGGGTGTTCTCGACGTTTTTATGAACACAGTCGCGGTCGAATTGGAGGTGTCACCAATCATCAGGATGAATGTTGATCATAAGTTTAGTTATAGTCG	TTTGATTTTTTTTTTGATTATGTGGTCACACTGTGATGTCAATTTTTGATGTGCCTGGATTTGTATGTGTTCATTTTGTCTTCTAGATTCGATTATATTTACAGTGAGGGTGTTCTCGACGTTTTTATGAACACAGTCGCGGTCGAATTGGAGGTGTCACCAATCATCAGGATGAATGTTGATCATAAGTT		0.756098	2	2014366	2014378		5	0.0076486
Fvb2	2040439..2040637	Replacement	Paired breakpoint	199	GGTAAATGAATGAATATAGAAGAACCCAGGCTAAAAACAAGCCAAGGAACAGCAAGAACAGAAGCTACAAAGCCAAAGCTAACAAAGCAACACCCTCAACAGAGAGCAAAAACAAACCTAGGAGAAAAAACAACACCTCCCAGAGAAAACACAGAAAACTAAGAAGCTAGTCTCCATTCATGAAAAATGTAAGCGTTAG	TTTGGTAAATGAATGAATATAGAAGAACCCAGGCTAAAAACAAGCCAAGGAACAGCAAGAACAGAAGCTACAAAGCCAAAGCTAACAAAGCAACACCCTCAACAGAGAGCAAAAACAAACCTAGGAGAAAAAACAACACCTCCCAGAGAAAACACAGAAAACTAAGAAGCTAGTCTCCATTCATGAAAA		0.628571	2	2040425	2040438		4	0.115005
Fvb2	2085391..2085398	Replacement	Paired breakpoint	8	ACCTACTA	CCTCT		1	2	2085398	2085390		6	0.0833333
Fvb2	2114362..>2114461	Inversion	Cross mapped breakpoints	500635	AACAAAACACTGCCGTCTGTTTCATAGACAAAATCCCCATGGCACTCCGGGACGGGAAGCAATTGGAGCTTATTGGCAGAAAAGAATTACTCTGGGATTGTCTCATAAACATACCAAAATGTGACTCAACATGCACATTTATGTCTGAGCCATTAGGTTTTCAAGATTTCAGAAGGCTAGGTGTCAAATGGTTTGGGCTTNNNNNCTAGAAGCTAGTTCTTTCAAACCTTGAATTCTTATTCAAGAATGAGTTGGGAAAGCCAACATAAAGATTTGATTTTGACCTCGTATAGCCGGTGCTGCAGTTGCCTGCGCTTAGGGCTGTCGTCCAGGGGCTCCAAGGGTTTTTAAAATAAAAATAAATAAATAAATAAACAAAAACAAAAACCAAAAGGCAGT…	CAAAGCACTGCCTTTTGGTTTTTGTTTTTGTTTATTTATTTATTTATTTTTATTTTAAAAACCCTTGGAGCCCCTGGACGACAGCCCTAAGCGCAGGCAACTGCAGCACCGGCTATACGAGGTCAAAATCAAATCTTTATGTTGGCTTTCCCAACTCATTCTTGAATAAGAATTCAAGGTTTGAAAGAACTAGCTTCTAGNNNNNAAGCCCAAACCATTTGACACCTAGCCTTCTGAAATCTTGAAAACCTAATGGCTCAGACATAAATGTGCATGTTGAGTCACATTTTGGTATGTTTATGAGACAATCCCAGAGTAATTCTTTTCTGCCAATAAGCTCCAATTGCTTCCCGTCCCGGAGTGCCATGGGGATTTTGTCTATGAAACAGACGGCAGTGT…		0.848404	2	2114361,2614996		0.87,1.0	223	0.228065	56
Fvb2	2114385^2114420	Insertion	Close breakpoints	0				0.920792	2	2114419	2114385		564	0.124907
Fvb2	2120114..2120117	Replacement	Paired breakpoint	4	AACT	CTA		0.677419	2	2120117	2120113		6	0.316406
Fvb2	2136195..2136394	Replacement	Paired breakpoint	200	CAATTGGTCAACTAGTTATGCATCATTTAAATTAAATAAAAGAAAAGGAATAGTGTGACGGTTCAACAAAAGGGAGGTACTCATTTTTACCTGAAGTTAATAAGACAAAAGTGAAGGAAATAGAAATGGTCTGTTAGGGTATTGTTTTTACCTGAAGTTCATTTTTACCCTTTATGCCCCTTCCAATGTCTATACAAGGA	TTTTTTTAAATTGGTCAACTAGTTATGCATCATTTAAATTAAATAAAAGAAAAGGAATAGTGTGACGGTTCAACAAAAGGGAGGTACTCATTTTTACCTGAAGTTAATAAGACAAAAGTGAAGGAAATAGAAATGGTCTGTTAGGGTATTGTTTTTACCTGAAGTTCATTTTTACCCTTTATGCCCCTTCCAATG		0.545455	2	2136182	2136194		6	0.0254692
Fvb2	2143024^2143036	Insertion	Close breakpoints	0				0.193548	2	2143024	2143035		5	0.42
Fvb2	2157427..2157625	Replacement	Paired breakpoint	199	GGCAAAACAAACAGTAATGGCTGGCTGAAAAAAAAGAAAAAAAAAGGGAAAACAAAACAGAGGTACTTTAGAATACCTCATTAGTGTAACTATAAAGTTGCAAAGCGCTCGATCAGTCTCTGTATGCCAGTCGAACTAATGACCTGATGAATTTTTAACTAGTCAAAAACCCACCAAGCCACTAGGGGACCGGCGAGAA	AAGGCAAAACAAACAGTAATGGCTGGCTGAAAAAAAAGAAAAAAAAAGGGAAAACAAAACAGAGGTACTTTAGAATACCTCATTAGTGTAACTATAAAGTTGCAAAGCGCTCGATCAGTCTCTGTATGCCAGTCGAACTAATGACCTGATGAATTTTTAACTAGTCAAAAACCCACCAAGCCACTAGGG		0.836066	2	2157414	2157426		9	0.238095
Fvb2	2178538..>2178637	Deletion	Cross mapped breakpoints	10882914	AAATATTAAAAAAGTCGTTGGCTAAGGTCAAATTTTTTGGCGGCAAACCAAATTTGGGGGAAAATTTTCAAAATTTTCAAAGGACTTAAACCAACGAAAATATATTATTTCGTCGGCTGTTGTCAAAAAAATTTTGGCGGTCAACCAAAATTTTCAAAAGAGTTTAGCCGACGAAAATAAAGAATTTCGTCAGGTAAAGTNNNNNAGTAGAGACGACGGCGAAACTTTTGGGACTAGTGTGGCAGTCTCTGGGGGCTTGACGGCGGAGCTAGGCCGAAAAGAAAATCCGGAACTTTTTCTGATTTTCTAACTTCTTACCATCCACCTCCGGTAAAACTCCTATATAAATAACTTTACCCGACGAAATTTTTTATTTTTGTCGGCTAAACTCTTTAGAAA…			0.310345	2	13061451	2178537	0.78,0.88	7	0.0436298	43
Fvb2	2183230..2183429	Replacement	Paired breakpoint	200	GTTTAGTATTCTTTTGAAAATGATGACTAAAAATAGAAAGTGAAAATGTGGATTATAATTTGGGGAATGTAGATTTCACATCCCTATGTATATATCTATACATTAAGTAAATTAGTTTGATAGTCTGGCTTCACGTCACGTACGTACATACATACTAATTAGAATAAATCAGCTTATGATCTCGAACTTTATGTGATTGT	AAATTTTAGTATTTTTTTGAAAATGATGACTAAAAATAGAAAGTGAAAATGTGGATTATAATTTGGGGAATGTAGATTTCACATCCCTATGTATATATCTATACATTAAGTAAATTAGTTTGATAGTCTGGCTTCACGTCACGTACGTACATACATACTAATTAGAATAAATCAGCTTATGATCTCGAA		0.83871	2	2183215	2183229		9	0.00824176
Fvb2	2218744..2218764	Replacement	Paired breakpoint	21	TAAGAGTGTTTTTTTCCCCTC	AATGTTATTTTCCCCTT		0.544776	2	2218764	2218743		25	0.300802
Fvb2	2218788..2218797	Replacement	Paired breakpoint	10	CTAAGACCAA	ATCAAATCAG		0.469388	2	2218797	2218787		25	0.135172
Fvb2	2219842..2219879	Replacement	Paired breakpoint	38	TTTGCATTTAGAAGCATATATATTTTATATTCTTCTTA	ATTGCATTAAGAAGCAGGTTTTGCATTCTTCTTT		0.698413	2	2219879	2219841		30	0.290278
Fvb2	2219901..>2220000	Inversion	Cross mapped breakpoints	8144974	GTCATGTAGAGCTATTGTTATATATATATATATATATATATATATATATACCTGATATATGTATATATGTATGTATGTAACTTCAGACAATTGTTAAACAGAAGGAAACAGTTTATTGCATATTTCAAAAACTATAAAAATTAATTTAGGACTAGAATCTAATCATATGCAATGATTTCTAAGAGACGTTGTTCATTAAGNNNNNATAAGGATCTTGCACTCCATGCAGAACACATGTGAACTCTTTAGCTCTTTTTCTTTCAGTTGTCTATAACAGTCTGCAATTGGACAACAATTGTATCACCATCCACCAAAAGTTGCAAACCTTTAGATTGTAGCTTTACAATAAACTGTTTCCTTATGTTTCATATAGAAATATGGTTAGAAAGAAAATAGAGC…	TATATAGCTCTATTTTCTTTCTAACCATATTTCTATATGAAACATAAGGAAACAGTTTATTGTAAAGCTACAATCTAAAGGTTTGCAACTTTTGGTGGATGGTGATACAATTGTTGTCCAATTGCAGACTGTTATAGACAACTGAAAGAAAAAGAGCTAAAGAGTTCACATGTGTTCTGCATGGAGTGCAAGATCCTTATNNNNNCTTAATGAACAACGTCTCTTAGAAATCATTGCATATGATTAGATTCTAGTCCTAAATTAATTTTTATAGTTTTTGAAATATGCAATAAACTGTTTCCTTCTGTTTAACAATTGTCTGAAGTTACATACATACATATATACATATATCAGGTATATATATATATATATATATATATATATATAACAATAGCTCTA…		0.71831	2		2219900,10364874	0.91,0.95	45	0.249023	57
Fvb2	2248992^2249027	Insertion	Close breakpoints	0				0.45283	2	2248992	2249026		17	0.251551
Fvb2	2279466..2279530	Complex	Multiple breakpoints	65				0.461102	4	2279465,2279465	2279503,2279530	1.0,1.0,1.0,1.0	50	0.034893
Fvb2	2285679^2285708	Insertion	Close breakpoints	0				0.69697	2	2285679	2285707		5	0.219109
Fvb2	2318624^2318653	Insertion	Close breakpoints	0				0.636364	2	2318624	2318652		13	0.0664062
Fvb2	2343768..2343967	Replacement	Paired breakpoint	226	GAACTTAAAGACAATTTTGTCATTAGGATCAAGTAGAGGGTACAATACGAATCGATCAGTTGCCATGCGCACAAAGGATAAGCAAGACCATCTGATTTGTATGAGGGTTGTATCCTCATTACAAATTGAGGCTCACAAGGAGCTTATAATCTAATATCAAATAGATCATAGGCAAATATTTCTAACTAAACTAGAGCAAG	TTTTTAAATTTAAAAAATAAGGGGTTTTTTTTTTTTTTTTTTTTGAACTTAAAGACAATTTTGTCATTAGGATCAAGTAGAGGGTACAATACGAATCGATCAGTTGCCATGCGCACAAAGGATAAGCAAGACCATCTGATTTGTATGAGGGTTGTATCCTCATTACAAATTGAGGCTCACAAGGAGCTTATAATCTAATATCAAATAGATCATAGGCAAATATTTC		0.484848	2	2343749	2343767		6	0.00786713
Fvb2	2344983	Replacement	Paired breakpoint	2	C	TT	C	0.377778	2	2344974	2344982		5	0.428571
Fvb2	2368351..2368368	Replacement	Paired breakpoint	22	GTTTTTTTCTTTTTTTTC	TTTTTTTTTTTTTTTTTTTTTT		0.945455	2	2368359	2368350		5	6.31779e-06
Fvb2	2386304..2386502	Replacement	Paired breakpoint	199	CACACTGAACTCGACAGCAAACTCATTTACTATCAGAATTGGGTAAATGTGTATCTATATTTAGGGAAAAGGCTTTGTTTGCTCATTAATTTGAATATGCTTTTGATTCTTTATACTTCACCGCGTGTATCATGTCCATATATAAATTTAACAATCTCTAATCCAATCTTCTAAATGCATCCAGTGATTATGGTTTCAA	AAAAACACTAAACCCGACAGCAAACTCATTTACTATCAGAATTGGGTAAATGTGTATCTATATTTAGGGAAAAGGCTTTGTTTGCTCATTAATTTGAATATGCTTTTGATTCTTTATACTTCACCGCGTGTATCATGTCCATATATAAATTTAACAATCTCTAATCCAATCTTCTAAATGCATCCAGTG		0.657143	2	2386290	2386303		4	0.168367
Fvb2	2392732..>2392831	Inversion	Cross mapped breakpoints	24219831	TTTTCTAAATTTTCCACATGAATTCCTTTTTTAACTTTTGGTTGAAATATTGTTTCAGCTTACGATTTCAAATTTTTCAGTCCTTAGGAATTGTTTGGTTATTATGGCCACCACAACTTATGTTTCTTTACTTGGCTGCTATTCCCTATTAAAATGTTGTTCGCACTAAAGATACATCAAAATACGGTGCAGCACAAGCANNNNNTTGGGAATGAAGAGTACTTCAGTACTTAAAAAAATAAAAATTAAAAATTAAAAAAGAAGAAGAAGTACTCTTCATTCCCTAAGAGCATCTTCCACCATAAGCCAAATTTAGCTTACAAAATAAGAATATTCTTATTTTGTATAGAATCTTTTAAATAAGAATATTCTATAGAATCTTTTTTTAGCTTACCAAAT…	GGGAGAATTTGGTAAGCTAAAAAAAGATTCTATAGAATATTCTTATTTAAAAGATTCTATACAAAATAAGAATATTCTTATTTTGTAAGCTAAATTTGGCTTATGGTGGAAGATGCTCTTAGGGAATGAAGAGTACTTCTTCTTCTTTTTTAATTTTTAATTTTTATTTTTTTAAGTACTGAAGTACTCTTCATTCCCAANNNNNTGCTTGTGCTGCACCGTATTTTGATGTATCTTTAGTGCGAACAACATTTTAATAGGGAATAGCAGCCAAGTAAAGAAACATAAGTTGTGGTGGCCATAATAACCAAACAATTCCTAAGGACTGAAAAATTTGAAATCGTAAGCTGAAACAATATTTCAACCAAAAGTTAAAAAAGGAATTCATGTGGAAAATTT…		0.354167	2		2392731,26612562	1.0,1.0	16	0.429688	58
Fvb2	2448705^2448725	Insertion	Close breakpoints	0				0.297872	2	2448705	2448724		4	0.0318826
Fvb2	2452237^2452248	Insertion	Close breakpoints	0				0.880952	2	2452237	2452247		9	0.0096946
Fvb2	2468491^2468499	Insertion	Close breakpoints	0				0.59	2	2468498	2468491		25	0.316461
Fvb2	2469384^2469398	Insertion	Close breakpoints	0				0.901408	2	2469384	2469397		12	0.191918
Fvb2	2472837^2472877	Insertion	Close breakpoints	0				1	2	2472876	2472837		16	0.190202
Fvb2	2477552^2477559	Insertion	Close breakpoints	0				0.37037	2	2477552	2477558		6	0.509091
Fvb2	2486932^2486978	Insertion	Close breakpoints	0				0.935484	2	2486932	2486977		10	0.116599
Fvb2	2505705^2505727	Insertion	Close breakpoints	0				0.403226	2	2505726	2505705		14	0.272727
Fvb2	<2614897..2614996	Inversion	Cross mapped breakpoints	500635	AACAAAACACTGCCGTCTGTTTCATAGACAAAATCCCCATGGCACTCCGGGACGGGAAGCAATTGGAGCTTATTGGCAGAAAAGAATTACTCTGGGATTGTCTCATAAACATACCAAAATGTGACTCAACATGCACATTTATGTCTGAGCCATTAGGTTTTCAAGATTTCAGAAGGCTAGGTGTCAAATGGTTTGGGCTTNNNNNCTAGAAGCTAGTTCTTTCAAACCTTGAATTCTTATTCAAGAATGAGTTGGGAAAGCCAACATAAAGATTTGATTTTGACCTCGTATAGCCGGTGCTGCAGTTGCCTGCGCTTAGGGCTGTCGTCCAGGGGCTCCAAGGGTTTTTAAAATAAAAATAAATAAATAAATAAACAAAAACAAAAACCAAAAGGCAGT…	CAAAGCACTGCCTTTTGGTTTTTGTTTTTGTTTATTTATTTATTTATTTTTATTTTAAAAACCCTTGGAGCCCCTGGACGACAGCCCTAAGCGCAGGCAACTGCAGCACCGGCTATACGAGGTCAAAATCAAATCTTTATGTTGGCTTTCCCAACTCATTCTTGAATAAGAATTCAAGGTTTGAAAGAACTAGCTTCTAGNNNNNAAGCCCAAACCATTTGACACCTAGCCTTCTGAAATCTTGAAAACCTAATGGCTCAGACATAAATGTGCATGTTGAGTCACATTTTGGTATGTTTATGAGACAATCCCAGAGTAATTCTTTTCTGCCAATAAGCTCCAATTGCTTCCCGTCCCGGAGTGCCATGGGGATTTTGTCTATGAAACAGACGGCAGTGT…		0.848404	2	2114361,2614996		0.87,1.0	223	0.228065	56
Fvb2	2615338..2615536	Replacement	Paired breakpoint	199	CCAATACAAGAAGAAAACAAAACTAAAGAATAAAGTCGCGAGTAATTCCCCTTCCCAGCTGATCCATCAGCTAGGGACACAGAAATGGGAAACAGTGGAACCATACAACAGGTGTAGAATGCGTGTGGCCATAACTAGCAAGTTGATCAGCAAAAAATTGGCCTCTCTGAAAATGTGTCGAAAAACTATGGAGTGACAT	TTTTTCCAATACAAGAAGAAAACAAAACTAAAGAATAAAGTCGCGAGTAATTCCCCTTCCCAGCTGATCCATCAGCTAGGGACACAGAAATGGGAAACAGTGGAACCATACAACAGGTGTAGAATGCGTGTGGCCATAACTAGCAAGTTGATCAGCAAAAAATTGGCCTCTCTGAAAATGTGTCGAAAAAC		0.782609	2	2615324	2615337		14	0.0497616
Fvb2	2621664..2621676	Replacement	Paired breakpoint	13	GACGTAGACCAAG	TGCGTGCCAG		1	2	2621674	2621663		17	0.152727
Fvb2	2674911..2674930	Replacement	Paired breakpoint	23	NNNNNNNNNNNNNNNNNNNN	TTTTTTTTTTTTTAATTCTGAAT		0.916667	2	2674930	2674910		9	0.014712
Fvb2	2694419..2694618	Replacement	Paired breakpoint	200	TTAAATATGGTCTGAATAGAAAAATATCCCTTCGAATGACCTTGAAGGTAAAAAGCCCACATAACTTCTTTTTTTTCTTTTTTTTTTTGGTAAACCACAGAACTTTTCTATTTGATGGTATGGATACATTTTTCTTTGAGTGGGACATGGGAGGATATGATCTGAGAAAGAGCGTGGTGAAAATGAGGAAACAGCTTTGA	AATTAAATATGGTCTGAATAGAAAAATATCCCTTCGAATGACCTTGAAGGTAAAAAGCCCACATAACTTCTTTTTTTTCTTTTTTTTTTTGGTAAACCACAGAACTTTTCTATTTGATGGTATGGATACATTTTTCTTTGAGTGGGACATGGGAGGATATGATCTGAGAAAGAGCGTGGTGAAAATGAGG		0.777778	2	2694406	2694418		4	0.3
Fvb2	2708206^2708218	Insertion	Close breakpoints	0				0.192308	2	2708206	2708217		20	0.235449
Fvb2	2718196^2718210	Insertion	Close breakpoints	0				0.903226	2	2718196	2718209		10	0.00519067
Fvb2	2734769^2734788	Insertion	Close breakpoints	0				0.581395	2	2734769	2734787		9	0.133136
Fvb2	2739134..2739139	Replacement	Paired breakpoint	10	TGTCGG	GCGTTTTTTT		1	2	2739139	2739133		11	0.0606122
Fvb2	2768304^2768317	Insertion	Close breakpoints	0				0.76087	2	2768304	2768316		7	0.199451
Fvb2	2771770^2771783	Insertion	Close breakpoints	0				0.615385	2	2771770	2771782		4	0.00625149
Fvb2	2787546..2787745	Replacement	Paired breakpoint	200	CAACATACAGGTAAAAGCCATTAGTTTGCCTATTTTCTAACACTAATTTGTTTCCATATTTCCCTTAAGAGTTTACCTTTCTAGAAGATAACAGTGTTGTGCCTAAATTATCTCATTGTCTCTAACGACTTCTCTTGCATCAGATATCCAAACACTTGACTATTCAAGCTATTCCATAATGAAAAATATTAACATATCAT	AAACAACATACAGGTAAAAGCCATTAGTTTGCCTATTTTCTAACACTAATTTGTTTCCATATTTCCCTTAAGAGTTTACCTTTCTAGAAGATAACAGTGTTGTGCCTAAATTATCTCATTGTCTCTAACGACTTCTCTTGCATCAGATATCCAAACACTTGACTATTCAAGCTATTCCATAATGAAAAATA		0.697674	2	2787533	2787545		7	0.133929
Fvb2	2791167^2791198	Insertion	Close breakpoints	0				0.706714	2	2791197	2791167		179	0.352212
Fvb2	2801486^2801506	Insertion	Close breakpoints	0				0.378788	2	2801486	2801505		13	0.410855
Fvb2	2808708..2808717	Replacement	Paired breakpoint	10	GGTTCGACCA	AGTTTGACCG		0.384615	2	2808717	2808707		11	0.9
Fvb2	2808850..2808862	Replacement	Paired breakpoint	13	CAAATGTACACAG	GAAATGTGCACAA		0.142857	2	2808862	2808849		9	0.376068
Fvb2	2818409^2818426	Insertion	Close breakpoints	0				0.5125	2	2818409	2818425		17	0.456066
Fvb2	2850302..2850501	Replacement	Paired breakpoint	200	GGGGAACCAATTTGTAGGGTGGGATGAAGGTGTCCTTGGAATGCAAGTTGGAGAAGTTGCTCGCCTGCGGGTATTATTCATCTTCTGTTCTTATTTGAGTTTATTCAGATTTACATCCAATGAATACAGTGAATGTAGAAAAAATCATTTGGTTTGTTGTTAATGACGTGCTCAGAATCCTCTTTAGGATAAGAACACTC	TTTTTGGGGACCCAATTTGTAGGGTGGGATGAAGGTGTCCTTGGAATGCAAGTTGGAGAAGTTGCTCGCCTGCGGGTATTATTCATCTTCTGTTCTTATTTGAGTTTATTCAGATTTACATCCAATGAATACAGTGAATGTAGAAAAAATCATTTGGTTTGTTGTTAATGACGTGCTCAGAATCCTCTTTAGG		0.837838	2	2850289	2850301		9	0.046875
Fvb2	2853276^2853291	Insertion	Close breakpoints	0				0.761905	2	2853276	2853290		7	0.00865445
Fvb2	2890317^2890338	Insertion	Close breakpoints	0				1	2	2890337	2890317		9	0.0971029
Fvb2	2895709^2895728	Insertion	Close breakpoints	0				0.827027	2	2895709	2895727		126	0.0447311
Fvb2	2910137^2910157	Insertion	Close breakpoints	0				0.918812	2	2910137	2910156		392	0.714111
Fvb2	2910877..2910922	Replacement	Paired breakpoint	46	TTCGGGTTTACGATTTTCAGCTTTAGGGTTTTAGGGTTTTAAGTTT	GTCGGGGTTAAGGTTTAGGATTTTAAGTTG		0.347826	2	2910922	2910876		10	0.0708683
Fvb2	2921113..2921312	Replacement	Paired breakpoint	200	CCAAAGGACCTAAACCACATTACTGCCTACCCACTTATCCTGTTTTCCGTACTGTATCTTCAATTTGAGCAAAAATAAAATTGAGATGTCCAAGTCAAGTGGGCTAGGCTTTTCTTACTGGACTAACTGCTGTTTGTTTTGTTTTTGTTTTTTTTCTTCTATTCTTGCTCCAGTGTTTATGTATATTTTTCCGTTCTTTG	AAACCAAAGGACCTAAACCACATTACTGCCTACCCACTTATCCTGTTTTCCGTACTGTATCTTCAATTTGAGCAAAAATAAAATTGAGATGTCCAAGTCAAGTGGGCTAGGCTTTTCTTACTGGACTAACTGCTGTTTGTTTTGTTTTTGTTTTTTTTCTTCTATTCTTGCTCCAGTGTTTATGTATATTT		0.734694	2	2921100	2921112		9	0.2625
Fvb2	2931620^2931640	Insertion	Close breakpoints	0				0.738095	2	2931620	2931639		6	0.0786973
Fvb2	2931946^2931962	Insertion	Close breakpoints	0				0.6875	2	2931946	2931961		4	0.105396
Fvb2	2951257..2951456	Replacement	Paired breakpoint	200	CTTAACCTATAAATCTTGTAATCCTTTAACCATCTGTTTACCTATTTTCACTGTTTTTGTTCTATCTGACGCTCTGTAATTGTCTGTTTTTTTTTACACCATTTTACATGACCAAAAGCTTACCAATATGGCTGAAGACATCAAAAATGAAATTGAAAGGATCAACGCTCAAAGTTTTGGAATCTATCCATAGTAACTAT	AAAAAAAAAACTTAACCTATAAATCTTGTAATCCTTTAACCATCTGTTTACCTATTTTCACTGTTTTTGTTCTATCTGACGCTCTGTAATTGTCTGTTTTTTTTTACACCATTTTACATGACCAAAAGCTTACCAATATGGCTGAAGACATCAAAAATGAAATTGAAAGGATCAACGCTCAAAGTTTTGGAATCTA		0.966667	2	2951242	2951256		7	2.60959e-09
Fvb2	2967632^2967645	Insertion	Close breakpoints	0				0.869565	2	2967644	2967632		7	0.0195776
Fvb2	2975337^2975365	Insertion	Close breakpoints	0				0.61165	2	2975337	2975364		20	0.00292932
Fvb2	2978011..2978033	Replacement	Paired breakpoint	23	ACATCCATCTCCATATATGTTCC	GCATCCT		0.231884	2	2978033	2978010		12	0.249313
Fvb2	2988874..2988891	Replacement	Paired breakpoint	18	CGGCCAATTGCTTATATG	TAGCCAATTACTTGTATC		0.277108	2	2988891	2988873		11	0.769737
Fvb2	3006438..3006444	Replacement	Paired breakpoint	7	ATCACTT	CA		0.35514	2	3006444	3006437		6	0.190909
Fvb2	3060360..3060362	Replacement	Paired breakpoint	4	TGA	GGGG		0.504587	2	3060362	3060359		16	0.0127551
Fvb2	3060394..3060408	Replacement	Paired breakpoint	15	GATGTCGTCCATCTT	CATGTCGTCGATCTC		0.304348	2	3060408	3060393		11	0.187031
Fvb2	3060584..3060610	Replacement	Paired breakpoint	27	TCCAAATACAGATGCGACAAAATAAGA	ACCAAATAAAATAAGATT		0.605714	2	3060610	3060583		81	0.0382148
Fvb2	3061710..3061725	Replacement	Paired breakpoint	16	TAGAGATCAATGGCGG	CAGAGATTAGGGGTAA		0.464789	2	3061725	3061709		24	0.205713
Fvb2	3063880..3063890	Replacement	Paired breakpoint	12	GGAAAGTGATT	AAAAAGCGATTA		0.435484	2	3063890	3063879		11	0.112208
Fvb2	3064091..3064111	Replacement	Paired breakpoint	21	GCGACGGCTGTTAAGGACAAG	ACGACAGCTATTGAGGACAAC		0.238095	2	3064111	3064090		6	0.705128
Fvb2	3064241..3064245	Replacement	Paired breakpoint	5	ATTAG	GTAT		0.5	2	3064245	3064240		9	0.565149
Fvb2	3064297..3064313	Replacement	Paired breakpoint	17	GAAAAAAAAAAAAAGGG	CAAAAAAAAAGGA		0.769231	2	3064301	3064296		23	0.18587
Fvb2	3065184..3065225	Replacement	Paired breakpoint	42	AATTTTTTATCCTTTCCGTCCGTTGACGTTGCCGTCGGACAG	TAATTTTTTTTCTTTTCCGTCCCGTCAGACAA		0.4375	2	3065225	3065183		15	0.190939
Fvb2	3076863^3076896	Insertion	Close breakpoints	0				0.708333	2	3076863	3076895		10	0.00755495
Fvb2	3078308^3078314	Insertion	Close breakpoints	0				0.6	2	3078308	3078313		7	0.0137193
Fvb2	3095048^3095062	Insertion	Close breakpoints	0				0.651163	2	3095048	3095061		5	0.00139468
Fvb2	3102491..3102496	Replacement	Paired breakpoint	6	TAACCG	GAACCC		0.272727	2	3102496	3102490		11	0.390625
Fvb2	3102763..3102769	Replacement	Paired breakpoint	7	GTTGCAT	ATTGCAC		0.174242	2	3102769	3102762		12	0.857143
Fvb2	3103949..3103961	Replacement	Paired breakpoint	13	TAAGAAAACCTGG	A		0.418367	2	3103961	3103948		21	0.409664
Fvb2	3104176..3104198	Replacement	Paired breakpoint	26	AGGTTTTAGTATGCTCTGCTCCT	GGGATTTAGTTTGCTCTGCCTCCTCC		0.153846	2	3104198	3104175		4	0.225625
Fvb2	3109756^3109777	Insertion	Close breakpoints	0				1	2	3109776	3109756		10	0.172348
Fvb2	3141828^3141851	Insertion	Close breakpoints	0				1	2	3141850	3141828		14	0.196301
Fvb2	3153500..3153699	Replacement	Paired breakpoint	200	CTGTTTTTTCTTCATGTTTTTAGAAAGTAAAACCAGAAGTGAGTTACATGGTAGGCTCAAACTAATTAGACCAACAAAGCTGTAAACTGAAATATGTTCAAAAATTATGTGAAATTAGTCAACAATTTCTTACGAGTGAGCAACTTCTGTGGCCCTCTTCTTGCCCAAGATAAAGCTCAACAATACATCCTCCAATCCTG	TTCTGTTTTTTCTTCATGTTTTTAGAAAGTAAAACCAGAAGTGAGTTACATGGTAGGCTCAAACTAATTAGACCAACAAAGCTGTAAACTGAAATATGTTCAAAAATTATGTGAAATTAGTCAACAATTTCTTACGAGTGAGCAACTTCTGTGGCCCTCTTCTTGCCCAAGATAAAGCTCAACAATACAT		0.794872	2	3153487	3153499		5	0.301339
Fvb2	3179056^3179068	Insertion	Close breakpoints	0				0.606061	2	3179056	3179067		4	0.0107973
Fvb2	3182947..3182952	Replacement	Paired breakpoint	10	CAACAC	AAACAAAACA		0.565217	2	3182935	3182946		5	0.185651
Fvb2	3184136^3184148	Insertion	Close breakpoints	0				0.833333	2	3184136	3184147		6	0.214437
Fvb2	3234788^3234791	Insertion	Close breakpoints	0				0.952685	2	3234788	3234790		427	0.5625
Fvb2	3234855..3234870	Replacement	Paired breakpoint	20	GATCTTCAAACTTAAT	AGATCTTCTTCGAACTTAAC		0.840364	2	3234870	3234861		416	0.264617
Fvb2	3271213^3271234	Insertion	Close breakpoints	0				0.742857	2	3271213	3271233		30	0.119191
Fvb2	3274483^3274504	Insertion	Close breakpoints	0				1	2	3274503	3274483		9	8.11688e-05
Fvb2	3281770..3281776	Replacement	Paired breakpoint	9	GAGCTCA	AAGAGCCCC		0.755102	2	3281758	3281769		5	0.15067
Fvb2	3287803^3287815	Insertion	Close breakpoints	0				0.894737	2	3287803	3287814		9	0.062779
Fvb2	3297763..3297962	Replacement	Paired breakpoint	200	GAAAGTTAGACAAACCAGGTTAAGCAAGCTCAATTTGTTCCCGAGTGGGACCCATCGGTTCGTGCGCTTGCGGTGGTGGGACCCATGTAGATCCATGTCAGTTTAAATAAAAATGGAGTTTGGTGTGTAACTTCAAAACATAGATAGTGTTGGATAGGAGACCTACATTGGTTGGTTGAAATGACCAAGGCACCCTTAAC	TTGAAAGTTAGACAAACCAGGTTAAGCAAGCTCAATTTGTTCCCGAGTGGGACCCATCGGTTCGTGCGCTTGCGGTGGTGGGACCCATGTAGATCCATGTCAGTTTAAATAAAAATGGAGTTTGGTGTGTAACTTCAAAACATAGATAGTGTTGGATAGGAGACCTACATTGGTTGGTTGAAATGACCAA		0.411765	2	3297750	3297762		4	0.75
Fvb2	3303763^3303770	Insertion	Close breakpoints	0				0.634615	2	3303763	3303769		7	0.307617
Fvb2	3312235..3312241	Replacement	Paired breakpoint	7	GGCGTCT	AGCGTCC		0.0769231	2	3312241	3312234		4	0.857143
Fvb2	3339130..3339131	Replacement	Paired breakpoint	2	AG	GT		0.288462	2	3339131	3339129		4	0.75
Fvb2	3365590^3365607	Insertion	Close breakpoints	0				0.725	2	3365590	3365606		9	0.00351042
Fvb2	3409574^3409594	Insertion	Close breakpoints	0				0.846154	2	3409574	3409593		11	0.0430047
Fvb2	3442272..3442471	Replacement	Paired breakpoint	200	CTTCGTGGAGAATTAATTGGCTCACAAGATGACAGTGATGATGAAGGAATTGTATATCCTGATGAGAACATGACCCTTGAGGAACTGAGAGAGTATCGACAAGCAATTCGTAACTCTAAAGAAGCACAATGGAACAGAGAGCACCTCCATAAAGTTCCTAACCGGGATGGGTCAAGTAGCGGTACACACATGCNNNNNNN	GTTCGTGCAGAGCTTCGTGGAGAATTAATTGGCTCACAAGATGACAGTGATGATGAAGGAATTGTATATCCTGATGAGAACATGACCCTTGAGGAACTGAGAGAGTATCGACAAGCAATTCGTAACTCTAAAGAAGCACAATGGAACAGAGAGCACCTCCATAAAGTTCCTAACCGGGATGGGTCAAGTAGCGGTA		0.17033	2	3442255	3442271		20	0.289286
Fvb2	3448850^3448867	Insertion	Close breakpoints	0				0.265306	2	3448850	3448866		10	0.485847
Fvb2	3483650..3483849	Replacement	Paired breakpoint	200	GACCAAATAGGAATTCTCCTAAACAAATAGCCAGCCTCTTTTATTTGACCAAAGAATAAAGCCAGCGTTTTGATTACCAAAATACCCATCAATTATTGAAAAATATAATTAGTTTTTATATTTATTCATACTATAATAATTAAAGAAAGAAAATGCACATGAGAGCACAGATTTGGTGACCAGCGTCCAAAACTTTACAA	AAAAGACCAAATAGGAATTCTCCTAAACAAATAGCCAGCCTCTTTTATTTGACCAAAGAATAAAGCCAGCGTTTTGATTACCAAAATACCCATCAATTATTGAAAAATATAATTAGTTTTTATATTTATTCATACTATAATAATTAAAGAAAGAAAATGCACATGAGAGCACAGATTTGGTGACCAGCG		0.545455	2	3483634	3483649		6	0.0223039
Fvb2	complement(3492692..3492770)	Complex	Cross mapped breakpoints (invalid orientation)	79				0.759124	2	3492691,3492770		0.65,0.84	64	0.297794
Fvb2	3492721..3492729	Replacement	Paired breakpoint	9	CCATCAGTC	ACATCAGTT		0.614943	2	3492729	3492720		11	0.604938
Fvb2	3492756..3492787	Replacement	Paired breakpoint	32	AAAACAGTATGAAACTATGAATGGGCGAGAGG	GAAACAATATGAATGGGCAAGAGA		0.747967	2	3492770	3492755		51	0.202835
Fvb2	complement(3498261..3498287)	Inversion	Cross mapped breakpoints	27	ATATTTTCACATCTTCATCGTTCAATT	AATTGAACGATGAAGATGTGAAAATAT		0.260417	2	3498260,3498287		1.0,1.0	13	0.107537
Fvb2	3533518..3533717	Replacement	Paired breakpoint	200	ATTTAAAAAAACGTTTTTATTAATAACTCACACACCCTACATATGTCTGTGAGGTTTGAACCCGTGACCTCAAAGTTATCAGTTAAACACCTTAACCAACCAAGCCACAGCTCACTGACCACCAAGAGGTAACGTACTACTTGATCTTTTACACATAAATCTCATACGGACATATTACACATTAATTGGATGTTCTTCGC	TTTTATTTAAAAAAACGTTTTTATTAATAACTCACACACCCTACATATGTCTGTGAGGTTTGAACCCGTGACCTCAAAGTTATCAGTTAAACACCTTAACCAACCAAGCCACAGCTCACTGACCACCAAGAGGTAACGTACTACTTGATCTTTTACACATAAATCTCATACGGACATATTACACATTAATT		0.6	2	3533504	3533517		7	0.0186012
Fvb2	3626131^3626149	Insertion	Close breakpoints	0				0.730769	2	3626148	3626131		9	0.189258
Fvb2	3640998^3641012	Insertion	Close breakpoints	0				0.839286	2	3640998	3641011		10	0.148221
Fvb2	3657758..3657956	Replacement	Paired breakpoint	224	GAATAATGATGTGGTACTTATATGATGGTGGTTGTTTCTATTCTTTGTACTGCATTGGAGCTGAAGTCTTTTCCCATCTGCGTTGCATTGTCCAACTTTCTGTGTCAATATAGCATCAAATCTCGGTCTTTAGCTTGATCGACGAGGAATAAGCAGTTTGGAACCATAAATACATATCTTATCACCATGAAGACTTGAG	TTTTAAAAAATGGTGGGGTTCTTTTTTTTTTTTTTTTTTTGAATAATGATGTGGTACTTATATGATGGTGGTTGTTTCTATTCTTTGTACTGCATTGGAGCTGAAGTCTTTTCCCATCTGCGTTGCATTGTCCAACTTTCTGTGTCAATATAGCATCAAATCTCGGTCTTTAGCTTGATCGACGAGGAATAAGCAGTTTGGAACCATAAATACATATCTTATCA		0.615385	2	3657742	3657757		7	0.0758272
Fvb2	3661913^3661925	Insertion	Close breakpoints	0				0.380282	2	3661924	3661913		14	0.00619939
Fvb2	3700347^3700370	Insertion	Close breakpoints	0				0.430657	2	3700369	3700347		14	0.000549412
Fvb2	3759185^3759208	Insertion	Close breakpoints	0				0.62	2	3759207	3759185		10	0.106699
Fvb2	3761195^3761216	Insertion	Close breakpoints	0				0.888889	2	3761215	3761195		7	0.0549269
Fvb2	3769718..3769917	Replacement	Paired breakpoint	200	CTTTCCCTACATTTATTACGCACAACATAATTTTTTATTATATTAAATCTCAACTCTTTAACAACTTTCCAATAAACTTTCCTGATGTTACCAAACATCGGAATAAAAAATTCTTGTAAAATTTCTTTCCCGTTCACTTTTCCTTCCTATGGGAAAGAGGAAGGAACCACTTTCCCTTCCGTGAACCAAACGAGGGGTCG	TTCTTTCCCTACATTTATTACGCACAACATAATTTTTTATTATATTAAATCTCAACTCTTTAACAACTTTCCAATAAACTTTCCTGATGTTACCAAACATCGGAATAAAAAATTCTTGTAAAATTTCTTTCCCGTTCACTTTTCCTTCCTATGGGAAAGAGGAAGGAACCACTTTCCCTTCCGTGAACCA		0.769231	2	3769705	3769717		4	0.375
Fvb2	3790771^3790788	Insertion	Close breakpoints	0				0.408163	2	3790771	3790787		33	0.0570981
Fvb2	3822980^3822991	Insertion	Close breakpoints	0				0.2	2	3822980	3822990		4	0.0476938
Fvb2	3828754..3828763	Replacement	Paired breakpoint	15	GGACAAGTTA	TTTTTGGAAAAGTTT		0.791667	2	3828743	3828753		12	0.0930607
Fvb2	3874632..>3874731	Insertion	Tandem duplication	7573817		TTTTTTTTTTTGGGGGATTTGTTTTGGTTTCCTTTGAAATGGAGAATTGTAATTGTAATTTTGTTTGTTTTGTTTTTTTTTTTTTTTACATATTTCTGATATTTTTTTTCTACATATTTCTGATTTTAGGTTCTGCGGTGCTTTTGCAGAGATCAAACGGCAGTCATTGTTGTGTAATGAACAAGATTTGGGAAGTTGTANNNNNACTACCTTGAAGCTTCATGATCTTGTAAACTTGCTTCATTTTTTTGTAAACTTCTGTAGAAGCTTCATTCATTTTGTAACATTATTGAGAAAGATTAAAGCATACCATTCCCAGCATTGGGCTTATTCTTTCTTGTATGGTTTTTATGCAATAAAAAATAAAAATTTGCAATGTATATTGTATGAGTTTTTTTT…		0.425	2	3874631	11448448	0.57,0.88	4	0.129417	44
Fvb2	3908560..3908568	Replacement	Paired breakpoint	9	TACTTTCCT	CATTTTCC		0.785714	2	3908568	3908559		5	0.205078
Fvb2	3914655^3914671	Insertion	Close breakpoints	0				0.147541	2	3914655	3914670		8	0.259775
Fvb2	3916862..3917061	Replacement	Paired breakpoint	200	TGGAGTCGAATAAAGATTGAATAAGTTATCAAACGAGTGCTAATTTGCCAAACCAGCTTGTTTGTGAATACCTATTAATAAGAAACTCTGTCTTATGTGGTGGGAATTGGAATGTGAATCTAAGATACAATTACGTACGTGCTCAGTTGAAGTCTTGATGCCACAGAAGTTAAGAAGTTCTTCTGCTCCCTAAGAAGTTC	AATGAAGTCGAATAAAGATTGAATAAGTTATCAAACGAGTGCTAATTTGCCAAACCAGCTTGTTTGTGAATACCTATTAATAAGAAACTCTGTCTTATGTGGTGGGAATTGGAATGTGAATCTAAGATACAATTACGTACGTGCTCAGTTGAAGTCTTGATGCCACAGAAGTTAAGAAGTTCTTCTGCT		0.727273	2	3916848	3916861		7	0.555556
Fvb2	3935861^3935878	Insertion	Close breakpoints	0				0.255319	2	3935861	3935877		12	0.195211
Fvb2	3962587^3962633	Insertion	Close breakpoints	0				0.729167	2	3962587	3962632		13	0.00707651
Fvb2	4004145^4004164	Insertion	Close breakpoints	0				0.210526	2	4004145	4004163		4	0.358519
Fvb2	4035090^4035101	Insertion	Close breakpoints	0				0.724138	2	4035090	4035100		11	0.0177632
Fvb2	4050683..4050702	Replacement	Paired breakpoint	28	NNNNNNNNNNNNNNNNNNNN	TCTCTCAACCTACACCCTCTCATTCGAT		1	2	4050702	4050682		12	0.103914
Fvb2	4054083..4054087	Replacement	Paired breakpoint	6	TTAGG	AGGTTT		1	2	4054087	4054082		12	0.144231
Fvb2	4056687^4056706	Insertion	Close breakpoints	0				0.730769	2	4056705	4056687		5	0.000575284
Fvb2	4063485^4063503	Insertion	Close breakpoints	0				0.634146	2	4063485	4063502		5	0.0524242
Fvb2	4066217^4066234	Insertion	Close breakpoints	0				0.237288	2	4066217	4066233		13	0.0510279
Fvb2	4086035..4086234	Replacement	Paired breakpoint	200	CGATGAAGAAAAAACAAAACTGCAAAACTAAAGGGTGTTGTAAATTTTGGGTGTTGTAAAATCACTAAAATGCATCTAGTAATTTTTTTAAATACACCCTGCACTTAATTATTTCCAACTTTGCCCTGATACACAAAGTGACATACACAAACCCAACTAACCTGACTAAACAGACGCTGCACCATCGTAGACCGGGTAAA	TTTTTTCGATGAAGAAAAAACAAAACTGCAAAACTAAAGGGTGTTGTAAATTTTGGGTGTTGTAAAATCACTAAAATGCATCTAGTAATTTTTTTAAATACACCCTGCACTTAATTATTTCCAACTTTGCCCTGATACACAAAGTGACATACACAAACCCAACTAACCTGACTAAACAGACGCTGCACCATCGT		0.88	2	4086022	4086034		8	0.0668793
Fvb2	4087022..4087023	Replacement	Paired breakpoint	4	TG	AATA		0.95	2	4087019	4087021		4	0.166667
Fvb2	4091761^4091781	Insertion	Close breakpoints	0				0.444444	2	4091761	4091780		29	0.0364311
Fvb2	4137016^4137035	Insertion	Close breakpoints	0				0.731707	2	4137016	4137034		11	0.00682049
Fvb2	4156497^4156518	Insertion	Close breakpoints	0				1	2	4156517	4156497		25	0.197932
Fvb2	4160445^4160462	Insertion	Close breakpoints	0				0.125	2	4160445	4160461		6	0.122339
Fvb2	4164812..4164831	Replacement	Paired breakpoint	20	TGTTTGAAAAACGTCATAGT	CGTTTGA		0.307692	2	4164831	4164811		12	0.303447
Fvb2	4212722^4212741	Insertion	Close breakpoints	0				0.181818	2	4212722	4212740		7	0.09555
Fvb2	4215279^4215286	Insertion	Close breakpoints	0				0.823944	2	4215285	4215279		58	0.0982216
Fvb2	4218904^4218922	Insertion	Close breakpoints	0				0.882353	2	4218904	4218921		5	0.00396694
Fvb2	4219859..4220058	Replacement	Paired breakpoint	218	GGATAGGAGTTCTAAGTTTTTCTGGTAAGTTGATATAATCATATAAGCTACTGAATGAATACAAAAGTGAGCAGACGGGTTCGGATCTCCCTTGCGATTTTCTCTCTTCTTATATCTTACTAGTGAGAGAAGCGACCATCCTTGAATAGCTGATGGCCACATTCATCTTTGTTAAATGGTTAAAAGTACATCATTTCCCC	TGATAAGAGTTCTAAATTTTTTTTGTTTTTGGATAGGAGTTCTAAGTTTTTCTGGTAAGTTGATATAATCATATAAGCTACTGAATGAATACAAAAGTGAGCAGACGGGTTCGGATCTCCCTTGCGATTTTCTCTCTTCTTATATCTTACTAGTGAGAGAAGCGACCATCCTTGAATAGCTGATGGCCACATTCATCTTTGTTAAATGGTTAAAAGTA		0.717949	2	4219846	4219858		10	0.202481
Fvb2	4247074	Replacement	Paired breakpoint	4	A	TTTT	A	0.787879	2	4247062	4247073		5	0.031002
Fvb2	4252585^4252598	Insertion	Close breakpoints	0				1	2	4252597	4252585		9	0.0023366
Fvb2	4268043..4268057	Replacement	Paired breakpoint	15	GAAAAAAGTCTGTTG	AAAAAAATTTAAA		0.189655	2	4268057	4268042		6	0.00454808
Fvb2	4296143^4296157	Insertion	Close breakpoints	0				0.56	2	4296156	4296143		8	0.021866
Fvb2	4341435^4341451	Insertion	Close breakpoints	0				0.676471	2	4341435	4341450		5	0.0525721
Fvb2	4414365^4414388	Insertion	Close breakpoints	0				1	2	4414387	4414365		11	0.242225
Fvb2	4416453^4416469	Insertion	Close breakpoints	0				0.235294	2	4416453	4416468		12	0.364644
Fvb2	4419317^4419353	Insertion	Close breakpoints	0				1	2	4419317	4419352		9	0.215002
Fvb2	4438953^4438969	Insertion	Close breakpoints	0				0.382353	2	4438953	4438968		20	0.378125
Fvb2	4462269..4462282	Replacement	Paired breakpoint	26	AAAACCAAGCTATG	GAAATCAAGACCCCTCGTAAGCTCTT		0.623656	2	4462282	4462268		28	0.713046
Fvb2	4480440^4480460	Insertion	Close breakpoints	0				0.433333	2	4480440	4480459		25	0.0301808
Fvb2	4483084..>4483183	Inversion	Cross mapped breakpoints	10290488	GTGGTATTCAAAAGATGGGCTTAGTTGACTCCTTCGTGTAGCCGTCCGCATATATAACAATAACAATGGTGTAGAGAATTGTCATAAAATAAGTTGCATCATATTAGTTAGTTTTTGTAATCCTCCTCTTTGTGTTACTCATCATCTTCATTCTTTTAGATTTCCCGTGGGATCATCATTCTTTTAGTTTTTGTGTTCATNNNNNGACATGAGAAATAATGAGTAAAAGGATAGACAAATCACCAACAAATAGACAAATCACCAACAAAGAAAAAAATAAAAGAAAAGAAAAAAGAAATACAAACAGTTTACCTTATCTTCGGGTTAAATGTAGTGTCTTCAGACTCCCCACCGATGATAAATCTGGGTTAGAGTTTATGAAGTTTGTGTTCATCTAAA…	TTTTGTTTTAGATGAACACAAACTTCATAAACTCTAACCCAGATTTATCATCGGTGGGGAGTCTGAAGACACTACATTTAACCCGAAGATAAGGTAAACTGTTTGTATTTCTTTTTTCTTTTCTTTTATTTTTTTCTTTGTTGGTGATTTGTCTATTTGTTGGTGATTTGTCTATCCTTTTACTCATTATTTCTCATGTCNNNNNATGAACACAAAAACTAAAAGAATGATGATCCCACGGGAAATCTAAAAGAATGAAGATGATGAGTAACACAAAGAGGAGGATTACAAAAACTAACTAATATGATGCAACTTATTTTATGACAATTCTCTACACCATTGTTATTGTTATATATGCGGACGGCTACACGAAGGAGTCAACTAAGCCCATCTTTTGAA…		0.584615	2		4483083,14773571	1.0,1.0	21	0.204461	59
Fvb2	4485306^4485311	Insertion	Close breakpoints	0				0.657534	2	4485310	4485306		6	0.364583
Fvb2	4493259^4493301	Insertion	Close breakpoints	0				0.941176	2	4493300	4493259		12	0.0063333
Fvb2	4502787^4502800	Insertion	Close breakpoints	0				0.75	2	4502787	4502799		5	0.216384
Fvb2	4507221^4507253	Insertion	Close breakpoints	0				0.809524	2	4507221	4507252		9	0.241094
Fvb2	4519785..4519787	Replacement	Paired breakpoint	3	TAT	A	T	1	2	4519787	4519784		8	0.45
Fvb2	4601410..4601622	Replacement	Paired breakpoint	213	GAAAAAAAAAAAACAAGAAAATAGAGAGAAAAGCGGATGAGAAATAAATAATTCGTGGTAAACCCTAATTAGTCATTTCTTGCTGGGCAAGCAATTAGTTCTATAAATCCATCGATCTCCCACACTAGTTTCTTTCTTCTTCTTTTTTTCTTTTTTTCTTTTTTTTTGTTTGGTACTTCAAGTGTCGTTAACCCGGCCATGCCCCTCAAATTA	AGAAAAAAAAAAAAAAACAAGAAAATAGAGAGAAAAGCGGATGAGAAATAAATAATTCGTGGTAAACCCTAATTAGTCATTTCTTGCTGGGCAAGCAATTAGTTCTATAAATCCATCGATCTCCCACACTAGTTTCTTTCTTCTTCTTTTTTTCTTTTTTTCTTTTTTTTTGTTTGGTACTTCAAGTGTCGTTAACCCGGCCATG		0.685714	2	4601410	4601422		8	0.148149
Fvb2	4607066..>4607165	Deletion	Cross mapped breakpoints	9571782	ATTTTAATTGGCCGGCTTTCTTGTGAAGAAAAAAGCTAAAGTCAAATCATAGAGTAGTAACCAAATCCCTATTTAGCAGCTAAATGAGTTAGATAATCTATGCATGGTCATAGGCGAATACTCAACTCTCGTAGTTATCCACTTTTCTCTTAATATAATTGAAATGGTATTCATTACAGGAATTGGTCAATTGACTTAATNNNNNGTAAATGACAAATGGATAAAGTGGCAAACTATAAGAACATCAAGTCAAAAACCTGCTCAATTCTGTAGAAGGGGGCAAGATGTCTGTCGAAAAATTGTTTCTCTTCCGCTGCCTTGCTACCAGGACCTACCCACAGCTGCAATATTTTAGATGTCAGTACCTCCAATGATTATTCTGTTTTCAACAAGAATACT…			0.973684	2	14178847	4607065	0.78,1.0	5	1.96184e-07	45
Fvb2	4632755^4632772	Insertion	Close breakpoints	0				0.140351	2	4632755	4632771		8	0.0464358
Fvb2	4636438..4636637	Replacement	Paired breakpoint	233	TGATAAGAGCCTGGTAGGTACTTTCATAAGGGAAAGATAACAGAAGCATGCAATAAAGTGAGTCTGATGCAGCCCAGTGAATCTGGGTGTAGCATTAGATAAGAGAACTTATCTGTTAACAAATAGTTATATCTTAGTTCACCTCCTAGAGAGAGATGCAAGTGGCGCATTAGCATTTTTCTATTGATAGACTTCATAGC	ATTTCTCTCTTTCCCTTTTTGGTTATTTGGGATTTGTAGGGTTTTTTTTTTTTTTTTTTTCTTGTGTGATAAGAGCCTGGTAGGTACTTTCATAAGGGAAAGATAACAGAAGCATGCAATAAAGTGAGTCTGATGCAGCCCAGTGAATCTGGGTGTAGCATTAGATAAGAGAACTTATCTGTTAACAAATAGTTATATCTTAGTTCACCTCCTAGAGAGAGATGCAAGTGGCG		0.512821	2	4636404	4636437		4	0.00891867
Fvb2	4654253^4654274	Insertion	Close breakpoints	0				1	2	4654273	4654253		9	0.468638
Fvb2	4679326^4679339	Insertion	Close breakpoints	0				0.717949	2	4679326	4679338		10	0.0347067
Fvb2	4692864..4692865	Replacement	Paired breakpoint	2	TA	GT	T	0.176471	2	4692865	4692863		7	0.140625
Fvb2	join(4714719..4714729,4714731..4714741)	Complex	Can't resolve sequence	22				0.537549	2	4714729	4714730		5	0.458182
Fvb2	4716104^4716121	Insertion	Close breakpoints	0				0.42	2	4716104	4716120		11	0.0483837
Fvb2	4716736^4716754	Insertion	Close breakpoints	0				0.464789	2	4716736	4716753		19	0.0124392
Fvb2	4723915..4723919	Replacement	Paired breakpoint	5	ATATA	T		0.528571	2	4723919	4723914		8	0.041684
Fvb2	4724032..4724038	Replacement	Paired breakpoint	7	CGTATAT	TGTATAC		0.348315	2	4724038	4724031		5	0.714286
Fvb2	4724201..4724400	Replacement	Paired breakpoint	200	ATAATTGATATATTCGAGGTGGATTTGAGGATATCCGTATTAATTGACTCAATTCGGAGCCCTCCAATTTGATTTTGTTCTGCCATAGTTCTAGTTTTGGGGTGTCTCTGATTAATCTTTGCTTTTGTTCTTTTGTGTTAATATGTGTCTCTATGCATGGAGCTCTCTTATGAGCTCAATTTGGTGCTTTCGTTCTTTAA	TTCTTCTTCTTCATAATTGATATATTCGAGGTGGATTTGAGGATATCCGTATTAATTGACTCAATTCGGAGCCCTCCAATTTGATTTTGTTCTGCCATAGTTCTAGTTTTGGGGTGTCTCTGATTAATCTTTGCTTTTGTTCTTTTGTGTTAATATGTGTCTCTATGCATGGAGCTCTCTTATGAGCTCAATTTG		0.309524	2	4724183	4724200		11	1.20689e-05
Fvb2	4724417..4724423	Replacement	Paired breakpoint	9	CTTTGAT	ACCTTTGAA		0.641667	2	4724423	4724416		16	0.641026
Fvb2	4748880..4748889	Replacement	Paired breakpoint	11	ATTTTAAATA	TTTTTTTAATT		0.642857	2	4748889	4748879		4	0.00246047
Fvb2	4854566..4854765	Replacement	Paired breakpoint	200	CTATTTGGTAAACTAATTACCAAATAAGAGGAACACTACCAAAGGAACCCCTGTTGTCCAAGTCTAGAAGGAACCAGCAGGCGGGGTTGCGCTTAATGAGCATAATAGACTTAATCAGATCAGCACAAAGCATGACCACCAAGTATAGAGCTATGACGGTGAAAATCGTCTGAAAAAATGCCTTAGAAGTGCCAGCGGCC	AACTATTTGGTAAACTAATTACCAAATAAGAGGAACACTACCAAAGGAACCCCTGTTGTCCAAGTCTAGAAGGAACCAGCAGGCGGGGTTGCGCTTAATGAGCATAATAGACTTAATCAGATCAGCACAAAGCATGACCACCAAGTATAGAGCTATGACGGTGAAAATCGTCTGAAAAAATGCCTTAGAA		0.65625	2	4854553	4854565		4	0.232143
Fvb2	4881057^4881072	Insertion	Close breakpoints	0				0.722222	2	4881057	4881071		9	0.00512243
Fvb2	4894065^4894070	Insertion	Close breakpoints	0				0.983471	2	4894069	4894065		222	5.93813e-05
Fvb2	4896092^4896109	Insertion	Close breakpoints	0				0.589744	2	4896092	4896108		7	0.00812989
Fvb2	4898365..4898564	Replacement	Paired breakpoint	200	TGACCCATCGATTCATGTTGGGACAAATGAGGTGTTTATAACTTTGTCAAAAATAACTTCCGTGTGTTTCTGTCATTGTCGTTTCACCATCTCAACTGAATAACCAAAGTTAAGAAGAGTTATGGAAGTTATTTAGTGTGGATTCATATGATAATTATTTCTCATGTTTTAGGTCTGGTTTTTTTTTTTTTTTTTTTTGC	AATGACCCATCGATTCATGTTGGGACAAATGAGGTGTTTATAACTTTGTCAAAAATAACTTCCGTGTGTTTCTGTCATTGTCGTTTCACCATCTCAACTGAATAACCAAAGTTAAGAAGAGTTATGGAAGTTATTTAGTGTGGATTCATATGATAATTATTTCTCATGTTTTAGGTCTGGTTTTTTTTTT		0.704225	2	4898352	4898364		4	0
Fvb2	4916274..4916293	Replacement	Paired breakpoint	20	NNNNNNNNNNNNNNNNNNNN	AAAAAATGAC		1	2	4916293	4916273		13	0.0762638
Fvb2	4916909^4916926	Insertion	Close breakpoints	0				0.227273	2	4916909	4916925		5	0.144231
Fvb2	4918213^4918227	Insertion	Close breakpoints	0				0.5	2	4918213	4918226		9	0.00209523
Fvb2	4940996..4941015	Replacement	Paired breakpoint	20	NNNNNNNNNNNNNNNNNNNN	TCTCTCTCTCTCTCCCCT		1	2	4941015	4940995		13	1.95453e-06
Fvb2	4956566^4956586	Insertion	Close breakpoints	0				0.415094	2	4956566	4956585		22	0.449443
Fvb2	4964652..4964850	Replacement	Paired breakpoint	199	CCTTGAAATGGGGCTGGTGCAATGTGAAAGGCTTTTTTGTTCTCATTGTGGCTGGTGCGATGTGAAAGGCTTTTTTTTTTCTTCTGAATGTGGCTGGTGCGATGTGAAAAGCTTTAACCTTTAGCGATCACACGATTACAAAATAAAATACTCTTTCTATCCTCTACAGTCATCGAGCAAGACATACATGCCTCATCTA	TTTTCCTAAAAGGGGGCTGGTGCAATGTGAAAGGCTTTTTTGTTCTCATTGTGGCTGGTGCGATGTGAAAGGCTTTTTTTTTTCTTCTGAATGTGGCTGGTGCGATGTGAAAAGCTTTAACCTTTAGCGATCACACGATTACAAAATAAAATACTCTTTCTATCCTCTACAGTCATCGAGCAAGACAT		0.8	2	4964637	4964651		8	0.224359
Fvb2	4981177..4981376	Replacement	Paired breakpoint	200	ACATTCTTTCAGGCGTGAAGAGATTGATGGGCAGAAAATTTAGTGACACATGTGTTAAGAGTGATATAAAATTATGGCCTTTTAAAGTTCGTGGTGTGGGTGACAAGTCCATGATTGTTATCGACTACAAGAATGAGAAGAAGCAATTTTCAGCTGAGGAAATATCTTCAATGATTCTTAGTAAGATGCGGCAAATAGTA	TTTTACATTCTTTCAGGCGTGAAGAGATTGATGGGCAGAAAATTTAGTGACACATGTGTTAAGAGTGATATAAAATTATGGCCTTTTAAAGTTCGTGGTGTGGGTGACAAGTCCATGATTGTTATCGACTACAAGAATGAGAAGAAGCAATTTTCAGCTGAGGAAATATCTTCAATGATTCTTAGTAAGAT		0.71875	2	4981163	4981176		8	0.21551
Fvb2	4983258^4983274	Insertion	Close breakpoints	0				0.763158	2	4983258	4983273		4	0.0224775
Fvb2	5016839..5016935	Complex	Multiple breakpoints	97				0.472529	10	5016838,5016838,5016842,5016842	5016872,5016872,5016872,5016935,5016935,5016935	0.86,0.86,0.86,0.88,0.88,0.88,0.94,0.94,1.0,1.0	94	0.00147299
Fvb2	5017122^5017149	Insertion	Close breakpoints	0				0.413462	2	5017122	5017148		24	0.039784
Fvb2	5018194..5018391	Replacement	Paired breakpoint	198	CTCTCTCAGGTCTTACCCAGACACTCAGAGATTACAGAGGACAAAGCTCTTGATTTGATGTAGAGGTGAAGATGGCGCATGCACTACTTGGAATAGGGCTAAAGCCTATGATAGGTAGCGACGTTTACCCGTAGGTTTGTTTCTAATTTAGGGTGCAACCCTTCTGGTTACGGGTGTTATATTCATCCCATGACATTG	TTTTTTCTCTGGGCTCTTACCCAGACACTCAGAGATTACAGAGGACAAAGCTCTTGATTTGATGTAGAGGTGAAGATGGCGCATGCACTACTTGGAATAGGGCTAAAGCCTATGATAGGTAGCGACGTTTACCCGTAGGTTTGTTTCTAATTTAGGGTGCAACCCTTCTGGTTACGGGTGTTATATTCA		0.722222	2	5018180	5018193		7	0.0677336
Fvb2	5035331^5035338	Insertion	Close breakpoints	0				0.276923	2	5035331	5035337		7	0.0510836
Fvb2	5035491..5053349	Deletion	Cross mapped breakpoints	17859	ACTATAGGAAATATCAACTTAGCCGATGGAATTCTATTAATTCCGTCGGCTAAGTAACTCTTCATCGACGGAAGAGAAACCGTCATCTAAGACACCGCATCCGTCGTCTATGATATCTTAGGCGACAGAAAATAACCATACACGTCTTCCGTCGACTAGGATTTTCCTACACGACGTCACACTATTCGTCGTCCATGTTCNNNNNAAGGCAGGTAAGTGTCCGTCGGGTTGGATCGGTCTTAGTCAACGACTAACTGATTTTCCGTCACTTAAGTGTCTACCTCACGACACCTAGGCGACGGAACTTAGACGACGAATAATTCGTCGGCCAAGATTGTAATCGACAGAAATTCGGTCTTAGGCGACGAGTTTTTTCCGTCGGCTAAGTAGATATTTCCA…			0.295775	2	5053349	5035490	1.0,1.0	13	0.228516
Fvb2	5165568^5165591	Insertion	Close breakpoints	0				0.911111	2	5165568	5165590		12	0.0223887
Fvb2	5190837..>5190936	Complex	Cross mapped breakpoints (invalid orientation)	411448				0.25	2	5190836,5602284		0.51,0.88	13	0.311688	60
Fvb2	5215678^5215688	Insertion	Close breakpoints	0				1	2	5215678	5215687		7	0.0126133
Fvb2	5216255^5216265	Insertion	Close breakpoints	0				0.772727	2	5216264	5216255		4	0.333223
Fvb2	5251065^5251082	Insertion	Close breakpoints	0				0.164384	2	5251065	5251081		11	0.28125
Fvb2	5252749^5252766	Insertion	Close breakpoints	0				0.757576	2	5252749	5252765		7	0.044501
Fvb2	5354527..5354726	Replacement	Paired breakpoint	200	CTTAACATACGCATTTTCCAGATCAATGGCGACACATCATTTAAGGCTGGTTTGGTTACCATTTCAAATATCATACTAGCTCCCACTGCTACCCACTCTTGAACAACCTCTTCCTCGTTCTTGTCCCACCACCATATACTACTCATACATCACCACATTAATTCAACAAGTTTTTGTATCCAAAAACTGCACCTAAAGTA	AAAAAACTTAACATACGCATTTTCCAGATCAATGGCGACACATCATTTAAGGCTGGTTTGGTTACCATTTCAAATATCATACTAGCTCCCACTGCTACCCACTCTTGAACAACCTCTTCCTCGTTCTTGTCCCACCACCATATACTACTCATACATCACCACATTAATTCAACAAGTTTTTGTATCCAAAAACT		0.853659	2	5354514	5354526		9	0.0410395
Fvb2	5383682^5383700	Insertion	Close breakpoints	0				0.957447	2	5383682	5383699		4	0.294307
Fvb2	5403351..5403358	Replacement	Paired breakpoint	8	GATCCAAC	AATTCAAG		0.401869	2	5403358	5403350		6	0.857143
Fvb2	5403393..5403408	Replacement	Paired breakpoint	16	TAGGTGATGGGTTATG	AAGATGATGGGTTCTA		0.161765	2	5403408	5403392		4	0.377232
Fvb2	<5408628..5408727	Inversion	Cross mapped breakpoints	3494280	TATACCTCTAGGTGCTTGTTTCATGCTATAAAGTAGTTTTTTTTTTTTCAACTTGTACACTTTTATCTTTTCTCTTTTGATAACAAAGCCCTCCGGTTGATCAACATAGACCTCTTCCTTTAAGACTCTATTTAGGAATGTAGATTTCACATCTAGCTGGTGTAGAGACCAACCTTTTTGAGCAACCAAGGAGATCACACNNNNNATTACTACTAGCAATAGCTTGTCATCTAAGATTCAAGCTCTATCAAATGGATGTCAAAACTGCTTTTCTAAACGGTCTTCTGGAGGAGGAAGTTTTTGTAGAACAACCTAAAGGTTTTCAGGATCCACATCATCCAAATCATGTGTACAAGCTGAAGAAAGCCTTGTATGGTCTGAAACAAGCTCCAAGAGCAT…	CATACCATGCTCTTGGAGCTTGTTTCAGACCATACAAGGCTTTCTTCAGCTTGTACACATGATTTGGATGATGTGGATCCTGAAAACCTTTAGGTTGTTCTACAAAAACTTCCTCCTCCAGAAGACCGTTTAGAAAAGCAGTTTTGACATCCATTTGATAGAGCTTGAATCTTAGATGACAAGCTATTGCTAGTAGTAATNNNNNGTGTGATCTCCTTGGTTGCTCAAAAAGGTTGGTCTCTACACCAGCTAGATGTGAAATCTACATTCCTAAATAGAGTCTTAAAGGAAGAGGTCTATGTTGATCAACCGGAGGGCTTTGTTATCAAAAGAGAAAAGATAAAAGTGTACAAGTTGAAAAAAAAAAAACTACTTTATAGCATGAAACAAGCACCTAGA…		0.702381	2		1914447,5408727	0.92,1.0	70	0.308442	55
Fvb2	5423160..5423359	Replacement	Paired breakpoint	200	CCTAGAAAATATGAGCTTATAAGGAAATCAAAATTAAAGACCGATTATAAACCATGGGATTAATATAGTTGAAGATTCTTATGTATATTATGTTTCAGGTTTTAAAAATTGGAATTAACAGTTTCTTCTTTGAACAAAACGAAAAGAATTGAAGAGTGTTTGTTCATAATTTTTTCTACAAGAACAGTAATTTCGTTTTG	TTTTCCTAGAAAATATGAGCTTATAAGGAAATCAAAATTAAAGACCGATTATAAACCATGGGATTAATATAGTTGAAGATTCTTATGTATATTATGTTTCAGGTTTTAAAAATTGGAATTAACAGTTTCTTCTTTGAACAAAACGAAAAGAATTGAAGAGTGTTTGTTCATAATTTTTTCTACAAGAACAGT		1	2	5423147	5423159		9	0.0802083
Fvb2	5436464..5436662	Replacement	Paired breakpoint	199	CCCTTCTATGAAATTCAGCTTATCCAGTTAATAGTTAATACACCAATGTCACACAAAAACTTCTTAGAGTTTCCTAGATACATAAATATAAGGACTTCCTTTCTAGTTGGTTCTTACCAATGGCAGTTCATTGTCCTAGAGAAAAGTCATGACGTAGTGCTCGTCTAGACCCTTGCCAAATTTTGTAGGAGTTGGGTGC	TTTTTCCCTTCTATGAAATTCAGCTTATCCAGTTAATAGTTAATACACCAATGTCACACAAAAACTTCTTAGAGTTTCCTAGATACATAAATATAAGGACTTCCTTTCTAGTTGGTTCTTACCAATGGCAGTTCATTGTCCTAGAGAAAAGTCATGACGTAGTGCTCGTCTAGACCCTTGCCAAATTTTG		0.848485	2	5436449	5436463		10	0.0715561
Fvb2	5456064..5456075	Replacement	Paired breakpoint	22	TTGTCTGCTTTG	CTTATCCTTTTTGTCTGCTTTT		0.652174	2	5456060	5456063		38	0.0524784
Fvb2	5456752..5456753	Replacement	Paired breakpoint	2	AT	TC		0.132597	2	5456753	5456751		10	0.166667
Fvb2	5483651..5483657	Replacement	Paired breakpoint	11	TTCAGGC	AAAATTCGGGA		0.788732	2	5483639	5483650		19	0.24219
Fvb2	5491926^5491943	Insertion	Close breakpoints	0				0.921127	2	5491926	5491942		577	0.236424
Fvb2	5499867^5499886	Insertion	Close breakpoints	0				0.565217	2	5499867	5499885		5	0.167295
Fvb2	5501918^5501932	Insertion	Close breakpoints	0				0.85	2	5501918	5501931		8	0.0145184
Fvb2	5561719..5561731	Replacement	Paired breakpoint	13	CAAATGATTTAAG	GAAGTGATTTAAA		0.268293	2	5561731	5561718		6	0.359467
Fvb2	5561974..5561989	Replacement	Paired breakpoint	16	TATAGCAAATTGACCC	CATGGCAAATGGACCT		0.329545	2	5561989	5561973		16	0.553274
Fvb2	5562578..5562598	Replacement	Paired breakpoint	21	CTTTTATTATTGCTAGAGAAG	GATTTATTATTACTAGAGAAA		0.393617	2	5562598	5562577		22	0.0286846
Fvb2	5567820..5567827	Replacement	Paired breakpoint	10	GGTGTTTG	AAGGGGTTTT		0.695652	2	5567808	5567819		4	0.15625
Fvb2	5587122..5587146	Replacement	Paired breakpoint	25	GTTATTGATTGTTTTTCTATCTTTG	TTGTTTTCTCTCTCTC		0.153846	2	5587146	5587121		9	0.00122549
Fvb2	5600535^5600562	Insertion	Close breakpoints	0				0.4375	2	5600535	5600561		21	0.132243
Fvb2	5601107^5601127	Insertion	Close breakpoints	0				0.798898	2	5601107	5601126		227	0.155692
Fvb2	<5602185..5602284	Complex	Cross mapped breakpoints (invalid orientation)	411448				0.25	2	5190836,5602284		0.51,0.88	13	0.311688	60
Fvb2	<5603263..5603362	Insertion	Tandem duplication	5249928		CTGTGCTACATGGAGACTCGCCACTTTTCAGAGAGCATCCAGAGCTACGTGATGCTTTAGTTCGGGTTTATTTTCATTCTAGCTAGTCAGAAGAAGTACAATAGAATCGAATGCTTGGGGCCTCTCAAGGATGCTGTAGAGGTAAAACAAAAACCTGTTCATGTAAAAATCTGGCACACACTCAAATATGCATTTGTTGCNNNNNTAGATTTAACAGGTTTGTTTTACCTCTACAGCATCTTTGAGGGGCCCCCAGCATTCAATTCTATTGTACTTCTTCAAACTAGAATGAAAATAAACCCGAACTAAAGAATCACGTAGCTCTGGATGCTCTCTGAAAAGTGCCGAGTCTCCATGTAGTACAGCTTTCAGTACCTGCAGGGGTCATATCATTGATTA…		0.333333	2	353434	5603362	0.7,0.82	11	0.295868	39
Fvb2	<5603263..5603362	Inversion	Cross mapped breakpoints	5249992	CTGTTGATTCTAAAAGTCATTCTGGTGACTTTATCTATGATATGACCCCTACAGGTACTGAAAGCTGTGCTACATGGAGACTCGCCACTTTTCAGAGAGCATCCAGAGCTACGTGATGCTTTAGTTCGGGTTTATTTTCATTCTAGCTAGTCAGAAGAAGTACAATAGAATCGAATGCTTGGGGCCTCTCAAGGATGCTGNNNNNTAGATTTAACAGGTTTGTTTTACCTCTACAGCATCTTTGAGGGGCCCCCAGCATTCAATTCTATTGTACTTCTTCAAACTAGAATGAAAATAAACCCGAACTAAAGAATCACGTAGCTCTGGATGCTCTCTGAAAAGTGCCGAGTCTCCATGTAGTACAGCTTTCAGTACCTGCAGGGGTCATATCATTGATTA…	GTGACTTAATCAATGATATGACCCCTGCAGGTACTGAAAGCTGTACTACATGGAGACTCGGCACTTTTCAGAGAGCATCCAGAGCTACGTGATTCTTTAGTTCGGGTTTATTTTCATTCTAGTTTGAAGAAGTACAATAGAATTGAATGCTGGGGGCCCCTCAAAGATGCTGTAGAGGTAAAACAAACCTGTTAAATCTANNNNNCAGCATCCTTGAGAGGCCCCAAGCATTCGATTCTATTGTACTTCTTCTGACTAGCTAGAATGAAAATAAACCCGAACTAAAGCATCACGTAGCTCTGGATGCTCTCTGAAAAGTGGCGAGTCTCCATGTAGCACAGCTTTCAGTACCTGTAGGGGTCATATCATAGATAAAGTCACCAGAATGACTTTTAGAAT…		0.294118	2		353370,5603362	0.7,0.78	17	0.344669	54
Fvb2	5603657..5603662	Replacement	Paired breakpoint	6	CTGTAC	TTGTAT		0.190476	2	5603662	5603656		5	0.625
Fvb2	5603713..5603715	Replacement	Paired breakpoint	3	GTT	ATA		0.358333	2	5603715	5603712		5	0.5625
Fvb2	5619493..5619692	Replacement	Paired breakpoint	200	CGTTTAATTCACAGCTAACTACGGATTTTCGTACAGTTGCGAACCACAAAATTCACAAGCAGTGCAAAAATATAACCACAAATCCACAACAGGCCCAATTCCAAAGAGCTGCGCTTTGGGCTCCAAACATTTCTCTCTTCTGCGCTTTGGGCTCCAAACATTTCTCTCTTCTTCTTCTTTCTTCTTCTTCACTCTCTCCC	AACGTTTAATTCACAGCTAACTACGGATTTTCGTACAGTTGCGAACCACAAAATTCACAAGCAGTGCAAAAATATAACCACAAATCCACAACAGGCCCAATTCCAAAGAGCTGCGCTTTGGGCTCCAAACATTTCTCTCTTCTGCGCTTTGGGCTCCAAACATTTCTCTCTTCTTCTTCTTTCTTCTT		0.630435	2	5619478	5619492		5	0.225
Fvb2	5621494..5621693	Replacement	Paired breakpoint	227	GGTCGATATTAGTCTTATATGTTTTAGTATGTTGAATTGGTATCTCTATTCTATTTTGATTTCAGAAGTTATCTGTTGGTTGTTACTGCAAGTTAACACTGAAGTTGATTAGGTGTTGTTTTGATGCTTGCGAAGTCATTAATATATTTTGGGAATGTTGTTGATTGAACTTTGATTAGTTGTGTGTTTTGGTCGGCTGA	TGGCGGAATTTGGTTTTTTGTTTTTTTTTTTTTTTTTTTTTTGGTCGATATTAGTCTTATATGTTTTAGTATGTTGAATTGGTATCTCTATTCTATTTTGATTTCAGAAGTTATCTGTTGGTTGTTACTGCAAGTTAACACTGAAGTTGATTAGGTGTTGTTTTGATGCTTGCGAAGTCATTAATATATTTTGGGAATGTTGTTGATTGAACTTTGATTAGTTGTGT		0.697674	2	5621478	5621493		5	0.0332194
Fvb2	5629116..5629119	Replacement	Paired breakpoint	4	AGGT	TTGG		1	2	5629119	5629115		5	0.15
Fvb2	5672353^5672369	Insertion	Close breakpoints	0				0.313131	2	5672353	5672368		23	0.19574
Fvb2	5746873..>5746972	Insertion	Tandem duplication	18387315		GAATATGAAGTGGGCCGGGTCGGGCTAGTCACTAATCGGGTCTAAGTTGATGGCAAATCCGTAAATAAAAACAGAGCACCACCGCGCTCTACATATTTCAAAGGCCACCCAAATCAAACTTCTTCCCGCTTAGCTTCTCTCTCTCTGAGCTTTTGAAGATCGGCGATCATGAAACCGACGGATCGGATTCCGGCAAAGGCNNNNNATTTTTAGTCAGGACAGTTTTGTAGTTTTTTTTAGAAAAGATTGGTTTTTTAGGTATTTTAACTTAAAAATTGCTGACAAGGCGTGGGACTATGCCTTGTGGGCTTGGGCTTATGTCCTTATTTGTTTAAATTTGTTGAATGTTGGTTTTTCTGTGTTTTACAACTATCTATGGTAGTGGGATGTCATTTTCTA…		0.180328	2	5746872	24134187	1.0,1.0	8	0.36352	46
Fvb2	5817101..5817106	Replacement	Paired breakpoint	16	CCTTCA	TCTTCAAGGCCTCTAC		0.39011	2	5817106	5817100		35	0.38102
Fvb2	5860762..5860778	Replacement	Paired breakpoint	17	CATCACGTTCACAAAAC	TACCTCGTTCACAAAT		0.5	2	5860778	5860761		6	0.515625
Fvb2	5869663^5869678	Insertion	Close breakpoints	0				1	2	5869663	5869677		10	0.0207671
Fvb2	5939326	Replacement	Paired breakpoint	8	C	TTTTTTTT		0.954545	2	5939314	5939325		9	0.00468794
Fvb2	5984393^5984420	Insertion	Close breakpoints	0				0.968504	2	5984393	5984419		28	0.0483932
Fvb2	6002267..6002291	Replacement	Paired breakpoint	25	ATAAGAATCATTAGATTGACTCCTT	TTGAGAATCACTAGATTAATTTCTC		0.315789	2	6002291	6002266		19	0.286458
Fvb2	6008633..6008637	Replacement	Paired breakpoint	5	CCCCA	TT		0.807692	2	6008637	6008632		82	0.12239
Fvb2	6011783^6011805	Insertion	Close breakpoints	0				0.818182	2	6011804	6011783		7	0.116235
Fvb2	6019233^6019255	Insertion	Close breakpoints	0				0.277778	2	6019254	6019233		18	0.316049
Fvb2	6021036^6021053	Insertion	Close breakpoints	0				0.613861	2	6021036	6021052		39	0.46875
Fvb2	6039406..6039605	Replacement	Paired breakpoint	200	CCCGTTTTTCGCTTTAACAAGATGAGAGAATCAAATCGGTTGCCTTTTTTGTTTTTGATCAGGTTTTCATGCCCTGTTCCTAATTTTTTTTTCTGGTTGTGGAGGATAGGTTGCTCCAAAGGCTTATACTTTCATACCATTTGGCAAAGGAGTACATGCTTGTCCTGGAAATGAGCTTGCCAAACTGGAGATGTTCATTT	TTTTTTCCCGTTTTTTGCTTTAACAAGATGAGAGAATCAAATCGGTTGCCTTTTTTGTTTTTGATCAGGTTTTCATGCCCTGTTCCTAATTTTTTTTTCTGGTTGTGGAGGATAGGTTGCTCCAAAGGCTTATACTTTCATACCATTTGGCAAAGGAGTACATGCTTGTCCTGGAAATGAGCTTGCCAAACTGG		0.823529	2	6039393	6039405		10	0.0149162
Fvb2	6050439^6050459	Insertion	Close breakpoints	0				0.27907	2	6050439	6050458		9	0.0574758
Fvb2	6055558..6055757	Replacement	Paired breakpoint	200	CTTTTGTTCATCCTATGACATTTTATATAGTTTCTAGCATCCGGTAGGTTAGAACTGCATATTGTTTAATTAGCCAGCTCGTTTCTGTATTTGTATCTTAATAAAATCTCTGTGTTTCTCATGGAGAAGAAACTAAAAATGATCGACTTAATTGTTATAGAATGAATAATTTTGATGACTCAGTTTTAGCTTAGCATTTA	TTTTCTTTTTTTCATCCTATGACATTTTATATAGTTTCTAGCATCCGGTAGGTTAGAACTGCATATTGTTTAATTAGCCAGCTCGTTTCTGTATTTGTATCTTAATAAAATCTCTGTGTTTCTCATGGAGAAGAAACTAAAAATGATCGACTTAATTGTTATAGAATGAATAATTTTGATGACTCAGTTTT		0.821429	2	6055544	6055557		7	0.00966399
Fvb2	6056476^6056492	Insertion	Close breakpoints	0				0.77551	2	6056476	6056491		8	0.0142699
Fvb2	6077564^6077583	Insertion	Close breakpoints	0				0.244444	2	6077564	6077582		10	0.457858
Fvb2	6091510..6091725	Replacement	Paired breakpoint	216	AAAAAAAAAAAAAAAACCTAAACGCCAACTTCTTTGTTTTGTTTTCTGCGGATCAATCCCACAGTATAGAACAAGTTTGAAAATTATTTTCAACCTGTTCTAAACGTTTGACCAGTGTATCTGTTTTCAATTAAATTGAAAAGAATAACCGGAAAATGTACAAAATCAATATTGAAATTTAAAACCTATTGTGCATTGCAGCATATTGTACTGGAT	CAAAAAAAAAAAAAAAAAAACCTAAACGCCAACTTCTTTGTTTTGTTTTCTGCGGATCAATCCCACAGTATAGAACAAGTTTGAAAATTATTTTCAACCTGTTCTAAACGTTTGACCAGTGTATCTGTTTTCAATTAAATTGAAAAGAATAACCGGAAAATGTACAAAATCAATATTGAAATTTAAAACCTATTGTGCATTGCA		0.676471	2	6091509	6091525		6	0.291667
Fvb2	6096314^6096324	Insertion	Close breakpoints	0				0.923077	2	6096323	6096314		4	0.267273
Fvb2	6106337^6106350	Insertion	Close breakpoints	0				0.629032	2	6106337	6106349		10	0.110632
Fvb2	6109343^6109355	Insertion	Close breakpoints	0				0.75	2	6109343	6109354		7	0.00412119
Fvb2	6150322..6150521	Replacement	Paired breakpoint	200	CAACAACAGCAAAGTAGTGATTCAAAGTTTCAAACACTGTAGAAACCAAATATTTTCCTGTGTTTCACATGTTAAATTCCAACCCAAATAACAAAATTACAAATCCATAAAGTCACAAACTCAATCTGACAGTCTCAGACTCTCAGTGTCTCTCACAATCAACAAACTGACAAAGTTACAAAGGCACCCTATTAGCCTAA	AAAAACCAACAGCAAAGTAGTGATTCAAAGTTTCAAACACTGTAGAAACCAAATATTTTCCTGTGTTTCACATGTTAAATTCCAACCCAAATAACAAAATTACAAATCCATAAAGTCACAAACTCAATCTGACAGTCTCAGACTCTCAGTGTCTCTCACAATCAACAAACTGACAAAGTTACAAAGGCAC		0.576923	2	6150308	6150321		5	0.0601215
Fvb2	6161840..6161873	Replacement	Paired breakpoint	40	AATAAAATATCATGTTGAAGAAGTCTTTTTTCCC	TGAAAAAATAAAATATCCTGTCGAAGAAGTCCTTTTTCCG		0.516667	2	6161873	6161839		310	0.148958
Fvb2	6161912..6161922	Replacement	Paired breakpoint	11	CGTTAGCCATT	TGTTAGCCATC		0.202039	2	6161922	6161911		118	0.826446
Fvb2	6172908..6173107	Replacement	Paired breakpoint	200	TTGGTAAAATGAACAAAACGTTTTCTACTTGTCCCACCTGTTTCATGTATGAATCCCTGAATATGAGTTCTTAGTTCTTACATACCTATTCTATGAAGGCACCTATTATTTGTGGAAGAGAACCTAATGCCTGTGAAGAAGAGAGGAATCTAGGTCTTGAGCGCTCTTCAGAACTAAGTGCAACAGTTAATCAGGTAACC	AATTGGAAAAATGAACAAAACGTTTTCTACTTGTCCCACCTGTTTCATGTATGAATCCCTGAATATGAGTTCTTAGTTCTTACATACCTATTCTATGAAGGCACCTATTATTTGTGGAAGAGAACCTAATGCCTGTGAAGAAGAGAGGAATCTAGGTCTTGAGCGCTCTTCAGAACTAAGTGCAACAGTT		0.666667	2	6172895	6172907		6	0.105469
Fvb2	6176560..6176604	Replacement	Paired breakpoint	49	GGTTCATTGAGACAGTAAAGTATTCTCTAGTTATAGTAAATTAAA	AGTAATTCGAGATAATAAAGTATACTTTAGTTATTGTAAATTAATACAC		0.941973	2	6176604	6176559		686	0.122201
Fvb2	6177686..6177885	Replacement	Paired breakpoint	200	TTGATATTATACTATTTGTCCTAAACTTTTAACATAATTTTGTTGCAAAGAAAATGAAAAGTTAAGGGAAGTAACTCTAAAAATGTTGCTTCAAATCTGCAGTCAATCTTACATCACCTTCCAACATCCTGCTAGGTTTTTGAGCTTTTTGTTACCAGTTGTTTTATATTTGATCTTGGATTCTTTGATCTTTTTAGAAC	AAAATTGATATTATACTATTTGTCCTAAACTTTTAACATAATTTTGTTGCAAAGAAAATGAAAAGTTAAGGGAAGTAACTCTAAAAATGTTGCTTCAAATCTGCAGTCAATCTTACATCACCTTCCAACATCCTGCTAGGTTTTTGAGCTTTTTGTTACCAGTTGTTTTATATTTGATCTTGGATTCTTTGA		0.738095	2	6177673	6177685		8	0.0748891
Fvb2	6283392^6283413	Insertion	Close breakpoints	0				1	2	6283412	6283392		11	0.000713133
Fvb2	6292442^6292457	Insertion	Close breakpoints	0				0.866667	2	6292442	6292456		8	0.109502
Fvb2	6292660..6292859	Replacement	Paired breakpoint	200	CCAGATTGGTTGTTTAAGCTCAAGAATCGTAGTGACATATAGAACAATGAGAAGGTATGCAACTCACTGGGTTGGTGTTAAGGCTTGGACTCAAATGTCTTTTCCGTTTGGGAGTTTTGAACCCATATTTGTTAGCTTCCTCCAATGGCTGCCTCTGTTCCTGCCATTGAACAAACAACATGCATTCACAGCCTAGCTTA	AAACCAGATTGGTTGTTTAAGCTCAAGAATCGTAGTGACATATAGAACAATGAGAAGGTATGCAACTCACTGGGTTGGTGTTAAGGCTTGGACTCAAATGTCTTTTCCGTTTGGGAGTTTTGAACCCATATTTGTTAGCTTCCTCCAATGGCTGCCTCTGTTCCTGCCATTGAACAAACAACATGCATTC		0.710145	2	6292646	6292659		10	0.267969
Fvb2	6309860	Replacement	Paired breakpoint	3	G	TTT		0.785714	2	6309849	6309859		5	0.125558
Fvb2	6394348..6394547	Replacement	Paired breakpoint	200	AAACTTCCTATGGATTCCGACTTTTCATTTTTTAGAGGATCCACAGCACTTTTTACAGTTTTTAGGTGTCTATGGATAAATTATCTTCGAATTGTGGACCTGATGCATATTCATACCTGATGTGCATATATAAATATATATCGTGTAATCTAAGCTTGTCTGAATTTCCATTGTTGTAATGTCTGTTCTTGTGCCTTGAA	TTTAAACTTCCTATGGATTCCGACTTTTCATTTTTTAGAGGATCCACAGCACTTTTTACAGTTTTTAGGTGTCTATGGATAAATTATCTTCGAATTGTGGACCTGATGCATATTCATACCTGATGTGCATATATAAATATATATCGTGTAATCTAAGCTTGTCTGAATTTCCATTGTTGTAATGTCTGT		0.722222	2	6394333	6394347		9	0.387784
Fvb2	6405900..6405920	Replacement	Paired breakpoint	21	ATTACTTATAAAGTATAATGA	GTTACTTATGAAGTATAATAT		0.4	2	6405920	6405899		6	0.176622
Fvb2	6409153^6409173	Insertion	Close breakpoints	0				0.338462	2	6409153	6409172		15	0.255779
Fvb2	6438162..>6438261	Inversion	Cross mapped breakpoints	3620019	ATCACCCTCCTCTTCCTCGTCGGACGCCACCTCATCCATCACCATCAGTGTCACCTATTCCGCCTCCACCGTCGCCACCTACCCCACCCCTCCGCTATCAGAGCGCGTGGCCTCGACCATCACTTCTCTCAACCTCGCCGCCCTCCGCCTTGACGTCTCTGACCCCAACCTCGTCCGCGCCTTCCTCTACTCCAACACCANNNNNCGGAGCGGTGGTCGGGGCTAGAGAAGGAGTCGGTGTCGGAGTCGGAGATGTCGATGAATTCCCAGAGGGATTCTTGATCGGAGTCTTGATCGAATTGAAGGAATTCGAAATCTTCGAAAGTGGTGAGGGCAGTTTCCATGGTTGGTTTTCTGGTCAGGGATTTGAGATTGGAAATTTTTGGGGGTTTGGTTTTC…	AAAACTGAAAACCAAACCCCCAAAAATTTCCAATCTCAAATCCCTGACCAGAAAACCAACCATGGAAACTGCCCTCACCACTTTCGAAGATTTCGAATTCCTTCAATTCGATCAAGACTCCGATCAAGAATCCCTCTGGGAATTCATCGACATCTCCGACTCCGACACCGACTCCTTCTCTAGCCCCGACCACCGCTCCGNNNNNTGGTGTTGGAGTAGAGGAAGGCGCGGACGAGGTTGGGGTCAGAGACGTCAAGGCGGAGGGCGGCGAGGTTGAGAGAAGTGATGGTCGAGGCCACGCGCTCTGATAGCGGAGGGGTGGGGTAGGTGGCGACGGTGGAGGCGGAATAGGTGACACTGATGGTGATGGATGAGGTGGCGTCCGACGAGGAAGAGGAG…		0.384615	2		6438161,10058180	0.82,0.9	11	0.0206152	61
Fvb2	6480563..>6480662	Deletion	Cross mapped breakpoints	3579420	ATCCATATATACTTTTTTTATTTTATTTACAAACTTATCACTTGAATTTGATTGATGATTGATTCTCATCATATAGGGGTGTTAATACTTTTTTTCTATTAACACACCCCATCTATTTTCATATCCATACTTTTTTATTTTATTTACAAACTTGTCACTTGAATTTAATTGGAGACAAGCTATGGTACTGAGATGTATATNNNNNTTCATGCTCACTCTGGTTTGAATATGAAGTTTGAGGCGTGTAGAGAAGGTCTATTACTTGGTATTCGCTAAGGTTGGTTGGATGTGGACATTGAGAGTGACTCTATCCTGAGGAGGAGGATCTATCTGAAGTGTGTCGAATCCTAGAAGATTGTAAAACTTATATGTCGGTGTTTCAATCTATTAGAATTCGTC…			0.269231	2	10059982	6480562	0.77,0.83	10	0.350289	47
Fvb2	6548633..6548832	Replacement	Paired breakpoint	200	CTTAAAATCGTAAGGTAAGGTGTTTTCGAAACAATTTATAAAGAAAAGTAATTATTCATATATGTGGTTAAGATAACCTTATAACATATTATATAACGCACCACATACGTGATAATTTTCAAGATCATAATAACGTAAAAAGTAAAATGGTCATATAACTCATTAATTATCGATCAACAATCGTCTCTCACTTCTCACAA	AAAACTTAAAATCGTAAGGTAAGGTGTTTTCGAAACAATTTATAAAGAAAAGTAATTATTCATATATGTGGTTAAGATAACCTTATAACATATTATATAACGCACCACATACGTGATAATTTTCAAGATCATAATAACGTAAAAAGTAAAATGGTCATATAACTCATTAATTATCGATCAACAATCGTCTC		0.657895	2	6548619	6548632		10	0.197259
Fvb2	6554406^6554415	Insertion	Close breakpoints	0				1	2	6554414	6554406		62	0.0558036
Fvb2	6596524^6596542	Insertion	Close breakpoints	0				0.137255	2	6596524	6596541		4	0.324465
Fvb2	6597570..6597599	Replacement	Paired breakpoint	30	TACAACCTAGCTATAAAAAACAAGGGAAGA	AATTAACCTGCTATAAAAACAGGGAAG		1	2	6597599	6597569		7	0.423965
Fvb2	6631933^6631949	Insertion	Close breakpoints	0				0.37037	2	6631933	6631948		8	0.141544
Fvb2	6661251..6661255	Replacement	Paired breakpoint	5	TACTA	AAACT		0.48	2	6661255	6661250		6	0.104632
Fvb2	6754201^6754213	Insertion	Close breakpoints	0				0.769231	2	6754201	6754212		9	0.101912
Fvb2	6761943^6761961	Insertion	Close breakpoints	0				0.52459	2	6761943	6761960		27	0.394803
Fvb2	6787546^6787566	Insertion	Close breakpoints	0				0.246154	2	6787546	6787565		13	0.296484
Fvb2	6799557..6799578	Replacement	Paired breakpoint	55	AAAATTATAAAATTTCTCATCA	TAAATTATGAAGTTCTTTTCAAAAAAAAAAAACTGAATTATGAAGTTTCTCATCT		0.507463	2	6799578	6799556		17	0.118361
Fvb2	6803582..6803583	Replacement	Paired breakpoint	7	AT	TTTTTTA		1	2	6803583	6803581		20	0.0219373
Fvb2	6824812..6824842	Replacement	Paired breakpoint	31	TNNNNNNNNNNNNNNNNNNNNAGTTTTTTTT	ATTTTTTTTTTTTTTTTTTTTTAC		0.958333	2	6824842	6824811		12	1.952e-05
Fvb2	6854677..6854679	Replacement	Paired breakpoint	6	TAA	AATTTT		0.970588	2	6854679	6854676		10	0.0183271
Fvb2	6901521..6901528	Replacement	Paired breakpoint	14	CCTAAGGC	AAAACCCCCTGGGG		1	2	6901524	6901520		13	0.0475146
Fvb2	6947871..6947890	Replacement	Paired breakpoint	29	NNNNNNNNNNNNNNNNNNNN	TATATATATATGCCTTATAAAAATTTAGA		1	2	6947890	6947870		7	0.0105631
Fvb2	6958394^6958408	Insertion	Close breakpoints	0				0.9	2	6958394	6958407		5	0.334091
Fvb2	6988704^6988743	Insertion	Close breakpoints	0				0.661538	2	6988704	6988742		17	0.499878
Fvb2	7038469^7038487	Insertion	Close breakpoints	0				0.694444	2	7038469	7038486		9	0.0850289
Fvb2	7049868^7049903	Insertion	Close breakpoints	0				0.633333	2	7049868	7049902		7	0.227179
Fvb2	7199724..7199739	Replacement	Paired breakpoint	16	CATTCCACTTTCGTTC	TATTCCATTTTGGTTT		0.390625	2	7199739	7199723		9	0.229091
Fvb2	7199762..7199773	Replacement	Paired breakpoint	14	TATCATCTATTA	GTTATTATTTGTTC		0.433962	2	7199773	7199761		13	0.234191
Fvb2	7199993^7200030	Insertion	Close breakpoints	0				0.473684	2	7200029	7199993		26	0.378387
Fvb2	7200094..7200097	Replacement	Paired breakpoint	7	AAAT	GAACAAC		0.402299	2	7200097	7200093		14	0.219156
Fvb2	7200432..7200434	Replacement	Paired breakpoint	3	AAT	GTA		0.207207	2	7200434	7200431		10	0.857143
Fvb2	7200509..7200515	Replacement	Paired breakpoint	7	CATTTTG	TATTCTA		0.341463	2	7200515	7200508		5	0.239158
Fvb2	7200581..7200593	Replacement	Paired breakpoint	13	CGGTTTTCAATGT	TACTTTTCAATGC		0.133333	2	7200593	7200580		5	0.314789
Fvb2	7201162..7201171	Replacement	Paired breakpoint	10	ACTACCAATA	TCTACCAATG		0.17037	2	7201171	7201161		6	0.9
Fvb2	7201435..7201453	Replacement	Paired breakpoint	19	CAGAAACAACCAAATGAGC	TAGAAGCAACCAAATAAGT		0.185185	2	7201453	7201434		11	0.273438
Fvb2	7201645..7201654	Replacement	Paired breakpoint	10	TTCTCATACA	CTCTCATACT		0.138614	2	7201654	7201644		5	0.191406
Fvb2	7210451^7210467	Insertion	Close breakpoints	0				0.72093	2	7210451	7210466		10	0.0202665
Fvb2	7261781^7261797	Insertion	Close breakpoints	0				0.880952	2	7261781	7261796		10	1.35498e-06
Fvb2	7263909^7263939	Insertion	Close breakpoints	0				0.323529	2	7263909	7263938		13	0.347368
Fvb2	7337055..7337254	Replacement	Paired breakpoint	200	GCACGGCCTCCTCCGCCGCTACTCAAATTCGAATCGGGCAGCAATTCTTCATTCAAGGGACCTGGAAGGGGTCGTTGTTTTCCGATCAAATTCGTCGTTTTCAGATCAAATTTTTCGCTGGGTTTCTTCTTCGATGTAATCTTCTTCGGTAGATCGTCTTCGTCGTCATCTTTGGTGGTGACGCAAGATGACGGCGGATC	AAAAACGGCCTCCTCCGCCGCTACTCAAATTCGAATCGGGCAGCAATTCTTCATTCAAGGGACCTGGAAGGGGTCGTTGTTTTCCGATCAAATTCGTCGTTTTCAGATCAAATTTTTCGCTGGGTTTCTTCTTCGATGTAATCTTCTTCGGTAGATCGTCTTCGTCGTCATCTTTGGTGGTGACGCAAGA		0.68	2	7337042	7337054		7	0.241071
Fvb2	7338377..7338576	Replacement	Paired breakpoint	227	TCCTATCATACATCAACTAGCTAGTAAAAGATTCTATCTAGCTTGAGATCGAATAGATATGTTACTATCTATCAAATCTACTTGCTAGCTCACAGACAAGGGATTAGACAAACATATCTAGTTTACCTACTAGCCAGCTTAATCTCTATATGCAGAACCACTTGTAAGAACCAAGAAATCAAGGTTCTTTAGAGAGACAG	AAAACATTCCTATAATACCAAAAAAAAAAAAAAAAAAAAAAATCCTATCATACATCAACTAGCTAGTAAAAGATTCTATCTAGCTTGAGATCGAATAGATATGTTACTATCTATCAAATCTACTTGCTAGCTCACAGACAAGGGATTAGACAAACATATCTAGTTTACCTACTAGCCAGCTTAATCTCTATATGCAGAACCACTTGTAAGAACCAAGAAATCAAGGT		0.681818	2	7338361	7338376		8	0.0371939
Fvb2	7340155^7340176	Insertion	Close breakpoints	0				1	2	7340175	7340155		4	0.0464434
Fvb2	7441358..7441361	Replacement	Paired breakpoint	4	TAAA	AG		1	2	7441360	7441357		6	0.642857
Fvb2	7496630..7496632	Replacement	Paired breakpoint	5	TTA	AATTT		0.761905	2	7496619	7496629		5	0.0154974
Fvb2	7539097^7539117	Insertion	Close breakpoints	0				0.727273	2	7539097	7539116		8	0.186397
Fvb2	7540981..7540995	Replacement	Paired breakpoint	21	CAATGTAAACAACAT	AAAAAAAAATGTAAACAACAA		0.829268	2	7540970	7540980		12	0.00675208
Fvb2	7572099^7572108	Insertion	Close breakpoints	0				0.888732	2	7572107	7572099		336	0.292741
Fvb2	7572552^7572562	Insertion	Close breakpoints	0				0.858079	2	7572561	7572552		197	0.283284
Fvb2	7572589..7572601	Replacement	Paired breakpoint	13	TGCCTAGCTCAGC	CGCCCAGCTCAGT		0.844358	2	7572593	7572588		21	0.227273
Fvb2	7572653^7572683	Insertion	Close breakpoints	0				0.876751	2	7572682	7572653		273	0.328679
Fvb2	7572731..7572747	Replacement	Paired breakpoint	17	ATCCTTTTTCAAGCCCG	GTCCTTCTTCAGGCCCA		0.478908	2	7572747	7572730		114	0.217725
Fvb2	7572867..7572876	Replacement	Paired breakpoint	10	ACCATAAAAT	GCCATAAAAC		0.318598	2	7572876	7572866		36	0.442469
Fvb2	7572897^7572913	Insertion	Close breakpoints	0				0.904335	2	7572912	7572897		355	0.235246
Fvb2	7573195..>7573294	Inversion	Cross mapped breakpoints	10021791	AGACTTTTGATTCGAGGCCAAGTTGAGTGAAAAAAAAAAAAGCTTTCTCGGTGGTCTTTTTATTCTCTTTTTTTTCATCGAGATTGGGTTGGTGTTCAGTGGGTCTCTGTCTGTTCAAGGCTCTCCATCATGTACCGTTCTAAGTAGCGGGTCCTTCATGTGGAAATTGTCTTTTCCCTCGTGGGATAAATTTATGTTTANNNNNTAGCACACGGCCAGTATCATTTGATCTAACGGTATAGTCTTTCTTTAATATATGAGAGGTTGTAAGTTCGATTTATGAAGTTGTAAAAAAAAAATAAAAATAAAAAATAAATAAAACTATAGATAGCACAAGCATTGTTCATCAGTTAGAATTTTTTTTGACTCAACACGTAACGGCGCCTCAAATCAAGTCTT…	CGGAGAAAGACTTGATTTGAGGCGCCGTTACGTGTTGAGTCAAAAAAAATTCTAACTGATGAACAATGCTTGTGCTATCTATAGTTTTATTTATTTTTTATTTTTATTTTTTTTTTACAACTTCATAAATCGAACTTACAACCTCTCATATATTAAAGAAAGACTATACCGTTAGATCAAATGATACTGGCCGTGTGCTANNNNNTAAACATAAATTTATCCCACGAGGGAAAAGACAATTTCCACATGAAGGACCCGCTACTTAGAACGGTACATGATGGAGAGCCTTGAACAGACAGAGACCCACTGAACACCAACCCAATCTCGATGAAAAAAAAGAGAATAAAAAGACCACCGAGAAAGCTTTTTTTTTTTTCACTCAACTTGGCCTCGAATCAA…		0.912653	2	7573194,17594985		0.67,0.9	316	0.268339	62
Fvb2	7573302..7573312	Replacement	Paired breakpoint	11	TGTCTGTTCAA	GTTCCGTTCAG		0.746324	2	7573312	7573301		107	0.175766
Fvb2	7573362..7573366	Replacement	Paired breakpoint	5	TGTCT	CGTCC		0.224335	2	7573366	7573361		25	0.45
Fvb2	7573443^7573445	Insertion	Close breakpoints	0				0.929119	2	7573444	7573443		440	0.423047
Fvb2	7610010^7610014	Insertion	Close breakpoints	0				1	2	7610013	7610010		5	0.0167452
Fvb2	7636745..7636756	Replacement	Paired breakpoint	12	CTTTGCGATTAG	TTTTGCGATTGC		0.21978	2	7636756	7636744		10	0.160203
Fvb2	7641954^7641958	Insertion	Close breakpoints	0				0.910394	2	7641957	7641954		354	0.347707
Fvb2	7642075^7642076	Insertion	Close breakpoints	0				0.957854	2	7642075	7642075		425	0.280883
Fvb2	7642722^7642723	Insertion	Close breakpoints	0				0.972603	2	7642722	7642722		389	0.291639
Fvb2	7642789^7642793	Insertion	Close breakpoints	0				0.948133	2	7642792	7642789		420	0.480498
Fvb2	7642827^7642829	Insertion	Close breakpoints	0				0.940442	2	7642827	7642828		402	0.328947
Fvb2	7642974^7642978	Insertion	Close breakpoints	0				0.946058	2	7642977	7642974		434	0.189413
Fvb2	7643067^7643073	Insertion	Close breakpoints	0				0.909946	2	7643072	7643067		331	0.194665
Fvb2	7643112^7643114	Insertion	Close breakpoints	0				0.939163	2	7643112	7643113		420	0.304762
Fvb2	7643171^7643173	Insertion	Close breakpoints	0				0.940594	2	7643171	7643172		420	0.0780055
Fvb2	7643233^7643235	Insertion	Close breakpoints	0				0.94605	2	7643233	7643234		204	0.399836
Fvb2	7643399^7643400	Insertion	Close breakpoints	0				0.935115	2	7643399	7643399		208	0.0969382
Fvb2	7643478^7643481	Insertion	Close breakpoints	0				0.879334	2	7643478	7643480		275	0.458036
Fvb2	7643527^7643538	Insertion	Close breakpoints	0				0.841986	2	7643537	7643527		192	0.69213
Fvb2	7643586^7643612	Insertion	Close breakpoints	0				0.936214	2	7643611	7643586		385	0.237305
Fvb2	7643918^7643920	Insertion	Close breakpoints	0				0.885145	2	7643918	7643919		239	0.315789
Fvb2	7660628^7660657	Insertion	Close breakpoints	0				0.285714	2	7660628	7660656		7	0.126337
Fvb2	7728159..>7728258	Insertion	Tandem duplication	14621017		TAGCAGCACAACAACACACGCAATAGCAGCACATAACAGCACACAGTAGCAGCACACAACAACACACACAGTAGCAGCACACACCAACATCACATGCAGCAGCAGTAGCACACAGCAGCACACAGCAGCAGCACGCAACAACAGCACGCAGTAGCAGCACATAGCAAAATACAGTAGCAGCACGAAGCATGAGCACAAATNNNNNTCAACAACAACAGGCAGTGGCAACACACGCAGTAGCAGCACACAATACACAACACACAACAACAACACACGCAGTAGCAGCACACAACAACACACAGTAGCAACACATAACAGCACACGCAGTAGCAGCACACAACAACACATAGCAACAACACACGTAGTAGCAACACACAACAACATGCAGCAACAGCACAC…		0.0961538	2	7728158	22349175	0.62,0.82	5	0.00298469	48
Fvb2	7728778..>7728877	Complex	Multiple breakpoints	17309237				0.37037	6	25037910	7728777,7728777,8087337,8087337,25038014	0.74,0.74,0.88,0.88,1.0,1.0	13	8.94685e-11	49
Fvb2	7747644^7747662	Insertion	Close breakpoints	0				0.142857	2	7747644	7747661		4	0.0109863
Fvb2	7860165..7860363	Replacement	Paired breakpoint	199	AAAATAACTGCTGCTACATTAGCTGAGTCATTAAAAGTTTGCTACTACATTTACTGGAAATAGCTTTGCTACTGCATTTACTGGAAGTAGTTGCTACTATATCGGTTGAGCCACTGAAAACCTATTACTACATTTATTGGAAATAGCTGCTACTGCATTTATTGAAAGTAACTGCTACTACACTAGTTGAACCACTAAA	TAAAATAACTGCTGCTACATTAGCTGAGTCATTAAAAGTTTGCTACTACATTTACTGGAAATAGCTTTGCTACTGCATTTACTGGAAGTAGTTGCTACTATATCGGTTGAGCCACTGAAAACCTATTACTACATTTATTGGAAATAGCTGCTACTGCATTTATTGAAAGTAACTGCTACTACACT		0.536585	2	7860149	7860164		5	0.0946558
Fvb2	7892535^7892547	Insertion	Close breakpoints	0				0.717391	2	7892535	7892546		5	0.0619458
Fvb2	7908704..>7908803	Insertion	Tandem duplication	4575899		AAAATATATGGTATCACAAGTATTTTCTCATTAAAATAAGCATTACAATCCCATCATCATGATGAACCACTATACAACTCTTTAGATAATGGACTTACAGACATGATACTATAAAGAAAAGTGCAAAGCAGTCTAATAAAATAGGCTAAATAAGAACCACAATACTAGCCAGGCAAGCAATTAAGTAGCAAAAGTTTAAGNNNNNTTGGGGATGTGGTGCCCTTCTAGCAGGAAGGGATACCATGGAGAATGAAAAAAAATAAAATTTGATTTCTAAGCGGGACATTTTTGTCATTTTAACGTCTAATGTTTGCCATATTATCATGATAACAAATTTATTTGACGCAACGATAAAAAGTGTTAAAAAATAAAAGTTAAGGGTTATACCAGTTAAATTTG…		0.25	2	7908703	12484602	0.74,0.83	13	0.283991	50
Fvb2	7925012^7925023	Insertion	Close breakpoints	0				0.690909	2	7925012	7925022		7	0.000774866
Fvb2	7968504^7968522	Insertion	Close breakpoints	0				0.232143	2	7968504	7968521		12	0.342997
Fvb2	8044510..>8044609	Complex	Cross mapped breakpoints (invalid orientation)	1545272				0.873239	2	8044509,9589781		0.69,1.0	7	1.63527e-06	63
Fvb2	8044534..8044731	Replacement	Paired breakpoint	230	CAAACCCAGAAAACAAGTGATCCCATTAGACTTTTACAATATAATATCTGTTTTTTTGTTTTGGAAATGAAATTCAGCAAACTAGTTTTCTGTTTTTAATCTCTGTATTCAGAATGATAAACAACAAACGGTTCTTGTTTTTAATAAACCGAAACCTAGAAGTGATAACAAACGATCCTTTATATTTAACATGAGTTT	TCCTCATTTTTTTTAATAAAAAAAAACTTTGGAAAGTTTTTTTTTTTTTTTTTTTTTTTTTTTTCCTTTACAAACCCAGAAAACAAGTGATCCCATTAGACTTTTACAATATAATATCTGTTTTTTTGTTTTGGAAATGAAATTCAGCAAACTAGTTTTCTGTTTTTAATCTCTGTATTCAGAATGATAAACAACAAACGGTTCTTGTTTTTAATAAACCGAAACCTAGA		0.815789	2	8044495	8044533		13	0.00824857
Fvb2	8145868^8145889	Insertion	Close breakpoints	0				1	2	8145888	8145868		8	0.0687529
Fvb2	8174254..8174452	Replacement	Paired breakpoint	231	TGTGTAGAGAAGAGGTCACTGAACTGCAACATGATGTATCCTGTTCTGGCTGTTCATCAACTCACAACCACAGATTGCCCACAATCCGTAAGCTGGAAAGTAACAGTGGGGAGAAAGCCTTGACCAGAGATGCTAGGGTTTTCCGCAAGGTATATGTACATGCATGGAAGAGTGTTTATTATGCTTTGCCTTTCTTTAA	AAATGTGAAAAGAAGGGGACCCTTAACAAAAAAAAAAAAAAAAAAAATGTGTAGAGAAGAGGTCACTGAACTGCAACATGATGTATCCTGTTCTGGCTGTTCATCAACTCACAACCACAGATTGCCCACAATCCGTAAGCTGGAAAGTAACAGTGGGGAGAAAGCCTTGACCAGAGATGCTAGGGTTTTCCGCAAGGTATATGTACATGCATGGAAGAGTGTTTATTATGC		0.632653	2	8174238	8174253		7	0.111553
Fvb2	8186351..8186359	Replacement	Paired breakpoint	11	GAAAAACCT	AAAAAAAACCC		0.933333	2	8186353	8186350		6	0.0157828
Fvb2	8203082..8203101	Replacement	Paired breakpoint	22	NNNNNNNNNNNNNNNNNNNN	CAAAAAAAAAAAAAAGATATTG		1	2	8203101	8203081		17	7.12007e-05
Fvb2	8214867..8214869	Replacement	Paired breakpoint	3	CTG	TTC		0.1025	2	8214869	8214866		10	0.28125
Fvb2	8215022..8215053	Replacement	Paired breakpoint	32	TTTTGGTTTATGTATTTCAGATAATGGCACCT	G		0.194332	2	8215053	8215021		10	0.258835
Fvb2	8215451..8215466	Replacement	Paired breakpoint	16	CAAGCTACTCAAGCTA	GAAGCTG		0.870968	2	8215466	8215450		76	0.382133
Fvb2	8215626..8215635	Replacement	Paired breakpoint	10	GACATATCGA	AACATATCGG		0.221453	2	8215635	8215625		10	0.72
Fvb2	8215779..8215791	Replacement	Paired breakpoint	13	TAGGATAACGAAT	CAGGATAATGAAC		0.251121	2	8215791	8215778		14	0.383559
Fvb2	8215967..8215974	Replacement	Paired breakpoint	8	CAAAAGCT	TAGAAGCC		0.0903614	2	8215974	8215966		8	0.680556
Fvb2	8216144^8216151	Insertion	Close breakpoints	0				0.694245	2	8216150	8216144		21	2.52378e-06
Fvb2	8238561^8238575	Insertion	Close breakpoints	0				0.731343	2	8238561	8238574		9	0.118373
Fvb2	8244927^8244930	Insertion	Close breakpoints	0				0.910995	2	8244929	8244927		155	0.177632
Fvb2	8245637..8245653	Replacement	Paired breakpoint	18	GAAAACTCTCTTCTCTA	AAAAACTTCTTCTTCTCT		0.869565	2	8245653	8245636		13	0.00397139
Fvb2	8259892^8259935	Insertion	Close breakpoints	0				0.607143	2	8259892	8259934		14	0.0930407
Fvb2	8264821..8264847	Replacement	Paired breakpoint	27	TAGGGGAAGGGTGGTAAATAGTTTAGT	GTGGGGAAGGTGTAAATGTTTAG		1	2	8264847	8264820		7	0.104414
Fvb2	8265048..8265247	Replacement	Paired breakpoint	200	GACTGGTTGTGTGAAAAATGGGAGTTGGGGTTGTGTGGGAAGAAGGTTGGGAGAAATTGGTGGTCATTTATGATATTGGCTATTGGTTAAGGTACTTTGGGTTCACTTGTATATTTTTAGATCACTTGACAAAAATGCATTACAAAATAGTGTAACCTTTTTAGGTTAGTTTAAGAGGAAACACAGTTGTTGAATTCACG	TTTTGACTGGTTTTGTGAAAAATGGGAGTTGGGGTTGTGTGGGAAGAAGGTTGGGAGAAATTGGTGGTCATTTATGATATTGGCTATTGGTTAAGGTACTTTGGGTTCACTTGTATATTTTTAGATCACTTGACAAAAATGCATTACAAAATAGTGTAACCTTTTTAGGTTAGTTTAAGAGGAAACACAGTT		0.807692	2	8265035	8265047		9	0.00576923
Fvb2	8268237^8268254	Insertion	Close breakpoints	0				0.478261	2	8268237	8268253		21	0.422585
Fvb2	8301068^8301089	Insertion	Close breakpoints	0				1	2	8301088	8301068		14	0.000259
Fvb2	8302368..8302566	Replacement	Paired breakpoint	199	GGTTTGGAAACTATGATTCTAACCAAGAGCTAGACCATGCACCGATCGATGTAAGGATATAGTCCTTTAAAATAGAGAGATCACTGAAGAGACCACGCACCATCATCTTAAAGGGATCTACATACTGCCCTCCAAAACTGACTCATGTATGTTCGAGACTTCGAGGCTAGCTAGGGCGACTAAAAAGTAAGGATTTTTT	AAAAAAGGTTTGGAAACTATGATTCTAACCAAGAGCTAGACCATGCACCGATCGATGTAAGGATATAGTCCTTTAAAATAGAGAGATCACTGAAGAGACCACGCACCATCATCTTAAAGGGATCTACATACTGCCCTCCAAAACTGACTCATGTATGTTCGAGACTTCGAGGCTAGCTAGGGCGACTAAAA		0.76087	2	8302353	8302367		13	0.19423
Fvb2	8335860^8335876	Insertion	Close breakpoints	0				0.533333	2	8335860	8335875		7	0.0881007
Fvb2	8346780..8346787	Replacement	Paired breakpoint	10	CTTAATTA	TTCTTTATTT		0.898305	2	8346769	8346779		11	0.364583
Fvb2	8363453^8363492	Insertion	Close breakpoints	0				0.717647	2	8363453	8363491		15	0.0333115
Fvb2	8379153^8379174	Insertion	Close breakpoints	0				1	2	8379173	8379153		10	0.0892123
Fvb2	8418530..8418750	Replacement	Paired breakpoint	221	TAGTATTTTTTTTTTTTTTTTCCATGACAATGATGGAGCCTAGCAAAACTACTGAGATGCATATCTCAGCAAAAGATTCATAACTAATCTGTATGTGTATGTGTGTAAAGAGTGATCAGACTTCAATTGGTCATTGTCAACTATTAAATAGCCCTTTTTAGAACGGTATTCAAAGCAAATTTCAATTCCATGGCTATAAAGAGAATTGAGATTGTATTATC	CTAGTATTTTTTTTTTTTTTTTTTTTCCATGACAATGATGGAGCCTAGCAAAACTACTGAGATGCATATCTCAGCAAAAGATTCATAACTAATCTGTATGTGTATGTGTGTAAAGAGTGATCAGACTTCAATTGGTCATTGTCAACTATTAAATAGCCCTTTTTAGAACGGTATTCAAAGCAAATTTCAATTCCATGGCTATAAAGAGAA		0.651163	2	8418534	8418550		9	0.288628
Fvb2	8454600..8454629	Replacement	Paired breakpoint	30	ACATGCGCTCCCTAATCGTCAACGACTTGC	GAACTATGATCCCTAATGACTCAG		0.130952	2	8454629	8454599		8	0.338379
Fvb2	8466493^8466514	Insertion	Close breakpoints	0				1	2	8466513	8466493		8	0.110769
Fvb2	8506247	Replacement	Paired breakpoint	21	G	CATTGGCATATCTCAAACCCT		0.56701	2	8506247	8506246		13	0.419823
Fvb2	8506924..8506939	Replacement	Paired breakpoint	16	ATCTCCCCTGGTTTGA	TCTCCCTGGTTG		0.910448	2	8506939	8506920		11	0.307566
Fvb2	8508858..8508867	Replacement	Paired breakpoint	10	GAAAGTTTTA	AAAGTTTT		0.973214	2	8508867	8508857		4	0.104167
Fvb2	8528527^8528544	Insertion	Close breakpoints	0				0.366972	2	8528527	8528543		35	0.280093
Fvb2	8551494..8551693	Replacement	Paired breakpoint	200	AGGTTTATGTAACAAATATGGTTTTCTTATCTAACTTTTTGTTTTTGTTCCTCTAGAAATCTTAGAGATGTCATCATTGTCATGTACGCAAACTGTTAGGAGTGGTATGTTGCCTCCTAAGATGAAGCAAACATTATTGCGATGTTGCAAAAAGTATTTGATTTGTTTTTCTCCTATTTATTCCGAGTTTGTGTTTTGAT	TTTTTTAGGTTTATGTAACAAATATGGTTTTCTTATCTAACTTTTTGTTTTTGTTCCTCTAGAAATCTTAGAGATGTCATCATTGTCATGTACGCAAACTGTTAGGAGTGGTATGTTGCCTCCTAAGATGAAGCAAACATTATTGCGATGTTGCAAAAAGTATTTGATTTGTTTTTCTCCTATTTATTCCGAG		0.833333	2	8551480	8551493		9	0.0295313
Fvb2	8553512..8553524	Replacement	Paired breakpoint	18	CAAAGAAAAAAAC	AACAAAAGAAAAAAAACA		0.941176	2	8553524	8553511		11	0.0159144
Fvb2	8564335^8564349	Insertion	Close breakpoints	0				0.638298	2	8564335	8564348		10	0.0447704
Fvb2	8569149^8569170	Insertion	Close breakpoints	0				1	2	8569169	8569149		18	0.492187
Fvb2	8585582..8585618	Replacement	Paired breakpoint	37	CAGTAGGAATGGAACCTCAAGGGAACAGAATCAACCC	TTGTAGGAATGAGGTTCCAGAATTAACCT		0.291667	2	8585618	8585581		12	0.540291
Fvb2	8589693^8589695	Insertion	Close breakpoints	0				1	2	8589694	8589693		5	0.0458635
Fvb2	8596666..8596688	Replacement	Paired breakpoint	27	ACCCTTTTACAAGGTAAGAGAGC	GCCCTTTCACAAGGTAATTAAGAGAGT		0.333333	2	8596688	8596665		14	0.354031
Fvb2	8598206^8598222	Insertion	Close breakpoints	0				0.348485	2	8598206	8598221		17	0.105795
Fvb2	8611754..8611953	Replacement	Paired breakpoint	200	GGATGTAAGGGAGACAATACAAGACATCCCATTTCTTATTACCTCAATTTGCACAATGAACAATGGAACTTACTCTTTTACAATCTTCGCCCAATCTCCACATGGTATACGTCTTCTCACAGGATCCATAAAGTAGATAGTGTCATTGTCCGGATCAACAACAGTCAAAGTCCAGTAATCGCTACCACATAAAAAAATTC	AAAGGAGATAAGGGGGACAAAACAAGACATCCCATTTCTTATTACCTCAATTTGCACAATGAACAATGGAACTTACTCTTTTACAATCTTCGCCCAATCTCCACATGGTATACGTCTTCTCACAGGATCCATAAAGTAGATAGTGTCATTGTCCGGATCAACAACAGTCAAAGTCCAGTAATCGCTA		0.545455	2	8611737	8611753		7	0.18587
Fvb2	8644044^8644045	Insertion	Close breakpoints	0				0.173333	2	8644044	8644044		8	0.0259198
Fvb2	8654361..8654560	Replacement	Paired breakpoint	200	GAGTAATTTTTCAATAAAAAAATCAAAATTTAAAATTCAGAACAATTTTATAATGGGAAAAATGCACATTTAGTATTAATTCTAACCTCTCATTGCCCATTTAGTATTAATTCTAACCCCTCATTGCCCATTTTAATAATAATCTTTTTCATGAGCCCATTCCAATGTAAAAAGGAACTTTATTTGTGCCTAAATTGACA	AAAGAGGAATTTTTCAATAAAAAAATCAAAATTTAAAATTCAGAACAATTTTATAATGGGAAAAATGCACATTTAGTATTAATTCTAACCTCTCATTGCCCATTTAGTATTAATTCTAACCCCTCATTGCCCATTTTAATAATAATCTTTTTCATGAGCCCATTCCAATGTAAAAAGGAACTTTATTTGTG		0.666667	2	8654348	8654360		7	0.0341222
Fvb2	8698505..8698530	Replacement	Paired breakpoint	27	ATCAAGTCATAAATCCTTAAGGAAAC	TTCAAGTGATAAATCCTCTAAGGAAAT		0.653846	2	8698530	8698504		8	0.431681
Fvb2	8698947..8698979	Replacement	Paired breakpoint	33	TGGTGTTCATCAAAATAATGTCCTAATCCCATA	CGGTGTTCAATGTCCTAATCTCATG		0.627778	2	8698962	8698946		72	0.459242
Fvb2	8758032^8758052	Insertion	Close breakpoints	0				0.717949	2	8758032	8758051		8	0.0531031
Fvb2	8764637..8764638	Replacement	Paired breakpoint	14	AA	TTTTAAAAAAATTT		1	2	8764638	8764636		5	0.0764519
Fvb2	8771422	Replacement	Paired breakpoint	4	T	AAAA		0.894737	2	8771412	8771421		5	0.0964286
Fvb2	8816394^8816406	Insertion	Close breakpoints	0				0.485714	2	8816394	8816405		25	0.398284
Fvb2	8817504..8817519	Replacement	Paired breakpoint	19	GCTCATGAACCGGATG	ACTCATGAATTACCGGATA		0.302817	2	8817519	8817503		16	0.606168
Fvb2	8817929..8817963	Replacement	Paired breakpoint	35	TCGACTGACCTCGAGCCTTTATGAAACAATCAAAT	GCGACTGACAATCAAATA		0.53125	2	8817953	8817928		13	0.242504
Fvb2	8818112	Replacement	Paired breakpoint	2	A	CG	A	0.933962	2	8818112	8818111		4	0.2025
Fvb2	8824514^8824539	Insertion	Close breakpoints	0				0.975685	2	8824514	8824538		1776	0.441618
Fvb2	8884084^8884101	Insertion	Close breakpoints	0				0.548387	2	8884084	8884100		5	0.0230263
Fvb2	8905610^8905624	Insertion	Close breakpoints	0				0.595745	2	8905610	8905623		6	0.19883
Fvb2	8994226^8994233	Insertion	Close breakpoints	0				0.576271	2	8994232	8994226		13	0.000606061
Fvb2	8995909^8995928	Insertion	Close breakpoints	0				0.458333	2	8995909	8995927		6	0.8625
Fvb2	<9006443..9006542	Deletion	Cross mapped breakpoints	7547644	GAAATAAAAAAGCGAAAACAAAGATCCCTACCCACTTACCTAAATATCTCTTCCTCTCCATCATAAGAAAACCCAGTAACACAGATGATGGCATGTCTTGACTCAGAGACTAGACGGAGAGAGCGAGGAGAGCAAGAGAAGGAAAAGAAAACATCTGCTGCTGCAAATAAACCACGCGTAGATGGAACTAAAAACTACAANNNNNTGTATTCAATTAAGAATTGATTTTGGTTGTTTAGAAACAAATTAAGATTAGATCTGCAATTGAATTTGATATGACCCAAATGGAAGTTTTCATAATTTGAAGAGACCTTTGTGCAATGAACCTGTGATTCTTTTTCATGTTGAAGATTGAACACCAGTGCCATGTTCTTCTGGGATTTTTTTCTTTTGTTTTCT…			0.315068	2	9006542	1458898	0.9,1.0	13	0.195724	41
Fvb2	9039594^9039642	Insertion	Close breakpoints	0				0.988539	2	9039594	9039641		168	0.0159439
Fvb2	9039629..>9039728	Complex	Cross mapped breakpoints (invalid orientation)	13422716				0.993902	2		9039628,22462344	0.65,0.94	12	0.00181609	64
Fvb2	9039630..>9039729	Complex	Cross mapped breakpoints (invalid orientation)	13422715				0.993874	2		9039629,22462344	0.65,0.94	13	0.00181609	65
Fvb2	9043477..9043676	Replacement	Paired breakpoint	225	CTTCTACAGATATGAGGTTTTTACTGCATTCATGTTTATTGTTAAGACTTGAGACGATATTGTGGCTCACATCTTAGCCAATTTTACTTATTTTTCTTATAGTTATTTAACTTGAGGTCTAGAATATTCAGCTTGTATTGTACTGTTGAATGTAATTTTTAACGAGTTTACCTGGTTTCTAGCATTTTATGAATTGACAT	AGCACCTATTTCCTTTATTTTAAAAAAAAAAAAAAAAAAAAAATCTTCTACAGATATGAGGTTTTTACTGCATTCATGTTTATTGTTAAGACTTGAGACGATATTGTGGCTCACATCTTAGCCAATTTTACTTATTTTTCTTATAGTTATTTAACTTGAGGTCTAGAATATTCAGCTTGTATTGTACTGTTGAATGTAATTTTTAACGAGTTTACCTGGTTTCTA		0.583333	2	9043457	9043476		4	0.109766
Fvb2	9057799^9057829	Insertion	Close breakpoints	0				0.430233	2	9057828	9057799		7	0.419866
Fvb2	9075055..9075253	Replacement	Paired breakpoint	199	GAGAAAACGAGGAAAAGAAAAGAAAAATCTCAAAAGAAAGTCATTTTCAATTCAATAAATAGTTTGTGTAAGTTTGGGGAAGTGGATGAGAAAGTGAAAATTTTTGACATCTTAGGTTCTTAGGTTCTTAAGTTCTTAATCTCAAAATGATTGTTGATTATTCTGTTGCTTGAAATTTGTTATTCCATTCCATTTCATT	AAAAAAAAAAAGAGGAAAAGAAAAGAAAAATCTCAAAAGAAAGTCATTTTCAATTCAATAAATAGTTTGTGTAAGTTTGGGGAAGTGGATGAGAAAGTGAAAATTTTTGACATCTTAGGTTCTTAGGTTCTTAAGTTCTTAATCTCAAAATGATTGTTGATTATTCTGTTGCTTGAAATTTGTTATTCCA		0.712121	2	9075042	9075054		10	2.0668e-05
Fvb2	9118973..9119172	Replacement	Paired breakpoint	200	CATATATCAAGGATAGTTTGGACAATTTATCTGGTAATTTTTTTTAAAATATGAATTTTTATTCACAAACATCTAAATGGTTATAAAACTAAAAACTACGTTTCTAATCAGAAAAGGACAAGATCATTCCTAATCAGTATCCTTGTTCCTTGTGTGACCAAGATTTGCAAGGGCATTTGTCGGAAAACTAGCTTCACAAA	TTCATATATCAAGGATAGTTTGGACAATTTATCTGGTAATTTTTTTTAAAATATGAATTTTTATTCACAAACATCTAAATGGTTATAAAACTAAAAACTACGTTTCTAATCAGAAAAGGACAAGATCATTCCTAATCAGTATCCTTGTTCCTTGTGTGACCAAGATTTGCAAGGGCATTTGTCGGAAAAC		0.888889	2	9118960	9118972		5	0.4375
Fvb2	9133284^9133299	Insertion	Close breakpoints	0				0.615385	2	9133284	9133298		4	0.00170647
Fvb2	9210119..9210129	Replacement	Paired breakpoint	19	ACTGTGATTAG	GATACGATAGTTATTTTTT		0.714286	2	9210129	9210118		7	0.000110544
Fvb2	9243157^9243193	Insertion	Close breakpoints	0				0.90571	2	9243192	9243157		391	0.305047
Fvb2	9244118..9244316	Replacement	Paired breakpoint	225	GATTATCCTAACAAGTATTGTTTACTTTGTCATGTTAAGACATTCACTGTGTGGACAAACAAAGAACATGTCATCTGTTTCCCCTCTTCGTTCATAAATGAAATAACAAGTAGCTAGGCGCAAACAGGAGCACACAAAGTCACAAACATAGATCACCTACTACATGAAACACTACTGAAGTTTTAATACTGTAAAGGCC	TTTGTTTTTCCTAAAATTTATTTTTTTTTTTTTTTTTTTTGATTATCCTAACAAGTATTGTTTACTTTGTCATGTTAAGACATTCACTGTGTGGACAAACAAAGAACATGTCATCTGTTTCCCCTCTTCGTTCATAAATGAAATAACAAGTAGCTAGGCGCAAACAGGAGCACACAAAGTCACAAACATAGATCACCTACTACATGAAACACTACTGAAGTTTTA		0.595745	2	9244103	9244117		9	0.0506417
Fvb2	9301442..9301450	Replacement	Paired breakpoint	9	ACTAAAACG	CAAAA		1	2	9301450	9301441		9	0.113932
Fvb2	9317590^9317605	Insertion	Close breakpoints	0				0.9	2	9317590	9317604		9	0.0182779
Fvb2	9360039^9360055	Insertion	Close breakpoints	0				0.0833333	2	9360039	9360054		4	0.108791
Fvb2	9402916..9402954	Replacement	Paired breakpoint	39	TNNNNNNNNNNNNNNNNNNNNTTATTACCAAAAAAATGT	AATATTATTACAAAAAAAATGA		1	2	9402936	9402915		10	0.00380639
Fvb2	9403049^9403054	Insertion	Close breakpoints	0				0.903614	2	9403053	9403049		13	0.0193742
Fvb2	9409113..9409312	Replacement	Paired breakpoint	200	TCTCTTCTGCCCCAAACGAGGTCTTCATAATGGTTGATGGAGTTGTCGTGGTCAGCGATGGTGATGCCGAGGACATAGATTGAGATGACGAGGCGGTAGACGACGCGGAAGCAGCTCTCGACGCCGACGATGGGCTGGCCGCTGGAGGCGGCGAGTGGATCGTCGACGAGGGAGGCGATGGAGTTAGCGGAGGAGTCGGA	AAATCTCTTCTGCCCCAAACGAGGTCTTCATAATGGTTGATGGAGTTGTCGTGGTCAGCGATGGTGATGCCGAGGACATAGATTGAGATGACGAGGCGGTAGACGACGCGGAAGCAGCTCTCGACGCCGACGATGGGCTGGCCGCTGGAGGCGGCGAGTGGATCGTCGACGAGGGAGGCGATGGAGTT		0.608696	2	9409097	9409112		5	0.0469602
Fvb2	9409562^9409587	Insertion	Close breakpoints	0				0.584416	2	9409562	9409586		16	0.0163984
Fvb2	9410696..9410699	Replacement	Paired breakpoint	4	AGTA	G		1	2	9410699	9410695		4	0.119048
Fvb2	9452791..9452793	Replacement	Paired breakpoint	16	AAT	TTTTTTTTTTTTTAAA	TAA	0.677419	2	9452782	9452790		7	3.23127e-05
Fvb2	9493173^9493194	Insertion	Close breakpoints	0				1	2	9493193	9493173		11	0.0105082
Fvb2	9500134^9500153	Insertion	Close breakpoints	0				0.0784314	2	9500134	9500152		4	0.187135
Fvb2	9505201..9505400	Replacement	Paired breakpoint	200	GAGTAATTTTAAATACACACCCCTAATCTCTTAATACATGCACACCATTTACTTAAGGGAAAAAGCCCTAATGCACAAATACTACATTTTTCTAGCCCAAACCAATCAAAAACAGATTACACAGCCCAAACCAATGTTTCCTAGTAAAAATACAGTTATACCCCAGCCTTAATAACCGCTTCCAACCCACTCCGAATTCA	TTTTTTGAGAAATTTTAAATACACACCCCTAATCTCTTAATACATGCACACCATTTACTTAAGGGAAAAAGCCCTAATGCACAAATACTACATTTTTCTAGCCCAAACCAATCAAAAACAGATTACACAGCCCAAACCAATGTTTCCTAGTAAAAATACAGTTATACCCCAGCCTTAATAACCGCTTCCAACCC		0.861111	2	9505188	9505200		10	0.0479026
Fvb2	9513655^9513683	Insertion	Close breakpoints	0				1	2	9513682	9513655		10	0.0373022
Fvb2	9514656^9514664	Insertion	Close breakpoints	0				0.62069	2	9514656	9514663		5	0.000331108
Fvb2	<9589682..9589781	Complex	Cross mapped breakpoints (invalid orientation)	1545272				0.873239	2	8044509,9589781		0.69,1.0	7	1.63527e-06	63
Fvb2	9602537..9602543	Replacement	Paired breakpoint	7	ATTTTTA	TT	A	0.8375	2	9602543	9602536		9	0.00292969
Fvb2	9602592	Replacement	Paired breakpoint	7	T	ATAATAA	T	0.476923	2	9602592	9602591		7	4.7843e-05
Fvb2	9605105..9605114	Replacement	Paired breakpoint	11	TAAAAAAAAG	AAAAATGAAAA		0.763889	2	9605114	9605104		8	0.00662879
Fvb2	9628672^9628674	Insertion	Close breakpoints	0				0.444444	2	9628672	9628673		4	0.271493
Fvb2	9629646^9629656	Insertion	Close breakpoints	0				0.857143	2	9629646	9629655		12	0.0186167
Fvb2	9643205..9643404	Replacement	Paired breakpoint	200	CTAACAAGACAATGGAATTTAAGATTTGTGAAACATGATTATAAATGAAGTAAAACAGAAAAGTATATATAACTATATAAGTAGGCAGTATGCAATACCTGCATCAGAAAGTCTTCTAGCTTCAGATTCAGCATGATGTAAGAACCCCTCTTTATCACCTCTTACATACTGATTAAGAAGATCTTTGAGTGCTTTAGCTA	AAAAAACAAACAAGAAAAGGGAATTTAAGATTTGTGAAACATGATTATAAATGAAGTAAAACAGAAAAGTATATATAACTATATAAGTAGGCAGTATGCAATACCTGCATCAGAAAGTCTTCTAGCTTCAGATTCAGCATGATGTAAGAACCCCTCTTTATCACCTCTTACATACTGATTAAGAAGATCTTT		0.444444	2	9643190	9643204		8	0.000410016
Fvb2	9778959^9778977	Insertion	Close breakpoints	0				0.220588	2	9778959	9778976		12	0.50431
Fvb2	9856264^9856288	Insertion	Close breakpoints	0				0.333333	2	9856264	9856287		6	0.158948
Fvb2	9856591^9856610	Insertion	Close breakpoints	0				0.264706	2	9856591	9856609		17	0.210192
Fvb2	9870229^9870247	Insertion	Close breakpoints	0				0.843537	2	9870229	9870246		116	0.000358422
Fvb2	9871578^9871599	Insertion	Close breakpoints	0				1	2	9871598	9871578		9	0.0419045
Fvb2	9910080..9910089	Replacement	Paired breakpoint	10	CGTTGCTGCC	TGTTGCTGCA		0.152439	2	9910080	9910079		9	0.466667
Fvb2	9910508..9910520	Replacement	Paired breakpoint	13	GTGTTGTGTGATG	ATATTGTGTGATC		0.0628272	2	9910520	9910507		9	0.206631
Fvb2	9911761^9911778	Insertion	Close breakpoints	0				0.881119	2	9911761	9911777		223	0.0355936
Fvb2	9981242^9981260	Insertion	Close breakpoints	0				0.149254	2	9981242	9981259		8	0.527256
Fvb2	9989324..9989335	Replacement	Paired breakpoint	18	GTAGCAATTTTC	ACAGCAGCAGCAATTTTA		0.271429	2	9989335	9989323		11	0.0189328
Fvb2	10019876^10019903	Insertion	Close breakpoints	0				1	2	10019902	10019876		12	0.0665151
Fvb2	10024689	Replacement	Paired breakpoint	8	T	AAAAAAAC		0.837838	2	10024677	10024688		9	0.0279707
Fvb2	10027818..10027819	Replacement	Paired breakpoint	2	GC	AA		0.285714	2	10027819	10027817		5	0.25
Fvb2	10031084^10031101	Insertion	Close breakpoints	0				0.597015	2	10031084	10031100		31	0.494385
Fvb2	10048252^10048274	Insertion	Close breakpoints	0				0.864407	2	10048252	10048273		35	0.150988
Fvb2	10054479..10054678	Replacement	Paired breakpoint	200	CTGCCATTTTATCTGTATTGACTGATTTGCCCTTAGATAATAGAAAGAAACGCCAGGAAAAAGAAAAAAAACTACCTTGCCGCACCGCTTCAGATCGAAAGAGTAGACATAGTAGAAGAGAGAGAGAGTGGAAACTGAAAAGAGTGTTCCTCTCGGACGTCGGGGTTTCGGCGAGTGCAACAGCTTTGTCTCTCAGGCAA	TTTTTTGCCCTTTTTTCTGTATTGACTGATTTGCCCTTAGATAATAGAAAGAAACGCCAGGAAAAAGAAAAAAAACTACCTTGCCGCACCGCTTCAGATCGAAAGAGTAGACATAGTAGAAGAGAGAGAGAGTGGAAACTGAAAAGAGTGTTCCTCTCGGACGTCGGGGTTTCGGCGAGTGCAACAGCTTTG		0.757576	2	10054466	10054478		7	0.0711107
Fvb2	<10058081..10058180	Inversion	Cross mapped breakpoints	3620019	ATCACCCTCCTCTTCCTCGTCGGACGCCACCTCATCCATCACCATCAGTGTCACCTATTCCGCCTCCACCGTCGCCACCTACCCCACCCCTCCGCTATCAGAGCGCGTGGCCTCGACCATCACTTCTCTCAACCTCGCCGCCCTCCGCCTTGACGTCTCTGACCCCAACCTCGTCCGCGCCTTCCTCTACTCCAACACCANNNNNCGGAGCGGTGGTCGGGGCTAGAGAAGGAGTCGGTGTCGGAGTCGGAGATGTCGATGAATTCCCAGAGGGATTCTTGATCGGAGTCTTGATCGAATTGAAGGAATTCGAAATCTTCGAAAGTGGTGAGGGCAGTTTCCATGGTTGGTTTTCTGGTCAGGGATTTGAGATTGGAAATTTTTGGGGGTTTGGTTTTC…	AAAACTGAAAACCAAACCCCCAAAAATTTCCAATCTCAAATCCCTGACCAGAAAACCAACCATGGAAACTGCCCTCACCACTTTCGAAGATTTCGAATTCCTTCAATTCGATCAAGACTCCGATCAAGAATCCCTCTGGGAATTCATCGACATCTCCGACTCCGACACCGACTCCTTCTCTAGCCCCGACCACCGCTCCGNNNNNTGGTGTTGGAGTAGAGGAAGGCGCGGACGAGGTTGGGGTCAGAGACGTCAAGGCGGAGGGCGGCGAGGTTGAGAGAAGTGATGGTCGAGGCCACGCGCTCTGATAGCGGAGGGGTGGGGTAGGTGGCGACGGTGGAGGCGGAATAGGTGACACTGATGGTGATGGATGAGGTGGCGTCCGACGAGGAAGAGGAG…		0.384615	2		6438161,10058180	0.82,0.9	11	0.0206152	61
Fvb2	<10059883..10059982	Deletion	Cross mapped breakpoints	3579420	ATCCATATATACTTTTTTTATTTTATTTACAAACTTATCACTTGAATTTGATTGATGATTGATTCTCATCATATAGGGGTGTTAATACTTTTTTTCTATTAACACACCCCATCTATTTTCATATCCATACTTTTTTATTTTATTTACAAACTTGTCACTTGAATTTAATTGGAGACAAGCTATGGTACTGAGATGTATATNNNNNTTCATGCTCACTCTGGTTTGAATATGAAGTTTGAGGCGTGTAGAGAAGGTCTATTACTTGGTATTCGCTAAGGTTGGTTGGATGTGGACATTGAGAGTGACTCTATCCTGAGGAGGAGGATCTATCTGAAGTGTGTCGAATCCTAGAAGATTGTAAAACTTATATGTCGGTGTTTCAATCTATTAGAATTCGTC…			0.269231	2	10059982	6480562	0.77,0.83	10	0.350289	47
Fvb2	10060093^10060113	Insertion	Close breakpoints	0				0.27907	2	10060093	10060112		9	0.185985
Fvb2	10081000^10081021	Insertion	Close breakpoints	0				0.916667	2	10081020	10081000		9	0.012499
Fvb2	10086076^10086096	Insertion	Close breakpoints	0				0.407407	2	10086076	10086095		21	0.103243
Fvb2	10090797^10090817	Insertion	Close breakpoints	0				0.72093	2	10090797	10090816		13	0.092933
Fvb2	10128191^10128204	Insertion	Close breakpoints	0				0.8	2	10128191	10128203		10	0.133516
Fvb2	10129650..10129849	Replacement	Paired breakpoint	200	GAATAAATATTCCTTAGATTTTAATGTAACATGATCAGTAAAATCCACCCTCATAAGAAGTCCAATTCAAATATATTTCGTTCAAATATAACATGATCATTAGATGTACATGAAATCTTACATTCACCCTCATAAACAGGATTATGTCTTTTCAGTCTCCACCGCCAGAGGTTACCAAATGACCCCTTCAATTAGAGCCA	TTGAATAAATATTCCTTAGATTTTAATGTAACATGATCAGTAAAATCCACCCTCATAAGAAGTCCAATTCAAATATATTTCGTTCAAATATAACATGATCATTAGATGTACATGAAATCTTACATTCACCCTCATAAACAGGATTATGTCTTTTCAGTCTCCACCGCCAGAGGTTACCAAATGACCCCT		0.6875	2	10129636	10129649		5	0.5625
Fvb2	10130902..>10131001	Complex	Cross mapped breakpoints (invalid orientation)	4047946				0.969697	2	10130901,14178847		0.9,1.0	6	2.13709e-08	66
Fvb2	10135302^10135317	Insertion	Close breakpoints	0				0.777778	2	10135302	10135316		5	0.0603792
Fvb2	10165312^10165328	Insertion	Close breakpoints	0				0.735849	2	10165312	10165327		8	0.153339
Fvb2	10199994^10200003	Insertion	Close breakpoints	0				0.908333	2	10200002	10199994		235	0.271382
Fvb2	10278705..10278736	Replacement	Paired breakpoint	32	TAACTTCGAATAAAGAACTCCTTGGTATTCAA	CAACTTTGAATAAATAACGTACGTACAG		0.335938	2	10278736	10278704		32	0.0730202
Fvb2	10288299^10288319	Insertion	Close breakpoints	0				0.743363	2	10288299	10288318		78	0.124547
Fvb2	10289731..10289929	Replacement	Paired breakpoint	216	TGTTATGAAGTAAATATACTTTTCAAACTGTTTTCAGTTACTTACCGACAGTGCATTCCACACCTTCCACTTCTCATCCTGATCAAGGTCGTAGAACGTCCTTGCCCTCATTCCCACCAGACTCCGTATGGCGCAACCGATATCATGCGCCACCAAGCTGTTTATCCCCCTCACGCTAGGGCCTTTTACACGGGGGCAA	AAAATTAAGGAAGAAATTAAAAAAAAATTCTCATGTTAAGCACTGAAAAAAAAAAAAATGTTATGAAGTAAATATACTTTTCAAACTGTTTTCAGTTACTTACCGACAGTGCATTCCACACCTTCCACTTCTCATCCTGATCAAGGTCGTAGAACGTCCTTGCCCTCATTCCCACCAGACTCCGTATGGCGCAACCGATATCATGCGCCACCAAGC		0.883721	2	10289689	10289730		9	0.131494
Fvb2	10291235..10291434	Replacement	Paired breakpoint	232	TTAAATGTCTATCTCTCATCTCTATTCTTCTGTTTCTGCTTCTGTCTAACCGTTACCGATTGATTATATCAGTGAGTTGGAATCTCCAGTTCAATACAATAATTTCGAAGTGGTGAGCTTTTTACAGTTCTTTGTTTGATAGAAGGCTATACAAGAAAATCACCTAGCTTCTTCAATAATAATGTGCAAGACTAAGGTAT	AAAAAAAAAATCAGAAACCAAAGAGCCCCCCCCCCCCAAAAAAAAAAAAAAAAAAAAATTAAATGTCTATCTCTCATCTCTATTCTTCTGTTTCTGCTTCTGTCTAACCGTTACCGATTGATTATATCAGTGAGTTGGAATCTCCAGTTCAATACAATAATTTCGAAGTGGTGAGCTTTTTACAGTTCTTTGTTTGATAGAAGGCTATACAAGAAAATCACCTAGCTTCTTC		1	2	10291208	10291234		90	2.26449e-05
Fvb2	10336528^10336540	Insertion	Close breakpoints	0				0.833333	2	10336528	10336539		6	0.00438412
Fvb2	10340157^10340169	Insertion	Close breakpoints	0				1	2	10340157	10340168		10	0.00877193
Fvb2	10361547..10361551	Replacement	Paired breakpoint	7	ATAAG	TAGAAAA		0.967742	2	10361551	10361546		7	0.0914809
Fvb2	<10364775..10364874	Inversion	Cross mapped breakpoints	8144974	GTCATGTAGAGCTATTGTTATATATATATATATATATATATATATATATACCTGATATATGTATATATGTATGTATGTAACTTCAGACAATTGTTAAACAGAAGGAAACAGTTTATTGCATATTTCAAAAACTATAAAAATTAATTTAGGACTAGAATCTAATCATATGCAATGATTTCTAAGAGACGTTGTTCATTAAGNNNNNATAAGGATCTTGCACTCCATGCAGAACACATGTGAACTCTTTAGCTCTTTTTCTTTCAGTTGTCTATAACAGTCTGCAATTGGACAACAATTGTATCACCATCCACCAAAAGTTGCAAACCTTTAGATTGTAGCTTTACAATAAACTGTTTCCTTATGTTTCATATAGAAATATGGTTAGAAAGAAAATAGAGC…	TATATAGCTCTATTTTCTTTCTAACCATATTTCTATATGAAACATAAGGAAACAGTTTATTGTAAAGCTACAATCTAAAGGTTTGCAACTTTTGGTGGATGGTGATACAATTGTTGTCCAATTGCAGACTGTTATAGACAACTGAAAGAAAAAGAGCTAAAGAGTTCACATGTGTTCTGCATGGAGTGCAAGATCCTTATNNNNNCTTAATGAACAACGTCTCTTAGAAATCATTGCATATGATTAGATTCTAGTCCTAAATTAATTTTTATAGTTTTTGAAATATGCAATAAACTGTTTCCTTCTGTTTAACAATTGTCTGAAGTTACATACATACATATATACATATATCAGGTATATATATATATATATATATATATATATATAACAATAGCTCTA…		0.71831	2		2219900,10364874	0.91,0.95	45	0.249023	57
Fvb2	10371476..10371500	Replacement	Paired breakpoint	26	CTTTGAACAATCAAATGGAAAAAAA	GTTTGAACAGAGAAATGGGAAAAAAC		0.339806	2	10371500	10371475		26	0.116316
Fvb2	10385350^10385355	Insertion	Close breakpoints	0				1	2	10385354	10385350		8	0.0445455
Fvb2	10454045^10454061	Insertion	Close breakpoints	0				0.12766	2	10454045	10454060		6	0.264416
Fvb2	10463984..10464183	Replacement	Paired breakpoint	200	CAAAAATATCACACGAATATCTGATCGTTTAGCTCCTATTTAGGCTTGTTAGCCTGATATGCATATGAAGTTACATATTTACATATGCATACTACAGTCTTTCCTTTTCTCCCCATGTTTTCTTCCCCTCTTCACACCTATTGAACCCATCTTCTCCATAGCCACCCCAAAAGCTTGGAAAAACTTGGCTTTATCTTTTG	AAAAACAAAATAACACACGAATATCTGATCGTTTAGCTCCTATTTAGGCTTGTTAGCCTGATATGCATATGAAGTTACATATTTACATATGCATACTACAGTCTTTCCTTTTCTCCCCATGTTTTCTTCCCCTCTTCACACCTATTGAACCCATCTTCTCCATAGCCACCCCAAAAGCTTGGAAAAACT		0.68	2	10463968	10463983		5	0.0759868
Fvb2	10502861..10502867	Replacement	Paired breakpoint	22	AAGAATA	GCAAGAAGGCTAGGTACCTANG		0.729412	2	10502877	10502860		118	0
Fvb2	10504499..10504506	Replacement	Paired breakpoint	8	TAATTGGG	CAATTGGA		0.115132	2	10504500	10504498		9	0.492188
Fvb2	10504733..10504932	Replacement	Paired breakpoint	209	CTGGTTTGAATTTAAGAGCGATTGAAGTATATGTGTTTGATCTGGAAGATTTTGTGATGATTCTATTGTGTGTGGTGCTTAGAGTTAGATCTGGAATTAGTTTTGAATTTTATTGATCGATCGGTCTTCCATTCATTTCTGTAAGATTTTAGGAGATATTTTGGAGTTGTGATTGGTTAGGTTCTGATCAAGATGTTGAT	AATTTTGCCAGAGATTGAAGTTTCTGGTTTGAATTTAAGAGCGATTGAAGTATATGTGTTTGATCTGGAAGATTTTGTGATGATTCTATTGTGTGTGGTGCTTAGAGTTAGATCTGGAATTAGTTTTGAATTTTATTGATCGATCGGTCTTCCATTCATTTCTGTAAGATTTTAGGAGATATTTTGGAGTTGTGATTGGTTAGGTTCTG		0.335404	2	10504718	10504732		43	0.234962
Fvb2	10506135..10506147	Replacement	Paired breakpoint	37	CAATGTAACTATG	TGATGTAACTATCCATCTAACTGTGCATATAACTATT		0.139785	2	10506147	10506122		12	0.179272
Fvb2	10506241..>10506340	Complex	Cross mapped breakpoints (invalid orientation)	9263330				0.360294	2		10506240,19769570	0.81,0.88	70	0.143506	67
Fvb2	10529902^10529918	Insertion	Close breakpoints	0				0.08	2	10529902	10529917		4	0.184735
Fvb2	10584126..10584325	Replacement	Paired breakpoint	200	ACAAACTGCTGAGAGAGTATCTCATCTTTCCTTCACCATTGAGCGAGAAACTCATATCTTTTCCTTCATCATAATTTTGTTTAATGATATATATGTTTTTCATTTGTTTAGAGTACTGACTAGAATCCTGTACACATGGGGTTTGTTTTGAGCATACGAATATGTTGCAGTTGCATATATATGTCTCAACTAATTCATTT	TTTCAAAATGCTGAGAGAGTATCTCATCTTTCCTTCACCATTGAGCGAGAAACTCATATCTTTTCCTTCATCATAATTTTGTTTAATGATATATATGTTTTTCATTTGTTTAGAGTACTGACTAGAATCCTGTACACATGGGGTTTGTTTTGAGCATACGAATATGTTGCAGTTGCATATATATGTCTC		0.693878	2	10584112	10584125		4	0.107143
Fvb2	10602863..10603081	Replacement	Paired breakpoint	219	GACAGTTTTTTTTTTTTTTAAATTACATATGTTACTTCTAAAAGCTTTAAAAACAGCTGTCACTAAAAACACTAGATATTAATAAATTTTATCTTGGCACCACTTTTAAAACTAATATTTACCAAACACAAAACTGTTTTAATTCACATCTGATTATTTTCGCAGTATAGCAACAACAGTTTTTTTTTAAAGTCACAACAATACCAAACTAGCCCTAAA	TGACAGTTTTTTTTTTTTTTTTAAATTACATATGTTACTTCTAAAAGCTTTAAAAACAGCTGTCACTAAAAACACTAGATATTAATAAATTTTATCTTGGCACCACTTTTAAAACTAATATTTACCAAACACAAAACTGTTTTAATTCACATCTGATTATTTTCGCAGTATAGCAACAACAGTTTTTTTTTAAAGTCACAACAATACC		0.692308	2	10602867	10602881		4	0.177083
Fvb2	10614565^10614579	Insertion	Close breakpoints	0				0.721311	2	10614565	10614578		5	0.0178774
Fvb2	10622258..10622457	Replacement	Paired breakpoint	200	GAATAAAAACGAATATATAGTTTAGTTAGCAGATCATAGCTTAGTATCAGCAGCGCCTCACTAAAAGTAATCAATTTCGTACAAAACAACTCCACTTGGGAAGTACAGTAACCAAGTGTGATCCACCTCCTCCAAGCTTGCTTCCGTAGAGTACACCATCTACATCCAGTAGCCAGCCTAAAAGTATAAAAAAGAGAAAC	TTTTGAATAAAAACGAATATATAGTTTAGTTAGCAGATCATAGCTTAGTATCAGCAGCGCCTCACTAAAAGTAATCAATTTCGTACAAAACAACTCCACTTGGGAAGTACAGTAACCAAGTGTGATCCACCTCCTCCAAGCTTGCTTCCGTAGAGTACACCATCTACATCCAGTAGCCAGCCTAAAAGT		0.735294	2	10622242	10622257		6	0.0399902
Fvb2	10751995^10752014	Insertion	Close breakpoints	0				0.114286	2	10751995	10752013		4	0.0472637
Fvb2	10755962^10755979	Insertion	Close breakpoints	0				0.477273	2	10755962	10755978		36	0.257971
Fvb2	10762770	Replacement	Paired breakpoint	5	G	AAAGA		0.791667	2	10762760	10762769		8	0.000215241
Fvb2	10765138^10765159	Insertion	Close breakpoints	0				1	2	10765158	10765138		14	0.0484064
Fvb2	10777286^10777301	Insertion	Close breakpoints	0				0.74359	2	10777286	10777300		10	0.143762
Fvb2	10800316^10800330	Insertion	Close breakpoints	0				0.578947	2	10800316	10800329		4	0.016006
Fvb2	10816628..10816648	Replacement	Paired breakpoint	21	NNNNNNNNNNNNNNNNNNNNA	GAGATGT		1	2	10816647	10816627		18	0.000588741
Fvb2	10818620^10818632	Insertion	Close breakpoints	0				0.779661	2	10818620	10818631		8	0.153916
Fvb2	10853963..10854162	Replacement	Paired breakpoint	234	CGCAAATCAAGTCAAAAAACAACAGAATTGGAAACAAGAAAAAGTCGACAGAGATTCCAAATGGATAATGCATGCGTGCAGAAATAGTAGAATTAGTCTATCTCAAATCTTTATTTAGACTGTATCTTTGCTTGGGAACAGAAGAAGCAAAACAGGAATTTTCCTTCCGTATGAATTGAGTTACATTTCAAATCATGTAG	AAACCAAAAGAGAGGGGTGCCAAAGTTTGGACAAAAAAAAAAAAAAAACGCAAATCAAGTCAAAAAACAACAGAATTGGAAACAAGAAAAAGTCGACAGAGATTCCAAATGGATAATGCATGCGTGCAGAAATAGTAGAATTAGTCTATCTCAAATCTTTATTTAGACTGTATCTTTGCTTGGGAACAGAAGAAGCAAAACAGGAATTTTCCTTCCGTATGAATTGAGTTACAT		0.671233	2	10853948	10853962		13	0.093179
Fvb2	10866846^10866855	Insertion	Close breakpoints	0				0.35	2	10866854	10866846		5	0.241758
Fvb2	10867064^10867067	Insertion	Close breakpoints	0				0.6	2	10867066	10867064		4	0.228516
Fvb2	10893710^10893742	Insertion	Close breakpoints	0				0.674419	2	10893741	10893710		12	0.268797
Fvb2	10898692..10898891	Replacement	Paired breakpoint	229	CATAACTGGAATTCTTATTGTGTCGAGCTGCAATTTAACAATAATCAGGTCAATCATATCTTAACAATAATCAGCGAATTCGAAAACCAAATGGAAATATTGTAAACCAAATGTTGTTTGGACCTGTGCGATGAGGTATCTTAGGGCTTGAACTAATTCAAGCAAAACAAAAAACCGAACAGGGATACAAGTTATACATA	TATAGCTAGAATTCTAAGTGGTTAATTACTTGCAAAGGTGAAGAAGGCATAACTGGAATTCTTATTGTGTCGAGCTGCAATTTAACAATAATCAGGTCAATCATATCTTAACAATAATCAGCGAATTCGAAAACCAAATGGAAATATTGTAAACCAAATGTTGTTTGGACCTGTGCGATGAGGTATCTTAGGGCTTGAACTAATTCAAGCAAAACAAAAAACCGAACAG		0.235294	2	10898673	10898691		5	0.352083
Fvb2	10911859..10911872	Replacement	Paired breakpoint	14	TTTAAAAAAAAAAA	ATTTCAAAAAAC		0.924051	2	10911867	10911856		17	0.0955682
Fvb2	10914619^10914658	Insertion	Close breakpoints	0				0.882353	2	10914619	10914657		17	0.0461538
Fvb2	10971654^10971679	Insertion	Close breakpoints	0				1	2	10971654	10971678		5	0.0648744
Fvb2	10987988..10988187	Replacement	Paired breakpoint	234	GTGCTGTTGAATGATTCTATACTAATGGTGTTTATGTAAACTTCCTATCACACAGAGATATGAGGGACTTGAAGTTGAAGTAGCTCAAAGGTACCGTTCTCTAATAATAAAGAAGTCAGATATACTGTTAGTTCTGCTGTGAAAGATTTGCCTATACAGTAATGCATGTACGTACATAGATACTTGTTTGGGTGGATACA	TTGGTTGTTACTGATTCATGCTCACATCTGCTATGTTTCTATTAAATTTAGTGCTGTTGAATGATTCTATACTAATGGTGTTTATGTAAACTTCCTATCACACAGAGATATGAGGGACTTGAAGTTGAAGTAGCTCAAAGGTACCGTTCTCTAATAATAAAGAAGTCAGATATACTGTTAGTTCTGCTGTGAAAGATTTGCCTATACAGTAATGCATGTACGTACATAGATACT		0.131148	2	10987971	10987987		8	0.270019
Fvb2	11039322^11039340	Insertion	Close breakpoints	0				1	2	11039322	11039339		13	5.57225e-06
Fvb2	11066314^11066326	Insertion	Close breakpoints	0				0.976744	2	11066325	11066314		7	0.0908409
Fvb2	<11077971..11078070	Deletion	Cross mapped breakpoints	9796203	AATTTGCATTTTATTTTTCATCACAAGAACAATTCTTATTCTCAAAATAGACAATTCAAGGATTCAGAGGACTTGTAACAGAACTACATAGGAAAGGCACTAACTGAAGCCAAACTAATGGAATCATCAGTGTAAAGGCGTGCAATAGTACAATAGAGATCGAGGTACCAAAGAAGTTGCAGAGTTTCAGTGAACTTGACNNNNNCGGGTTTATTTATGACATTAAAACACAAACTTAGTTAATATGAATATTGTTAAAGGAATTATATAGCTAAATAGGGTTGGAAATACATTATAAACGTAGCATTTTGTGCTCCTATCAATTTTTTAACAAGTGCGAAGTAAGTTCTAGAATGAAGTTGACTTGCCAGGGTTTCCTTTTCACAGCTAGATCGGGTA…			0.485294	2	11078070	1281867	0.95,1.0	26	0.283088	40
Fvb2	11078119..11078139	Replacement	Paired breakpoint	21	ATGTATTTCAATTTCTGGTTA	TTCAATTTGTGCT		0.493506	2	11078139	11078118		17	0.174747
Fvb2	complement(11078842..11078895)	Complex	Cross mapped breakpoints (invalid orientation)	54				0.5	2		11078841,11078895	0.78,0.83	36	0.418945
Fvb2	11112383..11112388	Replacement	Paired breakpoint	19	CTAGAC	AAGAGTTATCTCACTAGAT		0.2	2	11112388	11112382		5	0.470588
Fvb2	11112409..11112435	Replacement	Paired breakpoint	27	AACTCCACTTCCGGTAGTAGTACGTTT	GCTCCCCTTCTA		0.204545	2	11112435	11112408		8	0.307018
Fvb2	11185349^11185367	Insertion	Close breakpoints	0				0.955932	2	11185349	11185366		704	0.222599
Fvb2	11185998^11186010	Insertion	Close breakpoints	0				0.795455	2	11185998	11186009		5	0.0273689
Fvb2	11188828..11188833	Replacement	Paired breakpoint	12	TAAAGG	AAAAATAAAGGA		0.928571	2	11188822	11188827		19	0.0813815
Fvb2	11223424..11223623	Replacement	Paired breakpoint	200	TTATTGGGAGTGTTTGCAGGTTTTTCGTTAGGAAGGTAGTCCATTTTCAAGGGAGGTTATGCCGAATTTTCGGTAATATCTTTCCTTGGAGGTGGTCCCCGCCTGATTTACTTCGGGTTTCAGGGTAAAATTCGGGGTGGGTCATGTCAATATTGCTCGTGCTTAACAGTAAAAGCATTTCTCTCTAGCAGACTTTTTTC	AAAATTATTGGGAGTGTTTGCAGGTTTTTCGTTAGGAAGGTAGTCCATTTTCAAGGGAGGTTATGCCGAATTTTCGGTAATATCTTTCCTTGGAGGTGGTCCCCGCCTGATTTACTTCGGGTTTCAGGGTAAAATTCGGGGTGGGTCATGTCAATATTGCTCGTGCTTAACAGTAAAAGCATTTCTCTCTAG		0.756757	2	11223411	11223423		7	0.160661
Fvb2	11236229..11236248	Replacement	Paired breakpoint	27	NNNNNNNNNNNNNNNNNNNN	ACTTTTTTTTTTTTTTTTTCAATATAT		1	2	11236248	11236228		16	0.000976404
Fvb2	11288210^11288231	Insertion	Close breakpoints	0				1	2	11288230	11288210		6	0.446281
Fvb2	11290295^11290313	Insertion	Close breakpoints	0				0.566667	2	11290295	11290312		7	0.126953
Fvb2	11313586..11313616	Replacement	Paired breakpoint	31	TGATTCTCCTAATTTTACAAATAACATCCCT	GACCTACCATTGATTCTCCTA		0.129032	2	11313616	11313585		8	0.217164
Fvb2	11320440	Replacement	Paired breakpoint	9	G	AAAGAAAGA	G	0.398058	2	11320428	11320439		9	0.00310986
Fvb2	11350129^11350145	Insertion	Close breakpoints	0				0.378947	2	11350129	11350144		29	0.330479
Fvb2	11399797	Replacement	Paired breakpoint	4	G	TTTT		0.8	2	11399785	11399796		9	0.023569
Fvb2	11404755^11404786	Insertion	Close breakpoints	0				0.886364	2	11404755	11404785		7	0.495879
Fvb2	11424789..11424804	Replacement	Paired breakpoint	16	CCAGTAGAAATAGTAC	TCAGTAGAAGTAGTAG		0.0864198	2	11424804	11424788		5	0.0236686
Fvb2	11424929..11424937	Replacement	Paired breakpoint	9	GCTACTGCG	ATACTGCT		0.346535	2	11424937	11424928		6	0.6125
Fvb2	11426362..11426366	Replacement	Paired breakpoint	7	CTCTA	ACTCTAT		0.986667	2	11426366	11426361		6	0
Fvb2	11438320..11438534	Replacement	Paired breakpoint	215	TATTTTTTTTTTTTTTTACTAAGTACTCATGTGGCTGTTTTTTGGTATCCAAATGGCTCCACATCATCATACAACAGTCATATCAGCTGGTAAGTGCCATGTCAGTATTTGACAGAATTTTTTTAACAGACTTGTTTATCAAGGTATGAACTTGTCTAACGGACAAAAATTCAGGTATGAAAACGTAGGATTTGAAAGTTAGGTATGAAATTGAA	ATATTTTTTTTTTTTTTTTTTTTACAAAGTACTCATGTGGCTGTTTTTTGGTATCCAAATGGCTCCACATCATCATACAACAGTCATATCAGCTGGTAAGTGCCATGTCAGTATTTGACAGAATTTTTTTAACAGACTTGTTTATCAAGGTATGAACTTGTCTAACGGACAAAAATTCAGGTATGAAAACGTAGGATTTGAAAGTT		1	2	11438321	11438336		6	0.0540997
Fvb2	11439307^11439318	Insertion	Close breakpoints	0				0.365672	2	11439317	11439307		19	0.120536
Fvb2	11442778^11442792	Insertion	Close breakpoints	0				0.777778	2	11442778	11442791		6	0.0769231
Fvb2	11445869^11445893	Insertion	Close breakpoints	0				1	2	11445869	11445892		6	0.106641
Fvb2	<11448349..11448448	Insertion	Tandem duplication	7573817		TTTTTTTTTTTGGGGGATTTGTTTTGGTTTCCTTTGAAATGGAGAATTGTAATTGTAATTTTGTTTGTTTTGTTTTTTTTTTTTTTTACATATTTCTGATATTTTTTTTCTACATATTTCTGATTTTAGGTTCTGCGGTGCTTTTGCAGAGATCAAACGGCAGTCATTGTTGTGTAATGAACAAGATTTGGGAAGTTGTANNNNNACTACCTTGAAGCTTCATGATCTTGTAAACTTGCTTCATTTTTTTGTAAACTTCTGTAGAAGCTTCATTCATTTTGTAACATTATTGAGAAAGATTAAAGCATACCATTCCCAGCATTGGGCTTATTCTTTCTTGTATGGTTTTTATGCAATAAAAAATAAAAATTTGCAATGTATATTGTATGAGTTTTTTTT…		0.425	2	3874631	11448448	0.57,0.88	4	0.129417	44
Fvb2	11488388^11488415	Insertion	Close breakpoints	0				0.714286	2	11488388	11488414		11	0.30543
Fvb2	11515490..11515492	Replacement	Paired breakpoint	8	CTA	TTCATTTT		1	2	11515492	11515489		20	0.000446061
Fvb2	11528616..11528620	Replacement	Paired breakpoint	8	GTCCA	TTTTTCCC		0.809524	2	11528604	11528615		11	0.0793651
Fvb2	11528755..11528954	Replacement	Paired breakpoint	200	GAAAAGAGAAAGGAAACTTGGTTAAAGTATGAATCAACTCCTACAATACACAAGAGACTAAACATAGGCAGGAGAAAATCTTTAAGGGAAATCATAAAGAATGTCAATACCACAATAAAAATGAAAAAAAAAAAAAAAATCAATGTAAACTAGTATATGATTGGAAGTGAATAAACACCATACAACCTCCTCAGCTCTAT	AAAAAGAAAAGAAAAAGGAAACTTGGTTAAAGTATGAATCAACTCCTACAATACACAAGAGACTAAACATAGGCAGGAGAAAATCTTTAAGGGAAATCATAAAGAATGTCAATACCACAATAAAAATGAAAAAAAAAAAAAAAATCAATGTAAACTAGTATATGATTGGAAGTGAATAAACACCATACAACC		0.577778	2	11528741	11528754		9	6.91616e-06
Fvb2	11547629^11547639	Insertion	Close breakpoints	0				0.456072	2	11547638	11547629		158	0.111347
Fvb2	11547711..11547724	Replacement	Paired breakpoint	14	TCCACCTAGTCGCA	GCCACCCAGTCGCG		0.451456	2	11547724	11547710		31	0.211931
Fvb2	11547750..11547760	Replacement	Paired breakpoint	23	ACATCCCCGCA	GCATCCCCGCCGCCCCCCCCGCG		0.405573	2	11547760	11547749		23	0.0105281
Fvb2	11547974^11547981	Insertion	Close breakpoints	0				0.910622	2	11547980	11547974		330	0.282406
Fvb2	11548032^11548042	Insertion	Close breakpoints	0				0.191406	2	11548041	11548032		37	0.0125102
Fvb2	11549013..11549021	Replacement	Paired breakpoint	9	AACTGACTT	GGCTGACTC		0.283619	2	11549021	11549012		103	0.727273
Fvb2	11549134^11549158	Insertion	Close breakpoints	0				0.974684	2	11549157	11549134		339	0.333051
Fvb2	11549429^11549431	Insertion	Close breakpoints	0				0.920139	2	11549429	11549430		340	0.248103
Fvb2	11549463^11549495	Insertion	Close breakpoints	0				0.931624	2	11549494	11549463		369	0.0645667
Fvb2	11549672..11549679	Replacement	Paired breakpoint	38	CAGCGGAA	ACGGCGGACTCGCCAGTCAGGATTTGCGAATGGCTGGG		0.917476	2	11549679	11549671		195	0.400645
Fvb2	11549755..11549761	Replacement	Paired breakpoint	8	TGCCGAC	CGGCCGGA		0.955638	2	11549760	11549754		49	0.116932
Fvb2	11549795^11549802	Insertion	Close breakpoints	0				0.964392	2	11549801	11549795		164	0.324974
Fvb2	11549838..11549850	Replacement	Paired breakpoint	13	ACTGAGAAAGGAA	GCGGAGGAAGGAG		0.630137	2	11549850	11549837		79	0.123626
Fvb2	11549896^11549898	Insertion	Close breakpoints	0				0.924681	2	11549896	11549897		315	0.0270755
Fvb2	11550028..11550034	Replacement	Paired breakpoint	7	TGAGACT	CGAGACC		0.165672	2	11550034	11550027		27	0.459184
Fvb2	11550148^11550186	Insertion	Close breakpoints	0				0.945455	2	11550185	11550148		747	0.372807
Fvb2	11550270^11550274	Insertion	Close breakpoints	0				0.886475	2	11550270	11550273		730	0.256096
Fvb2	11550355^11550356	Insertion	Close breakpoints	0				0.927273	2	11550355	11550355		266	0.325658
Fvb2	11550420^11550424	Insertion	Close breakpoints	0				0.910426	2	11550423	11550420		275	0.211745
Fvb2	11551255^11551257	Insertion	Close breakpoints	0				0.968768	2	11551255	11551256		1471	0.0538949
Fvb2	11551375^11551376	Insertion	Close breakpoints	0				0.980545	2	11551375	11551375		562	0.373026
[truncated: 9,802 more rows]

## Sheet: YW5AF7 Structural Variants
				Note: For insertions inferred from "close breakpoints," the length of variants could not be determined and is reported as 0
Chromosome	Region	Name	Evidence	Length	Reference sequence	Variant sequence	Repeat	Variant ratio	# Signatures	Left breakpoints	Right breakpoints	Mapping scores fraction	# Reads	Sequence complexity	Split group
FvbUn	8038..8041	Replacement	Paired breakpoint	9	AAGT	GTAAAAGGA		0.960784	2	8041	8037		8	0.0543823
FvbUn	36999^37016	Insertion	Close breakpoints	0				0.866667	2	36999	37015		7	0.023581
FvbUn	49737..>49836	Deletion	Cross mapped breakpoints	310024	GGGGGCAGTAAACTTCCACTGGGTTTAATAGGGTTCAATGAAGTTGTTTATTAGGATAAGAATGGGTATCTGTTGTGTATAATTGGCATGATTGGTGATGGGAGTGAACAGGTCATCAATTTCGTCATTGATGACCTGTTCACTCCCATCACCAACACGAAGTAGAAACTCTGCAAATTGGTGGTCATTTATGGATCTCANNNNNTATCACCTAGATCATTATTGTTTTGTGGGGAAACATGTGGAGGAGGAGAAGCATCTGGAGGTGGAGGAGGAAACTGTGGAGGAGGAGGAGGTGGCGTACCTAGGTGCTCATATAAGGCTGCAACTTGGGACTGCACAGCACTATACATAGACTTAGCACGCAAAGCACGCTAAGTAAACTTCTACTGTTCTACT…			0.214286	2	359760	49736	0.69,0.84	8	0.224675	1
FvbUn	84048^84067	Insertion	Close breakpoints	0				0.125	2	84048	84066		5	0.142876
FvbUn	100213^100231	Insertion	Close breakpoints	0				0.105263	2	100213	100230		4	0.0625549
FvbUn	104447^104468	Insertion	Close breakpoints	0				0.95	2	104467	104447		15	0.12773
FvbUn	147224^147240	Insertion	Close breakpoints	0				0.678571	2	147224	147239		9	2.10265e-06
FvbUn	158140..158346	Complex	Multiple breakpoints	207				0.645833	4	158139,158139	158345,158346	0.69,0.69,0.8,0.92	32	0.0976878
FvbUn	158301..158346	Complex	Multiple breakpoints	46				0.683333	4	158300,158300	158345,158346	0.8,0.92,1.0,1.0	38	0.0754412
FvbUn	167130^167164	Insertion	Close breakpoints	0				0.6	2	167130	167163		9	0.0625049
FvbUn	190366..190565	Replacement	Paired breakpoint	200	GGTGTTGATCCAAGAAACTATACTAAACCAAAGTAGGCCGAAGCAAGTGGCTCTTTCAATACCAAACTACCAGACTTAAGTAAATCAAAATTTTAAATGCAGCCGGTCACATAATATTGCAGGGAACAGAAATGTTTAACCAATTGACTAACAATATGAAAGAGACATCAATTAATTATTAGGAAAAGTTACAAAAGTTT	TTTTTGGTGTTGATCCAAGAAACTATACTAAACCAAAGTAGGCCGAAGCAAGTGGCTCTTTCAATACCAAACTACCAGACTTAAGTAAATCAAAATTTTAAATGCAGCCGGTCACATAATATTGCAGGGAACAGAAATGTTTAACCAATTGACTAACAATATGAAAGAGACATCAATTAATTATTAGGAAAA		0.878049	2	190352	190365		10	0.0808993
FvbUn	191230^191233	Insertion	Close breakpoints	0				0.307692	2	191232	191230		10	0.202383
FvbUn	200281..200480	Replacement	Paired breakpoint	200	AAGAAGAAACAAACTTTATAGATCAAAGCCTCTAGGGCATACAAAGTTTACAATATCAAATAACAAGCCTCACTAAGAATCACATCATTCCAACACAAATTAGAACCGGTAAAATGACCAAGATTAGCAATAGCATCATCCACAAAATTGGCCTCACGAAAAACATGTCTAAAGCTAATGAAATCAAAACTAGATGCTCT	TAAAGAAGAAACAAACTTTATAGATCAAAGCCTCTAGGGCATACAAAGTTTACAATATCAAATAACAAGCCTCACTAAGAATCACATCATTCCAACACAAATTAGAACCGGTAAAATGACCAAGATTAGCAATAGCATCATCCACAAAATTGGCCTCACGAAAAACATGTCTAAAGCTAATGAAATCA		0.846154	2	200266	200280		6	0.1875
FvbUn	209341^209357	Insertion	Close breakpoints	0				0.677686	2	209341	209356		77	0.455221
FvbUn	221778..221779	Replacement	Paired breakpoint	11	TC	GAGAGAGAGCT		0.404762	2	221779	221777		4	0.00396825
FvbUn	225453^225456	Insertion	Close breakpoints	0				0.506849	2	225453	225455		14	0.108125
FvbUn	225580^225598	Insertion	Close breakpoints	0				0.45	2	225597	225580		17	0.179094
FvbUn	225618..225640	Replacement	Paired breakpoint	23	AAAATACTATTCCGTCGCCTAAA	GGAATCACCTAAG		0.5	2	225640	225617		16	0.629112
FvbUn	225751^225769	Insertion	Close breakpoints	0				0.188679	2	225751	225768		7	0.416667
FvbUn	354519..354531	Replacement	Paired breakpoint	13	TATTTTAGTGGTT	CATTCCTGTGGTG		0.254902	2	354531	354518		7	0.284929
FvbUn	<359661..359760	Deletion	Cross mapped breakpoints	310024	GGGGGCAGTAAACTTCCACTGGGTTTAATAGGGTTCAATGAAGTTGTTTATTAGGATAAGAATGGGTATCTGTTGTGTATAATTGGCATGATTGGTGATGGGAGTGAACAGGTCATCAATTTCGTCATTGATGACCTGTTCACTCCCATCACCAACACGAAGTAGAAACTCTGCAAATTGGTGGTCATTTATGGATCTCANNNNNTATCACCTAGATCATTATTGTTTTGTGGGGAAACATGTGGAGGAGGAGAAGCATCTGGAGGTGGAGGAGGAAACTGTGGAGGAGGAGGAGGTGGCGTACCTAGGTGCTCATATAAGGCTGCAACTTGGGACTGCACAGCACTATACATAGACTTAGCACGCAAAGCACGCTAAGTAAACTTCTACTGTTCTACT…			0.214286	2	359760	49736	0.69,0.84	8	0.224675	1
FvbUn	385905^385917	Insertion	Close breakpoints	0				0.828571	2	385905	385916		4	0.234191
FvbUn	404700^404731	Insertion	Close breakpoints	0				0.450166	2	404730	404700		47	0.237243
FvbUn	411513^411517	Insertion	Close breakpoints	0				0.439024	2	411516	411513		18	0.198496
FvbUn	412607^412619	Insertion	Close breakpoints	0				0.561224	2	412607	412618		16	0.000664642
FvbUn	429578^429579	Insertion	Close breakpoints	0				0.3125	2	429578	429578		4	3.29341e-05
FvbUn	430531..430730	Replacement	Paired breakpoint	247	GTGCGGGAAACATGTACTCCTGATGATGAATTCTGGAGGTTCCTCCCAGAATTTAATTACCTCCTTTTACCATTAATTCCATTGGCATCGATCTCAAAACAAATAATGATTTTAGGTTTACCTTTTGGACCACGAGTAATACCATCAAGCATTAAATCACCCAGCAATTTATTGTTTTTGGCTATTTTTTCTTCGCCCTC	TTGCGGGTAGCAACCCTTTAGAACACCCTGGGGTGCGCAAGAGACTATTTTTTTTTTTTCGATCGGGACAAAACCCCCAGGGTGCGGGAAACATGTACTCCTGATGATGAATTCTGGAGGTTCCTCCCAGAATTTAATTACCTCCTTTTACCATTAATTCCATTGGCATCGATCTCAAAACAAATAATGATTTTAGGTTTACCTTTTGGACCACGAGTAATACCATCAAGCATTAAATCACCCAGCA		0.886274	2	430496	430530		2065	0.464444
FvbUn	534201^534221	Insertion	Close breakpoints	0				0.329114	2	534201	534220		24	0.0950745
FvbUn	543159^543178	Insertion	Close breakpoints	0				0.564516	2	543159	543177		4	0.00175126
FvbUn	562042^562059	Insertion	Close breakpoints	0				0.146341	2	562042	562058		6	0.141464
FvbUn	598120..598137	Replacement	Paired breakpoint	21	GGGACCCCCATAAATATC	AAGGGGACCCCAATAAAATTT		0.925926	2	598110	598119		8	0.34632
FvbUn	644984^644997	Insertion	Close breakpoints	0				0.52381	2	644984	644996		9	0.0500654
FvbUn	660390^660404	Insertion	Close breakpoints	0				0.441176	2	660403	660390		13	0.222768
FvbUn	666754..666770	Replacement	Paired breakpoint	19	TCTGCACATAGTTTATA	CCTGCACACAGTTTTTAAC		0.74	2	666770	666753		15	0.220588
FvbUn	677177..677183	Replacement	Paired breakpoint	9	CTTTTTG	TTCTTTTTC		0.766667	2	677165	677176		5	0.031002
FvbUn	723921^723940	Insertion	Close breakpoints	0				0.910891	2	723921	723939		201	0.483421
FvbUn	726500^726509	Insertion	Close breakpoints	0				0.956522	2	726508	726500		5	0.670635
FvbUn	764391^764394	Insertion	Close breakpoints	0				0.571429	2	764391	764393		8	0.0391834
FvbUn	773399..773598	Replacement	Paired breakpoint	200	GTACTTTTGGTCAATACCTCACAGATGCACGAAAAGCAAAATGTTTCAGAGATCTCAACTTTAGAATAATCATACAAGGAGCTACACCCTTAACCAAATAACTGCAACCTAATCATTTGGAGCCCAAGTGGAGCATCAGCCTGGCTATTTCTGATTTATGTGTCAGAATCAAATAGTAGAGACTATGAAGCAGGACTTAA	TCTCTCGCTCTCGTACTTTTGGTCAATACCTCACAGATGCACGAAAAGCAAAATGTTTCAGAGATCTCAACTTTAGAATAATCATACAAGGAGCTACACCCTTAACCAAATAACTGCAACCTAATCATTTGGAGCCCAAGTGGAGCATCAGCCTGGCTATTTCTGATTTATGTGTCAGAATCAAATAGTAGAGACTATG		0.904762	2	773385	773398		7	0.000116326
FvbUn	777151..777160	Replacement	Paired breakpoint	19	ATATCAGACG	CCTGTGTAGATATCAGACA		0.410714	2	777148	777150		21	0.380769
FvbUn	778888..778930	Replacement	Paired breakpoint	43	ACGGCAATTCCGGAGGCGGTTTGGACCGGCTTGGCTTTCAGCT	TAAACCCATGGCAATTCTGGAGAGCC		0.396552	2	778930	778887		13	0.525476
FvbUn	784441..784640	Replacement	Paired breakpoint	200	TTATATGTTTATGCTTTTGAAGGTATTAGAATGTATCGATCGGCTAAATGGAATACTTAGTTGTATTTAATTCACAATAGTAGTTTGTTGAATTTAGACTCCTAATATCCAGGATTGTCTATACTGAAAGCTGGAGACAGGCAATATATGGTCCTTTTTTCAGGTATGGTTTGCTTTATTATTCTTAAATTTCATATATG	ATATATTTCAAATGTTTATGCTTTTGAAGGTATTAGAATGTATCGATCGGCTAAATGGAATACTTAGTTGTATTTAATTCACAATAGTAGTTTGTTGAATTTAGACTCCTAATATCCAGGATTGTCTATACTGAAAGCTGGAGACAGGCAATATATGGTCCTTTTTTCAGGTATGGTTTGCTTTATT		0.959596	2	784420	784440		26	0.103896
FvbUn	786538..786540	Replacement	Paired breakpoint	9	ACA	TTTAGTTAG		1	2	786540	786537		17	0.155513
FvbUn	789661^789680	Insertion	Close breakpoints	0				0.235294	2	789661	789679		4	0.0290647
FvbUn	814104..814152	Replacement	Paired breakpoint	49	TATATNTATATATATATATATATATATATATATATATATATATATATCA	ATATATATATATATCT		0.947368	2	814128	814102		11	0.0853091
FvbUn	821397..821425	Replacement	Paired breakpoint	29	CTAAGTTTGTAACGACCTCGATCAATTGC	GCAACCTCAAATTG		0.245283	2	821425	821396		10	0.308123
FvbUn	830393^830418	Insertion	Close breakpoints	0				0.35	2	830417	830393		4	0.00243056
FvbUn	859645..859655	Replacement	Paired breakpoint	11	CAAGTAACGGG	AAAGTAACGAA		0.452708	2	859654	859644		53	0.377104
FvbUn	894794^894811	Insertion	Close breakpoints	0				0.454545	2	894794	894810		39	0.0731875
FvbUn	910355^910374	Insertion	Close breakpoints	0				0.777778	2	910355	910373		7	0.0470779
FvbUn	938660^938679	Insertion	Close breakpoints	0				0.375	2	938660	938678		7	0.21183
FvbUn	949251..949258	Replacement	Paired breakpoint	12	TGCTCATC	CGCTCATTTGGA		0.976744	2	949258	949250		11	0.340777
FvbUn	958471^958487	Insertion	Close breakpoints	0				0.218182	2	958471	958486		11	0.272074
FvbUn	970238^970255	Insertion	Close breakpoints	0				0.390244	2	970238	970254		10	0.426033
FvbUn	972623^972644	Insertion	Close breakpoints	0				0.928571	2	972643	972623		11	0.231768
FvbUn	1005128..1005142	Replacement	Paired breakpoint	17	CCTGGTCACCCTTTG	TCCCTGGTCCCCCTTTT		0.682927	2	1005116	1005127		4	0.154688
FvbUn	1014728^1014738	Insertion	Close breakpoints	0				0.870968	2	1014737	1014728		11	0.267143
FvbUn	1016978^1016996	Insertion	Close breakpoints	0				0.435897	2	1016978	1016995		4	0.0489752
FvbUn	1039174..1039373	Replacement	Paired breakpoint	200	TATCTGGATTTCCAAAAACTCAGAAGCTTCGCACAAGTTTAGTAAGCATTTAAAATCTATTGATCCAACCAAGTTCTAGTTCTTTGCCATTCTGATTTCAAAATAAAACAGCTAATAGTTTGTCTATAATCATTTAGATGGACACTTTAATTGATCAGGAGAAGATTCCTTCCGGATCAAGAGATACATAATATAGATAG	AAACATATCTGGATTTCCAAAAACTCAGAAGCTTCGCACAAGTTTAGTAAGCATTTAAAATCTATTGATCCAACCAAGTTCTAGTTCTTTGCCATTCTGATTTCAAAATAAAACAGCTAATAGTTTGTCTATAATCATTTAGATGGACACTTTAATTGATCAGGAGAAGATTCCTTCCGGATCAAGAGATAC		0.534884	2	1039160	1039173		4	0.0757212
FvbUn	1043624..>1043723	Complex	Cross mapped breakpoints (invalid orientation)	540179				0.96	2	1043623,1583802		0.45,0.54	7	0.0199339	2
FvbUn	1076469..1076474	Replacement	Paired breakpoint	6	CTACAG	AA		0.635417	2	1076474	1076468		9	0.761905
FvbUn	1077067..1077133	Complex	Multiple breakpoints	67				0.653863	4	1077066,1077066,1077133	1077118	0.77,0.84,0.84,0.85	31	0.101409
FvbUn	join(1100529^1100530,1100577^1100578)	Complex	Can't resolve sequence	0				0.986111	2	1100529	1100577		10	0.429545
FvbUn	1106254..1106257	Replacement	Paired breakpoint	7	TAAG	AAATAAA		0.721311	2	1106243	1106253		10	0.519481
FvbUn	1127970^1128005	Insertion	Close breakpoints	0				0.633333	2	1128004	1127970		8	0.324451
FvbUn	1136431^1136449	Insertion	Close breakpoints	0				0.777778	2	1136448	1136431		6	0.177983
FvbUn	1178237^1178255	Insertion	Close breakpoints	0				0.692308	2	1178237	1178254		8	0.137221
FvbUn	1186629^1186648	Insertion	Close breakpoints	0				0.265306	2	1186629	1186647		18	0.459596
FvbUn	1212275^1212295	Insertion	Close breakpoints	0				0.55	2	1212275	1212294		7	0.184915
FvbUn	1213981^1213992	Insertion	Close breakpoints	0				0.851852	2	1213981	1213991		6	0.0904306
FvbUn	1252718..1252916	Replacement	Paired breakpoint	199	TTATATATGTAGTTCCCTTCTAGAGTGGGACACCGCTTTGAAATTAAAGTGTGGTGCTCCTCATTGCTCACTTTTAGGTCACATTTTCACATCTCTATCGTTCAGTGTCTAGAACATAGTGTGTAGATCATTCCTGTAAGGTTTCATCCAATTTAGAGATCATTTGGGTACCGAATTAGATTAAATGAATCAACTGAAC	ATATTTATATATGTAGTTCCCTTCTAGAGTGGGACACCGCTTTGAAATTAAAGTGTGGTGCTCCTCATTGCTCACTTTTAGGTCACATTTTCACATCTCTATCGTTCAGTGTCTAGAACATAGTGTGTAGATCATTCCTGTAAGGTTTCATCCAATTTAGAGATCATTTGGGTACCGAATTAGATTA		0.692308	2	1252701	1252717		9	0.00993426
FvbUn	1289286^1289305	Insertion	Close breakpoints	0				0.844828	2	1289286	1289304		7	0.00227842
FvbUn	1309753^1309784	Insertion	Close breakpoints	0				1	2	1309753	1309783		12	0.00523379
FvbUn	1327736^1327757	Insertion	Close breakpoints	0				1	2	1327756	1327736		14	2.21946e-06
FvbUn	1359049^1359067	Insertion	Close breakpoints	0				0.2	2	1359049	1359066		10	0.237711
FvbUn	1376549^1376568	Insertion	Close breakpoints	0				0.0754717	2	1376549	1376567		4	0.169502
FvbUn	1384384^1384400	Insertion	Close breakpoints	0				0.25	2	1384384	1384399		10	0.161335
FvbUn	1387774^1387810	Insertion	Close breakpoints	0				0.928571	2	1387809	1387774		21	0.149535
FvbUn	1389129..1389327	Replacement	Paired breakpoint	199	CCAAAATCATTGGTGTCCATGTCTTAAAGATAATACATGATTATAATAAACCCTATAATAAAATTATATTGATAAACTCCATTGAGTCATGACAGATCATTCGCCCAACAAAAAACAAGATCACTTCGATCACTTCAGCAAATGGGGTTATGGGGGTATTCGTTGATTATGGTTTATAAATTTGAAGATTTTAAAGTTT	TTCCAAAATCATTGGTGTCCATGTCTTAAAGATAATACATGATTATAATAAACCCTATAATAAAATTATATTGATAAACTCCATTGAGTCATGACAGATCATTCGCCCAACAAAAAACAAGATCACTTCGATCACTTCAGCAAATGGGGTTATGGGGGTATTCGTTGATTATGGTTTATAAATTTGA		0.846154	2	1389114	1389128		7	0.390625
FvbUn	1415814^1415817	Insertion	Close breakpoints	0				0.909091	2	1415814	1415816		6	0.0012987
FvbUn	1420899^1420919	Insertion	Close breakpoints	0				0.892938	2	1420899	1420918		354	0.30842
FvbUn	1435406..1435435	Replacement	Paired breakpoint	30	TAATTTTATACGTTGGGGAGATTGGTGGGA	C		0.956522	2	1435435	1435405		20	0.179505
FvbUn	1438124..1438125	Replacement	Paired breakpoint	9	GG	AAAAGAAAA		1	2	1438125	1438123		11	8.78599e-08
FvbUn	1453164..1453166	Replacement	Paired breakpoint	4	ATC	CGGT		0.648148	2	1453166	1453163		14	0.595041
FvbUn	1453286^1453318	Insertion	Close breakpoints	0				0.903846	2	1453317	1453286		11	0.0808547
FvbUn	1453444..1453466	Replacement	Paired breakpoint	23	ACGTATATATATATATATATTTT	GCGTGTATATATATTTG		0.290909	2	1453454	1453443		8	0.244565
FvbUn	1455122..1455125	Replacement	Paired breakpoint	17	CCAC	AGGTTGTTTATGCTCAT		0.788462	2	1455125	1455121		38	0.370222
FvbUn	1472400	Replacement	Paired breakpoint	3	C	AAA		0.757576	2	1472390	1472399		7	0.0267857
[truncated: 15,449 more rows]

## Sheet: Rügen F7-4 Structural Variants
				Note: For insertions inferred from "close breakpoints," the length of variants could not be determined and is reported as 0
[truncated: 14,526 more rows]
