# Supplementary material for: Genome-scale DNA variant analysis and functional validation of a SNP underlying yellow fruit color in wild strawberry
Source: Sci Rep. 2016 Jul 5;6:29017. doi: 10.1038/srep29017 (PMC4932534; doi:10.1038/srep29017)
Supplement: Supplementary Dataset S6 [file srep29017-s7.xls]

## Sheet: gene_set.csv
gene17126	Bifunctional dihydroflavonol 4-reductase/flavanone 4-reductase (DFR) (probable)
gene14712	Bifunctional dihydroflavonol 4-reductase/flavanone 4-reductase (DFR) (probable)
gene28208	Bifunctional dihydroflavonol 4-reductase/flavanone 4-reductase (DFR) (probable)
gene32333	Bifunctional dihydroflavonol 4-reductase/flavanone 4-reductase (DFR) (probable)
gene29344	Bifunctional dihydroflavonol 4-reductase/flavanone 4-reductase (DFR) (probable)
gene31464	Bifunctional dihydroflavonol 4-reductase/flavanone 4-reductase (DFR) (probable)
gene02203	Bifunctional dihydroflavonol 4-reductase/flavanone 4-reductase (DFR) (probable)
gene10343	Bifunctional dihydroflavonol 4-reductase/flavanone 4-reductase (DFR) (probable)
gene19407	Bifunctional dihydroflavonol 4-reductase/flavanone 4-reductase (DFR) (probable)
gene29478	Bifunctional dihydroflavonol 4-reductase/flavanone 4-reductase (DFR) (probable)
gene29482	Bifunctional dihydroflavonol 4-reductase/flavanone 4-reductase (DFR) (probable)
gene15174	Bifunctional dihydroflavonol 4-reductase/flavanone 4-reductase (DFR) (putative)
gene15176	Bifunctional dihydroflavonol 4-reductase/flavanone 4-reductase (DFR) (similar to)
gene10965	Chalcone synthase (putative)
gene10966	Chalcone synthase 1 (putative)
gene26825	Chalcone synthase 2
gene26826	Chalcone synthase 2
gene04837	Chalcone synthase 9 (probable)
gene02473	Chalcone synthase WHP1 (probable)
gene27804	Chalcone--flavonone isomerase (Chalcone isomerase) (probable)
gene21346	Chalcone--flavonone isomerase (Chalcone isomerase) (probable)
gene23367	Chalcone--flavonone isomerase 1 (Chalcone isomerase 1)
gene27138	Chalcone--flavonone isomerase 1B-2 (Chalcone isomerase 1B-2) (probable)
gene21456	Cyclin-D-binding Myb-like transcription factor 1 (hDMTF1) (probable)
gene03747	Dihydroflavonol-4-reductase (DFR) (probable)
gene28428	Dihydroflavonol-4-reductase (DFR) (probable)
gene26445	Dihydroflavonol-4-reductase (DFR) (probable)
gene03288	Dihydroflavonol-4-reductase (DFR) (probable)
gene29275	Dihydroflavonol-4-reductase (DFR) (probable)
gene31465	Dihydroflavonol-4-reductase (DFR) (probable)
gene15845	Dihydroflavonol-4-reductase (DFR) (probable)
gene19406	Dihydroflavonol-4-reductase (DFR) (probable)
gene19409	Dihydroflavonol-4-reductase (DFR) (probable)
gene29479	Dihydroflavonol-4-reductase (DFR) (probable)
gene29483	Dihydroflavonol-4-reductase (DFR) (probable)
gene23696	Leucoanthocyanidin dioxygenase (LDOX) (probable)
gene15078	Leucoanthocyanidin dioxygenase (LDOX) (probable)
gene22073	Leucoanthocyanidin dioxygenase (LDOX) (probable)
gene20980	Leucoanthocyanidin dioxygenase (LDOX) (probable)
gene32347	Leucoanthocyanidin dioxygenase (LDOX) (putative)
gene26708	Myb family transcription factor APL (AtAPL) (probable)
gene26712	Myb family transcription factor APL (AtAPL) (probable)
gene16677	Myb family transcription factor APL (AtAPL) (similar to)
gene07421	Myb protein (similar to)
gene11917	Myb-like protein AA (probable)
gene20077	Myb-like protein B (probable)
gene18104	Myb-like protein G (probable)
gene19228	Myb-like protein G (probable)
gene13188	Myb-like protein G (probable)
gene13016	Myb-like protein H (probable)
gene18567	Myb-like protein H (probable)
gene13017	Myb-like protein I (probable)
gene08360	Myb-like protein I (probable)
gene28907	Myb-like protein I (probable)
gene31734	Myb-like protein I (probable)
gene15596	Myb-like protein I (probable)
gene02676	Myb-like protein I (similar to)
gene30032	Myb-like protein I (similar to)
gene11419	Myb-like protein J (probable)
gene07984	Myb-like protein J (probable)
gene00738	Myb-like protein J (probable)
gene26214	Myb-like protein J (probable)
gene08868	Myb-like protein J (probable)
gene15401	Myb-like protein J (probable)
gene19433	Myb-like protein J (probable)
gene21159	Myb-like protein J (probable)
gene00786	Myb-like protein J (similar to)
gene09510	Myb-like protein J (similar to)
gene18815	Myb-like protein J (similar to)
gene25733	Myb-like protein J (similar to)
gene10192	Myb-like protein J (similar to)
gene23544	Myb-like protein J (similar to)
gene20912	Myb-like protein J (similar to)
gene01517	Myb-like protein K (probable)
gene09412	Myb-like protein L (probable)
gene05219	Myb-like protein M (probable)
gene21590	Myb-like protein M (probable)
gene12179	Myb-like protein M (probable)
gene19622	Myb-like protein O (probable)
gene23202	Myb-like protein P (probable)
gene07809	Myb-like protein Q (probable)
gene30238	Myb-like protein Q (probable)
gene23585	Myb-like protein Q (probable)
gene31298	Myb-like protein T (probable)
gene20496	Myb-like protein U (probable)
gene14351	Myb-like protein U (probable)
gene04345	Myb-like protein V (probable)
gene33413	Myb-like protein W (probable)
gene26323	Myb-like protein W (probable)
gene06459	Myb-like protein X (probable)
gene05672	Myb-like protein X (probable)
gene14072	Myb-like protein X (probable)
gene31082	Myb-like protein X (probable)
gene31058	Myb-like protein X (probable)
gene24723	Myb-like protein X (probable)
gene17066	Myb-like protein X (probable)
gene10831	Myb-like protein X (probable)
gene25712	Myb-like protein X (probable)
gene04114	Myb-like protein Z (probable)
gene28435	Myb-related protein 305 (putative)
gene05018	Myb-related protein 305 (similar to)
gene25149	Myb-related protein 305 (similar to)
gene10181	Myb-related protein 306 (probable)
gene03817	Myb-related protein 306 (probable)
gene26007	Myb-related protein 306 (similar to)
gene07646	Myb-related protein 308 (similar to)
gene28021	Myb-related protein 315 (probable)
gene25685	Myb-related protein 330 (putative)
gene08793	Myb-related protein 3R-1 (Protein PC-MYB1) (probable)
gene32418	Myb-related protein 3R-1 (Protein PC-MYB1) (similar to)
gene18416	Myb-related protein 3R-1 (Protein PC-MYB1) (similar to)
gene19115	Myb-related protein 3R-1 (Protein PC-MYB1) (similar to)
gene03993	Myb-related protein B (probable)
gene08020	Myb-related protein B (probable)
gene00790	Myb-related protein B (probable)
gene08084	Myb-related protein Myb4 (probable)
gene01998	Myb-related protein Myb4 (probable)
gene30736	Myb-related protein Myb4 (probable)
gene11462	Myb-related protein Myb4 (probable)
gene01997	Myb-related protein Myb4 (similar to)
gene30110	Myb-related protein P (probable)
gene05273	Myb-related protein P (similar to)
gene16030	Myb-related protein P (similar to)
gene02324	Myb-related protein P (similar to)
gene18889	Myb-related protein P (similar to)
gene29961	Myb-related protein Zm1 (similar to)
gene22727	Naringenin,2-oxoglutarate 3-dioxygenase (F3H) (probable)
gene18603	Naringenin,2-oxoglutarate 3-dioxygenase (F3H) (probable)
gene03977	Naringenin,2-oxoglutarate 3-dioxygenase (F3H) (probable)
gene14611	Naringenin,2-oxoglutarate 3-dioxygenase (F3H) (putative)
gene09081	Putative dihydroflavonol-4-reductase (DFR) (probable)
gene02359	Putative Myb family transcription factor At1g14600 (similar to)
gene33468	single myb histone protein (probable)
gene12574	Target of Myb protein 1 (probable)
gene08535	Transcription factor AS1 (AtMYB91) (putative)
gene18421	Transcription factor AS1 (AtMYB91) (putative)
gene00431	Transcription factor GAMYB (probable)
gene23946	Transcription factor GAMYB (similar to)
gene12261	Transcription factor GAMYB (similar to)
gene03321	Transcription factor GAMYB (similar to)
gene03323	Transcription factor GAMYB (similar to)
gene04800	Transcription factor GAMYB (similar to)
gene13281	Transcription factor LAF1 (AtMYB18) (similar to)
gene31413	Transcription factor MYB113 (AtMYB113) (similar to)
gene26513	Transcription factor MYB114 (AtMYB114) (similar to)
gene31407	Transcription factor MYB114 (AtMYB114) (similar to)
gene05167	Transcription factor MYB12 (AtMYB12) (similar to)
gene25098	Transcription factor MYB12 (AtMYB12) (similar to)
gene03712	Transcription factor MYB21 (AtMYB21) (similar to)
gene24516	Transcription factor MYB21 (AtMYB21) (similar to)
gene23113	Transcription factor MYB3 (AtMYB3) (similar to)
gene09407	Transcription factor MYB3 (AtMYB3) (similar to)
gene26045	Transcription factor MYB32 (AtMYB32) (similar to)
gene01311	Transcription factor MYB32 (AtMYB32) (similar to)
gene02214	Transcription factor MYB39 (AtMYB39) (probable)
gene04710	Transcription factor MYB39 (AtMYB39) (similar to)
gene16287	Transcription factor MYB39 (AtMYB39) (similar to)
gene01992	Transcription factor MYB39 (AtMYB39) (similar to)
gene30725	Transcription factor MYB39 (AtMYB39) (similar to)
gene01457	Transcription factor MYB39 (AtMYB39) (similar to)
gene26044	Transcription factor MYB39 (AtMYB39) (similar to)
gene09546	Transcription factor MYB39 (AtMYB39) (similar to)
gene30024	Transcription factor MYB39 (AtMYB39) (similar to)
gene04423	Transcription factor MYB39 (AtMYB39) (similar to)
gene19065	Transcription factor MYB39 (AtMYB39) (similar to)
gene24027	Transcription factor MYB44 (AtMYB44) (probable)
gene09311	Transcription factor MYB44 (AtMYB44) (probable)
gene29254	Transcription factor MYB44 (AtMYB44) (probable)
gene26289	Transcription factor MYB44 (AtMYB44) (probable)
gene21001	Transcription factor MYB44 (AtMYB44) (probable)
gene04728	Transcription factor MYB44 (AtMYB44) (similar to)
gene01013	Transcription factor MYB44 (AtMYB44) (similar to)
gene00185	Transcription factor MYB44 (AtMYB44) (similar to)
gene09039	Transcription factor MYB44 (AtMYB44) (similar to)
gene02223	Transcription factor MYB44 (AtMYB44) (similar to)
gene18756	Transcription factor MYB44 (AtMYB44) (similar to)
gene20888	Transcription factor MYB44 (AtMYB44) (similar to)
gene14666	Transcription factor MYB46 (AtMYB46) (probable)
gene27001	Transcription factor MYB46 (AtMYB46) (similar to)
gene13970	Transcription factor MYB48 (AtMYB48) (probable)
gene28293	Transcription factor MYB48 (AtMYB48) (similar to)
gene04232	Transcription factor MYB48 (AtMYB48) (similar to)
gene09683	Transcription factor MYB59 (AtMYB59) (probable)
gene21458	Transcription factor MYB82 (AtMYB82) (probable)
gene31098	Transcription factor MYB82 (AtMYB82) (similar to)
gene28847	Transcription factor MYB86 (AtMYB86) (probable)
gene19715	Transcription factor MYB86 (AtMYB86) (probable)
gene06920	Transcription factor MYB86 (AtMYB86) (similar to)
gene19934	Transcription factor MYB86 (AtMYB86) (similar to)
gene31835	Transcription factor MYB86 (AtMYB86) (similar to)
gene31836	Transcription factor MYB86 (AtMYB86) (similar to)
gene09845	Transcription factor MYB86 (AtMYB86) (similar to)
gene22961	Transcription factor MYB86 (AtMYB86) (similar to)
gene16736	Transcription factor MYB90 (AtMYB90) (probable)
gene15383	Transcription factor MYB90 (AtMYB90) (similar to)
gene28443	Transcription factor MYB98 (AtMYB98) (probable)
gene32198	Transcription factor MYB98 (AtMYB98) (probable)
gene08006	Transcription factor MYB98 (AtMYB98) (similar to)
gene11356	Transcription factor RAX1 (AtMYB37) (probable)
gene09663	Transcription factor RAX2 (AtMYB38) (similar to)
gene05581	Transcription factor RAX3 (AtMYB84) (probable)
gene27379	Transcription factor RAX3 (AtMYB84) (probable)
gene02643	Transcription factor RAX3 (AtMYB84) (similar to)
gene02652	Transcription factor RAX3 (AtMYB84) (similar to)
gene28902	Transcription factor RAX3 (AtMYB84) (similar to)
gene07416	Transcription factor TT2 (AtMYB123) (similar to)
gene25060	Transcription factor TT2 (AtMYB123) (similar to)
gene07484	Transcription factor WER (AtMYB66) (probable)
gene32611	Transcription factor WER (AtMYB66) (probable)
gene07418	Transcription factor WER (AtMYB66) (similar to)
gene32606	Transcription factor WER (AtMYB66) (similar to)
gene32181	Transcription factor WER (AtMYB66) (similar to)
gene34508	Transcription factor WER (AtMYB66) (similar to)
gene28755	Transcription factor WER (AtMYB66) (similar to)
gene04057	Transcription repressor MYB4 (AtMYB4) (similar to)
gene25982	Transcription repressor MYB4 (AtMYB4) (similar to)
gene09406	Transcription repressor MYB4 (AtMYB4) (similar to)
gene18691	Transcription repressor MYB4 (AtMYB4) (similar to)
gene24820	Transcription repressor MYB5 (AtMYB5) (similar to)
gene24821	Transcription repressor MYB5 (AtMYB5) (similar to)
